# Supplementary material for: Integrated Proteogenomic Characterization of Clear Cell Renal Cell Carcinoma
Source: Cell. Author manuscript; Available in PMC 2020 Aug 11. (PMC7331093; doi:10.1016/j.cell.2019.10.007)
Supplement: Table S4 [file NIHMS1597713-supplement-Table_S4.xlsx]

## Sheet: README
README for Supplemnetary Table 4
This supplementary table contains 4 tabs as follows
Tab1: Gene-wise correlation for 103 ccRCC and 72 NAT samples for Figure 3A; log2 fold change values used for Figures 4D and S4C
Notes: Tab1 provides Spearman correlation values for 7,028 mRNA-protein pairs. T-score and log2-fold change between ccRCC and NAT are reported. Select pathways are listed with corresponding gene identification (1-identified; 0 -not identified)
Tab 2: Sample-wise correlation for 103 ccRCC and 72 NAT samples for Figure 3B, 3C, S3A, S3B, and S3C
Notes: Tab2 provides Spearman correlation values 103 ccRCC and 72 NAT samples
Tab 3: Association of mRNA-protein sample-wise correlation with Grade, BAP1 mutation and Chr14loss via linear regression
Tab 4: Electron transport chain for Figure 4C
Notes: Tab4 provides Spearman correlation values for OXPHOS Complex I, II, III, IV, V. T-score and log2-fold change between ccRCC and NAT are reported.

## Sheet: gene_wise
	protein T score	RNA T score	protein log2 Fold change	RNA log2 Fold change	protein adjusted p-value (tumor vs. NAT)	RNA adjusted p-value (tumor vs. NAT)	Tumor protein CV	Tumor RNA CV	NAT protein CV	NAT RNA CV	Tumor Spearman Correlation	Tumor correlation adjusted P	NAT Spearman Correlation	NAT correlation adjusted p-value	Oxidative phosphorylation	Glycolysis	TCA cycle	Antigen processing and presentation	Interferon gamma signaling	DNA replication	HIF signaling	Ribosome	Translation factors	MYC targets	MTORC1 signaling	Spliceosome	Histidine metabolism	Galactose metabolism	Arachidonic acid metabolism
A1BG	4.4	6.43	0.32	0.92	2.6e-05	4.3e-09	0.34	0.7	0.32	0.39	0.038	0.73	0.3	0.021	0	0	0	0	0	0	0	0	0	0	0	0	0	0	0
A1CF	-6.26	-4.88	-0.44	-0.58	6.5e-09	3.8e-06	0.35	0.72	0.28	0.41	0.91	2.2e-37	0.82	5.3e-17	0	0	0	0	0	0	0	0	0	0	0	0	0	0	0
A2M	6.04	8.13	0.57	0.59	1.5e-08	1.8e-13	0.41	0.33	0.44	0.32	-0.068	0.53	0.19	0.15	0	0	0	0	0	0	0	0	0	0	0	0	0	0	0
AAAS	11.19	1.29	0.17	0.039	1.1e-21	0.22	0.074	0.16	0.067	0.11	0.15	0.16	0.13	0.34	0	0	0	0	0	0	0	0	0	0	0	0	0	0	0
AACS	-6.09	-8.83	-0.28	-0.56	1.3e-08	2.7e-15	0.23	0.42	0.18	0.19	0.7	2.4e-15	0.78	6.8e-15	0	0	0	0	0	0	0	0	0	0	0	0	0	0	0
AADAT	-13.61	-11.03	-1.71	-0.82	1.2e-21	2.8e-20	0.31	0.42	0.42	0.27	0.12	0.24	0.59	2.9e-07	0	0	0	0	0	0	0	0	0	0	0	0	0	0	0
AAGAB	-4.16	-18.35	-0.081	-0.64	6.7e-05	9.5e-41	0.11	0.25	0.072	0.097	0.58	3.9e-10	0.29	0.023	0	0	0	0	0	0	0	0	0	0	0	0	0	0	0
AAK1	-14.29	-17.24	-0.31	-0.77	7e-30	2.1e-35	0.12	0.25	0.083	0.16	0.59	2.4e-10	0.25	0.056	0	0	0	0	0	0	0	0	0	0	0	0	0	0	0
AAMDC	3.41	1.71	0.17	0.073	0.001	0.1	0.25	0.25	0.21	0.13	0.74	2.8e-18	0.52	9.2e-06	0	0	0	0	0	0	0	0	0	0	0	0	0	0	0
AAMP	10.89	0.44	0.37	0.017	2.6e-19	0.68	0.2	0.22	0.07	0.12	0.69	5.2e-15	0.41	0.00079	0	0	0	0	0	0	0	0	0	0	0	0	0	0	0
AAR2	17.36	5.58	0.27	0.14	1.7e-38	1.7e-07	0.081	0.15	0.059	0.075	0.45	3.7e-06	0.21	0.1	0	0	0	0	0	0	0	0	0	0	0	0	0	0	0
AARS	7.02	-3.28	0.18	-0.26	1.5e-10	0.0018	0.16	0.59	0.068	0.093	0.78	5.8e-21	0.39	0.0015	0	0	0	0	0	0	0	0	0	0	0	0	0	0	0
AARS2	-2.3	6.22	-0.08	0.22	0.026	7e-09	0.16	0.19	0.15	0.12	0.55	7.6e-09	0.56	1.5e-06	0	0	0	0	0	0	0	0	0	0	0	0	0	0	0
AARSD1	10.54	1.08	0.24	0.032	8.9e-20	0.3	0.12	0.18	0.08	0.089	0.62	1.3e-11	0.2	0.14	0	0	0	0	0	0	0	0	0	0	0	0	0	0	0
AASDHPPT	1.14	2.41	0.029	0.097	0.28	0.021	0.11	0.22	0.12	0.14	0.57	1.1e-09	0.56	1.3e-06	0	0	0	0	0	0	0	0	0	0	0	0	0	0	0
AASS	-15.9	-14.66	-1.67	-1.42	3.2e-25	8.9e-26	0.23	0.46	0.36	0.33	0.37	0.00022	0.68	3.5e-10	0	0	0	0	0	0	0	0	0	0	0	0	0	0	0
AATF	18.36	15.96	0.41	0.52	2.4e-41	2.2e-31	0.1	0.18	0.099	0.08	0.12	0.26	0.27	0.04	0	0	0	0	0	0	0	0	0	0	0	0	0	0	0
ABAT	-16.78	-18.85	-2.29	-3.75	3.1e-26	3.4e-29	0.29	1.02	0.4	0.41	0.13	0.2	0.88	3.4e-22	0	0	0	0	0	0	0	0	0	0	0	0	0	0	0
ABCA2	-3.65	-1.91	-0.18	-0.16	0.00046	0.066	0.23	0.46	0.21	0.29	0.17	0.11	0.22	0.096	0	0	0	0	0	0	0	0	0	0	0	0	0	0	0
ABCB1	-15.22	-20.19	-1.33	-1.64	3e-25	2.6e-45	0.28	0.76	0.32	0.2	0.75	1.4e-18	0.66	1.9e-09	0	0	0	0	0	0	0	0	0	0	0	0	0	0	0
ABCB10	3.56	7.35	0.17	0.23	0.00063	2e-11	0.23	0.18	0.22	0.1	0.3	0.0033	0.6	1e-07	0	0	0	0	0	0	0	0	0	0	0	0	0	0	0
ABCB6	13.44	12.03	0.83	1.01	2e-26	1e-21	0.3	0.41	0.2	0.2	0.69	2.7e-15	0.6	1.1e-07	0	0	0	0	0	0	0	0	0	0	0	0	0	0	0
ABCB7	-5.01	2.08	-0.23	0.064	2.3e-06	0.046	0.21	0.18	0.2	0.098	0.29	0.0039	0.44	0.00027	0	0	0	0	0	0	0	0	0	0	0	0	0	0	0
ABCB8	-15.57	-17.5	-0.95	-0.78	1e-26	1.5e-38	0.21	0.3	0.25	0.14	0.54	9.6e-09	0.69	1.3e-10	0	0	0	0	0	0	0	0	0	0	0	0	0	0	0
ABCC1	20.81	10.47	0.79	1.12	7.4e-44	2.8e-18	0.18	0.49	0.13	0.3	0.6	5.2e-11	0.13	0.35	0	0	0	0	0	0	0	0	0	0	0	0	0	0	0
ABCC2	-8.75	-5.68	-0.85	-0.72	1.6e-13	9.9e-08	0.34	0.8	0.4	0.42	0.68	9.3e-15	0.74	1.3e-12	0	0	0	0	0	0	0	0	0	0	0	0	0	0	0
ABCC3	18.87	13.23	1.25	1.77	1.6e-37	2.5e-24	0.29	0.52	0.2	0.41	0.74	3.2e-18	0.49	3.4e-05	0	0	0	0	0	0	0	0	0	0	0	0	0	0	0
ABCC4	4.01	-0.95	0.2	-0.067	0.00012	0.37	0.23	0.41	0.22	0.24	0.55	6.5e-09	0.52	1.1e-05	0	0	0	0	0	0	0	0	0	0	0	0	0	0	0
ABCC6	-12.68	-13.44	-1.19	-1.64	2.5e-20	8.5e-24	0.23	0.69	0.36	0.38	0.6	1.1e-10	0.76	1.8e-13	0	0	0	0	0	0	0	0	0	0	0	0	0	0	0
ABCD1	13	12.35	0.57	0.81	4.9e-26	1.4e-22	0.22	0.34	0.15	0.15	0.51	1.2e-07	0.46	0.00015	0	0	0	0	0	0	0	0	0	0	0	0	0	0	0
ABCD3	-14.1	-15.83	-1.03	-0.96	7.6e-24	3.3e-31	0.25	0.33	0.29	0.21	0.41	3.2e-05	0.62	2.6e-08	0	0	0	0	0	0	0	0	0	0	0	0	0	0	0
ABCD4	-9.31	-12.18	-0.56	-0.56	4.7e-15	8e-24	0.22	0.26	0.26	0.17	0.42	1.5e-05	0.68	2.9e-10	0	0	0	0	0	0	0	0	0	0	0	0	0	0	0
ABCE1	17.14	10.69	0.24	0.39	4.2e-38	7.5e-20	0.067	0.19	0.059	0.12	0.41	3.1e-05	0.23	0.072	0	0	0	0	0	0	0	0	0	0	0	0	0	0	0
ABCF1	0.74	-13.52	0.012	-0.42	0.48	7.3e-28	0.079	0.2	0.068	0.09	0.4	4.2e-05	0.25	0.051	0	0	0	0	0	0	0	0	0	0	0	0	0	0	0
ABCF2	0.12	-2.8	0.002	-0.1	0.91	0.0072	0.09	0.23	0.064	0.094	0.38	0.00013	0.14	0.3	0	0	0	0	0	0	0	0	0	0	1	0	0	0	0
ABCF3	-7.9	-13.06	-0.16	-0.42	6.1e-13	8.4e-27	0.11	0.2	0.077	0.11	0.55	7.2e-09	0.63	1.9e-08	0	0	0	0	0	0	0	0	0	0	0	0	0	0	0
ABCG1	20.38	17.38	1.56	1.76	1.6e-41	1e-33	0.3	0.39	0.3	0.35	0.61	2.9e-11	0.36	0.0044	0	0	0	0	0	0	0	0	0	0	0	0	0	0	0
ABHD10	-17.63	-12.55	-1.21	-0.87	5.1e-30	3.2e-23	0.25	0.36	0.26	0.26	0.37	0.00017	0.84	2.6e-18	0	0	0	0	0	0	0	0	0	0	0	0	0	0	0
ABHD11	-13.13	-4.35	-0.6	-0.33	1.8e-24	3.3e-05	0.21	0.48	0.19	0.24	0.36	0.00033	-0.097	0.49	0	0	0	0	0	0	0	0	0	0	0	0	0	0	0
ABHD12	11.52	2.86	0.36	0.13	1.6e-22	0.0061	0.16	0.25	0.12	0.15	0.58	3.6e-10	0.41	0.00075	0	0	0	0	0	0	0	0	0	0	0	0	0	0	0
ABHD14B	-22.53	-21.42	-0.72	-1.2	2.2e-41	3.4e-36	0.13	0.22	0.13	0.21	0.45	4.7e-06	0.55	2.5e-06	0	0	0	0	0	0	0	0	0	0	0	0	0	0	0
ABHD16A	-4.56	-2.92	-0.13	-0.1	1.5e-05	0.0051	0.13	0.23	0.13	0.079	0.41	3.4e-05	0.22	0.095	0	0	0	0	0	0	0	0	0	0	0	0	0	0	0
ABHD4	-7.15	-9.69	-0.19	-0.53	6.5e-11	3.9e-17	0.12	0.4	0.11	0.13	0.44	7.5e-06	0.25	0.051	0	0	0	0	0	0	0	0	0	0	0	0	0	0	0
ABHD6	-12.49	-9.37	-0.76	-0.84	1.7e-20	1.2e-15	0.17	0.45	0.26	0.34	0.62	7.5e-12	0.78	1.3e-14	0	0	0	0	0	0	0	0	0	0	0	0	0	0	0
ABI1	-1.34	6.62	-0.022	0.23	0.2	1.5e-09	0.081	0.21	0.068	0.081	0.26	0.011	0.24	0.066	0	0	0	0	0	0	0	0	0	0	0	0	0	0	0
ABI2	-6.34	-14.12	-0.16	-0.43	3.5e-09	1.1e-28	0.12	0.22	0.1	0.075	0.59	1.9e-10	0.094	0.5	0	0	0	0	0	0	0	0	0	0	0	0	0	0	0
ABI3	23.95	19.61	0.85	1.59	2.7e-54	2.6e-40	0.15	0.31	0.16	0.35	0.69	5e-15	0.67	7.6e-10	0	0	0	0	0	0	0	0	0	0	0	0	0	0	0
ABI3BP	5.9	5.22	0.57	1.16	2.9e-08	1.4e-06	0.45	1.06	0.4	0.2	0.59	2.3e-10	0.43	0.00036	0	0	0	0	0	0	0	0	0	0	0	0	0	0	0
ABL1	-0.45	-6.94	-0.0091	-0.29	0.67	1.5e-10	0.11	0.26	0.071	0.14	0.62	1e-11	0.31	0.014	0	0	0	0	0	0	0	0	0	0	0	0	0	0	0
ABLIM1	-23.41	-15.82	-0.55	-0.7	1.3e-52	3.1e-34	0.14	0.29	0.082	0.14	0.67	3.8e-14	0.44	0.00024	0	0	0	0	0	0	0	0	0	0	0	0	0	0	0
ABLIM2	-11.43	-0.18	-0.58	-0.021	7.2e-21	0.87	0.24	0.72	0.2	0.31	0.7	8.6e-16	0.64	1.1e-08	0	0	0	0	0	0	0	0	0	0	0	0	0	0	0
ABLIM3	15.43	10.88	0.91	1.47	8.9e-33	2.1e-19	0.26	0.56	0.25	0.47	0.73	3e-17	0.72	1.3e-11	0	0	0	0	0	0	0	0	0	0	0	0	0	0	0
ABR	17.33	0.25	0.58	0.023	1.8e-38	0.81	0.15	0.38	0.14	0.42	0.71	5.6e-16	0.39	0.0014	0	0	0	0	0	0	0	0	0	0	0	0	0	0	0
ABRACL	-5.07	-3.25	-0.27	-0.25	1.8e-06	0.0018	0.24	0.4	0.23	0.29	0.72	5.8e-17	0.29	0.021	0	0	0	0	0	0	0	0	0	0	0	0	0	0	0
ACAA1	-15.22	-16.42	-1.65	-2.71	4.9e-24	2e-25	0.21	0.34	0.37	0.43	0.11	0.31	0.84	9.3e-19	0	0	0	0	0	0	0	0	0	0	0	0	0	0	0
ACAA2	-9.4	-6.29	-0.78	-0.7	1.4e-14	1.3e-08	0.25	0.45	0.36	0.46	0.62	1.3e-11	0.74	1.9e-12	0	0	0	0	0	0	0	0	0	0	0	0	0	0	0
ACACA	6.8	-5.8	0.2	-0.3	2.8e-10	5.3e-08	0.15	0.3	0.11	0.18	0.59	2.5e-10	0.55	2e-06	0	0	0	0	0	0	0	0	0	0	1	0	0	0	0
ACAD10	-18.89	-19.99	-1.43	-1.04	4.1e-30	7.7e-39	0.19	0.27	0.27	0.18	0.19	0.06	0.55	2.2e-06	0	0	0	0	0	0	0	0	0	0	0	0	0	0	0
ACAD11	-0.23	8.42	-0.019	0.99	0.83	1.6e-13	0.43	0.56	0.32	0.32	0.76	1.3e-19	0.81	2.3e-16	0	0	0	0	0	0	0	0	0	0	0	0	0	0	0
ACAD8	-20.12	-23.07	-1.59	-1.41	1.7e-31	3.5e-37	0.19	0.22	0.28	0.22	0.19	0.073	0.8	1.2e-15	0	0	0	0	0	0	0	0	0	0	0	0	0	0	0
ACAD9	-16.44	0.56	-0.75	0.019	1.4e-30	0.6	0.19	0.21	0.18	0.08	0.51	1.2e-07	0.47	8.6e-05	0	0	0	0	0	0	0	0	0	0	0	0	0	0	0
ACADL	-5.45	4.39	-0.71	0.41	6.2e-07	3.7e-05	0.42	0.55	0.56	0.14	0.6	1.2e-10	0.3	0.017	0	0	0	0	0	0	0	0	0	0	0	0	0	0	0
ACADM	-15.46	-12.72	-1.51	-1.22	7.3e-25	3.2e-21	0.25	0.35	0.35	0.36	0.42	2.4e-05	0.84	3.1e-18	0	0	0	0	0	0	0	0	0	0	0	0	0	0	0
ACADS	-9.41	-1.32	-0.61	-0.09	1.8e-15	0.21	0.26	0.36	0.27	0.27	0.47	9.4e-07	0.63	1.7e-08	0	0	0	0	0	0	0	0	0	0	0	0	0	0	0
ACADSB	-17.63	-18.11	-1.7	-2.32	5e-28	2e-28	0.25	0.4	0.33	0.37	0.26	0.01	0.81	2.3e-16	0	0	0	0	0	0	0	0	0	0	0	0	0	0	0
ACADVL	-8.12	-0.63	-0.49	-0.039	1.2e-12	0.56	0.24	0.31	0.26	0.25	0.56	2.1e-09	0.44	0.00025	0	0	0	0	0	0	0	0	0	0	0	0	0	0	0
ACAN	8.94	0.98	1.19	0.8	2.9e-15	0.35	0.56	0.97	0.56	6.2	0.73	1.4e-17	0.43	0.00047	0	0	0	0	0	0	0	0	0	0	0	0	0	0	0
ACAP2	15.46	15.26	0.29	0.54	1.5e-33	6e-29	0.088	0.2	0.081	0.07	0.6	9.5e-11	0.33	0.0086	0	0	0	0	0	0	0	0	0	0	0	0	0	0	0
ACAT1	-18.74	-18.09	-1.38	-1.66	1.1e-30	2.4e-32	0.23	0.5	0.27	0.29	0.33	0.00094	0.67	9.3e-10	0	0	0	0	0	0	0	0	0	0	0	0	0	0	0
ACAT2	-8.47	-10.65	-0.26	-0.59	3.1e-14	6.5e-20	0.15	0.32	0.12	0.19	0.57	8e-10	0.55	2.8e-06	0	0	0	0	0	0	0	0	0	0	0	0	0	0	0
ACBD3	4.52	10.72	0.077	0.45	1.6e-05	4.4e-19	0.096	0.24	0.057	0.1	0.44	8.8e-06	0.2	0.13	0	0	0	0	0	0	0	0	0	0	0	0	0	0	0
ACBD5	-7.72	-8.32	-0.36	-0.3	6.6e-12	6e-14	0.19	0.21	0.21	0.13	0.67	8.6e-14	0.61	8.9e-08	0	0	0	0	0	0	0	0	0	0	0	0	0	0	0
ACBD6	23.14	10.07	0.55	0.37	3.5e-50	2.9e-17	0.12	0.22	0.081	0.072	0.44	7.7e-06	0.03	0.84	0	0	0	0	0	0	0	0	0	0	0	0	0	0	0
ACE	-11.2	-5.62	-1.45	-0.87	2.9e-17	2.5e-07	0.24	0.67	0.47	0.61	0.58	4.7e-10	0.81	2e-16	0	0	0	0	0	0	0	0	0	0	0	0	0	0	0
ACE2	-4.14	-5.09	-0.33	-0.6	7.8e-05	1.5e-06	0.39	0.79	0.33	0.37	0.79	5.9e-22	0.55	1.9e-06	0	0	0	0	0	0	0	0	0	0	0	0	0	0	0
ACIN1	-0.52	-6.57	-0.011	-0.18	0.63	1.1e-09	0.1	0.17	0.088	0.086	0.49	3.4e-07	0.28	0.029	0	0	0	0	0	0	0	0	0	0	0	1	0	0	0
ACLY	23.41	17.17	1.33	1.19	1.5e-45	2.8e-34	0.25	0.31	0.16	0.23	0.52	6.5e-08	0.62	3.2e-08	0	0	0	0	0	0	0	0	0	0	1	0	0	0	0
ACMSD	-14.97	-7.07	-1.41	-0.72	1e-24	9.9e-11	0.31	0.59	0.34	0.36	0.45	4.2e-06	0.67	9e-10	0	0	0	0	0	0	0	0	0	0	0	0	0	0	0
ACO1	-17.26	-13.84	-1.34	-1.39	7.5e-28	5e-23	0.2	0.37	0.29	0.36	0.41	4e-05	0.79	4.5e-15	0	0	0	0	0	0	0	0	0	0	0	0	0	0	0
ACO2	-15.8	-13.93	-0.97	-1.04	1.4e-27	6.7e-26	0.23	0.38	0.24	0.27	0.5	1.8e-07	0.69	1.7e-10	0	0	1	0	0	0	0	0	0	0	0	0	0	0	0
ACOT11	-21.57	-25.17	-1.28	-2.03	1e-34	6.4e-42	0.18	0.46	0.22	0.24	0.44	5.8e-06	0.58	3.5e-07	0	0	0	0	0	0	0	0	0	0	0	0	0	0	0
ACOT13	-15.49	-12.63	-1.13	-0.86	1.9e-25	1.6e-21	0.2	0.25	0.29	0.28	0.22	0.03	0.83	4.9e-18	0	0	0	0	0	0	0	0	0	0	0	0	0	0	0
ACOT2	-15.73	-16.17	-1.45	-1.67	4.5e-25	1e-27	0.2	0.48	0.33	0.33	0.37	0.00019	0.78	7.8e-15	0	0	0	0	0	0	0	0	0	0	0	0	0	0	0
ACOT4	-9.53	-7.68	-0.86	-0.78	8.3e-15	2.6e-12	0.26	0.67	0.38	0.32	0.37	0.00021	0.43	0.00049	0	0	0	0	0	0	0	0	0	0	0	0	0	0	0
ACOT7	-9.18	-5.83	-0.63	-0.65	3.2e-14	5.1e-08	0.2	0.65	0.31	0.39	0.51	8.9e-08	0.75	5.7e-13	0	0	0	0	0	0	0	0	0	0	0	0	0	0	0
ACOT8	-14.54	-14.77	-0.74	-0.58	2e-26	2.6e-31	0.21	0.24	0.21	0.13	0.34	0.00079	0.33	0.0088	0	0	0	0	0	0	0	0	0	0	0	0	0	0	0
ACOT9	-10.45	1.13	-0.29	0.044	2.3e-19	0.28	0.14	0.21	0.11	0.15	0.38	0.00014	0.11	0.45	0	0	0	0	0	0	0	0	0	0	0	0	0	0	0
ACOX1	-15.05	-15.62	-1.65	-1.22	6.7e-24	7.5e-28	0.24	0.36	0.38	0.28	0.47	1e-06	0.81	1.1e-16	0	0	0	0	0	0	0	0	0	0	0	0	0	0	0
ACOX2	-16.94	-17.23	-1.65	-3	7.8e-27	9.3e-27	0.22	0.53	0.33	0.42	0.013	0.91	0.84	1.4e-18	0	0	0	0	0	0	0	0	0	0	0	0	0	0	0
ACOX3	-9.41	-7.07	-0.57	-0.31	1.2e-15	8.1e-11	0.26	0.28	0.26	0.12	0.39	9.8e-05	0.62	3.9e-08	0	0	0	0	0	0	0	0	0	0	0	0	0	0	0
ACP1	6.38	7.31	0.14	0.27	2.7e-09	2.1e-11	0.11	0.19	0.098	0.13	0.24	0.022	0.38	0.0022	0	0	0	0	0	0	0	0	0	0	0	0	0	0	0
ACP2	-9.61	-3.72	-0.32	-0.19	7.6e-17	0.00037	0.16	0.29	0.14	0.18	0.53	2.9e-08	0.27	0.038	0	0	0	0	0	0	0	0	0	0	0	0	0	0	0
ACP5	1.89	-1.98	0.14	-0.32	0.069	0.057	0.41	1.06	0.25	0.47	0.71	2.2e-16	0.7	5.6e-11	0	0	0	0	0	0	0	0	0	0	0	0	0	0	0
ACP6	-16.45	-9.34	-1.18	-0.49	7.7e-27	1.3e-16	0.19	0.33	0.28	0.18	0.29	0.0041	0.69	1.1e-10	0	0	0	0	0	0	0	0	0	0	0	0	0	0	0
ACPP	-12.63	-16.2	-1.7	-4.4	9.9e-20	4.7e-25	0.25	1.12	0.46	0.49	0.21	0.038	0.75	5.5e-13	0	0	0	0	0	0	0	0	0	0	0	0	0	0	0
ACSF2	-17.61	-19.46	-2.27	-4.32	1.5e-27	1e-29	0.3	1.14	0.38	0.41	0.37	0.00019	0.83	8.2e-18	0	0	0	0	0	0	0	0	0	0	0	0	0	0	0
ACSF3	-18.96	-6.49	-1.19	-0.33	9.4e-32	1.6e-09	0.21	0.33	0.24	0.16	0.56	3.5e-09	0.56	1.1e-06	0	0	0	0	0	0	0	0	0	0	0	0	0	0	0
ACSL1	-16.15	-6.65	-1.17	-0.63	7.2e-27	9.7e-10	0.22	0.52	0.28	0.35	0.68	1.9e-14	0.69	1.5e-10	0	0	0	0	0	0	0	0	0	0	0	0	0	0	0
ACSL3	7.83	-9.29	0.26	-0.41	9.1e-13	2e-16	0.17	0.26	0.13	0.16	0.49	3.9e-07	0.42	0.00058	0	0	0	0	0	0	0	0	0	0	1	0	0	0	0
ACSL4	-15.61	-12.41	-0.66	-0.92	6.6e-27	7.5e-22	0.13	0.33	0.19	0.29	0.71	5.2e-16	0.73	5.1e-12	0	0	0	0	0	0	0	0	0	0	0	0	0	0	0
ACSL5	14.55	11.68	0.78	1.32	1.2e-28	1.1e-20	0.27	0.5	0.16	0.26	0.88	1.2e-32	0.43	0.00035	0	0	0	0	0	0	0	0	0	0	0	0	0	0	0
ACSM2A	-14.66	-10.64	-1.89	-1.32	3.8e-23	1.5e-18	0.28	0.72	0.41	0.41	0.29	0.0048	0.73	2.8e-12	0	0	0	0	0	0	0	0	0	0	0	0	0	0	0
ACSM2B	-16.1	-12.23	-1.91	-1.59	1.3e-25	2.4e-22	0.31	0.86	0.38	0.39	0.4	6.1e-05	0.67	8e-10	0	0	0	0	0	0	0	0	0	0	0	0	0	0	0
ACSM3	-14.16	-15.03	-1.95	-1.63	3.2e-22	6.6e-26	0.27	0.52	0.44	0.35	0.23	0.028	0.88	4.5e-22	0	0	0	0	0	0	0	0	0	0	0	0	0	0	0
ACSM5	-4.29	3.73	-0.4	0.43	5.4e-05	0.00036	0.33	0.58	0.42	0.43	0.74	5.3e-18	0.79	2.3e-15	0	0	0	0	0	0	0	0	0	0	0	0	0	0	0
ACSS1	-18.4	-10.44	-1.07	-0.76	6.8e-32	1.7e-19	0.22	0.48	0.22	0.23	0.38	0.00015	0.68	3.2e-10	0	0	0	0	0	0	0	0	0	0	0	0	0	0	0
ACSS2	-11.06	-17.63	-0.34	-1.42	6.1e-21	3.5e-32	0.16	0.42	0.12	0.27	0.63	3.2e-12	0.2	0.14	0	0	0	0	0	0	0	0	0	0	0	0	0	0	0
ACSS3	-18.94	-13.39	-1.32	-1.04	1.3e-31	1e-27	0.24	0.61	0.25	0.2	0.29	0.0041	0.69	1.5e-10	0	0	0	0	0	0	0	0	0	0	0	0	0	0	0
ACTA2	-2.94	6.18	-0.35	0.93	0.0048	1.1e-08	0.49	0.7	0.52	0.54	0.68	1.4e-14	0.55	2e-06	0	0	0	0	0	0	0	0	0	0	0	0	0	0	0
ACTB	-5.18	8.26	-0.15	0.43	1e-06	8.6e-14	0.13	0.25	0.12	0.22	0.22	0.032	0.44	0.0003	0	0	0	0	0	0	0	0	0	0	0	0	0	0	0
ACTBL2	-1.87	-0.22	-0.054	-0.077	0.071	0.84	0.15	1.72	0.12	1.45	0.17	0.1	0.044	0.76	0	0	0	0	0	0	0	0	0	0	0	0	0	0	0
ACTG1	-6.71	-1.83	-0.19	-0.12	1.4e-09	0.079	0.1	0.27	0.14	0.3	0.11	0.31	0.51	1.5e-05	0	0	0	0	0	0	0	0	0	0	0	0	0	0	0
ACTL6A	9.59	8.31	0.18	0.36	1.7e-16	8.2e-14	0.071	0.23	0.099	0.16	0.29	0.0042	0.65	4.8e-09	0	0	0	0	0	0	0	0	0	0	0	0	0	0	0
ACTN1	2.09	8.1	0.14	0.77	0.044	2.3e-13	0.29	0.42	0.31	0.42	0.64	1e-12	0.67	5.8e-10	0	0	0	0	0	0	0	0	0	0	0	0	0	0	0
ACTN4	-15.85	-12.63	-0.46	-0.51	4.5e-32	2.2e-25	0.14	0.24	0.12	0.14	0.52	6.7e-08	0.53	7.4e-06	0	0	0	0	0	0	0	0	0	0	0	0	0	0	0
ACTR10	-0.65	-0.55	-0.0091	-0.02	0.54	0.61	0.076	0.24	0.051	0.094	0.29	0.0038	0.03	0.84	0	0	0	0	0	0	0	0	0	0	0	0	0	0	0
ACTR1A	-4.89	-2.42	-0.079	-0.065	3.3e-06	0.02	0.088	0.17	0.059	0.077	0.43	1.1e-05	0.18	0.17	0	0	0	0	0	0	0	0	0	0	0	0	0	0	0
ACTR1B	5.32	5.01	0.13	0.18	4.7e-07	2.7e-06	0.14	0.23	0.09	0.078	0.59	1.3e-10	0.51	1.7e-05	0	0	0	0	0	0	0	0	0	0	0	0	0	0	0
ACTR2	13.53	8.77	0.22	0.39	2.6e-28	1.5e-14	0.082	0.25	0.067	0.12	0.49	4e-07	0.65	5.5e-09	0	0	0	0	0	0	0	0	0	0	1	0	0	0	0
ACTR3	6.27	14.37	0.12	0.63	4.5e-09	2.1e-30	0.098	0.19	0.082	0.21	0.46	2.3e-06	0.56	1.3e-06	0	0	0	0	0	0	0	0	0	0	1	0	0	0	0
ACTR3B	-13.26	-10.59	-0.71	-0.44	1e-23	1.7e-19	0.22	0.3	0.22	0.1	0.42	2.2e-05	0.44	0.00031	0	0	0	0	0	0	0	0	0	0	0	0	0	0	0
ACTR5	10.11	9.87	0.2	0.37	9e-19	5.5e-17	0.1	0.22	0.077	0.086	0.22	0.033	0.064	0.66	0	0	0	0	0	0	0	0	0	0	0	0	0	0	0
ACTR6	9.06	5.31	0.3	0.19	6e-16	6.2e-07	0.17	0.21	0.13	0.1	-0.22	0.034	0.045	0.76	0	0	0	0	0	0	0	0	0	0	0	0	0	0	0
ACTR8	-5.57	-19.28	-0.13	-0.68	1.9e-07	5.1e-41	0.1	0.2	0.1	0.13	0.32	0.0014	0.21	0.12	0	0	0	0	0	0	0	0	0	0	0	0	0	0	0
ACY1	-19.36	-18.3	-1.88	-3.61	4e-30	4.7e-28	0.22	0.6	0.31	0.42	0.23	0.028	0.84	3.1e-18	0	0	0	0	0	0	0	0	0	0	0	0	0	0	0
ACY3	-13.79	-9.92	-0.9	-1.2	6.9e-24	1.3e-16	0.24	0.63	0.26	0.42	0.67	5.6e-14	0.77	5e-14	0	0	0	0	0	0	0	0	0	0	0	0	1	0	0
ACYP1	16.3	-0.93	0.72	-0.055	2.3e-33	0.38	0.22	0.3	0.14	0.24	0.42	1.5e-05	0.25	0.057	0	0	0	0	0	0	0	0	0	0	0	0	0	0	0
ACYP2	0.71	-0.4	0.028	-0.011	0.5	0.71	0.21	0.16	0.15	0.093	0.58	5e-10	0.3	0.017	0	0	0	0	0	0	0	0	0	0	0	0	0	0	0
ADA	19.44	12.21	1.08	1.77	2e-43	6.1e-22	0.23	0.57	0.27	0.42	0.73	4e-17	0.62	2.9e-08	0	0	0	0	0	0	0	0	0	0	0	0	0	0	0
ADAL	0.88	-16.73	0.029	-0.87	0.41	4.3e-32	0.17	0.25	0.13	0.2	0.55	3.7e-09	0.53	6.6e-06	0	0	0	0	0	0	0	0	0	0	0	0	0	0	0
ADAM10	-14.31	9.13	-0.47	0.4	3.6e-25	6.2e-16	0.11	0.19	0.15	0.22	0.37	0.00018	0.24	0.069	0	0	0	0	0	0	0	0	0	0	0	0	0	0	0
ADAM17	10.88	12.29	0.29	0.64	7.1e-21	6.5e-24	0.14	0.26	0.1	0.18	0.29	0.0041	0.25	0.051	0	0	0	0	0	0	0	0	0	0	0	0	0	0	0
ADAM9	8.31	10.24	0.45	0.73	5.9e-14	2.1e-18	0.27	0.35	0.21	0.24	0.5	2.4e-07	0.73	3.1e-12	0	0	0	0	0	0	0	0	0	0	0	0	0	0	0
ADAMTSL2	-8.98	-16.16	-0.98	-1.57	9.7e-14	1.1e-34	0.34	0.85	0.44	0.25	0.45	4e-06	0.3	0.017	0	0	0	0	0	0	0	0	0	0	0	0	0	0	0
ADAMTSL4	2.26	7.08	0.18	0.94	0.029	9.6e-11	0.43	0.6	0.29	0.52	0.55	7.5e-09	0.37	0.0029	0	0	0	0	0	0	0	0	0	0	0	0	0	0	0
ADAMTSL5	-16.04	-5.47	-1.1	-0.64	2.5e-28	2.6e-07	0.28	0.82	0.26	0.34	0.31	0.0019	0.18	0.17	0	0	0	0	0	0	0	0	0	0	0	0	0	0	0
ADAP1	-6.01	-13.78	-0.23	-0.89	1.8e-08	1e-28	0.21	0.5	0.15	0.17	0.64	1e-12	-0.0011	0.99	0	0	0	0	0	0	0	0	0	0	0	0	0	0	0
ADAR	8.23	4.35	0.14	0.12	8.2e-14	3.9e-05	0.09	0.18	0.068	0.066	0.58	5.6e-10	0.35	0.0054	0	0	0	0	0	0	0	0	0	0	0	0	0	0	0
ADARB1	5.81	3.53	0.29	0.23	4.6e-08	0.00073	0.23	0.37	0.22	0.21	0.66	2.8e-13	0.37	0.003	0	0	0	0	0	0	0	0	0	0	0	0	0	0	0
ADCK1	-15.55	-26.36	-0.71	-1.24	2.8e-28	3.5e-54	0.18	0.31	0.19	0.15	0.28	0.0057	0.5	2.9e-05	0	0	0	0	0	0	0	0	0	0	0	0	0	0	0
ADCY6	-1.95	-11.29	-0.062	-0.55	0.061	6.6e-22	0.14	0.31	0.14	0.16	0.3	0.0035	0.24	0.061	0	0	0	0	0	0	0	0	0	0	0	0	0	0	0
ADCY9	-8.31	-10.13	-0.5	-0.67	6.5e-13	1.6e-18	0.22	0.4	0.26	0.23	0.39	6.8e-05	0.75	5e-13	0	0	0	0	0	0	0	0	0	0	0	0	0	0	0
ADD1	-21.45	-5.25	-0.62	-0.17	5.3e-41	6.9e-07	0.12	0.18	0.12	0.12	0.092	0.39	0.53	5e-06	0	0	0	0	0	0	0	0	0	0	0	0	0	0	0
ADD2	11.45	6.93	1.24	3.53	1.3e-20	7.1e-10	0.48	1.33	0.3	0.73	0.056	0.6	-0.3	0.018	0	0	0	0	0	0	0	0	0	0	0	0	0	0	0
ADD3	-24.64	-9.3	-0.8	-0.52	2.3e-42	2.8e-16	0.12	0.31	0.13	0.2	0.64	1.3e-12	0.71	3.3e-11	0	0	0	0	0	0	0	0	0	0	1	0	0	0	0
ADGRE5	3.53	12.77	0.21	1.15	0.00071	1.6e-25	0.22	0.37	0.31	0.42	0.52	4.9e-08	0.7	7.3e-11	0	0	0	0	0	0	0	0	0	0	0	0	0	0	0
ADGRF5	5.87	-1.83	0.25	-0.13	3.9e-08	0.08	0.24	0.45	0.13	0.21	0.86	2.4e-29	0.59	1.7e-07	0	0	0	0	0	0	0	0	0	0	0	0	0	0	0
ADGRG1	-1.62	-8.76	-0.092	-0.94	0.12	1.7e-14	0.26	0.61	0.25	0.38	0.57	7.9e-10	0.79	4.3e-15	0	0	0	0	0	0	0	0	0	0	0	0	0	0	0
ADGRL2	-3.01	5.19	-0.081	0.43	0.0037	1.5e-06	0.15	0.49	0.094	0.11	0.57	1.4e-09	0.14	0.32	0	0	0	0	0	0	0	0	0	0	0	0	0	0	0
ADGRL4	8.19	14.93	0.48	1.81	1.4e-13	1.8e-27	0.3	0.47	0.22	0.28	0.73	2e-17	0.63	1.4e-08	0	0	0	0	0	0	0	0	0	0	0	0	0	0	0
ADH1A	-13.68	-8.1	-1.4	-0.81	2.8e-22	4.8e-13	0.3	0.57	0.37	0.36	0.11	0.29	0.17	0.19	0	0	0	0	0	0	0	0	0	0	0	0	0	0	0
ADH1B	-16.29	-11.9	-1.98	-2.46	3.5e-26	1.7e-21	0.38	1.96	0.38	0.5	0.48	6.4e-07	0.58	5.3e-07	0	0	0	0	0	0	0	0	0	0	0	0	0	0	0
ADH1C	-14.71	-12.65	-1.95	-4.34	1.6e-23	1e-19	0.38	2.35	0.42	0.63	0.35	0.00039	0.7	5.5e-11	0	0	0	0	0	0	0	0	0	0	0	0	0	0	0
ADH5	-16.16	-10.29	-0.59	-0.51	3.7e-31	1.4e-18	0.16	0.26	0.15	0.19	0.63	3.3e-12	0.66	2.1e-09	0	0	0	0	0	0	0	0	0	0	0	0	0	0	0
ADH6	-17.41	-16.75	-2.17	-3.24	2.5e-27	2.5e-26	0.3	0.85	0.37	0.44	0.28	0.0064	0.83	2e-17	0	0	0	0	0	0	0	0	0	0	0	0	0	0	0
ADHFE1	-16.18	-19.03	-1.47	-1.44	1.8e-26	6.6e-35	0.28	0.41	0.32	0.25	0.15	0.14	0.6	1.4e-07	0	0	0	0	0	0	0	0	0	0	0	0	0	0	0
ADI1	-10.22	-14.79	-0.47	-1.31	3e-17	1.9e-25	0.18	0.37	0.2	0.32	0.5	2.1e-07	0.61	5.3e-08	0	0	0	0	0	0	0	0	0	0	0	0	0	0	0
ADIPOQ	14.87	-1.21	1.14	-1.51	4.1e-30	0.25	0.34	5.03	0.29	4.29	0.028	0.8	0.072	0.62	0	0	0	0	0	0	0	0	0	0	0	0	0	0	0
ADIRF	5.62	7.94	0.46	1.26	1.2e-07	2.7e-12	0.41	0.71	0.3	0.41	0.92	7e-41	0.74	2.2e-12	0	0	0	0	0	0	0	0	0	0	0	0	0	0	0
ADK	-17.33	-21.33	-0.41	-0.72	1.9e-35	4.1e-46	0.11	0.2	0.098	0.12	0.62	7.7e-12	0.58	5.5e-07	0	0	0	0	0	0	0	0	0	0	0	0	0	0	0
ADNP	1.82	0.72	0.039	0.025	0.08	0.5	0.096	0.21	0.099	0.097	0.39	9e-05	0.024	0.87	0	0	0	0	0	0	0	0	0	0	0	0	0	0	0
ADO	-4.69	-0.91	-0.083	-0.022	7.9e-06	0.39	0.093	0.15	0.069	0.071	0.31	0.0018	0.24	0.064	0	0	0	0	0	0	0	0	0	0	0	0	0	0	0
ADPGK	23.35	21.62	0.62	0.75	1e-52	5.1e-41	0.12	0.18	0.11	0.068	0.52	6.7e-08	0.35	0.0058	0	0	0	0	0	0	0	0	0	0	0	0	0	0	0
ADPRH	15.54	16.1	0.53	0.88	2.5e-33	1.7e-34	0.14	0.24	0.17	0.24	0.6	9.6e-11	0.66	2.3e-09	0	0	0	0	0	0	0	0	0	0	0	0	0	0	0
ADPRHL2	24.29	15.19	0.62	0.88	1.1e-49	2.2e-29	0.13	0.29	0.072	0.15	0.65	4.3e-13	0.29	0.022	0	0	0	0	0	0	0	0	0	0	0	0	0	0	0
ADRM1	1.98	6.73	0.034	0.29	0.056	1.1e-09	0.1	0.26	0.053	0.089	0.23	0.024	0.24	0.066	0	0	0	0	0	0	0	0	0	0	0	0	0	0	0
ADSL	12.38	8.89	0.33	0.3	1.2e-24	2.6e-15	0.14	0.18	0.091	0.12	0.36	0.00028	0.13	0.35	0	0	0	0	0	0	0	0	0	0	0	0	0	0	0
ADSS	-7.03	-2.66	-0.15	-0.094	1.1e-10	0.011	0.1	0.17	0.093	0.15	0.63	5.8e-12	0.42	0.0006	0	0	0	0	0	0	0	0	0	0	0	0	0	0	0
ADSSL1	10.46	8.29	1.37	1.61	2.9e-18	5.9e-13	0.57	0.8	0.38	0.47	0.89	7e-34	0.85	4.2e-19	0	0	0	0	0	0	0	0	0	0	0	0	0	0	0
AEBP1	2.96	3.52	0.26	0.66	0.0043	0.00081	0.49	0.99	0.29	0.5	0.52	3.9e-08	0.6	1.2e-07	0	0	0	0	0	0	0	0	0	0	0	0	0	0	0
AES	2.23	-7.2	0.065	-0.23	0.032	3.8e-11	0.13	0.17	0.13	0.12	0.29	0.0037	0.51	1.8e-05	0	0	0	0	0	0	0	0	0	0	0	0	0	0	0
AFAP1	8.26	7.9	0.37	0.68	7.4e-14	1.7e-12	0.22	0.44	0.18	0.26	0.65	3.2e-13	0.39	0.0017	0	0	0	0	0	0	0	0	0	0	0	0	0	0	0
AFAP1L1	17.77	15.36	0.87	1.96	1.5e-36	1.1e-27	0.24	0.49	0.16	0.15	0.77	1.4e-20	0.21	0.11	0	0	0	0	0	0	0	0	0	0	0	0	0	0	0
AFAP1L2	-8.02	-9.9	-0.46	-1.15	2.1e-12	9e-16	0.22	0.45	0.26	0.44	0.83	9.1e-26	0.76	1.6e-13	0	0	0	0	0	0	0	0	0	0	0	0	0	0	0
AFDN	-8.12	-4.63	-0.17	-0.23	1.7e-13	1.2e-05	0.13	0.34	0.071	0.11	0.81	8.6e-24	0.48	5.3e-05	0	0	0	0	0	0	0	0	0	0	0	0	0	0	0
AFF4	9.04	3.64	0.18	0.13	7.2e-16	0.0005	0.095	0.2	0.085	0.11	0.3	0.0029	-0.12	0.39	0	0	0	0	0	0	0	0	0	0	0	0	0	0	0
AFG3L2	-11.98	-8.05	-0.64	-0.34	1.3e-21	3.5e-13	0.24	0.28	0.22	0.12	0.49	3.3e-07	0.73	3e-12	0	0	0	0	0	0	0	0	0	0	0	0	0	0	0
AFM	2.21	-14.68	0.19	-6.01	0.033	1.2e-22	0.4	2.32	0.39	0.56	0.04	0.71	-0.14	0.3	0	0	0	0	0	0	0	0	0	0	0	0	0	0	0
AFMID	-16.29	-19.39	-1.29	-1.61	3.4e-26	9.7e-33	0.19	0.36	0.3	0.28	0.44	8.3e-06	0.79	3e-15	0	0	0	0	0	0	0	0	0	0	0	0	0	0	0
AFTPH	-8.62	-4.73	-0.25	-0.21	1.8e-14	6.9e-06	0.14	0.26	0.12	0.16	0.84	2.2e-27	0.7	5.9e-11	0	0	0	0	0	0	0	0	0	0	0	0	0	0	0
AGA	-5.96	-0.28	-0.23	-0.013	2.6e-08	0.79	0.18	0.26	0.16	0.16	0.47	1e-06	0.16	0.25	0	0	0	0	0	0	0	0	0	0	0	0	0	0	0
AGAP1	0.094	-5.34	0.0021	-0.24	0.93	4.5e-07	0.11	0.25	0.087	0.15	0.57	1e-09	0.66	1.9e-09	0	0	0	0	0	0	0	0	0	0	0	0	0	0	0
AGAP3	3.41	10.09	0.072	0.43	0.001	7.6e-18	0.11	0.23	0.083	0.12	0.56	3.1e-09	0.25	0.053	0	0	0	0	0	0	0	0	0	0	0	0	0	0	0
AGFG1	-3	1.51	-0.058	0.076	0.0038	0.15	0.096	0.28	0.079	0.17	0.59	1.8e-10	0.48	4.8e-05	0	0	0	0	0	0	0	0	0	0	0	0	0	0	0
AGFG2	-9.1	-2.33	-0.38	-0.26	1.3e-14	0.026	0.15	0.37	0.19	0.55	0.58	5.7e-10	0.59	1.8e-07	0	0	0	0	0	0	0	0	0	0	0	0	0	0	0
AGK	-8.82	3.46	-0.35	0.11	9.6e-15	0.00093	0.18	0.19	0.17	0.091	0.2	0.049	0.48	6.5e-05	0	0	0	0	0	0	0	0	0	0	0	0	0	0	0
AGL	14.77	-17.08	0.57	-0.61	9.4e-30	1.4e-37	0.2	0.23	0.11	0.11	0.53	1.9e-08	0.56	1.6e-06	0	0	0	0	0	0	0	0	0	0	0	0	0	0	0
AGMAT	-14.44	-15.75	-2.02	-2.97	1.4e-22	6.3e-25	0.24	0.79	0.44	0.46	0.32	0.0013	0.79	2e-15	0	0	0	0	0	0	0	0	0	0	0	0	0	0	0
AGO1	2.06	-6.65	0.039	-0.22	0.047	6.9e-10	0.091	0.19	0.08	0.12	0.18	0.075	-0.38	0.0024	0	0	0	0	0	0	0	0	0	0	0	0	0	0	0
AGO2	16.91	-0.28	0.42	-0.016	2.2e-37	0.8	0.12	0.3	0.1	0.23	0.19	0.063	0.048	0.74	0	0	0	0	0	0	0	0	0	0	0	0	0	0	0
AGO3	-2.42	0.59	-0.041	0.021	0.02	0.58	0.089	0.22	0.064	0.095	0.14	0.19	-0.073	0.61	0	0	0	0	0	0	0	0	0	0	0	0	0	0	0
AGPAT1	-5.88	-11.08	-0.22	-0.43	7e-08	2.7e-20	0.13	0.19	0.18	0.16	0.37	0.0002	0.63	1.4e-08	0	0	0	0	0	0	0	0	0	0	0	0	0	0	0
AGPAT3	-12.17	-14.28	-1.14	-1.23	2e-19	7.1e-24	0.23	0.3	0.37	0.32	0.61	3.7e-11	0.79	2e-15	0	0	0	0	0	0	0	0	0	0	0	0	0	0	0
AGPAT5	-9.57	6.98	-0.41	0.47	8.5e-16	1.9e-10	0.16	0.36	0.19	0.21	0.37	0.00022	0.65	5.2e-09	0	0	0	0	0	0	0	0	0	0	0	0	0	0	0
AGPS	-4.13	7.22	-0.13	0.37	8.4e-05	5.7e-11	0.14	0.29	0.15	0.15	0.26	0.012	0.34	0.0064	0	0	0	0	0	0	0	0	0	0	0	0	0	0	0
AGRN	-2.63	5.8	-0.12	0.53	0.011	6.1e-08	0.27	0.46	0.14	0.33	0.1	0.34	0.2	0.14	0	0	0	0	0	0	0	0	0	0	0	0	0	0	0
AGT	0.86	0.25	0.062	0.046	0.42	0.82	0.36	0.98	0.29	0.69	-0.05	0.64	-0.2	0.13	0	0	0	0	0	0	0	0	0	0	0	0	0	0	0
AGTRAP	-1.79	1.61	-0.088	0.085	0.085	0.12	0.22	0.26	0.22	0.22	0.56	1.7e-09	0.57	9e-07	0	0	0	0	0	0	0	0	0	0	0	0	0	0	0
AGXT2	-12.52	-13.51	-1.58	-1.84	1.3e-19	2.8e-23	0.25	0.74	0.44	0.41	0.48	6.2e-07	0.56	1.1e-06	0	0	0	0	0	0	0	0	0	0	0	0	0	0	0
AHCTF1	4.99	2.03	0.078	0.06	2.2e-06	0.051	0.076	0.19	0.066	0.072	0.22	0.033	0.038	0.79	0	0	0	0	0	1	0	0	0	0	0	0	0	0	0
AHCY	-16.86	-13.53	-0.81	-1.24	3.5e-28	2.2e-22	0.13	0.31	0.2	0.34	0.5	1.5e-07	0.8	1.7e-15	0	0	0	0	0	0	0	0	0	0	0	0	0	0	0
AHCYL1	-13.22	-17.9	-0.29	-0.67	2.9e-27	9.6e-38	0.12	0.21	0.081	0.14	0.57	1.5e-09	0.37	0.0029	0	0	0	0	0	0	0	0	0	0	0	0	0	0	0
AHCYL2	-13.76	-5.67	-0.54	-0.89	7.8e-27	1.4e-07	0.19	1.4	0.16	0.26	0.61	2e-11	0.65	3.6e-09	0	0	0	0	0	0	0	0	0	0	0	0	0	0	0
AHDC1	7.76	1.05	0.26	0.073	1.5e-12	0.32	0.15	0.36	0.15	0.27	0.29	0.0044	0.39	0.0017	0	0	0	0	0	0	0	0	0	0	0	0	0	0	0
AHNAK	15.35	10.16	0.62	0.88	2.6e-33	1.1e-17	0.18	0.43	0.18	0.24	0.74	6.9e-18	0.66	2.4e-09	0	0	0	0	0	0	0	0	0	0	0	0	0	0	0
AHNAK2	15.25	11.25	2.25	4.92	8e-28	4.3e-19	0.52	0.87	0.27	0.6	0.79	1.6e-21	0.047	0.75	0	0	0	0	0	0	0	0	0	0	0	0	0	0	0
AHR	20.02	15.75	0.89	1.33	1.8e-44	1.6e-31	0.2	0.35	0.19	0.32	0.82	3.1e-25	0.5	2.8e-05	0	0	0	0	0	0	0	0	0	0	0	0	0	0	0
AHSA1	-18.87	-12.11	-0.34	-0.41	8.9e-42	4.4e-24	0.098	0.2	0.068	0.12	0.56	2.2e-09	0.13	0.33	0	0	0	0	0	0	0	0	0	0	0	0	0	0	0
AHSG	4.13	-9.8	0.32	-5.35	7.5e-05	1.8e-14	0.37	2.1	0.33	0.84	-0.19	0.073	0.082	0.57	0	0	0	0	0	0	0	0	0	0	0	0	0	0	0
AHSP	8.78	3.82	1.14	2.98	1.3e-14	0.00031	0.58	2.29	0.44	1.67	0.3	0.0032	0.12	0.39	0	0	0	0	0	0	0	0	0	0	0	0	0	0	0
AIDA	16.67	12.63	0.41	0.59	8.5e-35	1.8e-23	0.091	0.26	0.13	0.11	0.064	0.55	0.61	8.7e-08	0	0	0	0	0	0	0	0	0	0	0	0	0	0	0
AIF1	12.66	13.92	0.65	1.49	1e-25	1.8e-26	0.21	0.44	0.26	0.36	0.76	1.2e-19	0.77	5e-14	0	0	0	0	0	0	0	0	0	0	0	0	0	0	0
AIF1L	-18.5	-21.39	-1.82	-2.45	3.1e-29	3.1e-36	0.26	0.75	0.32	0.3	0.6	8.4e-11	0.8	8.1e-16	0	0	0	0	0	0	0	0	0	0	0	0	0	0	0
AIFM1	-18.24	-16.5	-1.3	-1.43	4.4e-30	1.6e-30	0.22	0.48	0.26	0.28	0.53	3.1e-08	0.77	7.7e-14	0	0	0	0	0	0	0	0	0	0	0	0	0	0	0
AIFM2	11.35	0.3	0.59	0.017	9e-21	0.78	0.28	0.35	0.14	0.13	0.54	9.3e-09	0.46	0.00013	0	0	0	0	0	0	0	0	0	0	0	0	0	0	0
AIMP1	-12.54	6.13	-0.18	0.19	3.1e-25	1.2e-08	0.072	0.18	0.055	0.095	0.41	2.9e-05	-0.14	0.32	0	0	0	0	0	0	0	0	0	0	0	0	0	0	0
AIMP2	-10.87	-6.56	-0.19	-0.28	7.9e-21	1.2e-09	0.097	0.28	0.066	0.12	0.48	8.4e-07	0.13	0.35	0	0	0	0	0	0	0	0	0	1	0	0	0	0	0
AIP	1.89	5.56	0.037	0.24	0.068	2.2e-07	0.11	0.26	0.066	0.11	0.48	5.8e-07	0.25	0.051	0	0	0	0	0	0	0	0	0	0	0	0	0	0	0
AK1	-7.32	-14.51	-0.37	-0.74	1.7e-11	1.9e-28	0.28	0.27	0.18	0.19	0.44	5.8e-06	0.67	7.1e-10	0	0	0	0	0	0	0	0	0	0	0	0	0	0	0
AK2	-15.74	-4.49	-0.91	-0.21	8.5e-28	2e-05	0.22	0.25	0.23	0.18	0.2	0.059	0.79	1.8e-15	0	0	0	0	0	0	0	0	0	0	0	0	0	0	0
AK3	-21.45	-24.38	-1.3	-1.13	2.6e-36	9.3e-47	0.24	0.26	0.22	0.16	0.36	0.00033	0.6	1e-07	0	0	0	0	0	0	0	0	0	0	0	0	0	0	0
AK4	-16.52	-12.58	-1.52	-1.35	1.3e-26	1.2e-20	0.25	0.38	0.32	0.39	0.5	2e-07	0.88	9e-22	0	0	0	0	0	0	0	0	0	0	1	0	0	0	0
AK6	16.28	-2.58	0.49	-0.1	1.4e-35	0.013	0.14	0.25	0.12	0.12	0.41	3.5e-05	0.084	0.55	0	0	0	0	0	0	0	0	0	0	0	0	0	0	0
AKAP1	-6.13	-12.39	-0.19	-0.64	1.3e-08	2.6e-24	0.14	0.3	0.14	0.18	0.69	6.7e-15	0.75	6.1e-13	0	0	0	0	0	0	0	0	0	0	0	0	0	0	0
AKAP10	-7.01	10.12	-0.13	0.21	1e-10	2.9e-18	0.096	0.12	0.078	0.064	0.41	3.9e-05	0.0082	0.96	0	0	0	0	0	0	0	0	0	0	0	0	0	0	0
AKAP11	2.83	-9.51	0.055	-0.27	0.0063	4.5e-17	0.1	0.17	0.072	0.092	0.21	0.037	0.044	0.76	0	0	0	0	0	0	0	0	0	0	0	0	0	0	0
AKAP12	5.53	3.05	0.36	0.47	1.8e-07	0.0034	0.31	0.75	0.27	0.64	0.82	8.1e-25	0.63	1.7e-08	0	0	0	0	0	0	0	0	0	0	0	0	0	0	0
AKAP13	16.89	11.75	0.37	0.49	3.8e-36	4.4e-23	0.087	0.18	0.11	0.2	0.36	0.00029	0.44	0.00029	0	0	0	0	0	0	0	0	0	0	0	0	0	0	0
AKAP17A	-5.3	4.86	-0.1	0.22	5.3e-07	4.9e-06	0.099	0.27	0.074	0.11	0.53	2.6e-08	-0.15	0.27	0	0	0	0	0	0	0	0	0	0	0	0	0	0	0
AKAP7	2.84	8.75	0.11	0.46	0.0062	2.5e-14	0.17	0.3	0.19	0.12	0.33	0.00094	0.019	0.9	0	0	0	0	0	0	0	0	0	0	0	0	0	0	0
AKAP8	4.83	14.9	0.084	0.72	4.2e-06	8.8e-28	0.094	0.26	0.064	0.09	0.41	3.8e-05	0.16	0.23	0	0	0	0	0	0	0	0	0	0	0	0	0	0	0
AKAP8L	-5.79	-3.87	-0.13	-0.12	8.8e-08	0.00022	0.086	0.14	0.11	0.14	0.12	0.24	0.29	0.023	0	0	0	0	0	0	0	0	0	0	0	0	0	0	0
AKAP9	-2.48	1.54	-0.051	0.065	0.017	0.14	0.095	0.23	0.089	0.16	0.58	6.9e-10	0.66	1.4e-09	0	0	0	0	0	0	0	0	0	0	0	0	0	0	0
AKR1A1	-15.41	-12.15	-0.95	-1	2.3e-25	2.1e-20	0.16	0.31	0.25	0.32	0.65	5.3e-13	0.77	3.1e-14	0	0	0	0	0	0	0	0	0	0	0	0	0	0	0
AKR1B1	4.28	4.46	0.66	1.09	4.2e-05	2.2e-05	0.65	0.99	0.76	1.21	0.9	1.3e-35	0.79	5.7e-15	0	0	0	0	0	0	0	0	0	0	0	0	0	1	0
AKR1B10	1.48	1.45	0.34	3.08	0.15	0.17	1.17	6.14	0.87	2.16	0.46	2.9e-06	0.67	9.7e-10	0	0	0	0	0	0	0	0	0	0	0	0	0	0	0
AKR1C1	-3.05	-0.031	-0.28	-0.0078	0.0035	0.98	0.38	1.61	0.42	0.65	0.8	5.4e-23	0.74	2.2e-12	0	0	0	0	0	0	0	0	0	0	0	0	0	0	0
AKR1C2	-2.25	0.6	-0.3	0.19	0.031	0.57	0.48	1.6	0.62	1.2	0.82	1.8e-24	0.88	1e-21	0	0	0	0	0	0	0	0	0	0	0	0	0	0	0
AKR1C3	0.33	5.27	0.016	0.55	0.76	7.9e-07	0.23	0.55	0.22	0.3	0.83	2.3e-25	0.68	3e-10	0	0	0	0	0	0	0	0	0	0	0	0	0	0	1
AKR7A2	-9.09	-5.48	-0.37	-0.42	4.1e-15	2.4e-07	0.17	0.46	0.18	0.27	0.83	1.4e-25	0.82	3.2e-17	0	0	0	0	0	0	0	0	0	0	0	0	0	0	0
AKR7A3	-17.4	-14.95	-1.33	-2.16	1.8e-28	6.2e-26	0.22	0.88	0.28	0.41	0.71	2.5e-16	0.75	3e-13	0	0	0	0	0	0	0	0	0	0	0	0	0	0	0
AKT1	9.1	5.88	0.21	0.23	8.4e-16	4.7e-08	0.099	0.23	0.11	0.1	0.63	6.1e-12	0.5	2.2e-05	0	0	0	0	0	0	1	0	0	0	0	0	0	0	0
AKT1S1	7.91	3.48	0.2	0.15	6.5e-13	0.00088	0.11	0.25	0.11	0.11	0.21	0.038	0.034	0.82	0	0	0	0	0	0	0	0	0	0	0	0	0	0	0
AKT2	2.16	-11.53	0.033	-0.37	0.037	3.4e-22	0.078	0.17	0.061	0.12	0.31	0.0021	0.11	0.42	0	0	0	0	0	0	1	0	0	0	0	0	0	0	0
AKT3	4.51	2.23	0.17	0.15	1.6e-05	0.033	0.2	0.43	0.14	0.13	0.84	7e-27	0.59	2.8e-07	0	0	0	0	0	0	1	0	0	0	0	0	0	0	0
AKTIP	4.42	-1.65	0.11	-0.071	2.4e-05	0.11	0.13	0.25	0.1	0.15	0.57	9.2e-10	0.34	0.0066	0	0	0	0	0	0	0	0	0	0	0	0	0	0	0
ALAD	-11.57	-17.93	-0.74	-2.05	5.4e-20	3.1e-28	0.26	0.33	0.26	0.35	0.089	0.4	0.88	8.2e-22	0	0	0	0	0	0	0	0	0	0	0	0	0	0	0
ALB	3.1	-9.36	0.23	-5.28	0.0028	7.7e-14	0.35	6.07	0.32	0.87	0.02	0.86	-0.15	0.25	0	0	0	0	0	0	0	0	0	0	0	0	0	0	0
ALCAM	-5.9	3.09	-0.32	0.24	4.7e-08	0.003	0.23	0.45	0.24	0.22	0.64	2e-12	0.64	6.1e-09	0	0	0	0	0	0	0	0	0	0	0	0	0	0	0
ALDH16A1	-6.2	-0.49	-0.17	-0.023	8.5e-09	0.64	0.13	0.26	0.12	0.17	0.44	6.8e-06	0.66	2.3e-09	0	0	0	0	0	0	0	0	0	0	0	0	0	0	0
ALDH18A1	2.34	8.46	0.1	0.63	0.024	1.2e-13	0.25	0.4	0.15	0.19	0.62	8.4e-12	-0.2	0.13	0	0	0	0	0	0	0	0	0	0	0	0	0	0	0
ALDH1A1	11.58	3.99	0.55	0.31	3.9e-22	0.00016	0.24	0.46	0.16	0.16	0.77	5.8e-20	0.55	2.4e-06	0	0	0	0	0	0	0	0	0	0	0	0	0	0	0
ALDH1A2	-15.2	-23.11	-1.17	-2.57	3.3e-27	1.9e-47	0.34	1.26	0.28	0.25	0.43	1.2e-05	0.67	1.1e-09	0	0	0	0	0	0	0	0	0	0	0	0	0	0	0
ALDH1A3	-2.36	-0.34	-0.23	-0.089	0.023	0.75	0.4	0.73	0.44	1.36	0.75	1.7e-18	0.76	1.7e-13	0	0	0	0	0	0	0	0	0	0	0	0	1	0	0
ALDH1B1	-12.9	-14.51	-1.51	-2.1	2.1e-20	3.2e-24	0.26	0.71	0.42	0.42	0.31	0.0025	0.59	2.1e-07	0	0	0	0	0	0	0	0	0	0	0	0	1	0	0
ALDH1L1	-15.59	-14.76	-1.28	-1.86	1.8e-27	2e-26	0.36	0.77	0.29	0.37	0.83	1.8e-25	0.74	1.9e-12	0	0	0	0	0	0	0	0	0	0	0	0	0	0	0
ALDH1L2	5.33	5.48	0.37	1.18	4.6e-07	4.4e-07	0.35	1.01	0.25	0.34	0.7	1.5e-15	0.54	2.9e-06	0	0	0	0	0	0	0	0	0	0	0	0	0	0	0
ALDH2	-16.16	-13.79	-1.44	-1.36	8.2e-26	4.8e-24	0.2	0.46	0.32	0.34	0.51	1.1e-07	0.86	3.5e-20	0	0	0	0	0	0	0	0	0	0	0	0	1	0	0
ALDH3A2	-12.61	-8.54	-1.06	-0.84	1.2e-20	7.3e-14	0.25	0.51	0.33	0.36	0.58	3.6e-10	0.88	3.4e-22	0	0	0	0	0	0	0	0	0	0	0	0	1	0	0
ALDH3B1	5.91	0.6	0.26	0.055	2.8e-08	0.57	0.22	0.52	0.16	0.31	0.71	2.2e-16	0.53	6.7e-06	0	0	0	0	0	0	0	0	0	0	0	0	1	0	0
ALDH4A1	-15.89	-15.95	-2.01	-2.9	5e-25	6.6e-26	0.28	1.02	0.39	0.44	0.37	0.00024	0.82	5.3e-17	0	0	0	0	0	0	0	0	0	0	0	0	0	0	0
ALDH5A1	-16.63	-17.49	-1.4	-1.43	1.9e-27	8.4e-32	0.27	0.43	0.3	0.27	0.54	1.4e-08	0.8	5.1e-16	0	0	0	0	0	0	0	0	0	0	0	0	0	0	0
ALDH6A1	-18.07	-18.12	-1.99	-3.46	2.1e-28	3.1e-28	0.27	0.88	0.34	0.42	0.19	0.067	0.81	1.3e-16	0	0	0	0	0	0	0	0	0	0	0	0	0	0	0
ALDH7A1	-15.8	-16.41	-1.18	-1.4	3.6e-26	2.7e-28	0.22	0.37	0.29	0.3	0.64	1.3e-12	0.89	1.9e-22	0	0	0	0	0	0	0	0	0	0	0	0	1	0	0
ALDH8A1	-17.5	-12.22	-1.44	-1.47	4.3e-31	1.4e-23	0.39	0.91	0.28	0.34	0.79	2.4e-22	0.62	3.2e-08	0	0	0	0	0	0	0	0	0	0	0	0	0	0	0
ALDH9A1	-14.04	-13.1	-0.65	-0.76	3.1e-24	7.4e-24	0.15	0.26	0.2	0.23	0.72	5e-17	0.79	4.4e-15	0	0	0	0	0	0	0	0	0	0	0	0	1	0	0
ALDOA	27.38	18.95	1.01	1.45	7.6e-57	6.7e-35	0.17	0.33	0.14	0.12	0.66	2e-13	0.4	0.001	0	1	0	0	0	0	1	0	0	0	1	0	0	0	0
ALDOB	-16.83	-16.4	-2.29	-5.06	2.2e-26	2.1e-25	0.32	2.06	0.39	0.5	0.23	0.027	0.81	3.3e-16	0	1	0	0	0	0	0	0	0	0	0	0	0	0	0
ALDOC	22.39	14.77	1.39	3.29	1.7e-43	1.8e-26	0.27	0.61	0.18	0.42	0.83	2e-25	0.37	0.0026	0	1	0	0	0	0	0	0	0	0	0	0	0	0	0
ALG1	0.47	1.94	0.018	0.072	0.66	0.063	0.19	0.22	0.16	0.11	0.42	1.5e-05	0.41	0.0008	0	0	0	0	0	0	0	0	0	0	0	0	0	0	0
ALG11	-6.29	-6.27	-0.18	-0.19	5.7e-09	7.1e-09	0.13	0.2	0.13	0.071	0.45	3.8e-06	0.3	0.021	0	0	0	0	0	0	0	0	0	0	0	0	0	0	0
ALG12	7.26	-2.85	0.24	-0.11	2.3e-11	0.0063	0.18	0.26	0.12	0.11	0.15	0.14	0.32	0.012	0	0	0	0	0	0	0	0	0	0	0	0	0	0	0
ALG13	-2.77	13.01	-0.083	0.41	0.0075	7.9e-26	0.17	0.17	0.1	0.1	-0.072	0.5	-0.6	1.5e-07	0	0	0	0	0	0	0	0	0	0	0	0	0	0	0
ALG2	2.18	0.63	0.062	0.025	0.035	0.56	0.17	0.26	0.08	0.089	0.72	5.3e-17	0.25	0.053	0	0	0	0	0	0	0	0	0	0	0	0	0	0	0
ALG5	0.14	10.52	0.0057	0.34	0.89	2.9e-19	0.18	0.18	0.17	0.1	0.36	0.00032	0.18	0.19	0	0	0	0	0	0	0	0	0	0	0	0	0	0	0
ALG6	6.88	10.4	0.26	0.48	1.8e-10	1.5e-18	0.18	0.25	0.16	0.13	0.27	0.0087	0.029	0.84	0	0	0	0	0	0	0	0	0	0	0	0	0	0	0
ALKBH4	4.06	5	0.097	0.24	9.9e-05	2.3e-06	0.12	0.27	0.1	0.15	0.47	1.2e-06	0.073	0.61	0	0	0	0	0	0	0	0	0	0	0	0	0	0	0
ALKBH5	11.92	3.74	0.27	0.15	9.6e-24	0.00034	0.12	0.22	0.088	0.15	0.54	9.1e-09	0.45	0.00022	0	0	0	0	0	0	0	0	0	0	0	0	0	0	0
ALKBH7	-14.56	-2.91	-0.82	-0.14	8.2e-26	0.0051	0.22	0.27	0.23	0.18	0.17	0.11	0.51	1.8e-05	0	0	0	0	0	0	0	0	0	0	0	0	0	0	0
ALOX5	18.35	10.95	1.68	2.69	2.6e-36	6.4e-19	0.36	0.76	0.33	0.9	0.86	8.2e-29	0.72	8.1e-12	0	0	0	0	0	0	0	0	0	0	0	0	0	0	1
ALPL	0.96	-5.42	0.092	-0.82	0.36	3.5e-07	0.53	0.97	0.34	0.5	0.83	4.5e-26	0.79	3e-15	0	0	0	0	0	0	0	0	0	0	0	0	0	0	0
ALS2	0.1	-5.2	0.0026	-0.17	0.93	9.8e-07	0.13	0.22	0.11	0.088	0.33	0.001	0.42	0.00061	0	0	0	0	0	0	0	0	0	0	0	0	0	0	0
ALYREF	-0.41	15.27	-0.0083	0.74	0.7	2.3e-30	0.098	0.24	0.082	0.14	0.16	0.13	0.26	0.044	0	0	0	0	0	0	0	0	0	0	0	0	0	0	0
AMACR	-12.76	-4.94	-1.09	-0.54	3.3e-22	2.8e-06	0.36	0.72	0.32	0.33	0.49	2.7e-07	0.46	0.00011	0	0	0	0	0	0	0	0	0	0	0	0	0	0	0
AMBP	-7.64	-12.6	-0.61	-2.46	2e-11	3.2e-22	0.3	1.62	0.34	0.49	0.0015	0.99	0.26	0.04	0	0	0	0	0	0	0	0	0	0	0	0	0	0	0
AMDHD1	-13.08	-11.31	-1.02	-1.36	6.5e-22	4.6e-20	0.26	0.71	0.31	0.39	0.79	5.4e-22	0.72	1.1e-11	0	0	0	0	0	0	0	0	0	0	0	0	1	0	0
AMDHD2	6.48	0.25	0.21	0.014	1.7e-09	0.81	0.15	0.26	0.15	0.23	0.33	0.00092	0.67	7e-10	0	0	0	0	0	0	0	0	0	0	0	0	0	0	0
AMN	-15.09	-10.41	-1	-1.3	4.2e-25	1.4e-18	0.19	0.82	0.27	0.39	0.54	8.7e-09	0.82	2.7e-17	0	0	0	0	0	0	0	0	0	0	0	0	0	0	0
AMOTL1	3.35	5.36	0.12	0.35	0.0012	4.7e-07	0.19	0.35	0.14	0.22	0.75	5.2e-19	0.45	0.00023	0	0	0	0	0	0	0	0	0	0	0	0	0	0	0
AMOTL2	-0.62	0.88	-0.022	0.077	0.56	0.4	0.17	0.53	0.15	0.23	0.32	0.0016	-0.14	0.29	0	0	0	0	0	0	0	0	0	0	0	0	0	0	0
AMPD2	18.62	9.34	0.76	0.49	1.3e-38	3.8e-16	0.2	0.28	0.13	0.16	0.41	2.7e-05	0.53	4.8e-06	0	0	0	0	0	0	0	0	0	0	0	0	0	0	0
AMPD3	15.75	7.63	0.71	0.68	3.9e-33	6.9e-12	0.22	0.46	0.17	0.27	0.69	3.3e-15	0.52	8.2e-06	0	0	0	0	0	0	0	0	0	0	0	0	0	0	0
AMT	-20.15	-21.33	-1.7	-1.38	3.1e-32	4.5e-39	0.27	0.34	0.28	0.22	0.4	5.9e-05	0.81	4.2e-16	0	0	0	0	0	0	0	0	0	0	0	0	0	0	0
ANAPC1	14.29	12.53	0.18	0.32	2.2e-30	5.2e-24	0.063	0.15	0.048	0.071	0.17	0.11	0.19	0.15	0	0	0	0	0	0	0	0	0	0	0	0	0	0	0
ANAPC10	5	1.09	0.12	0.03	2e-06	0.3	0.12	0.16	0.1	0.093	0.031	0.78	-0.091	0.52	0	0	0	0	0	0	0	0	0	0	0	0	0	0	0
ANAPC13	1.57	-15.04	0.046	-0.69	0.13	1.3e-31	0.14	0.28	0.12	0.16	0.38	0.00011	0.32	0.012	0	0	0	0	0	0	0	0	0	0	0	0	0	0	0
ANAPC16	7.1	1.44	0.17	0.058	6.2e-11	0.17	0.11	0.23	0.11	0.13	0.47	1.1e-06	0.38	0.0022	0	0	0	0	0	0	0	0	0	0	0	0	0	0	0
ANAPC2	4.2	-3.86	0.088	-0.14	5.8e-05	0.00022	0.099	0.21	0.09	0.12	0.17	0.096	0.093	0.51	0	0	0	0	0	0	0	0	0	0	0	0	0	0	0
ANAPC4	10.07	6.06	0.17	0.2	1.1e-18	1.5e-08	0.086	0.16	0.065	0.14	0.15	0.15	-0.015	0.92	0	0	0	0	0	0	0	0	0	0	0	0	0	0	0
ANAPC5	8.22	3.63	0.15	0.2	9.5e-14	0.00058	0.088	0.36	0.079	0.07	0.041	0.71	-0.2	0.13	0	0	0	0	0	0	0	0	0	0	0	0	0	0	0
ANAPC7	3.37	-0.82	0.052	-0.026	0.0012	0.44	0.073	0.21	0.066	0.071	0.2	0.057	0.26	0.046	0	0	0	0	0	0	0	0	0	0	0	0	0	0	0
ANG	-9.69	8.42	-0.57	0.86	3.7e-16	9.7e-14	0.24	0.49	0.25	0.33	-0.02	0.86	-0.087	0.54	0	0	0	0	0	0	0	0	0	0	0	0	0	0	0
ANGPT2	19.35	14.51	1.67	2.97	3.9e-37	6.1e-26	0.35	0.61	0.24	0.29	0.72	9.5e-17	0.15	0.26	0	0	0	0	0	0	1	0	0	0	0	0	0	0	0
ANGPTL2	10.9	9.13	1.04	1.27	3.8e-20	8.5e-15	0.43	0.63	0.36	0.27	0.56	2.1e-09	0.52	1.2e-05	0	0	0	0	0	0	0	0	0	0	0	0	0	0	0
ANGPTL3	-10.89	-7.51	-0.81	-1.53	2.9e-19	6.4e-12	0.36	1.88	0.28	0.5	0.36	0.00027	0.42	0.00053	0	0	0	0	0	0	0	0	0	0	0	0	0	0	0
ANGPTL4	19.12	17.8	1.79	5.13	4.2e-38	1.8e-32	0.35	0.55	0.36	1.9	0.6	6.8e-11	0.48	5.2e-05	0	0	0	0	0	0	0	0	0	0	0	0	0	0	0
ANK1	11.37	7.68	1.55	2.52	3.3e-20	2e-11	0.57	1.08	0.37	0.32	0.091	0.39	-0.28	0.03	0	0	0	0	0	0	0	0	0	0	0	0	0	0	0
ANK2	-14.78	-18.96	-1.38	-2.49	3.1e-24	2e-36	0.28	1.24	0.34	0.32	0.68	2.7e-14	0.12	0.4	0	0	0	0	0	0	0	0	0	0	0	0	0	0	0
ANK3	-26.39	-18.55	-1.05	-1.22	2.5e-49	5e-41	0.2	0.59	0.14	0.15	0.73	1e-17	0.54	4.3e-06	0	0	0	0	0	0	0	0	0	0	0	0	0	0	0
ANKFY1	-15.8	-11.84	-0.26	-0.3	1.4e-31	6.3e-23	0.072	0.17	0.073	0.067	0.44	7.4e-06	0.27	0.035	0	0	0	0	0	0	0	0	0	0	0	0	0	0	0
ANKIB1	-14.19	-2.12	-0.54	-0.12	6.4e-26	0.042	0.15	0.32	0.16	0.18	0.75	1.8e-18	0.79	1.8e-15	0	0	0	0	0	0	0	0	0	0	0	0	0	0	0
ANKLE2	11.65	13.42	0.27	0.59	5.7e-23	3.9e-27	0.12	0.22	0.088	0.16	0.55	4.4e-09	0.17	0.21	0	0	0	0	0	0	0	0	0	0	0	0	0	0	0
ANKMY2	-5.35	7	-0.13	0.34	4.1e-07	1.5e-10	0.13	0.26	0.094	0.15	0.64	2.4e-12	0.54	3.4e-06	0	0	0	0	0	0	0	0	0	0	0	0	0	0	0
ANKRD10	0.5	5.47	0.014	0.18	0.64	2.7e-07	0.15	0.18	0.11	0.12	0.4	6e-05	0.33	0.0091	0	0	0	0	0	0	0	0	0	0	0	0	0	0	0
ANKRD13A	17.57	9.36	0.67	0.96	1.6e-35	1.9e-15	0.2	0.51	0.11	0.21	0.79	1.2e-21	0.39	0.0015	0	0	0	0	0	0	0	0	0	0	0	0	0	0	0
ANKRD17	-6.02	-12.24	-0.092	-0.27	1.7e-08	1.5e-23	0.077	0.15	0.062	0.052	0.33	0.001	-0.078	0.58	0	0	0	0	0	0	0	0	0	0	0	0	0	0	0
ANKRD2	-9.61	-7.89	-1.34	-2.65	1.3e-14	6e-12	0.36	3.03	0.52	0.8	0.33	0.00096	0.85	1.2e-19	0	0	0	0	0	0	0	0	0	0	0	0	0	0	0
ANKRD27	-0.81	-0.52	-0.022	-0.014	0.44	0.62	0.13	0.15	0.11	0.095	0.18	0.083	0.17	0.21	0	0	0	0	0	0	0	0	0	0	0	0	0	0	0
ANKRD28	-17.21	-9.28	-0.32	-0.43	8.7e-38	2.2e-15	0.1	0.37	0.07	0.068	0.53	1.9e-08	0.2	0.13	0	0	0	0	0	0	0	0	0	0	0	0	0	0	0
ANKRD44	16.66	11.63	0.54	0.93	9.9e-37	5.6e-22	0.14	0.37	0.16	0.3	0.82	3.3e-25	0.75	5.5e-13	0	0	0	0	0	0	0	0	0	0	0	0	0	0	0
ANKRD54	5.13	-13.78	0.11	-0.46	1.1e-06	5.5e-28	0.11	0.18	0.081	0.13	0.27	0.0082	0.43	0.00042	0	0	0	0	0	0	0	0	0	0	0	0	0	0	0
ANKS1A	-18.92	-9.24	-0.25	-0.35	7.8e-40	2.5e-16	0.062	0.24	0.057	0.12	0.25	0.013	0.17	0.19	0	0	0	0	0	0	0	0	0	0	0	0	0	0	0
ANKS3	9.04	3.55	0.38	0.14	1.2e-15	0.00068	0.23	0.23	0.14	0.11	0.45	3.7e-06	0.24	0.061	0	0	0	0	0	0	0	0	0	0	0	0	0	0	0
ANKS4B	-16.21	-9.88	-1.21	-1.33	2.2e-27	1.5e-16	0.26	0.75	0.28	0.45	0.78	3.5e-21	0.81	1.4e-16	0	0	0	0	0	0	0	0	0	0	0	0	0	0	0
ANKS6	-5.08	-10.73	-0.17	-0.49	1.7e-06	3.6e-20	0.15	0.32	0.15	0.12	0.25	0.015	0.12	0.39	0	0	0	0	0	0	0	0	0	0	0	0	0	0	0
ANKZF1	19.69	13.07	0.54	0.71	9.8e-43	6.3e-25	0.14	0.28	0.094	0.15	0.64	1.4e-12	0.16	0.24	0	0	0	0	0	0	0	0	0	0	0	0	0	0	0
ANO10	-12.01	-24.6	-0.55	-0.98	4.2e-21	2.1e-55	0.18	0.33	0.2	0.097	0.53	2.7e-08	0.41	0.0008	0	0	0	0	0	0	0	0	0	0	0	0	0	0	0
ANO6	8.42	17.54	0.3	0.82	2.9e-14	1.3e-33	0.16	0.24	0.16	0.1	0.66	3e-13	0.39	0.0016	0	0	0	0	0	0	0	0	0	0	0	0	0	0	0
ANP32A	-1.49	3.76	-0.025	0.12	0.15	0.00032	0.098	0.18	0.058	0.11	0.39	6.9e-05	-0.098	0.48	0	0	0	0	0	0	0	0	0	0	0	0	0	0	0
ANP32B	2.58	-4.61	0.068	-0.23	0.013	1.2e-05	0.12	0.31	0.12	0.16	0.29	0.0048	0.32	0.012	0	0	0	0	0	0	0	0	0	0	0	0	0	0	0
ANP32E	7.98	2.91	0.27	0.14	4.3e-13	0.0051	0.15	0.25	0.16	0.18	0.56	2.5e-09	0.7	7.1e-11	0	0	0	0	0	0	0	0	0	0	0	0	0	0	0
ANPEP	-15.55	-12.63	-1.86	-1.58	9.5e-25	6e-23	0.3	0.79	0.39	0.39	0.36	0.00027	0.71	1.8e-11	0	0	0	0	0	0	0	0	0	0	0	0	0	0	0
ANXA1	19.05	13.81	1.21	1.83	6.6e-41	1.8e-26	0.26	0.49	0.27	0.55	0.78	4.6e-21	0.72	1.3e-11	0	0	0	0	0	0	0	0	0	0	0	0	0	0	0
ANXA11	-7.99	-15.04	-0.19	-0.55	9.5e-13	8.5e-30	0.1	0.18	0.11	0.14	0.67	6.7e-14	0.47	0.0001	0	0	0	0	0	0	0	0	0	0	0	0	0	0	0
ANXA13	-0.24	5.82	-0.026	1.27	0.82	8.1e-08	0.53	0.97	0.44	0.64	0.9	1.6e-35	0.72	1.3e-11	0	0	0	0	0	0	0	0	0	0	0	0	0	0	0
ANXA2	21.41	11.75	0.86	1.41	7.7e-49	1.1e-21	0.16	0.5	0.22	0.44	0.54	8.6e-09	0.69	2e-10	0	0	0	0	0	0	0	0	0	0	0	0	0	0	0
ANXA3	-11.64	-10.03	-1.11	-1.66	5e-20	5.1e-18	0.43	1.39	0.35	0.44	0.73	3.6e-17	0.83	8.4e-18	0	0	0	0	0	0	0	0	0	0	0	0	0	0	0
ANXA4	25.4	17.22	1.68	1.73	4.3e-47	1.4e-32	0.27	0.4	0.17	0.28	0.63	2.9e-12	0.35	0.0057	0	0	0	0	0	0	0	0	0	0	0	0	0	0	0
ANXA5	19.83	16.45	0.57	0.82	4.7e-45	5.3e-36	0.13	0.2	0.13	0.26	0.34	0.00082	0.69	1.4e-10	0	0	0	0	0	0	0	0	0	0	0	0	0	0	0
ANXA6	-1.13	5.21	-0.04	0.29	0.28	9.4e-07	0.19	0.3	0.14	0.18	0.73	1.2e-17	0.62	3.9e-08	0	0	0	0	0	0	0	0	0	0	0	0	0	0	0
ANXA7	-18.77	-12.19	-0.4	-0.37	7.1e-40	3.2e-24	0.11	0.2	0.085	0.088	0.47	1.2e-06	0.2	0.13	0	0	0	0	0	0	0	0	0	0	0	0	0	0	0
ANXA9	-9.31	-24.04	-1.24	-1.68	4.4e-14	3.3e-53	0.35	0.63	0.51	0.18	0.37	0.00017	-0.22	0.1	0	0	0	0	0	0	0	0	0	0	0	0	0	0	0
AOC1	-7.35	-3.32	-0.91	-0.61	1.1e-10	0.0014	0.48	1.18	0.49	0.59	0.83	2.4e-26	0.91	2.9e-25	0	0	0	0	0	0	0	0	0	0	0	0	0	0	0
AOC3	-11.9	-5.59	-0.92	-0.65	1.1e-20	1.4e-07	0.33	0.79	0.3	0.35	0.8	1.9e-22	0.57	7.5e-07	0	0	0	0	0	0	0	0	0	0	0	0	0	0	0
AOX1	-13.47	-10.18	-1.5	-1.68	3.7e-22	1.1e-17	0.38	1.18	0.39	0.48	0.75	1.8e-18	0.82	3.5e-17	0	0	0	0	0	0	0	0	0	0	0	0	0	0	0
AP1AR	3.15	-1.5	0.1	-0.067	0.0024	0.15	0.15	0.24	0.14	0.17	0.58	4.7e-10	0.52	1.2e-05	0	0	0	0	0	0	0	0	0	0	0	0	0	0	0
AP1B1	-13.8	2.83	-0.25	0.13	2.9e-27	0.0067	0.083	0.3	0.079	0.097	0.39	9.2e-05	0.5	2.4e-05	0	0	0	0	0	0	0	0	0	0	0	0	0	0	0
AP1G1	-17.33	-13.39	-0.41	-0.41	1.4e-37	1.4e-27	0.13	0.2	0.09	0.09	0.55	5.1e-09	0.5	2e-05	0	0	0	0	0	0	0	0	0	0	0	0	0	0	0
AP1G2	-0.4	3.16	-0.012	0.13	0.71	0.0024	0.13	0.24	0.14	0.14	0.31	0.0019	0.45	0.00022	0	0	0	0	0	0	0	0	0	0	0	0	0	0	0
AP1M1	-0.22	-6.13	-0.005	-0.34	0.84	1.7e-08	0.096	0.24	0.11	0.24	0.49	3.6e-07	0.72	9.1e-12	0	0	0	0	0	0	0	0	0	0	0	0	0	0	0
AP1S1	-13.63	-0.4	-0.43	-0.027	3e-27	0.71	0.16	0.34	0.13	0.26	0.41	3e-05	0.16	0.22	0	0	0	0	0	0	0	0	0	0	0	0	0	0	0
AP1S2	17.29	15.69	0.58	1.08	1.7e-38	8e-31	0.15	0.32	0.15	0.21	0.49	4.1e-07	0.32	0.011	0	0	0	0	0	0	0	0	0	0	0	0	0	0	0
AP1S3	4.71	2.83	0.3	0.43	7e-06	0.0066	0.32	0.78	0.25	0.56	0.76	6.9e-20	0.25	0.055	0	0	0	0	0	0	0	0	0	0	0	0	0	0	0
AP2A1	-9.25	0.47	-0.17	0.02	5.4e-16	0.66	0.083	0.25	0.079	0.14	0.39	8.1e-05	0.35	0.0046	0	0	0	0	0	0	0	0	0	0	0	0	0	0	0
AP2A2	-26.48	-19.35	-0.45	-0.64	5.3e-50	6.5e-41	0.071	0.18	0.074	0.12	0.41	3.6e-05	0.52	1.1e-05	0	0	0	0	0	0	0	0	0	0	0	0	0	0	0
AP2B1	-24.56	-14.45	-0.38	-0.44	8e-48	2.9e-30	0.065	0.17	0.068	0.11	0.16	0.13	0.29	0.022	0	0	0	0	0	0	0	0	0	0	0	0	0	0	0
AP2M1	-15	2.81	-0.24	0.11	2e-30	0.0072	0.072	0.24	0.068	0.087	0.2	0.048	0.17	0.21	0	0	0	0	0	0	0	0	0	0	0	0	0	0	0
AP2S1	-15.63	10.57	-0.25	0.44	8.7e-31	2.6e-19	0.068	0.23	0.073	0.13	0.023	0.83	0.15	0.25	0	0	0	0	0	0	0	0	0	0	0	0	0	0	0
AP3B1	-13.97	-3.76	-0.28	-0.1	2.5e-28	0.00032	0.099	0.17	0.084	0.079	0.48	8.1e-07	0.086	0.54	0	0	0	0	0	0	0	0	0	0	0	0	0	0	0
AP3D1	-9.02	-9.62	-0.2	-0.41	9.3e-16	2.3e-17	0.12	0.26	0.086	0.14	0.23	0.026	0.61	8.1e-08	0	0	0	0	0	0	0	0	0	0	0	0	0	0	0
AP3M1	-10.76	5.63	-0.21	0.17	5.4e-20	1.8e-07	0.094	0.19	0.082	0.067	0.38	0.00015	-0.15	0.26	0	0	0	0	0	0	0	0	0	0	0	0	0	0	0
AP3M2	-9.99	5.4	-0.27	0.2	3.5e-18	4.7e-07	0.14	0.22	0.11	0.086	0.38	0.00012	0.19	0.15	0	0	0	0	0	0	0	0	0	0	0	0	0	0	0
AP3S1	9.67	15.04	0.23	1.13	1.4e-17	1.8e-27	0.12	0.36	0.097	0.11	0.52	4e-08	0.19	0.15	0	0	0	0	0	0	0	0	0	0	0	0	0	0	0
AP4B1	5.77	6.89	0.18	0.23	5.5e-08	2.2e-10	0.15	0.18	0.13	0.11	-0.048	0.66	0.16	0.23	0	0	0	0	0	0	0	0	0	0	0	0	0	0	0
AP4E1	6.48	1	0.17	0.04	1.5e-09	0.35	0.14	0.25	0.1	0.1	0.32	0.0014	0.22	0.094	0	0	0	0	0	0	0	0	0	0	0	0	0	0	0
AP4M1	6.51	7.94	0.15	0.35	1.4e-09	1.3e-12	0.1	0.25	0.1	0.12	0.064	0.55	0.22	0.1	0	0	0	0	0	0	0	0	0	0	0	0	0	0	0
AP5B1	3.4	-10.03	0.1	-0.58	0.0011	2.5e-18	0.16	0.34	0.11	0.2	0.24	0.019	0.21	0.1	0	0	0	0	0	0	0	0	0	0	0	0	0	0	0
AP5M1	1.69	-29.83	0.05	-1.11	0.1	2.4e-59	0.15	0.23	0.12	0.12	0.27	0.0074	0.11	0.42	0	0	0	0	0	0	0	0	0	0	0	0	0	0	0
AP5S1	1.38	-7.75	0.037	-0.25	0.19	2.3e-12	0.13	0.21	0.12	0.087	-0.061	0.57	-0.083	0.56	0	0	0	0	0	0	0	0	0	0	0	0	0	0	0
AP5Z1	5.2	10.93	0.12	0.44	8e-07	2.7e-20	0.11	0.21	0.09	0.13	0.16	0.12	0.42	0.00056	0	0	0	0	0	0	0	0	0	0	0	0	0	0	0
APAF1	23.93	17.59	0.67	0.8	9.5e-53	1e-38	0.1	0.2	0.16	0.21	0.32	0.0015	0.74	1.7e-12	0	0	0	0	0	0	0	0	0	0	0	0	0	0	0
APBB1	3.23	-4.81	0.09	-0.25	0.0019	5.9e-06	0.16	0.36	0.095	0.11	0.46	2.8e-06	0.29	0.022	0	0	0	0	0	0	0	0	0	0	0	0	0	0	0
APBB1IP	28.05	17.64	1.53	2.23	5.1e-61	3.6e-35	0.2	0.42	0.29	0.63	0.72	1.3e-16	0.72	6.6e-12	0	0	0	0	0	0	0	0	0	0	0	0	0	0	0
APBB2	2.38	2.53	0.068	0.13	0.021	0.016	0.17	0.32	0.089	0.096	0.82	9.4e-25	0.46	0.00013	0	0	0	0	0	0	0	0	0	0	0	0	0	0	0
APC	0.24	12.33	0.0059	0.32	0.82	2.5e-23	0.11	0.15	0.11	0.068	0.31	0.0019	-0.27	0.04	0	0	0	0	0	0	0	0	0	0	0	0	0	0	0
APCS	1.48	2.32	0.16	2.67	0.16	0.026	0.57	3.62	0.4	3.21	0.22	0.029	0.2	0.13	0	0	0	0	0	0	0	0	0	0	0	0	0	0	0
APEH	-18.51	-32.9	-0.61	-1.44	8.4e-38	5.5e-53	0.16	0.21	0.13	0.15	0.22	0.029	0.62	4.2e-08	0	0	0	0	0	0	0	0	0	0	0	0	0	0	0
APEX1	3.12	0.16	0.094	0.0086	0.0027	0.88	0.16	0.34	0.11	0.11	0.5	1.9e-07	0.086	0.54	0	0	0	0	0	0	0	0	0	0	0	0	0	0	0
API5	1.66	-2.9	0.026	-0.057	0.11	0.0053	0.068	0.12	0.072	0.056	0.032	0.77	-0.012	0.94	0	0	0	0	0	0	0	0	0	0	0	0	0	0	0
APIP	-8.99	-7.9	-0.37	-0.39	4.5e-14	3.3e-12	0.13	0.2	0.2	0.22	0.5	2.1e-07	0.59	2e-07	0	0	0	0	0	0	0	0	0	0	0	0	0	0	0
APLP2	-9.22	-17.12	-0.28	-0.65	3.2e-16	3.8e-37	0.16	0.28	0.12	0.098	0.6	6.9e-11	0.06	0.68	0	0	0	0	0	0	0	0	0	0	0	0	0	0	0
APMAP	14.31	6.51	0.46	0.3	2.2e-30	1.5e-09	0.16	0.22	0.13	0.2	0.63	2.9e-12	0.55	1.7e-06	0	0	0	0	0	0	0	0	0	0	0	0	0	0	0
APOA1	3.57	-6.37	0.35	-1.78	0.0006	6.7e-09	0.48	1.95	0.4	0.81	0.19	0.065	-0.14	0.29	0	0	0	0	0	0	0	0	0	0	0	0	0	0	0
APOA2	6.23	-2.11	0.64	-0.47	5.6e-09	0.043	0.46	1.01	0.46	0.94	-0.035	0.75	-0.0012	0.99	0	0	0	0	0	0	0	0	0	0	0	0	0	0	0
APOA4	-1.58	1.5	-0.17	6.93	0.13	0.15	0.43	6.66	0.51	3.21	0.033	0.76	0.053	0.72	0	0	0	0	0	0	0	0	0	0	0	0	0	0	0
APOA5	-10.52	-6.8	-0.99	-1.7	8.4e-17	7.4e-10	0.29	1.75	0.38	0.73	-0.14	0.19	-0.079	0.58	0	0	0	0	0	0	0	0	0	0	0	0	0	0	0
APOB	-2.06	2.43	-0.18	3.74	0.048	0.021	0.34	3.85	0.4	0.45	-0.084	0.43	-0.25	0.053	0	0	0	0	0	0	0	0	0	0	0	0	0	0	0
APOBEC3C	18.08	17.36	1.07	2.47	4.6e-39	4.1e-32	0.25	0.47	0.26	0.39	0.61	2.2e-11	0.42	0.00059	0	0	0	0	0	0	0	0	0	0	0	0	0	0	0
APOBEC3F	12.96	14.33	0.72	0.89	1.5e-26	8.9e-30	0.25	0.27	0.24	0.27	0.4	5e-05	0.53	6.6e-06	0	0	0	0	0	0	0	0	0	0	0	0	0	0	0
APOBEC3G	20.9	15.7	1.11	2.61	2.7e-44	4.4e-29	0.23	0.53	0.21	0.56	0.83	3.6e-26	0.56	1.6e-06	0	0	0	0	0	0	0	0	0	0	0	0	0	0	0
APOBR	22.67	13.45	1.42	2.16	2.4e-50	9e-26	0.24	0.54	0.33	0.8	0.72	9.7e-17	0.74	7.6e-13	0	0	0	0	0	0	0	0	0	0	0	0	0	0	0
APOC1	0.9	6.37	0.097	6.1	0.39	9.8e-09	0.49	1.56	0.48	0.75	0.04	0.71	-0.06	0.68	0	0	0	0	0	0	0	0	0	0	0	0	0	0	0
APOC2	-0.28	5.84	-0.031	1.47	0.79	8.5e-08	0.52	1.07	0.47	0.61	-0.086	0.42	-0.035	0.81	0	0	0	0	0	0	0	0	0	0	0	0	0	0	0
APOC3	-2.67	-7.11	-0.27	-2.73	0.01	1.7e-10	0.5	4.12	0.42	0.86	0.045	0.67	0.24	0.064	0	0	0	0	0	0	0	0	0	0	0	0	0	0	0
APOD	-2.42	-2.07	-0.2	-0.92	0.019	0.048	0.44	4.17	0.32	0.52	-0.11	0.32	0.075	0.6	0	0	0	0	0	0	0	0	0	0	0	0	0	0	0
APOE	-6.59	-4.22	-0.53	-0.65	1e-09	5.6e-05	0.45	1.05	0.29	0.47	0.28	0.0066	-0.18	0.18	0	0	0	0	0	0	0	0	0	0	0	0	0	0	0
APOF	1.75	-6.57	0.14	-1.42	0.092	3.4e-09	0.41	1.14	0.34	0.72	0.025	0.82	-0.1	0.46	0	0	0	0	0	0	0	0	0	0	0	0	0	0	0
APOH	-5.71	-10.86	-0.41	-3.35	9.3e-08	6.3e-18	0.35	3.28	0.29	0.65	-0.15	0.15	-0.029	0.84	0	0	0	0	0	0	0	0	0	0	0	0	0	0	0
APOL1	5.81	6.77	0.49	2.93	4.5e-08	1.5e-09	0.39	1.29	0.36	0.3	0.25	0.015	-0.11	0.44	0	0	0	0	0	0	0	0	0	0	0	0	0	0	0
APOL2	13.26	8.49	1.11	1.48	2.8e-24	3.6e-13	0.4	0.76	0.17	0.15	0.87	5.3e-31	0.33	0.0095	0	0	0	0	0	0	0	0	0	0	0	0	0	0	0
APOL3	15.38	13.74	1.02	1.27	4.6e-30	6.4e-25	0.31	0.42	0.19	0.17	0.74	5.3e-18	0.14	0.32	0	0	0	0	0	0	0	0	0	0	0	0	0	0	0
APOM	1.42	-12.59	0.11	-2.15	0.17	1e-20	0.37	0.86	0.33	0.49	-0.075	0.48	0.2	0.13	0	0	0	0	0	0	0	0	0	0	0	0	0	0	0
APOO	-19.33	-16.41	-1.09	-1.01	1.3e-33	7.6e-36	0.22	0.47	0.21	0.17	0.51	1.3e-07	0.33	0.0086	0	0	0	0	0	0	0	0	0	0	0	0	0	0	0
APOOL	-6.32	-15.35	-0.31	-0.73	9.1e-09	1.3e-29	0.18	0.23	0.23	0.18	0.36	0.00035	0.78	1e-14	0	0	0	0	0	0	0	0	0	0	0	0	0	0	0
APP	-2.43	-6.83	-0.1	-0.33	0.02	5.7e-10	0.16	0.21	0.2	0.21	0.48	6.8e-07	0.72	8.3e-12	0	0	0	0	0	0	0	0	0	0	0	0	0	0	0
APPL1	-20.25	-3.79	-0.4	-0.13	3.5e-45	0.00032	0.11	0.22	0.073	0.07	0.56	2.3e-09	-0.16	0.25	0	0	0	0	0	0	0	0	0	0	0	0	0	0	0
APPL2	-4.99	5.76	-0.11	0.22	2.1e-06	8.5e-08	0.12	0.22	0.091	0.097	0.64	1.3e-12	0.65	3.6e-09	0	0	0	0	0	0	0	0	0	0	0	0	0	0	0
APRT	7.23	9.2	0.2	0.48	2.8e-11	1e-15	0.14	0.28	0.1	0.15	0.63	3e-12	0.57	6e-07	0	0	0	0	0	0	0	0	0	0	0	0	0	0	0
APTX	-14.84	-6.85	-0.34	-0.2	3.2e-30	3.5e-10	0.11	0.19	0.094	0.07	0.32	0.0016	-0.028	0.85	0	0	0	0	0	0	0	0	0	0	0	0	0	0	0
AQP1	-12.82	-14.9	-1.23	-1.44	5.6e-21	1.7e-29	0.3	0.67	0.36	0.29	0.71	2.6e-16	0.7	8.5e-11	0	0	0	0	0	0	0	0	0	0	0	0	0	0	0
AQR	5.87	3.33	0.093	0.087	3.6e-08	0.0015	0.077	0.16	0.067	0.059	0.32	0.0014	0.37	0.003	0	0	0	0	0	0	0	0	0	0	0	1	0	0	0
ARAF	3.41	-7.67	0.051	-0.21	0.001	3e-12	0.084	0.17	0.051	0.079	0.37	0.00017	0.41	0.00074	0	0	0	0	0	0	0	0	0	0	0	0	0	0	0
ARAP1	16.05	8.76	0.32	0.45	9.5e-35	1.2e-14	0.088	0.28	0.095	0.15	0.5	2.5e-07	0.055	0.7	0	0	0	0	0	0	0	0	0	0	0	0	0	0	0
ARAP3	10.96	8.66	0.37	0.72	2.3e-20	5.5e-14	0.19	0.44	0.1	0.19	0.89	3.9e-33	0.24	0.07	0	0	0	0	0	0	0	0	0	0	0	0	0	0	0
ARCN1	3.49	9.07	0.048	0.24	0.00078	3.7e-15	0.08	0.16	0.043	0.063	0.36	0.00029	0.23	0.086	0	0	0	0	0	0	0	0	0	0	0	0	0	0	0
ARF1	-5.5	5.37	-0.079	0.18	2.1e-07	5.1e-07	0.072	0.2	0.058	0.083	0.21	0.039	0.42	0.00062	0	0	0	0	0	0	0	0	0	0	0	0	0	0	0
ARF4	-1.41	-1.58	-0.037	-0.089	0.18	0.13	0.14	0.36	0.097	0.14	0.7	1.4e-15	0.34	0.0067	0	0	0	0	0	0	0	0	0	0	0	0	0	0	0
ARF5	5	9.17	0.11	0.32	2.2e-06	1.6e-15	0.13	0.2	0.067	0.089	0.4	5e-05	0.21	0.11	0	0	0	0	0	0	0	0	0	0	0	0	0	0	0
ARF6	-22.86	1.3	-0.53	0.054	6.3e-47	0.22	0.11	0.21	0.093	0.16	0.5	1.4e-07	-0.16	0.25	0	0	0	0	0	0	0	0	0	0	0	0	0	0	0
ARFGAP1	8.59	3.33	0.2	0.17	1.4e-14	0.0015	0.13	0.33	0.076	0.082	0.47	1.1e-06	0.34	0.0073	0	0	0	0	0	0	0	0	0	0	0	0	0	0	0
ARFGAP2	-18.33	-4.82	-0.27	-0.13	4.5e-41	4.8e-06	0.082	0.16	0.054	0.089	0.17	0.092	0.46	0.00011	0	0	0	0	0	0	0	0	0	0	0	0	0	0	0
ARFGAP3	8.47	6.34	0.22	0.33	2e-14	3.6e-09	0.13	0.23	0.1	0.24	0.68	1.3e-14	0.5	2.7e-05	0	0	0	0	0	0	0	0	0	0	0	0	0	0	0
ARFGEF1	-17.97	-14.38	-0.43	-0.43	4.1e-40	6.9e-29	0.14	0.22	0.083	0.067	0.61	2.2e-11	0.23	0.085	0	0	0	0	0	0	0	0	0	0	0	0	0	0	0
ARFGEF2	-18.81	-16.51	-0.43	-0.38	4.8e-41	4.5e-36	0.12	0.15	0.087	0.071	0.58	3.5e-10	0.54	3.8e-06	0	0	0	0	0	0	0	0	0	0	0	0	0	0	0
ARFGEF3	4.82	1.91	0.35	0.67	4.5e-06	0.068	0.36	1.9	0.29	0.61	0.9	1.8e-36	0.77	3e-14	0	0	0	0	0	0	0	0	0	0	0	0	0	0	0
ARFIP1	-6.68	-1.79	-0.16	-0.054	7.5e-10	0.086	0.11	0.16	0.1	0.12	0.44	7.9e-06	0.52	8.1e-06	0	0	0	0	0	0	0	0	0	0	0	0	0	0	0
ARFIP2	-6.03	-5.04	-0.17	-0.17	1.6e-08	2e-06	0.15	0.22	0.11	0.085	0.57	1.2e-09	0.37	0.0025	0	0	0	0	0	0	0	0	0	0	0	0	0	0	0
ARFRP1	-0.22	8.24	-0.0068	0.31	0.84	4.7e-13	0.19	0.23	0.086	0.077	0.2	0.057	0.34	0.0062	0	0	0	0	0	0	0	0	0	0	0	0	0	0	0
ARG2	1.19	-6.81	0.16	-1.2	0.25	2.9e-10	0.7	1.52	0.48	0.43	0.75	6.8e-19	0.4	0.0013	0	0	0	0	0	0	0	0	0	0	0	0	0	0	0
ARGLU1	-0.59	9.78	-0.016	0.36	0.57	1.7e-17	0.12	0.2	0.12	0.12	0.33	0.00092	0.42	0.00062	0	0	0	0	0	0	0	0	0	0	0	0	0	0	0
ARHGAP1	8.1	6.43	0.34	0.42	1.8e-13	4.3e-09	0.2	0.38	0.18	0.15	0.42	2e-05	0.61	6.8e-08	0	0	0	0	0	0	0	0	0	0	0	0	0	0	0
ARHGAP10	-2.34	3.58	-0.063	0.19	0.024	0.0006	0.14	0.3	0.1	0.18	0.6	5.3e-11	0.49	3.1e-05	0	0	0	0	0	0	0	0	0	0	0	0	0	0	0
ARHGAP12	-12.57	-4.67	-0.22	-0.12	1.4e-25	9.4e-06	0.099	0.17	0.063	0.076	0.44	5.4e-06	-0.0088	0.95	0	0	0	0	0	0	0	0	0	0	0	0	0	0	0
ARHGAP15	15.74	13.96	0.91	1.56	2.2e-34	2.7e-28	0.23	0.42	0.3	0.57	0.69	6.9e-15	0.69	1.1e-10	0	0	0	0	0	0	0	0	0	0	0	0	0	0	0
ARHGAP17	13.89	3.69	0.26	0.16	6e-29	0.00041	0.083	0.23	0.086	0.17	0.49	4.4e-07	0.24	0.066	0	0	0	0	0	0	0	0	0	0	0	0	0	0	0
ARHGAP18	-2.91	5.99	-0.071	0.29	0.0051	2.6e-08	0.12	0.27	0.1	0.14	0.75	4.7e-19	0.76	1.2e-13	0	0	0	0	0	0	0	0	0	0	0	0	0	0	0
ARHGAP21	-9.4	7.67	-0.19	0.23	1.7e-16	4e-12	0.094	0.17	0.083	0.089	0.36	0.00029	0.17	0.2	0	0	0	0	0	0	0	0	0	0	0	0	0	0	0
ARHGAP24	-19.67	-25.2	-0.55	-1.4	1.8e-43	6.2e-51	0.16	0.38	0.1	0.17	0.8	5.8e-23	0.6	1.3e-07	0	0	0	0	0	0	0	0	0	0	0	0	0	0	0
ARHGAP25	21.13	17.55	1.01	1.92	2.7e-48	5.7e-34	0.19	0.4	0.26	0.39	0.82	5e-25	0.73	3e-12	0	0	0	0	0	0	0	0	0	0	0	0	0	0	0
ARHGAP26	20.86	13.48	0.73	1.05	8.3e-43	2.1e-25	0.18	0.37	0.1	0.22	0.85	5.4e-28	0.54	4.4e-06	0	0	0	0	0	0	0	0	0	0	0	0	0	0	0
ARHGAP27	9.9	11.39	0.23	0.51	5.5e-18	2.1e-21	0.1	0.23	0.11	0.14	0.54	1.5e-08	0.58	3.1e-07	0	0	0	0	0	0	0	0	0	0	0	0	0	0	0
ARHGAP29	6.85	-0.35	0.23	-0.023	2.3e-10	0.75	0.15	0.32	0.15	0.28	0.71	2.3e-16	0.68	2.9e-10	0	0	0	0	0	0	0	0	0	0	0	0	0	0	0
ARHGAP30	16.58	14.48	1.24	2.09	1.2e-36	2.9e-27	0.27	0.51	0.43	0.54	0.8	4.9e-23	0.8	9e-16	0	0	0	0	0	0	0	0	0	0	0	0	0	0	0
ARHGAP31	18.85	13.98	0.55	0.75	2.3e-39	1.8e-26	0.15	0.28	0.088	0.13	0.77	1.6e-20	0.0065	0.97	0	0	0	0	0	0	0	0	0	0	0	0	0	0	0
ARHGAP32	-0.21	-3.3	-0.0057	-0.17	0.85	0.0016	0.14	0.34	0.1	0.14	0.58	4e-10	0.31	0.015	0	0	0	0	0	0	0	0	0	0	0	0	0	0	0
ARHGAP35	-6.39	-17.29	-0.11	-0.57	2.7e-09	1.7e-37	0.084	0.19	0.069	0.12	0.54	8.2e-09	0.66	2.2e-09	0	0	0	0	0	0	0	0	0	0	0	0	0	0	0
ARHGAP4	16.57	14.85	0.69	1.21	2.4e-36	3e-29	0.17	0.36	0.22	0.29	0.8	2e-22	0.72	7e-12	0	0	0	0	0	0	0	0	0	0	0	0	0	0	0
ARHGAP42	15.82	14.91	0.49	1.18	1.5e-33	4.3e-28	0.16	0.36	0.11	0.2	0.66	2.7e-13	0.064	0.66	0	0	0	0	0	0	0	0	0	0	0	0	0	0	0
ARHGAP45	16.51	16.1	0.87	1.7	3.5e-36	1.6e-31	0.2	0.41	0.3	0.4	0.72	1.2e-16	0.82	2.2e-17	0	0	0	0	0	0	0	0	0	0	0	0	0	0	0
ARHGAP5	-18.33	-25.51	-0.31	-0.77	3.3e-41	3.5e-54	0.1	0.25	0.054	0.063	0.74	5.2e-18	0.083	0.56	0	0	0	0	0	0	0	0	0	0	0	0	0	0	0
ARHGAP6	-4.83	-18.37	-0.15	-0.88	4.3e-06	5.9e-41	0.16	0.34	0.12	0.14	0.65	3.2e-13	0.46	0.00016	0	0	0	0	0	0	0	0	0	0	0	0	0	0	0
ARHGAP8	-17.52	-27.66	-0.67	-1.72	7.8e-36	5.9e-58	0.2	0.52	0.15	0.17	0.58	5.1e-10	-0.15	0.28	0	0	0	0	0	0	0	0	0	0	0	0	0	0	0
ARHGAP9	14.97	13.17	0.69	2.05	2.8e-32	6.1e-25	0.2	0.54	0.23	0.7	0.78	8.1e-21	0.56	1.4e-06	0	0	0	0	0	0	0	0	0	0	0	0	0	0	0
ARHGDIA	10.11	-0.71	0.19	-0.033	9e-19	0.5	0.099	0.27	0.073	0.14	0.025	0.82	0.42	0.0006	0	0	0	0	0	0	0	0	0	0	0	0	0	0	0
ARHGDIB	18.76	24.51	0.9	1.92	7.1e-42	1.5e-48	0.18	0.28	0.27	0.34	0.71	1.9e-16	0.7	6e-11	0	0	0	0	0	0	0	0	0	0	0	0	0	0	0
ARHGEF1	25.73	14.59	0.59	0.64	4.5e-55	8.7e-31	0.084	0.2	0.13	0.19	0.42	2e-05	0.62	2.5e-08	0	0	0	0	0	0	0	0	0	0	0	0	0	0	0
ARHGEF10	24.54	14.37	0.82	1.05	2.7e-53	1.7e-27	0.16	0.34	0.13	0.21	0.76	1.7e-19	0.43	0.00037	0	0	0	0	0	0	0	0	0	0	0	0	0	0	0
ARHGEF10L	-16.7	-15.37	-0.53	-0.8	1.2e-31	1.6e-32	0.13	0.34	0.14	0.17	0.76	6.5e-20	0.59	1.7e-07	0	0	0	0	0	0	0	0	0	0	0	0	0	0	0
ARHGEF11	1.21	-7.13	0.021	-0.23	0.25	8.9e-11	0.096	0.22	0.062	0.075	0.48	6.1e-07	0.046	0.75	0	0	0	0	0	0	0	0	0	0	0	0	0	0	0
ARHGEF12	-3.42	-7.12	-0.068	-0.23	0.00099	6.5e-11	0.12	0.21	0.065	0.094	0.78	9.9e-21	0.59	2.7e-07	0	0	0	0	0	0	0	0	0	0	0	0	0	0	0
ARHGEF16	7.87	4.61	0.33	0.44	1.2e-12	1.6e-05	0.23	0.56	0.13	0.15	0.85	5.8e-28	0.67	8.4e-10	0	0	0	0	0	0	0	0	0	0	0	0	0	0	0
ARHGEF17	10.67	1.69	0.4	0.1	3.5e-19	0.1	0.21	0.35	0.094	0.17	0.7	8.5e-16	-0.043	0.77	0	0	0	0	0	0	0	0	0	0	0	0	0	0	0
ARHGEF18	-0.35	-9.38	-0.0068	-0.45	0.75	2.2e-16	0.086	0.25	0.09	0.18	0.5	2.1e-07	0.46	0.00014	0	0	0	0	0	0	0	0	0	0	0	0	0	0	0
ARHGEF2	24.99	13.04	0.69	0.8	2.9e-56	6.9e-26	0.11	0.29	0.15	0.23	0.65	4.4e-13	0.65	3.4e-09	0	0	0	0	0	0	0	0	0	0	0	0	0	0	0
ARHGEF28	-0.73	-4.71	-0.017	-0.26	0.49	7.7e-06	0.12	0.34	0.087	0.17	0.77	1.2e-20	0.55	1.8e-06	0	0	0	0	0	0	0	0	0	0	0	0	0	0	0
ARHGEF37	12.11	9.64	0.61	1.1	9.5e-23	8.2e-16	0.27	0.55	0.14	0.16	0.77	1.7e-20	0.39	0.0015	0	0	0	0	0	0	0	0	0	0	0	0	0	0	0
ARHGEF40	-2.61	-2.52	-0.063	-0.13	0.012	0.015	0.11	0.31	0.1	0.18	0.66	1.5e-13	0.67	9.1e-10	0	0	0	0	0	0	0	0	0	0	0	0	0	0	0
ARHGEF5	-6.83	-8.28	-0.21	-0.7	2.5e-10	8.9e-14	0.17	0.53	0.12	0.28	0.61	3.7e-11	0.34	0.0075	0	0	0	0	0	0	0	0	0	0	0	0	0	0	0
ARHGEF6	12.78	16.41	0.5	1.19	3.8e-26	1.2e-31	0.17	0.33	0.18	0.2	0.66	2.8e-13	0.7	7.2e-11	0	0	0	0	0	0	0	0	0	0	0	0	0	0	0
ARHGEF7	23.15	8.05	0.53	0.48	3.2e-46	1.9e-12	0.13	0.35	0.056	0.096	0.49	3.6e-07	0.12	0.37	0	0	0	0	0	0	0	0	0	0	0	0	0	0	0
ARID1A	0.36	-9.69	0.0068	-0.51	0.74	1.5e-17	0.077	0.32	0.091	0.17	0.18	0.079	-0.033	0.82	0	0	0	0	0	0	0	0	0	0	0	0	0	0	0
ARID1B	-9.92	-17.22	-0.2	-0.53	2.5e-17	4.8e-38	0.085	0.2	0.091	0.099	0.57	1.2e-09	0.043	0.77	0	0	0	0	0	0	0	0	0	0	0	0	0	0	0
ARID2	12.03	7.52	0.22	0.25	6.3e-24	1.4e-11	0.085	0.2	0.083	0.081	0.3	0.0029	0.44	0.00025	0	0	0	0	0	0	0	0	0	0	0	0	0	0	0
ARID4A	4.7	1.65	0.13	0.066	7.4e-06	0.11	0.13	0.22	0.11	0.14	0.6	5.3e-11	0.13	0.33	0	0	0	0	0	0	0	0	0	0	0	0	0	0	0
ARID4B	6.66	10.87	0.16	0.29	7.7e-10	1.1e-20	0.1	0.14	0.11	0.1	0.5	2.3e-07	0.45	0.0002	0	0	0	0	0	0	0	0	0	0	0	0	0	0	0
ARIH1	5.08	-0.94	0.11	-0.025	1.6e-06	0.37	0.13	0.16	0.062	0.078	0.23	0.026	0.11	0.43	0	0	0	0	0	0	0	0	0	0	0	0	0	0	0
ARIH2	-4.42	-24.31	-0.1	-0.56	2.4e-05	6.6e-53	0.12	0.17	0.09	0.056	0.29	0.0038	-0.097	0.49	0	0	0	0	0	0	0	0	0	0	0	0	0	0	0
ARL1	13.99	3.68	0.34	0.22	6.8e-28	0.00048	0.14	0.38	0.069	0.096	0.45	3.3e-06	0.09	0.52	0	0	0	0	0	0	0	0	0	0	0	0	0	0	0
ARL14EP	13.92	2.92	0.27	0.09	1e-28	0.005	0.083	0.18	0.093	0.099	0.26	0.012	0.0045	0.98	0	0	0	0	0	0	0	0	0	0	0	0	0	0	0
ARL15	-1.06	-3.26	-0.037	-0.18	0.31	0.0018	0.17	0.36	0.15	0.15	0.66	1.5e-13	0.46	0.00015	0	0	0	0	0	0	0	0	0	0	0	0	0	0	0
ARL2	-21.45	-17.48	-0.81	-0.71	1.3e-35	2.9e-37	0.11	0.24	0.16	0.14	0.43	1e-05	0.39	0.0017	0	0	0	0	0	0	0	0	0	0	0	0	0	0	0
ARL2BP	23.03	18.22	0.7	0.94	6.1e-51	2.9e-35	0.14	0.25	0.12	0.12	0.42	1.8e-05	-0.024	0.87	0	0	0	0	0	0	0	0	0	0	0	0	0	0	0
ARL3	-7.4	-8.97	-0.16	-0.37	9.8e-12	2e-15	0.13	0.29	0.077	0.11	0.77	2.3e-20	0.44	0.00025	0	0	0	0	0	0	0	0	0	0	0	0	0	0	0
ARL5A	11.09	2.71	0.3	0.085	2.1e-21	0.0093	0.14	0.19	0.1	0.09	0.21	0.046	0.24	0.066	0	0	0	0	0	0	0	0	0	0	0	0	0	0	0
ARL6	-2.04	-2.97	-0.062	-0.14	0.049	0.0043	0.15	0.29	0.13	0.13	0.61	3.4e-11	0.26	0.041	0	0	0	0	0	0	0	0	0	0	0	0	0	0	0
ARL6IP1	-7.27	-0.081	-0.3	-0.0033	5.2e-11	0.94	0.18	0.23	0.18	0.13	0.59	2.8e-10	0.16	0.23	0	0	0	0	0	0	0	0	0	0	0	0	0	0	0
ARL6IP4	-1.88	5.85	-0.036	0.25	0.071	4.2e-08	0.097	0.22	0.077	0.16	0.39	8e-05	0.29	0.023	0	0	0	0	0	0	0	0	0	0	0	0	0	0	0
ARL6IP5	7.69	9.3	0.31	0.59	2e-12	3.6e-16	0.18	0.32	0.18	0.22	0.51	8.2e-08	0.58	4.9e-07	0	0	0	0	0	0	0	0	0	0	0	0	0	0	0
ARL8A	6.35	1.73	0.17	0.064	3e-09	0.098	0.15	0.21	0.099	0.13	0.46	2.7e-06	0.29	0.025	0	0	0	0	0	0	0	0	0	0	0	0	0	0	0
ARL8B	-9.15	-16.16	-0.25	-0.52	5.2e-16	1.5e-33	0.14	0.24	0.11	0.073	0.44	6.1e-06	0.2	0.12	0	0	0	0	0	0	0	0	0	0	0	0	0	0	0
ARMC1	-19.88	-1.3	-0.67	-0.067	1.1e-35	0.22	0.12	0.35	0.14	0.091	0.34	0.00058	0.45	0.0002	0	0	0	0	0	0	0	0	0	0	0	0	0	0	0
ARMC10	-7.1	8.76	-0.24	0.38	9.4e-11	3.7e-14	0.15	0.26	0.14	0.082	0.44	8.8e-06	0.077	0.59	0	0	0	0	0	0	0	0	0	0	0	0	0	0	0
ARMC5	9.35	1.1	0.61	0.042	1.6e-16	0.3	0.32	0.22	0.25	0.13	-0.09	0.4	-0.059	0.68	0	0	0	0	0	0	0	0	0	0	0	0	0	0	0
ARMC6	4.13	0.59	0.082	0.022	7.5e-05	0.58	0.1	0.23	0.076	0.099	0.52	6.7e-08	0.18	0.19	0	0	0	0	0	0	0	0	0	0	0	0	0	0	0
ARMC8	1.9	-3.81	0.024	-0.096	0.067	0.00028	0.07	0.16	0.043	0.066	0.34	0.00064	-0.22	0.093	0	0	0	0	0	0	0	0	0	0	0	0	0	0	0
ARMC9	1.12	-3.05	0.034	-0.16	0.28	0.0035	0.15	0.36	0.12	0.13	0.67	3.2e-14	0.4	0.0011	0	0	0	0	0	0	0	0	0	0	0	0	0	0	0
ARMCX1	-16.27	0.73	-0.81	0.033	5.6e-28	0.49	0.16	0.26	0.21	0.14	0.19	0.06	0.43	0.00038	0	0	0	0	0	0	0	0	0	0	0	0	0	0	0
ARMCX2	-16.28	-5.39	-0.65	-0.33	9.8e-29	5.1e-07	0.14	0.26	0.17	0.26	0.22	0.032	0.45	0.00022	0	0	0	0	0	0	0	0	0	0	0	0	0	0	0
ARMCX3	0.3	-0.59	0.0094	-0.016	0.78	0.58	0.17	0.14	0.12	0.097	0.26	0.012	0.19	0.16	0	0	0	0	0	0	0	0	0	0	0	0	0	0	0
ARMT1	-6.6	-4.68	-0.2	-0.25	1.2e-09	8.7e-06	0.14	0.3	0.13	0.19	0.61	3.6e-11	0.56	1.4e-06	0	0	0	0	0	0	0	0	0	0	0	0	0	0	0
ARNT	5.23	1.69	0.12	0.039	7.6e-07	0.1	0.1	0.12	0.1	0.083	0.26	0.012	0.27	0.04	0	0	0	0	0	0	1	0	0	0	0	0	0	0	0
ARPC1A	-18.37	12.72	-0.55	0.69	1.2e-37	9.4e-23	0.15	0.3	0.12	0.081	0.15	0.16	0.072	0.62	0	0	0	0	0	0	0	0	0	0	0	0	0	0	0
ARPC1B	12.21	15.9	0.48	1.63	2.4e-24	9.7e-32	0.16	0.4	0.2	0.43	0.49	3.2e-07	0.82	8.7e-17	0	0	0	0	0	0	0	0	0	0	0	0	0	0	0
ARPC2	7.17	16.59	0.15	0.74	3.7e-11	1.2e-33	0.11	0.22	0.08	0.14	0.63	3.5e-12	0.6	1.4e-07	0	0	0	0	0	0	0	0	0	0	0	0	0	0	0
ARPC3	7.46	14.55	0.17	0.69	7.4e-12	4.1e-29	0.11	0.24	0.095	0.15	0.41	2.8e-05	0.35	0.0054	0	0	0	0	0	0	0	0	0	0	0	0	0	0	0
ARPC4	10.56	1.2	0.24	0.034	5.3e-20	0.25	0.11	0.17	0.087	0.089	0.42	2.1e-05	0.15	0.27	0	0	0	0	0	0	0	0	0	0	0	0	0	0	0
ARPC5	13.94	24.21	0.36	1.12	4.8e-29	7.1e-51	0.11	0.2	0.12	0.18	0.49	4.1e-07	0.56	1.4e-06	0	0	0	0	0	0	0	0	0	0	0	0	0	0	0
ARPC5L	-19.27	-2.53	-0.44	-0.11	5.3e-42	0.015	0.12	0.26	0.086	0.12	0.52	5.9e-08	0.14	0.32	0	0	0	0	0	0	0	0	0	0	1	0	0	0	0
ARPP19	10.05	-2.1	0.2	-0.058	1.3e-18	0.044	0.099	0.18	0.086	0.059	0.46	2.7e-06	-0.027	0.85	0	0	0	0	0	0	0	0	0	0	0	0	0	0	0
ARRB1	-0.036	9.01	-0.001	0.54	0.97	1.5e-15	0.12	0.3	0.14	0.22	0.63	4e-12	0.53	6.2e-06	0	0	0	0	0	0	0	0	0	0	0	0	0	0	0
ARRB2	13.22	15.98	0.47	1.33	2.3e-26	1.4e-30	0.13	0.37	0.19	0.23	0.59	1.6e-10	0.75	7.2e-13	0	0	0	0	0	0	0	0	0	0	0	0	0	0	0
ARRDC1	-10.8	-5.05	-0.57	-0.2	8.2e-18	1.7e-06	0.17	0.22	0.24	0.14	0.35	0.00039	0.21	0.11	0	0	0	0	0	0	0	0	0	0	0	0	0	0	0
ARSA	0.92	1.73	0.053	0.12	0.38	0.097	0.23	0.36	0.28	0.27	0.59	1.6e-10	0.36	0.0039	0	0	0	0	0	0	0	0	0	0	0	0	0	0	0
ARSB	-11.86	-4.4	-0.89	-0.37	1.6e-19	3.3e-05	0.24	0.36	0.31	0.36	0.71	4.2e-16	0.55	1.9e-06	0	0	0	0	0	0	0	0	0	0	0	0	0	0	0
ARSD	1.87	-11.38	0.1	-0.77	0.072	4.8e-20	0.25	0.31	0.25	0.27	0.64	1.3e-12	0.71	2.5e-11	0	0	0	0	0	0	0	0	0	0	0	0	0	0	0
ARSE	-1.12	-0.9	-0.077	-0.076	0.29	0.4	0.21	0.37	0.35	0.38	0.49	3.4e-07	0.76	2.3e-13	0	0	0	0	0	0	0	0	0	0	0	0	0	0	0
ARSF	-11.4	-11.06	-1.25	-2.02	2.7e-18	2.7e-19	0.34	1.37	0.41	0.5	0.38	0.00011	0.75	3.2e-13	0	0	0	0	0	0	0	0	0	0	0	0	0	0	0
ARVCF	-16.33	-9.47	-0.67	-0.61	4.6e-30	5.9e-17	0.16	0.45	0.17	0.18	0.74	2.7e-18	0.62	3.1e-08	0	0	0	0	0	0	0	0	0	0	0	0	0	0	0
AS3MT	-8.93	-5.38	-0.47	-0.41	1.2e-14	3.9e-07	0.22	0.45	0.23	0.26	0.86	1.1e-29	0.81	9.6e-17	0	0	0	0	0	0	0	0	0	0	0	0	0	0	0
ASAH1	-6.07	-2.89	-0.32	-0.18	1.4e-08	0.0055	0.28	0.36	0.21	0.22	0.66	3.1e-13	0.13	0.34	0	0	0	0	0	0	0	0	0	0	0	0	0	0	0
ASAP1	19.94	16.89	0.61	1.08	2.5e-45	4.8e-34	0.14	0.29	0.14	0.22	0.64	1.1e-12	0.71	2.2e-11	0	0	0	0	0	0	0	0	0	0	0	0	0	0	0
ASAP2	-19.37	-17.45	-0.52	-0.89	3e-41	1.4e-38	0.14	0.37	0.1	0.15	0.79	1.6e-21	0.55	2.3e-06	0	0	0	0	0	0	0	0	0	0	0	0	0	0	0
ASAP3	-11.23	-16.81	-0.55	-1.25	2.2e-20	1.8e-35	0.23	0.72	0.2	0.14	0.29	0.0046	0.54	3.2e-06	0	0	0	0	0	0	0	0	0	0	0	0	0	0	0
ASB13	-2.87	-1.73	-0.17	-0.14	0.0058	0.097	0.25	0.45	0.27	0.27	0.5	2.1e-07	0.69	1.7e-10	0	0	0	0	0	0	0	0	0	0	0	0	0	0	0
ASB9	-13.68	-15.74	-0.86	-1.54	5.9e-23	4.3e-26	0.19	0.36	0.26	0.34	0.32	0.0015	0.73	2.6e-12	0	0	0	0	0	0	0	0	0	0	0	0	0	0	0
ASCC1	16.09	12.5	0.39	0.49	2.9e-35	9.6e-24	0.12	0.21	0.1	0.11	0.069	0.52	0.4	0.001	0	0	0	0	0	0	0	0	0	0	0	0	0	0	0
ASCC2	21.1	3.32	0.43	0.099	4.1e-48	0.0015	0.092	0.18	0.093	0.088	0.077	0.47	-0.3	0.018	0	0	0	0	0	0	0	0	0	0	0	0	0	0	0
ASCC3	24.99	19.71	0.54	0.93	3.9e-57	2e-40	0.095	0.22	0.099	0.15	0.62	8.3e-12	0.61	5.7e-08	0	0	0	0	0	0	0	0	0	0	0	0	0	0	0
ASF1A	1.53	-4	0.033	-0.16	0.14	0.00013	0.1	0.24	0.098	0.13	0.43	1.2e-05	0.044	0.76	0	0	0	0	0	0	0	0	0	0	0	0	0	0	0
ASH2L	5.87	-0.9	0.094	-0.032	3.4e-08	0.39	0.082	0.22	0.064	0.098	0.47	1.6e-06	-0.35	0.005	0	0	0	0	0	0	0	0	0	0	0	0	0	0	0
ASL	-8.64	-7.3	-0.45	-0.54	6.9e-14	2.5e-11	0.21	0.43	0.23	0.26	0.8	2.1e-22	0.84	1.4e-18	0	0	0	0	0	0	0	0	0	0	0	0	0	0	0
ASMTL	-6.26	-7.66	-0.23	-0.3	7.8e-09	2.6e-12	0.16	0.23	0.16	0.13	0.66	1.3e-13	0.64	7.6e-09	0	0	0	0	0	0	0	0	0	0	0	0	0	0	0
ASNA1	-9.39	-5.99	-0.19	-0.25	2.3e-16	2e-08	0.093	0.24	0.087	0.15	0.37	0.0002	0.25	0.05	0	0	0	0	0	0	0	0	0	0	0	0	0	0	0
ASNS	13.69	6.8	0.78	0.85	1.7e-27	8.4e-10	0.27	0.63	0.2	0.28	0.61	2.8e-11	0.31	0.015	0	0	0	0	0	0	0	0	0	0	1	0	0	0	0
ASPA	-6.8	-1.86	-0.42	-0.17	7e-10	0.075	0.26	0.49	0.27	0.35	0.81	1e-23	0.77	5.1e-14	0	0	0	0	0	0	0	0	0	0	0	0	1	0	0
ASPDH	-18.64	-15.13	-1.42	-2.88	7.3e-30	8e-25	0.2	1.16	0.28	0.46	0.24	0.018	0.78	6.9e-15	0	0	0	0	0	0	0	0	0	0	0	0	0	0	0
ASPG	-0.68	-2.34	-0.064	-0.43	0.52	0.025	0.49	1.24	0.38	0.51	0.81	7.3e-24	0.82	3.1e-17	0	0	0	0	0	0	0	0	0	0	0	0	0	0	0
ASPH	13.26	5.58	0.6	1	4.7e-26	3.2e-07	0.23	0.9	0.14	0.097	0.75	1.6e-18	0.089	0.53	0	0	0	0	0	0	0	0	0	0	0	0	0	0	0
ASPN	-5.03	1.32	-0.43	0.19	1.8e-06	0.21	0.48	0.91	0.31	0.26	0.66	1.9e-13	-0.037	0.8	0	0	0	0	0	0	0	0	0	0	0	0	0	0	0
ASPSCR1	-20.53	-15.48	-0.67	-0.77	5.7e-35	9.7e-29	0.1	0.22	0.14	0.2	0.48	6.9e-07	0.7	6.8e-11	0	0	0	0	0	0	0	0	0	0	0	0	0	0	0
ASRGL1	-4.98	-5.72	-0.34	-0.6	2.6e-06	7.9e-08	0.33	0.72	0.28	0.3	0.91	8.9e-38	0.76	2.1e-13	0	0	0	0	0	0	0	0	0	0	0	0	0	0	0
ASS1	-17.74	-16.55	-1.85	-3.52	8e-28	1.4e-25	0.22	0.6	0.34	0.46	0.3	0.0034	0.82	2.9e-17	0	0	0	0	0	0	0	0	0	0	0	0	0	0	0
ASTN2	-8.1	-1.37	-0.28	-0.11	2.7e-13	0.19	0.18	0.51	0.14	0.19	0.38	0.00014	-0.008	0.96	0	0	0	0	0	0	0	0	0	0	0	0	0	0	0
ATAD1	-17.31	-8.2	-0.6	-0.21	8.9e-33	1.4e-13	0.14	0.16	0.15	0.079	0.22	0.036	0.039	0.79	0	0	0	0	0	0	0	0	0	0	0	0	0	0	0
ATAD3A	-7.61	0.67	-0.32	0.041	5.7e-12	0.53	0.2	0.39	0.17	0.12	0.49	4.4e-07	0.3	0.018	0	0	0	0	0	0	0	0	0	0	0	0	0	0	0
ATE1	-13.03	-18.6	-0.26	-0.52	6.9e-27	1.2e-41	0.12	0.19	0.066	0.087	0.69	7e-15	0.16	0.22	0	0	0	0	0	0	0	0	0	0	0	0	0	0	0
ATF1	1.68	4.27	0.047	0.13	0.11	4.7e-05	0.13	0.17	0.12	0.1	0.36	0.00035	0.25	0.052	0	0	0	0	0	0	0	0	0	0	0	0	0	0	0
ATF2	16.33	13.73	0.43	0.38	1.9e-35	3.4e-26	0.13	0.16	0.099	0.065	0.4	4.1e-05	0.36	0.0036	0	0	0	0	0	0	0	0	0	0	0	0	0	0	0
ATF7	14.05	0.091	0.41	0.0053	2.4e-29	0.93	0.15	0.33	0.11	0.19	0.24	0.019	0.1	0.47	0	0	0	0	0	0	0	0	0	0	0	0	0	0	0
ATF7IP	18.54	11.45	0.36	0.53	1.8e-40	1.8e-21	0.081	0.24	0.098	0.14	0.54	1.1e-08	0.4	0.0012	0	0	0	0	0	0	0	0	0	0	0	0	0	0	0
ATG101	9.77	2.16	0.22	0.11	7.5e-18	0.038	0.11	0.31	0.092	0.14	0.18	0.077	0.13	0.33	0	0	0	0	0	0	0	0	0	0	0	0	0	0	0
ATG12	-0.36	19.07	-0.011	0.88	0.74	6.8e-36	0.17	0.23	0.12	0.083	0.12	0.25	0.037	0.8	0	0	0	0	0	0	0	0	0	0	0	0	0	0	0
ATG13	8.91	-1.58	0.18	-0.041	1.4e-15	0.13	0.1	0.16	0.08	0.068	0.34	0.00081	-0.056	0.7	0	0	0	0	0	0	0	0	0	0	0	0	0	0	0
ATG14	6.64	0.71	0.18	0.029	6.7e-10	0.51	0.14	0.27	0.1	0.096	0.38	0.00012	0.066	0.65	0	0	0	0	0	0	0	0	0	0	0	0	0	0	0
ATG16L1	5.52	7.05	0.13	1.09	2.4e-07	4.1e-10	0.14	0.76	0.056	0.093	0.66	2.7e-13	0.066	0.64	0	0	0	0	0	0	0	0	0	0	0	0	0	0	0
ATG2A	-4.72	-10.48	-0.13	-0.52	6.9e-06	1.4e-19	0.16	0.29	0.098	0.17	0.082	0.44	0.49	4.4e-05	0	0	0	0	0	0	0	0	0	0	0	0	0	0	0
ATG2B	-12.12	-13.2	-0.27	-0.4	2.4e-24	6.1e-26	0.13	0.22	0.074	0.068	0.71	2e-16	0.22	0.094	0	0	0	0	0	0	0	0	0	0	0	0	0	0	0
ATG3	8.46	5.64	0.16	0.2	2.8e-14	1.7e-07	0.1	0.22	0.062	0.075	0.66	2.5e-13	-0.27	0.033	0	0	0	0	0	0	0	0	0	0	0	0	0	0	0
ATG4B	-8.89	-16.49	-0.2	-0.53	1.7e-15	6.4e-35	0.12	0.18	0.082	0.12	0.38	0.00014	0.29	0.026	0	0	0	0	0	0	0	0	0	0	0	0	0	0	0
ATG5	4.73	-3.9	0.097	-0.12	6.7e-06	0.0002	0.11	0.19	0.071	0.084	0.44	7.1e-06	0.16	0.23	0	0	0	0	0	0	0	0	0	0	0	0	0	0	0
ATG7	10.22	7.07	0.24	0.42	1.1e-18	2.4e-10	0.13	0.35	0.073	0.1	0.77	6.2e-20	0.53	5.6e-06	0	0	0	0	0	0	0	0	0	0	0	0	0	0	0
ATG9A	11.67	-7.54	0.46	-0.25	2.7e-22	5.5e-12	0.21	0.2	0.12	0.11	0.49	4.1e-07	0.24	0.063	0	0	0	0	0	0	0	0	0	0	0	0	0	0	0
ATIC	11.13	-7.97	0.29	-0.53	2.8e-21	5.9e-13	0.14	0.48	0.088	0.17	0.44	6.9e-06	0.28	0.028	0	0	0	0	0	0	0	0	0	0	0	0	0	0	0
ATL1	5.72	3.04	0.24	0.23	8.6e-08	0.0037	0.24	0.47	0.13	0.13	0.72	1.2e-16	0.091	0.52	0	0	0	0	0	0	0	0	0	0	0	0	0	0	0
ATL2	-8.82	-8.35	-0.32	-0.35	3.7e-14	6.2e-14	0.13	0.23	0.17	0.16	0.38	0.00013	0.71	2.2e-11	0	0	0	0	0	0	0	0	0	0	0	0	0	0	0
ATL3	17.97	20.28	0.47	0.71	4.3e-40	8.6e-43	0.13	0.17	0.11	0.12	0.34	0.00063	0.41	0.00087	0	0	0	0	0	0	0	0	0	0	0	0	0	0	0
ATM	13.22	24.17	0.36	1.04	2.8e-27	7.7e-48	0.12	0.2	0.13	0.13	0.54	1.1e-08	0.44	0.00028	0	0	0	0	0	0	0	0	0	0	0	0	0	0	0
ATOX1	-3.41	1.35	-0.13	0.08	0.001	0.2	0.2	0.34	0.15	0.18	0.71	3.3e-16	0.7	4.4e-11	0	0	0	0	0	0	0	0	0	0	0	0	0	0	0
ATP11A	13.56	8.37	0.77	0.76	1.3e-27	2.9e-13	0.27	0.48	0.22	0.2	0.66	1.6e-13	0.48	6.2e-05	0	0	0	0	0	0	0	0	0	0	0	0	0	0	0
ATP11B	9.57	9.19	0.27	0.29	3e-17	1.4e-15	0.15	0.18	0.1	0.082	0.54	1.6e-08	0.031	0.83	0	0	0	0	0	0	0	0	0	0	0	0	0	0	0
ATP11C	-0.22	6.54	-0.0059	0.21	0.84	1.5e-09	0.12	0.18	0.12	0.1	0.28	0.0056	-0.038	0.79	0	0	0	0	0	0	0	0	0	0	0	0	0	0	0
ATP13A1	-2.13	-5.05	-0.066	-0.21	0.04	1.8e-06	0.14	0.26	0.14	0.13	0.31	0.002	0.15	0.25	0	0	0	0	0	0	0	0	0	0	0	0	0	0	0
ATP13A3	6.73	4.41	0.27	0.31	4.4e-10	3.1e-05	0.21	0.42	0.14	0.17	0.56	2.1e-09	0.53	5.4e-06	0	0	0	0	0	0	0	0	0	0	0	0	0	0	0
ATP1A1	-16.53	-31.6	-1.53	-2.63	4.7e-26	9.9e-45	0.17	0.37	0.33	0.22	0.41	3.6e-05	0.67	9.9e-10	0	0	0	0	0	0	0	0	0	0	0	0	0	0	0
ATP1B1	-17.36	-18.82	-1.78	-1.23	2.8e-27	1.1e-37	0.21	0.4	0.34	0.21	0.2	0.055	0.57	6.2e-07	0	0	0	0	0	0	0	0	0	0	0	0	0	0	0
ATP1B3	0.38	-8.35	0.017	-0.6	0.72	2.7e-13	0.16	0.33	0.22	0.29	0.36	0.00035	0.099	0.48	0	0	0	0	0	0	0	0	0	0	0	0	0	0	0
ATP23	-13.71	3.07	-0.9	0.19	2e-22	0.0032	0.17	0.32	0.27	0.24	0.38	0.00015	0.73	3.5e-12	0	0	0	0	0	0	0	0	0	0	0	0	0	0	0
ATP2A2	6.61	0.86	0.26	0.056	7.6e-10	0.41	0.2	0.41	0.15	0.15	0.28	0.0053	0.074	0.61	0	0	0	0	0	0	0	0	0	0	1	0	0	0	0
ATP2A3	10.85	6.18	0.53	0.83	8.6e-21	1.1e-08	0.21	0.64	0.24	0.47	0.61	2.1e-11	0.53	6.7e-06	0	0	0	0	0	0	0	0	0	0	0	0	0	0	0
ATP2B1	-10.27	-2.05	-0.43	-0.11	4.9e-18	0.05	0.19	0.34	0.18	0.12	0.67	6.7e-14	-0.037	0.8	0	0	0	0	0	0	0	0	0	0	0	0	0	0	0
ATP2B4	20.12	17.23	0.55	1.04	9.9e-46	1.6e-35	0.13	0.27	0.12	0.22	0.49	4e-07	0.0048	0.98	0	0	0	0	0	0	0	0	0	0	0	0	0	0	0
ATP2C1	-3.09	-1.86	-0.095	-0.064	0.0029	0.074	0.17	0.21	0.11	0.11	0.62	1.8e-11	-0.18	0.19	0	0	0	0	0	0	0	0	0	0	0	0	0	0	0
ATP5S	-17.37	-18.15	-0.92	-1.09	7.3e-31	8.5e-35	0.21	0.32	0.21	0.21	0.061	0.57	0.52	1.1e-05	0	0	0	0	0	0	0	0	0	0	0	0	0	0	0
ATP6AP1	1.82	-3.75	0.071	-0.13	0.081	0.00033	0.18	0.19	0.18	0.12	0.21	0.041	0.19	0.15	1	0	0	0	0	0	0	0	0	0	0	0	0	0	0
ATP6AP2	9.52	-6.9	0.4	-0.23	4.8e-17	2e-10	0.22	0.21	0.15	0.1	0.12	0.26	0.15	0.26	0	0	0	0	0	0	0	0	0	0	0	0	0	0	0
ATP6V0A1	-10.03	-8.26	-0.73	-0.48	1.3e-15	2.1e-13	0.18	0.29	0.32	0.23	0.59	2.2e-10	0.77	2.5e-14	1	0	0	0	0	0	0	0	0	0	0	0	0	0	0
ATP6V0A2	8.23	2.01	0.25	0.077	8.6e-14	0.054	0.14	0.23	0.13	0.11	0.36	0.00028	0.17	0.22	1	0	0	0	0	0	0	0	0	0	0	0	0	0	0
ATP6V0A4	-16.9	-34.57	-1.58	-6.5	1.8e-28	9.1e-46	0.37	3.89	0.32	0.24	-0.0095	0.93	0.37	0.0028	1	0	0	0	0	0	0	0	0	0	0	0	0	0	0
ATP6V0C	-6.04	-12.3	-0.46	-0.73	2.7e-08	1.2e-24	0.32	0.4	0.33	0.18	0.18	0.083	0.48	4.9e-05	1	0	0	0	0	0	0	0	0	0	0	0	0	0	0
ATP6V0D1	-16.66	-11.57	-0.88	-0.51	4.2e-28	1.1e-22	0.16	0.29	0.22	0.14	0.53	3.3e-08	0.59	2.5e-07	1	0	0	0	0	0	0	0	0	0	0	0	0	0	0
ATP6V1A	-19.45	-22.09	-1.01	-1.05	5.3e-32	7.6e-50	0.15	0.35	0.21	0.14	0.54	1.2e-08	0.3	0.017	1	0	0	0	0	0	0	0	0	0	0	0	0	0	0
ATP6V1B1	-17.67	-22.95	-1.36	-5.85	1.2e-30	5.7e-34	0.32	2.73	0.27	0.36	0.047	0.66	0.39	0.0015	1	0	0	0	0	0	0	0	0	0	0	0	0	0	0
ATP6V1B2	-15.39	-10.25	-0.75	-0.66	4.5e-26	1.3e-17	0.14	0.29	0.21	0.26	0.63	2.7e-12	0.79	3.4e-15	1	0	0	0	0	0	0	0	0	0	0	0	0	0	0
ATP6V1C1	-15.69	-3.04	-0.92	-0.15	5.1e-26	0.0035	0.16	0.32	0.24	0.15	0.65	5.1e-13	0.63	1.4e-08	1	0	0	0	0	0	0	0	0	0	0	0	0	0	0
ATP6V1D	-19.1	-12.49	-1.06	-0.57	1.8e-31	4.6e-25	0.16	0.28	0.22	0.15	0.19	0.072	0.43	0.00042	1	0	0	0	0	0	0	0	0	0	1	0	0	0	0
ATP6V1E1	-18.91	-7.74	-1.14	-0.3	8.3e-31	2.3e-12	0.17	0.21	0.24	0.15	0.36	0.0003	0.44	0.00034	1	0	0	0	0	0	0	0	0	0	0	0	0	0	0
ATP6V1F	-18.48	-0.63	-1.02	-0.032	3.6e-31	0.55	0.18	0.31	0.22	0.15	0.36	0.00025	0.39	0.0014	1	0	0	0	0	0	0	0	0	0	0	0	0	0	0
ATP6V1G1	-17.56	-3.42	-1.13	-0.12	1.2e-28	0.0011	0.17	0.22	0.25	0.096	0.24	0.018	0.13	0.36	1	0	0	0	0	0	0	0	0	0	0	0	0	0	0
ATP6V1G2	-14.05	-10.37	-1.66	-0.98	1.1e-22	5.6e-18	0.35	0.5	0.4	0.34	0.55	5.3e-09	0.59	1.8e-07	1	0	0	0	0	0	0	0	0	0	0	0	0	0	0
ATP6V1H	-20.07	-20.73	-1.15	-0.95	3.1e-32	7.2e-47	0.15	0.36	0.22	0.12	0.42	1.5e-05	0.19	0.14	1	0	0	0	0	0	0	0	0	0	0	0	0	0	0
ATP7A	0.94	5.6	0.026	0.16	0.37	1.6e-07	0.14	0.16	0.11	0.085	0.33	0.00084	0.28	0.03	0	0	0	0	0	0	0	0	0	0	0	0	0	0	0
ATP9A	0.046	-4.35	0.0023	-0.35	0.97	3.3e-05	0.29	0.51	0.17	0.24	0.84	1.8e-26	0.66	1.3e-09	0	0	0	0	0	0	0	0	0	0	0	0	0	0	0
ATP9B	0.95	-5.31	0.025	-0.13	0.36	5.6e-07	0.14	0.16	0.1	0.073	0.29	0.0039	0.13	0.33	0	0	0	0	0	0	0	0	0	0	0	0	0	0	0
ATPAF1	-19.15	-20.2	-0.93	-0.91	1.9e-34	1.1e-37	0.2	0.21	0.19	0.17	0.21	0.042	0.65	4.8e-09	0	0	0	0	0	0	0	0	0	0	0	0	0	0	0
ATPAF2	-14.23	-6.43	-0.8	-0.23	4.3e-25	2.5e-09	0.21	0.18	0.23	0.15	0.25	0.014	0.59	2.8e-07	0	0	0	0	0	0	0	0	0	0	0	0	0	0	0
ATRAID	2.35	9.92	0.08	0.41	0.023	1.3e-17	0.17	0.23	0.14	0.13	0.25	0.014	0.35	0.0058	0	0	0	0	0	0	0	0	0	0	0	0	0	0	0
ATRN	3.73	-19.45	0.3	-0.55	0.00034	6e-43	0.4	0.17	0.33	0.099	0.12	0.26	0.25	0.057	0	0	0	0	0	0	0	0	0	0	0	0	0	0	0
ATRX	-1.07	1.89	-0.022	0.049	0.31	0.07	0.085	0.15	0.098	0.081	0.58	5.1e-10	0.54	3.1e-06	0	0	0	0	0	0	0	0	0	0	0	0	0	0	0
ATXN10	1.34	-10.42	0.025	-0.33	0.2	1e-18	0.094	0.15	0.079	0.13	0.32	0.0014	0.4	0.0013	0	0	0	0	0	0	0	0	0	0	0	0	0	0	0
ATXN1L	-1.6	-13.4	-0.037	-0.66	0.12	1.5e-24	0.1	0.21	0.1	0.2	0.34	0.00083	-0.062	0.67	0	0	0	0	0	0	0	0	0	0	0	0	0	0	0
ATXN2	-19.76	-14.28	-0.35	-0.56	4.4e-43	4.1e-30	0.091	0.26	0.069	0.12	0.34	0.00084	0.16	0.23	0	0	0	0	0	0	0	0	0	0	0	0	0	0	0
ATXN2L	11.97	0.24	0.18	0.016	1.1e-23	0.82	0.068	0.38	0.067	0.21	0.21	0.042	0.059	0.68	0	0	0	0	0	0	0	0	0	0	0	0	0	0	0
ATXN3	5.29	-1.07	0.13	-0.043	5.3e-07	0.31	0.13	0.26	0.097	0.092	0.81	1.5e-23	0.33	0.009	0	0	0	0	0	0	0	0	0	0	0	0	0	0	0
ATXN7L3B	-1.08	-3.46	-0.03	-0.12	0.3	0.00091	0.16	0.21	0.1	0.11	0.46	2.8e-06	0.28	0.028	0	0	0	0	0	0	0	0	0	0	0	0	0	0	0
AUH	-21.77	-18.65	-1.54	-0.88	2.8e-35	4.4e-39	0.25	0.28	0.24	0.16	0.39	9.8e-05	0.66	1.3e-09	0	0	0	0	0	0	0	0	0	0	0	0	0	0	0
AUP1	8.87	7.6	0.32	0.25	1.8e-15	9.3e-12	0.17	0.19	0.15	0.079	0.31	0.0024	0.37	0.0028	0	0	0	0	0	0	0	0	0	0	0	0	0	0	0
AVEN	11.54	0.43	0.3	0.021	3.3e-22	0.69	0.11	0.29	0.13	0.15	0.44	6.6e-06	0.31	0.014	0	0	0	0	0	0	0	0	0	0	0	0	0	0	0
AVL9	4.58	3.59	0.14	0.14	1.2e-05	0.00063	0.17	0.24	0.1	0.079	0.69	5.8e-15	0.43	0.00047	0	0	0	0	0	0	0	0	0	0	0	0	0	0	0
AZGP1	-5.6	-15.47	-0.4	-3.07	1.6e-07	7.6e-25	0.34	1.07	0.29	0.47	-0.24	0.018	-0.23	0.083	0	0	0	0	0	0	0	0	0	0	0	0	0	0	0
AZI2	-10.65	-3.73	-0.3	-0.14	1.8e-19	0.00039	0.13	0.26	0.12	0.073	0.28	0.0068	-0.097	0.49	0	0	0	0	0	0	0	0	0	0	0	0	0	0	0
AZU1	5.69	3.24	0.5	2.7	8.5e-08	0.0021	0.43	2.62	0.34	1.53	-0.024	0.83	0.035	0.81	0	0	0	0	0	0	0	0	0	0	0	0	0	0	0
B2M	13.02	17.76	0.71	1.68	7e-27	5e-34	0.24	0.38	0.26	0.28	0.74	6.9e-18	0.29	0.022	0	0	0	1	1	0	0	0	0	0	0	0	0	0	0
B3GAT3	2.38	7.44	0.075	0.36	0.021	2.3e-11	0.17	0.28	0.11	0.12	0.43	1.1e-05	-0.027	0.85	0	0	0	0	0	0	0	0	0	0	0	0	0	0	0
B3GLCT	2.92	-1.38	0.089	-0.078	0.0048	0.19	0.15	0.32	0.12	0.2	0.66	1.9e-13	0.58	3.4e-07	0	0	0	0	0	0	0	0	0	0	0	0	0	0	0
B4GALT1	7.09	-3.13	0.3	-0.36	7.1e-11	0.0027	0.23	0.82	0.14	0.26	0.45	5.1e-06	0.56	1.3e-06	0	0	0	0	0	0	0	0	0	0	0	0	0	1	0
B4GALT4	-0.091	-7.7	-0.0045	-0.49	0.93	2.1e-12	0.25	0.4	0.2	0.21	0.62	1.4e-11	0.51	1.5e-05	0	0	0	0	0	0	0	0	0	0	0	0	0	0	0
B4GAT1	3.04	1.08	0.1	0.061	0.0034	0.31	0.17	0.32	0.14	0.19	0.37	0.00017	0.34	0.0064	0	0	0	0	0	0	0	0	0	0	0	0	0	0	0
B9D1	0.93	-1.34	0.048	-0.061	0.38	0.2	0.26	0.29	0.21	0.11	0.4	6.5e-05	-0.033	0.82	0	0	0	0	0	0	0	0	0	0	0	0	0	0	0
BABAM1	2.08	9.51	0.033	0.26	0.044	7.3e-17	0.092	0.15	0.05	0.091	0.18	0.091	0.32	0.01	0	0	0	0	0	0	0	0	0	0	0	0	0	0	0
BACH1	22.58	9.63	0.65	0.55	6.9e-50	1.1e-16	0.14	0.3	0.11	0.16	0.43	1.1e-05	0.3	0.018	0	0	0	0	0	0	0	0	0	0	0	0	0	0	0
BAD	-7.41	9.11	-0.27	0.34	1.8e-11	1.4e-15	0.17	0.21	0.16	0.11	0.18	0.077	0.3	0.019	0	0	0	0	0	0	0	0	0	0	0	0	0	0	0
BAG1	-14.51	-17.13	-0.42	-0.99	2.2e-28	1.8e-32	0.13	0.29	0.12	0.21	0.78	8.2e-21	0.6	9.3e-08	0	0	0	0	0	0	0	0	0	0	0	0	0	0	0
BAG2	-10.12	-6.51	-0.65	-0.58	3.9e-18	2.5e-09	0.35	0.72	0.24	0.16	0.89	7e-34	0.4	0.0012	0	0	0	0	0	0	0	0	0	0	0	0	0	0	0
BAG3	7.82	-11.56	0.26	-0.81	1.3e-12	3.1e-21	0.14	0.37	0.16	0.26	0.62	1.9e-11	0.31	0.015	0	0	0	0	0	0	0	0	0	0	0	0	0	0	0
BAG5	-0.23	-3.74	-0.0061	-0.17	0.83	0.00036	0.12	0.22	0.12	0.19	0.69	2.8e-15	0.66	1.6e-09	0	0	0	0	0	0	0	0	0	0	0	0	0	0	0
BAG6	-2.77	-1.81	-0.04	-0.062	0.0076	0.083	0.071	0.2	0.059	0.12	0.2	0.055	0.25	0.054	0	0	0	0	0	0	0	0	0	0	0	0	0	0	0
BAIAP2	-21.47	-9.18	-1.36	-0.93	3.2e-35	4e-15	0.22	0.51	0.23	0.38	0.52	5.8e-08	0.56	1e-06	0	0	0	0	0	0	0	0	0	0	0	0	0	0	0
BAIAP2L1	-0.12	-1.65	-0.0066	-0.17	0.91	0.11	0.33	0.73	0.18	0.2	0.83	2.6e-25	0.54	3.8e-06	0	0	0	0	0	0	0	0	0	0	0	0	0	0	0
BAIAP2L2	-10.93	-8.2	-0.81	-0.98	2.7e-18	3.2e-13	0.28	0.7	0.3	0.41	0.68	1.1e-14	0.74	1.7e-12	0	0	0	0	0	0	0	0	0	0	0	0	0	0	0
BAK1	-2.22	4.16	-0.074	0.28	0.032	7.1e-05	0.18	0.35	0.13	0.24	0.51	1.3e-07	-0.072	0.61	0	0	0	0	0	0	0	0	0	0	0	0	0	0	0
BANF1	-3.74	-4.21	-0.19	-0.18	0.00036	6.1e-05	0.21	0.28	0.23	0.12	-0.063	0.56	0.31	0.014	0	0	0	0	0	0	0	0	0	0	0	0	0	0	0
BARD1	4.65	14.8	0.51	0.97	9.1e-06	2.3e-30	0.49	0.29	0.49	0.26	0.073	0.5	0.25	0.05	0	0	0	0	0	0	0	0	0	0	0	0	0	0	0
BASP1	-10.7	5.51	-0.75	1.25	2.2e-19	3.8e-07	0.37	1.04	0.26	0.4	0.77	6.4e-20	0.65	3.1e-09	0	0	0	0	0	0	0	0	0	0	0	0	0	0	0
BAX	21.75	22.87	0.6	1.13	1.1e-49	4.2e-47	0.12	0.22	0.13	0.18	0.61	3.4e-11	0.67	6.7e-10	0	0	0	0	0	0	0	0	0	0	0	0	0	0	0
BAZ1A	17.59	19.45	0.67	1.22	3.5e-39	7.9e-44	0.16	0.23	0.19	0.37	0.42	1.9e-05	0.3	0.02	0	0	0	0	0	0	0	0	0	0	0	0	0	0	0
BAZ1B	12.36	11.87	0.29	0.46	3.1e-24	1.1e-21	0.096	0.22	0.12	0.088	0.31	0.0019	0.34	0.0074	0	0	0	0	0	0	0	0	0	0	0	0	0	0	0
BAZ2A	8.57	0.9	0.34	0.051	1.1e-14	0.4	0.18	0.34	0.17	0.16	0.1	0.33	-0.14	0.31	0	0	0	0	0	0	0	0	0	0	0	0	0	0	0
BBOX1	-11.99	-8.1	-0.97	-0.97	3.8e-21	3.4e-13	0.37	0.78	0.31	0.38	0.9	1.8e-36	0.76	1.2e-13	0	0	0	0	0	0	0	0	0	0	0	0	0	0	0
BBS1	-4.86	-19.09	-0.11	-0.7	3.8e-06	1.2e-42	0.13	0.24	0.078	0.12	0.37	0.00024	0.3	0.02	0	0	0	0	0	0	0	0	0	0	0	0	0	0	0
BBS2	-6.34	-7.7	-0.16	-0.34	3.2e-09	2.6e-12	0.15	0.24	0.082	0.17	0.42	1.7e-05	-0.013	0.93	0	0	0	0	0	0	0	0	0	0	0	0	0	0	0
BBS7	1.25	8.4	0.033	0.39	0.23	1e-13	0.15	0.26	0.081	0.13	0.45	3.8e-06	0.29	0.023	0	0	0	0	0	0	0	0	0	0	0	0	0	0	0
BBX	-2.66	-8.93	-0.053	-0.31	0.01	4.6e-15	0.11	0.24	0.073	0.077	0.53	1.8e-08	0.26	0.047	0	0	0	0	0	0	0	0	0	0	0	0	0	0	0
BCAM	-12.75	-24.08	-0.53	-1.79	2.8e-24	1.2e-42	0.2	0.45	0.17	0.22	0.55	4.2e-09	0.62	4e-08	0	0	0	0	0	0	0	0	0	0	0	0	0	0	0
BCAP29	14.8	17.64	0.54	0.78	9.8e-31	1.2e-34	0.19	0.23	0.13	0.11	0.35	0.00041	0.095	0.5	0	0	0	0	0	0	0	0	0	0	0	0	0	0	0
BCAP31	0.53	1.76	0.019	0.061	0.62	0.091	0.18	0.2	0.14	0.11	0.52	3.5e-08	0.25	0.054	0	0	0	0	0	0	0	0	0	0	0	0	0	0	0
BCAR1	2.11	-4.4	0.047	-0.4	0.042	3e-05	0.13	0.67	0.071	0.19	0.38	0.00015	0.32	0.012	0	0	0	0	0	0	0	0	0	0	0	0	0	0	0
BCAR3	-4.88	-8.49	-0.19	-0.52	3.6e-06	2.3e-14	0.2	0.38	0.16	0.21	0.72	7.3e-17	0.48	6.2e-05	0	0	0	0	0	0	0	0	0	0	0	0	0	0	0
BCAS2	4.61	3.6	0.084	0.13	1.2e-05	0.00059	0.074	0.22	0.088	0.1	0.0091	0.93	-0.016	0.92	0	0	0	0	0	0	0	0	0	0	0	1	0	0	0
BCAS3	-8.6	-1.83	-0.15	-0.075	1.3e-14	0.081	0.085	0.27	0.07	0.091	0.28	0.0052	0.21	0.11	0	0	0	0	0	0	0	0	0	0	0	0	0	0	0
BCAT1	11.43	6.64	0.8	1.9	1.7e-21	2.6e-09	0.34	1.11	0.24	0.37	0.78	5e-21	0.69	1e-10	0	0	0	0	0	0	0	0	0	0	1	0	0	0	0
BCAT2	-10.84	-8.54	-0.47	-0.45	1.8e-19	8e-14	0.2	0.24	0.18	0.22	0.27	0.0072	0.56	1.6e-06	0	0	0	0	0	0	0	0	0	0	0	0	0	0	0
BCCIP	9.9	-0.98	0.21	-0.038	3.9e-18	0.35	0.11	0.23	0.076	0.13	0.36	0.00031	0.37	0.0033	0	0	0	0	0	0	0	0	0	0	0	0	0	0	0
BCHE	5.52	-6.9	0.49	-1.82	1.9e-07	2.7e-10	0.44	2.29	0.34	0.69	0.23	0.026	0.0045	0.98	0	0	0	0	0	0	0	0	0	0	0	0	0	0	0
BCKDHA	-18.29	4.68	-1.1	0.21	3.7e-31	8.4e-06	0.21	0.22	0.23	0.18	0.26	0.011	0.58	3.5e-07	0	0	0	0	0	0	0	0	0	0	0	0	0	0	0
BCKDHB	-17.81	-22.61	-1.2	-1.27	6.4e-30	9.1e-41	0.23	0.28	0.25	0.2	0.34	0.00074	0.65	3.3e-09	0	0	0	0	0	0	0	0	0	0	0	0	0	0	0
BCKDK	7.34	12.3	0.34	0.86	1.6e-11	5.5e-22	0.24	0.36	0.17	0.13	0.62	9.7e-12	0.68	3.1e-10	0	0	0	0	0	0	0	0	0	0	0	0	0	0	0
BCL10	14.37	11.57	0.38	0.6	2e-30	3e-22	0.12	0.2	0.12	0.28	0.32	0.0015	0.11	0.41	0	0	0	0	0	0	0	0	0	0	0	0	0	0	0
BCL2L1	-7.53	1.32	-0.23	0.071	6.2e-12	0.21	0.16	0.34	0.12	0.13	0.65	4.2e-13	0.59	1.8e-07	0	0	0	0	0	0	0	0	0	0	0	0	0	0	0
BCL2L13	-17.01	-3.45	-0.73	-0.15	6.3e-31	0.00094	0.17	0.25	0.18	0.15	0.53	2.8e-08	0.8	1.3e-15	0	0	0	0	0	0	0	0	0	0	0	0	0	0	0
BCL7A	-12.85	-13.96	-0.56	-0.83	1.9e-23	4.4e-29	0.18	0.41	0.19	0.19	0.6	5.6e-11	0.29	0.021	0	0	0	0	0	0	0	0	0	0	0	0	0	0	0
BCL7B	5.84	2.73	0.13	0.097	4.6e-08	0.0087	0.098	0.21	0.11	0.095	0.16	0.13	-0.027	0.85	0	0	0	0	0	0	0	0	0	0	0	0	0	0	0
BCL7C	1.05	4.22	0.025	0.21	0.32	5.7e-05	0.1	0.21	0.11	0.23	0.13	0.2	0.32	0.012	0	0	0	0	0	0	0	0	0	0	0	0	0	0	0
BCL9L	13.5	4.16	0.38	0.37	4.9e-28	7.4e-05	0.12	0.47	0.13	0.3	0.28	0.005	0.15	0.26	0	0	0	0	0	0	0	0	0	0	0	0	0	0	0
BCLAF1	1.08	5.56	0.025	0.17	0.3	1.6e-07	0.09	0.15	0.11	0.13	0.32	0.0015	0.66	1.7e-09	0	0	0	0	0	0	0	0	0	0	0	0	0	0	0
BCR	-22.88	-25.67	-0.5	-1.25	3.7e-44	7.1e-51	0.092	0.3	0.092	0.16	0.54	8.4e-09	0.48	6.2e-05	0	0	0	0	0	0	0	0	0	0	0	0	0	0	0
BCS1L	-13.58	-1.72	-0.58	-0.06	1.2e-25	0.099	0.19	0.23	0.17	0.084	0.33	0.00098	0.1	0.47	0	0	0	0	0	0	0	0	0	0	0	0	0	0	0
BDH1	-17.75	-23.67	-1.5	-2.92	2e-29	1.2e-39	0.29	1.01	0.29	0.29	0.34	0.0006	0.65	3.3e-09	0	0	0	0	0	0	0	0	0	0	0	0	0	0	0
BDH2	-22.07	-16.14	-1.37	-1.26	2.7e-35	4.9e-29	0.19	0.37	0.23	0.28	0.75	1.7e-18	0.75	3.6e-13	0	0	0	0	0	0	0	0	0	0	0	0	0	0	0
BECN1	6.28	-8.33	0.09	-0.19	4.2e-09	7.6e-14	0.072	0.11	0.058	0.09	0.075	0.48	-0.014	0.93	0	0	0	0	0	0	0	0	0	0	0	0	0	0	0
BET1	7.5	7.32	0.32	0.52	7.7e-12	7.6e-11	0.23	0.41	0.14	0.11	0.56	2.1e-09	-0.1	0.46	0	0	0	0	0	0	0	0	0	0	0	0	0	0	0
BET1L	12.28	-2.24	0.46	-0.081	1.1e-24	0.031	0.18	0.21	0.15	0.12	0.32	0.0016	0.42	0.00054	0	0	0	0	0	0	0	0	0	0	0	0	0	0	0
BGN	0.16	3.14	0.018	0.43	0.88	0.0026	0.53	0.73	0.47	0.44	0.55	4.4e-09	0.38	0.0022	0	0	0	0	0	0	0	0	0	0	0	0	0	0	0
BHMT	-12.68	-13.31	-1.2	-2.17	1.3e-20	2.4e-21	0.27	0.62	0.36	0.48	0.84	1.7e-26	0.86	6.2e-20	0	0	0	0	0	0	0	0	0	0	0	0	0	0	0
BHMT2	-12.05	-12.68	-1.33	-1.31	3.1e-19	9.9e-23	0.3	0.56	0.41	0.35	0.61	3.2e-11	0.81	2.4e-16	0	0	0	0	0	0	0	0	0	0	0	0	0	0	0
BICC1	5.7	-1	0.24	-0.071	8.2e-08	0.34	0.22	0.42	0.14	0.23	0.86	8.3e-30	0.63	1.2e-08	0	0	0	0	0	0	0	0	0	0	0	0	0	0	0
BICD1	23.97	10.73	1.07	1.24	1e-50	1.9e-19	0.2	0.5	0.17	0.44	0.78	5.1e-21	0.45	0.00024	0	0	0	0	0	0	0	0	0	0	0	0	0	0	0
BICD2	17.3	8.31	0.35	0.24	2.3e-37	1.8e-13	0.083	0.17	0.1	0.074	0.59	2.1e-10	0.16	0.22	0	0	0	0	0	0	0	0	0	0	0	0	0	0	0
BID	21.44	16.18	0.64	1.02	7.9e-49	9.4e-31	0.14	0.3	0.13	0.14	0.56	1.7e-09	0.22	0.089	0	0	0	0	0	0	0	0	0	0	0	0	0	0	0
BIN1	-16.14	-10.15	-0.74	-0.85	1.6e-31	1.2e-18	0.22	0.56	0.18	0.27	0.71	6.2e-16	0.72	9.1e-12	0	0	0	0	0	0	0	0	0	0	0	0	0	0	0
BIN2	21.05	14.61	1.15	2.15	2.1e-47	1.1e-27	0.22	0.51	0.27	0.59	0.83	5e-26	0.66	1.4e-09	0	0	0	0	0	0	0	0	0	0	0	0	0	0	0
BIN3	8.05	-1.27	0.3	-0.053	5.1e-13	0.23	0.21	0.22	0.1	0.16	0.31	0.0022	0.15	0.28	0	0	0	0	0	0	0	0	0	0	0	0	0	0	0
BIRC2	8.97	9.95	0.16	0.32	1e-15	7.2e-18	0.09	0.18	0.072	0.1	0.33	0.001	-0.032	0.83	0	0	0	0	0	0	0	0	0	0	0	0	0	0	0
BIRC6	-2.21	2.35	-0.03	0.045	0.033	0.024	0.07	0.12	0.055	0.051	0.14	0.18	0.078	0.58	0	0	0	0	0	0	0	0	0	0	0	0	0	0	0
BLMH	13.3	0.56	0.38	0.019	4.1e-27	0.6	0.15	0.19	0.1	0.11	0.68	2.3e-14	0.58	4e-07	0	0	0	0	0	0	0	0	0	0	0	0	0	0	0
BLNK	-5.85	-12.72	-0.21	-0.99	4.5e-08	5.5e-25	0.18	0.5	0.15	0.25	0.62	1.2e-11	0.61	6.9e-08	0	0	0	0	0	0	0	0	0	0	0	0	0	0	0
BLOC1S1	12.15	-1.89	0.22	-0.08	2.9e-24	0.07	0.084	0.21	0.082	0.18	0.27	0.0077	-0.031	0.83	0	0	0	0	0	0	0	0	0	0	0	0	0	0	0
BLOC1S2	9.41	13.24	0.23	0.71	7.3e-17	3.1e-24	0.12	0.29	0.1	0.1	0.14	0.19	-0.033	0.82	0	0	0	0	0	0	0	0	0	0	0	0	0	0	0
BLOC1S3	9.74	7.81	0.22	0.38	9.2e-18	2.6e-12	0.11	0.28	0.095	0.14	-0.057	0.59	0.11	0.44	0	0	0	0	0	0	0	0	0	0	0	0	0	0	0
BLOC1S4	13.11	10.47	0.33	0.44	4e-27	8e-19	0.12	0.23	0.1	0.12	0.37	0.00021	0.00048	1	0	0	0	0	0	0	0	0	0	0	0	0	0	0	0
BLOC1S5	10.68	6.4	0.27	0.32	2.3e-20	5.1e-09	0.12	0.29	0.1	0.1	0.4	5.2e-05	-0.082	0.57	0	0	0	0	0	0	0	0	0	0	0	0	0	0	0
BLOC1S6	11.4	13.94	0.33	0.48	2.4e-22	2.4e-27	0.14	0.19	0.12	0.096	0.094	0.38	0.49	3.4e-05	0	0	0	0	0	0	0	0	0	0	0	0	0	0	0
BLVRA	17.83	12.71	0.49	0.62	6e-37	4.2e-24	0.15	0.26	0.08	0.14	0.72	6.8e-17	0.48	7.1e-05	0	0	0	0	0	0	0	0	0	0	0	0	0	0	0
BLVRB	11.37	6.92	0.62	0.56	4.4e-21	4.5e-10	0.28	0.45	0.16	0.16	0.4	6e-05	0.24	0.063	0	0	0	0	0	0	0	0	0	0	0	0	0	0	0
BMP2K	16.79	17.87	0.43	1.15	6.4e-37	1.8e-34	0.11	0.3	0.12	0.16	0.58	5.1e-10	0.68	3.4e-10	0	0	0	0	0	0	0	0	0	0	0	0	0	0	0
BMS1	10.91	5.34	0.26	0.13	7.9e-21	5.9e-07	0.11	0.15	0.11	0.061	0.26	0.011	-0.11	0.43	0	0	0	0	0	0	0	0	0	0	0	0	0	0	0
BNIP1	1.76	6.18	0.054	0.28	0.091	1e-08	0.15	0.25	0.13	0.14	0.37	0.00024	0.13	0.35	0	0	0	0	0	0	0	0	0	0	0	0	0	0	0
BNIP2	11.84	11.24	0.4	0.4	4.7e-23	4.4e-21	0.14	0.19	0.17	0.11	0.57	1.4e-09	0.54	3.3e-06	0	0	0	0	0	0	0	0	0	0	0	0	0	0	0
BNIP3	6.14	13.27	0.34	1.58	8.9e-09	9.6e-24	0.27	0.5	0.23	0.21	0.7	1.6e-15	0.72	6.6e-12	0	0	0	0	0	0	0	0	0	0	0	0	0	0	0
BOD1	9.24	14.45	0.19	0.74	1.9e-16	7.1e-27	0.1	0.27	0.084	0.098	0.52	3.9e-08	-0.054	0.71	0	0	0	0	0	0	0	0	0	0	0	0	0	0	0
BOD1L1	9.11	7.08	0.19	0.2	8.7e-16	7.5e-11	0.089	0.16	0.1	0.1	0.33	0.001	0.55	1.7e-06	0	0	0	0	0	0	0	0	0	0	0	0	0	0	0
BOLA1	0.47	3.1	0.013	0.17	0.66	0.0029	0.13	0.3	0.12	0.18	0.42	1.7e-05	0.28	0.029	0	0	0	0	0	0	0	0	0	0	0	0	0	0	0
BOLA2	16.51	3.75	0.42	0.21	1.1e-35	0.00033	0.13	0.29	0.092	0.23	0.37	0.00019	0.14	0.31	0	0	0	0	0	0	0	0	0	0	0	0	0	0	0
BOLA3	-14.31	5.02	-0.62	0.33	5.9e-27	2.3e-06	0.19	0.37	0.18	0.19	0.34	0.00062	0.41	0.00072	0	0	0	0	0	0	0	0	0	0	0	0	0	0	0
BOP1	23.09	6.45	0.43	0.41	8.6e-53	4.2e-09	0.089	0.37	0.077	0.13	0.36	0.00032	0.31	0.013	0	0	0	0	0	0	0	0	0	0	0	0	0	0	0
BORCS5	3.37	-6.96	0.064	-0.28	0.0012	1.3e-10	0.092	0.24	0.08	0.13	0.17	0.1	0.02	0.9	0	0	0	0	0	0	0	0	0	0	0	0	0	0	0
BORCS6	-2.36	5.22	-0.039	0.23	0.023	8.7e-07	0.083	0.24	0.066	0.14	0.17	0.11	-0.32	0.012	0	0	0	0	0	0	0	0	0	0	0	0	0	0	0
BORCS7	6.5	-5.41	0.13	-0.32	1.4e-09	3.4e-07	0.1	0.32	0.082	0.22	0.56	2.2e-09	0.13	0.33	0	0	0	0	0	0	0	0	0	0	0	0	0	0	0
BORCS8	-4.26	-12.24	-0.096	-0.38	4.7e-05	7.6e-24	0.11	0.16	0.096	0.12	-0.015	0.89	-0.12	0.39	0	0	0	0	0	0	0	0	0	0	0	0	0	0	0
BPGM	12.31	-7.54	1.27	-0.32	1.4e-22	5.4e-12	0.46	0.24	0.28	0.15	-0.11	0.3	0.27	0.04	0	0	0	0	0	0	0	0	0	0	0	0	0	0	0
BPHL	-15.71	-15.54	-1.64	-2.04	4.8e-25	3.3e-25	0.25	0.5	0.36	0.4	0.22	0.032	0.87	1.3e-20	0	0	0	0	0	0	0	0	0	0	0	0	0	0	0
BPNT1	-16.84	-6.56	-0.41	-0.25	7.9e-36	1.2e-09	0.13	0.25	0.094	0.11	0.67	9.7e-14	0.33	0.0091	0	0	0	0	0	0	0	0	0	0	0	0	0	0	0
BPTF	6.49	2.98	0.12	0.079	1.9e-09	0.0042	0.078	0.15	0.084	0.088	0.38	0.00012	0.24	0.068	0	0	0	0	0	0	0	0	0	0	0	0	0	0	0
BRAF	7.27	0.18	0.14	0.0067	2.1e-11	0.86	0.1	0.23	0.073	0.081	0.5	1.4e-07	0.13	0.34	0	0	0	0	0	0	0	0	0	0	0	0	0	0	0
BRAP	13.73	10.58	0.24	0.25	1e-28	6.2e-19	0.08	0.14	0.075	0.058	0.094	0.37	0.02	0.89	0	0	0	0	0	0	0	0	0	0	0	0	0	0	0
BRAT1	2.91	9.87	0.055	0.4	0.005	2.2e-17	0.089	0.22	0.083	0.12	0.32	0.0012	0.051	0.72	0	0	0	0	0	0	0	0	0	0	0	0	0	0	0
BRCC3	-7.93	7.74	-0.17	0.52	5.1e-13	1.2e-11	0.13	0.39	0.069	0.071	-0.25	0.015	0.24	0.068	0	0	0	0	0	0	0	0	0	0	0	0	0	0	0
BRD2	3.41	0.43	0.071	0.014	0.001	0.69	0.092	0.18	0.096	0.12	0.48	8e-07	0.13	0.34	0	0	0	0	0	0	0	0	0	0	0	0	0	0	0
BRD3	-0.71	-9.72	-0.022	-0.49	0.5	1.4e-17	0.14	0.3	0.14	0.17	0.53	2.9e-08	0.27	0.035	0	0	0	0	0	0	0	0	0	0	0	0	0	0	0
BRD4	5.45	-9.54	0.11	-0.55	3.3e-07	6.9e-17	0.079	0.32	0.094	0.21	0.17	0.1	-0.31	0.015	0	0	0	0	0	0	0	0	0	0	0	0	0	0	0
BRD7	2.66	5.14	0.061	0.13	0.01	1.4e-06	0.1	0.15	0.1	0.066	-0.25	0.015	0.092	0.51	0	0	0	0	0	0	0	0	0	0	0	0	0	0	0
BRD8	10.8	1.91	0.19	0.076	2.1e-20	0.067	0.079	0.24	0.081	0.11	0.23	0.025	0.083	0.56	0	0	0	0	0	0	0	0	0	0	0	0	0	0	0
BRF1	-1.76	-3.83	-0.054	-0.18	0.091	0.00025	0.15	0.31	0.13	0.14	0.52	4.6e-08	-0.2	0.12	0	0	0	0	0	0	0	0	0	0	0	0	0	0	0
BRIX1	30.28	10.79	1.01	0.49	1.7e-64	1.4e-19	0.15	0.25	0.14	0.13	0.42	1.7e-05	0.069	0.63	0	0	0	0	0	0	0	0	0	0	0	0	0	0	0
BRK1	6.37	-9.15	0.12	-0.31	2.7e-09	4.5e-16	0.098	0.19	0.076	0.12	0.29	0.0037	-0.2	0.14	0	0	0	0	0	0	0	0	0	0	0	0	0	0	0
BRMS1L	-1.16	-16.06	-0.033	-0.61	0.27	1.2e-33	0.14	0.29	0.12	0.088	0.45	4.2e-06	0.11	0.41	0	0	0	0	0	0	0	0	0	0	0	0	0	0	0
BROX	6.01	11.4	0.18	0.38	1.7e-08	6.8e-21	0.15	0.19	0.12	0.085	0.51	1.2e-07	0.36	0.0035	0	0	0	0	0	0	0	0	0	0	0	0	0	0	0
BSCL2	4.59	-11.31	0.24	-0.37	1.2e-05	5.6e-22	0.25	0.2	0.23	0.11	0.22	0.029	0.33	0.0095	0	0	0	0	0	0	0	0	0	0	0	0	0	0	0
BSDC1	6.8	3.62	0.17	0.11	3.1e-10	0.00053	0.14	0.17	0.086	0.09	0.33	0.00087	0.4	0.0012	0	0	0	0	0	0	0	0	0	0	0	0	0	0	0
BSG	7.41	-3.09	0.28	-0.17	1.2e-11	0.003	0.16	0.35	0.18	0.16	0.4	5e-05	0.51	1.6e-05	0	0	0	0	0	0	0	0	0	0	0	0	0	0	0
BSPRY	-14.06	-24.46	-0.78	-2.02	1.1e-29	9.3e-56	0.41	0.98	0.15	0.16	0.89	3.9e-33	0.32	0.013	0	0	0	0	0	0	0	0	0	0	0	0	0	0	0
BST1	-6.39	-2.84	-0.34	-0.26	4.9e-09	0.0064	0.22	0.44	0.24	0.38	0.57	8.3e-10	0.71	1.9e-11	0	0	0	0	0	0	0	0	0	0	0	0	0	0	0
BST2	16.97	16.1	0.96	1.84	4.1e-34	1.7e-29	0.27	0.45	0.17	0.21	0.77	2.3e-20	0.34	0.0066	0	0	0	0	0	0	0	0	0	0	0	0	0	0	0
BTAF1	10.34	11.86	0.16	0.46	2.3e-19	5.4e-22	0.076	0.22	0.066	0.1	0.42	1.7e-05	0.33	0.01	0	0	0	0	0	0	0	0	0	0	0	0	0	0	0
BTBD2	0.87	-0.069	0.021	-0.0027	0.41	0.95	0.13	0.23	0.087	0.13	-0.0062	0.96	-0.11	0.45	0	0	0	0	0	0	0	0	0	0	0	0	0	0	0
BTD	-13.02	-19.36	-0.61	-1.33	5.5e-25	1.9e-33	0.23	0.29	0.18	0.24	0.065	0.55	0.53	7.2e-06	0	0	0	0	0	0	0	0	0	0	0	0	0	0	0
BTF3	7.83	12.55	0.12	0.62	8.8e-13	4.9e-23	0.078	0.27	0.06	0.11	0.24	0.021	-0.14	0.29	0	0	0	0	0	0	0	0	0	0	0	0	0	0	0
BTF3L4	13.71	10.67	0.36	0.42	3.9e-28	4.3e-19	0.11	0.22	0.13	0.1	0.4	4.4e-05	0.36	0.0034	0	0	0	0	0	0	0	0	0	0	0	0	0	0	0
BTK	19.92	13.47	1.01	2.42	2.5e-45	7.9e-25	0.2	0.59	0.28	0.71	0.81	6.9e-24	0.69	1e-10	0	0	0	0	0	0	0	0	0	0	0	0	0	0	0
BTN2A1	6.17	18.61	0.25	0.67	7.4e-09	6.1e-39	0.2	0.18	0.17	0.12	0.49	2.8e-07	-0.28	0.03	0	0	0	0	0	0	0	0	0	0	0	0	0	0	0
BTN3A3	17.44	14.46	0.89	1.7	1.6e-34	3.4e-26	0.25	0.48	0.14	0.2	0.76	9.8e-20	0.19	0.15	0	0	0	0	0	0	0	0	0	0	0	0	0	0	0
BUB3	3.39	11.09	0.058	0.38	0.0011	5.3e-20	0.078	0.2	0.077	0.082	0.091	0.4	0.28	0.031	0	0	0	0	0	1	0	0	0	0	0	0	0	0	0
BUD13	8.52	12.23	0.2	0.39	2e-14	7e-24	0.1	0.17	0.1	0.1	0.18	0.077	0.26	0.045	0	0	0	0	0	0	0	0	0	0	0	0	0	0	0
BUD31	0.95	11.23	0.027	0.54	0.36	2.5e-20	0.15	0.26	0.11	0.12	0.3	0.0031	0.13	0.34	0	0	0	0	0	0	0	0	0	0	0	1	0	0	0
BYSL	18.95	7.19	0.55	0.35	6.3e-42	3.7e-11	0.14	0.24	0.11	0.2	0.14	0.18	0.31	0.015	0	0	0	0	0	0	0	0	0	1	0	0	0	0	0
BZW1	7.62	4.59	0.15	0.21	2.9e-12	1.4e-05	0.11	0.27	0.077	0.14	0.51	8.4e-08	0.36	0.0042	0	0	0	0	0	0	0	0	0	0	0	0	0	0	0
BZW2	10.35	3.59	0.31	0.24	2.2e-19	0.00058	0.15	0.35	0.12	0.23	0.77	6.3e-20	0.59	1.8e-07	0	0	0	0	0	0	0	0	0	0	0	0	0	0	0
C11orf52	-21.44	-12.21	-1.17	-0.95	6.9e-38	3.3e-24	0.24	0.65	0.2	0.18	0.43	1.1e-05	0.39	0.0015	0	0	0	0	0	0	0	0	0	0	0	0	0	0	0
C11orf54	-16.25	-10.98	-1.19	-1.17	1.1e-26	3.8e-19	0.2	0.56	0.28	0.37	0.7	2.2e-15	0.83	5.3e-18	0	0	0	0	0	0	0	0	0	0	0	0	0	0	0
C11orf58	4.85	7.85	0.1	0.22	4e-06	2e-12	0.098	0.17	0.093	0.076	0.26	0.012	0.22	0.099	0	0	0	0	0	0	0	0	0	0	0	0	0	0	0
C11orf68	11.6	12.61	0.27	0.52	6.4e-23	8.6e-25	0.11	0.21	0.094	0.14	0.57	1.5e-09	0.5	3.1e-05	0	0	0	0	0	0	0	0	0	0	0	0	0	0	0
C11orf96	2.57	-1.82	0.16	-0.39	0.013	0.082	0.3	0.86	0.26	0.94	0.6	9.3e-11	0.28	0.032	0	0	0	0	0	0	0	0	0	0	0	0	0	0	0
C11orf98	19.52	4.11	0.82	0.49	2.7e-44	8.6e-05	0.17	0.52	0.21	0.55	-0.1	0.35	0.1	0.46	0	0	0	0	0	0	0	0	0	0	0	0	0	0	0
C12orf10	2.79	4.42	0.062	0.18	0.007	2.7e-05	0.11	0.24	0.094	0.12	0.53	2.4e-08	0.4	0.0012	0	0	0	0	0	0	0	0	0	0	0	0	0	0	0
C12orf29	9.37	3.24	0.28	0.14	1.7e-16	0.0019	0.17	0.26	0.096	0.1	0.49	2.8e-07	0.17	0.21	0	0	0	0	0	0	0	0	0	0	0	0	0	0	0
C12orf4	-8.33	15.23	-0.17	0.71	6e-14	5.8e-30	0.1	0.24	0.081	0.13	-0.038	0.73	-0.09	0.52	0	0	0	0	0	0	0	0	0	0	0	0	0	0	0
C12orf43	19.1	8.61	0.5	0.27	2.9e-43	2e-14	0.12	0.18	0.12	0.099	0.42	2.5e-05	0.16	0.25	0	0	0	0	0	0	0	0	0	0	0	0	0	0	0
C12orf45	10.36	1.02	0.3	0.056	1.8e-19	0.33	0.14	0.33	0.12	0.16	0.46	2.2e-06	-0.12	0.38	0	0	0	0	0	0	0	0	0	0	0	0	0	0	0
C12orf57	10.92	12.35	0.3	0.83	5.2e-21	8e-23	0.14	0.34	0.11	0.17	0.6	1.2e-10	0.43	0.00045	0	0	0	0	0	0	0	0	0	0	0	0	0	0	0
C12orf75	1.03	0.39	0.055	0.041	0.33	0.71	0.26	0.59	0.22	0.36	0.65	4.9e-13	0.66	2.5e-09	0	0	0	0	0	0	0	0	0	0	0	0	0	0	0
C15orf40	-8.06	-10.31	-0.25	-0.37	1.2e-12	7.7e-19	0.12	0.19	0.15	0.14	0.33	0.00091	0.57	7.3e-07	0	0	0	0	0	0	0	0	0	0	0	0	0	0	0
C15orf48	-3.1	5.31	-0.27	1.55	0.0029	9.6e-07	0.43	1.24	0.35	0.42	0.72	4.5e-17	0.35	0.0045	0	0	0	0	0	0	0	0	0	0	0	0	0	0	0
C16orf58	3.75	-1.05	0.14	-0.038	0.00032	0.32	0.19	0.2	0.14	0.13	0.35	0.00056	0.35	0.0055	0	0	0	0	0	0	0	0	0	0	0	0	0	0	0
C16orf70	-12.94	-3.35	-0.29	-0.15	2e-25	0.0013	0.11	0.21	0.095	0.2	0.33	0.0011	0.43	0.00036	0	0	0	0	0	0	0	0	0	0	0	0	0	0	0
C17orf49	13.85	14.35	0.46	0.55	3.4e-28	4.3e-30	0.13	0.18	0.18	0.16	0.26	0.01	0.43	0.00044	0	0	0	0	0	0	0	0	0	0	0	0	0	0	0
C17orf75	-2.98	-13.94	-0.089	-0.56	0.0041	1.2e-27	0.16	0.21	0.11	0.15	0.46	1.9e-06	0.32	0.013	0	0	0	0	0	0	0	0	0	0	0	0	0	0	0
C17orf80	-0.21	3.24	-0.0052	0.09	0.84	0.0019	0.13	0.16	0.095	0.092	0.41	2.8e-05	-0.14	0.32	0	0	0	0	0	0	0	0	0	0	0	0	0	0	0
C18orf25	10.13	5.7	0.24	0.18	8.5e-19	1.2e-07	0.12	0.19	0.088	0.077	0.42	1.7e-05	-0.19	0.16	0	0	0	0	0	0	0	0	0	0	0	0	0	0	0
C19orf12	-11.21	-5.37	-0.55	-0.31	6.4e-19	5.1e-07	0.17	0.26	0.22	0.24	0.52	3.6e-08	0.69	2.4e-10	0	0	0	0	0	0	0	0	0	0	0	0	0	0	0
C19orf25	1.79	4.94	0.044	0.19	0.085	3.1e-06	0.13	0.22	0.097	0.12	0.48	5.9e-07	0.12	0.37	0	0	0	0	0	0	0	0	0	0	0	0	0	0	0
C19orf33	15.6	11.87	1.96	2.64	1.9e-29	1.5e-20	0.47	0.71	0.38	0.39	0.78	1.9e-21	0.49	3.3e-05	0	0	0	0	0	0	0	0	0	0	0	0	0	0	0
C19orf53	4.02	3.45	0.19	0.15	0.00012	0.00097	0.2	0.26	0.23	0.13	-0.036	0.74	-0.13	0.36	0	0	0	0	0	0	0	0	0	0	0	0	0	0	0
C19orf66	5.54	10.16	0.14	0.44	2.1e-07	8.4e-19	0.1	0.21	0.13	0.18	0.46	1.7e-06	0.69	1.7e-10	0	0	0	0	0	0	0	0	0	0	0	0	0	0	0
C19orf70	-19.75	6.68	-0.8	0.28	1.9e-36	7.8e-10	0.17	0.23	0.16	0.13	0.12	0.24	0.41	0.00078	0	0	0	0	0	0	0	0	0	0	0	0	0	0	0
C1D	6.64	0.82	0.25	0.032	1.2e-09	0.44	0.14	0.21	0.2	0.15	-0.098	0.36	0.018	0.91	0	0	0	0	0	0	0	0	0	0	0	0	0	0	0
C1GALT1	0.43	-1.6	0.023	-0.082	0.69	0.13	0.22	0.3	0.25	0.17	0.33	0.0011	0.52	1.2e-05	0	0	0	0	0	0	0	0	0	0	0	0	0	0	0
C1QA	7.72	16.12	0.6	3.07	2.2e-12	1.7e-29	0.38	0.55	0.29	0.59	0.45	3.3e-06	0.11	0.44	0	0	0	0	0	0	0	0	0	0	0	0	0	0	0
C1QB	8.28	15.43	0.6	3.25	9.1e-14	3.7e-28	0.36	0.58	0.27	0.72	0.47	1.5e-06	0.21	0.11	0	0	0	0	0	0	0	0	0	0	0	0	0	0	0
C1QBP	-14.63	-8.7	-0.74	-0.4	4.1e-26	8.8e-15	0.19	0.25	0.21	0.17	0.3	0.0026	0.55	2.3e-06	0	0	0	0	0	0	0	0	0	0	0	0	0	0	0
C1QC	8.11	15.8	0.68	3.03	2.5e-13	6e-29	0.4	0.55	0.32	0.62	0.51	7.9e-08	0.23	0.079	0	0	0	0	0	0	0	0	0	0	0	0	0	0	0
C1QTNF3	8.35	2.71	0.83	0.94	7.9e-14	0.0097	0.47	1.77	0.37	0.33	0.53	2.9e-08	0.48	5.4e-05	0	0	0	0	0	0	0	0	0	0	0	0	0	0	0
C1QTNF5	7.97	4.88	0.78	0.95	4.3e-13	3.7e-06	0.44	0.8	0.43	0.97	0.32	0.0016	0.19	0.16	0	0	0	0	0	0	0	0	0	0	0	0	0	0	0
C1R	1.28	6.15	0.097	1.26	0.22	1.9e-08	0.34	0.92	0.34	0.52	0.51	1.1e-07	0.42	0.00063	0	0	0	0	0	0	0	0	0	0	0	0	0	0	0
C1RL	4.43	9.28	0.32	0.84	2.3e-05	2e-16	0.34	0.38	0.32	0.43	0.063	0.56	0.21	0.11	0	0	0	0	0	0	0	0	0	0	0	0	0	0	0
C1S	0.73	6.86	0.046	1.52	0.49	7.2e-10	0.29	0.93	0.28	0.53	0.45	5.1e-06	0.31	0.014	0	0	0	0	0	0	0	0	0	0	0	0	0	0	0
C1orf116	-17.52	-16.91	-1.52	-2.92	3.2e-31	1e-32	0.43	2.04	0.29	0.37	0.63	6.1e-12	0.55	2.4e-06	0	0	0	0	0	0	0	0	0	0	0	0	0	0	0
C1orf122	0.22	-4.1	0.0058	-0.22	0.84	9.5e-05	0.13	0.36	0.11	0.13	0.47	1.1e-06	0.0049	0.97	0	0	0	0	0	0	0	0	0	0	0	0	0	0	0
C1orf123	11.65	11.18	0.24	0.34	5.1e-23	1.1e-20	0.099	0.17	0.089	0.085	0.48	5.6e-07	0.16	0.23	0	0	0	0	0	0	0	0	0	0	0	0	0	0	0
C1orf174	4.17	-1.03	0.099	-0.029	6.8e-05	0.33	0.11	0.15	0.11	0.1	0.16	0.14	-0.065	0.65	0	0	0	0	0	0	0	0	0	0	0	0	0	0	0
C1orf198	-1.11	-0.8	-0.099	-0.063	0.29	0.45	0.41	0.47	0.39	0.24	0.71	3.2e-16	0.71	3.7e-11	0	0	0	0	0	0	0	0	0	0	0	0	0	0	0
C1orf35	8.84	8.8	0.25	0.44	2.3e-15	1.7e-14	0.15	0.28	0.11	0.12	0.37	0.00024	0.19	0.14	0	0	0	0	0	0	0	0	0	0	0	0	0	0	0
C1orf50	4.93	1.13	0.14	0.037	3e-06	0.28	0.12	0.18	0.14	0.11	0.48	7.5e-07	0.29	0.025	0	0	0	0	0	0	0	0	0	0	0	0	0	0	0
C2	4.43	5.8	0.33	1.42	2.3e-05	6.1e-08	0.35	0.94	0.32	1.22	0.24	0.019	0.18	0.17	0	0	0	0	0	0	0	0	0	0	0	0	0	0	0
C20orf27	18.91	15.97	0.57	0.74	3.6e-41	1.1e-30	0.11	0.24	0.16	0.11	0.46	2.2e-06	0.41	0.00097	0	0	0	0	0	0	0	0	0	0	0	0	0	0	0
C21orf2	-2.03	-10.44	-0.062	-0.5	0.051	3.1e-19	0.13	0.27	0.14	0.18	0.014	0.9	0.11	0.44	0	0	0	0	0	0	0	0	0	0	0	0	0	0	0
C2CD2L	-10.66	-11.31	-0.47	-0.74	2.6e-18	1.8e-20	0.17	0.33	0.2	0.25	0.54	1e-08	0.56	1.6e-06	0	0	0	0	0	0	0	0	0	0	0	0	0	0	0
C2CD5	-7.95	-8.54	-0.15	-0.3	7.5e-13	1.6e-14	0.089	0.21	0.082	0.12	0.35	0.00055	0.063	0.66	0	0	0	0	0	0	0	0	0	0	0	0	0	0	0
C2orf49	5.14	6.59	0.13	0.18	1.7e-06	1.1e-09	0.079	0.15	0.13	0.095	0.29	0.0043	0.35	0.0049	0	0	0	0	0	0	0	0	0	0	0	0	0	0	0
C2orf69	-11.85	-3.5	-0.32	-0.14	3.6e-23	0.00085	0.14	0.27	0.11	0.076	0.46	2.7e-06	0.16	0.22	0	0	0	0	0	0	0	0	0	0	0	0	0	0	0
C3	3.88	11.68	0.31	3.76	0.0002	2.3e-20	0.37	0.79	0.36	1.6	-0.057	0.59	-0.13	0.33	0	0	0	0	0	0	0	0	0	0	0	0	0	0	0
C3orf38	4.82	8.36	0.12	0.27	4.4e-06	1.2e-13	0.12	0.19	0.1	0.091	0.57	1.3e-09	0.39	0.0014	0	0	0	0	0	0	0	0	0	0	0	0	0	0	0
C4A	6.5	3.15	0.6	0.42	1.5e-09	0.0025	0.44	0.64	0.38	0.57	0.4	5e-05	0.13	0.33	0	0	0	0	0	0	0	0	0	0	0	0	0	0	0
C4B	4.99	2.7	0.39	0.41	2.1e-06	0.0095	0.36	0.71	0.34	0.66	0.4	4.5e-05	-0.07	0.63	0	0	0	0	0	0	0	0	0	0	0	0	0	0	0
C4BPA	-1.76	-1.5	-0.17	-0.36	0.091	0.15	0.39	1.78	0.44	0.43	0.1	0.33	0.19	0.16	0	0	0	0	0	0	0	0	0	0	0	0	0	0	0
C4BPB	-0.15	-2.8	-0.012	-0.39	0.89	0.0072	0.34	0.7	0.4	0.57	0.011	0.92	0.25	0.049	0	0	0	0	0	0	0	0	0	0	0	0	0	0	0
C4orf33	1.95	1.88	0.15	0.092	0.06	0.072	0.35	0.27	0.33	0.17	0.27	0.0082	0.099	0.48	0	0	0	0	0	0	0	0	0	0	0	0	0	0	0
C5	-1.55	-17.39	-0.12	-1.34	0.14	1.2e-37	0.39	0.6	0.33	0.22	0.18	0.087	-0.23	0.079	0	0	0	0	0	0	0	0	0	0	0	0	0	0	0
C5orf22	7.29	-1.36	0.19	-0.048	1.8e-11	0.19	0.13	0.22	0.11	0.097	0.2	0.05	-0.037	0.8	0	0	0	0	0	0	0	0	0	0	0	0	0	0	0
C5orf24	5.33	-9.17	0.14	-0.31	5e-07	3.6e-16	0.15	0.19	0.082	0.12	0.34	0.00077	-0.082	0.56	0	0	0	0	0	0	0	0	0	0	0	0	0	0	0
C5orf51	14.2	1.29	0.29	0.047	3.7e-30	0.22	0.099	0.21	0.083	0.12	0.47	1.5e-06	0.19	0.15	0	0	0	0	0	0	0	0	0	0	0	0	0	0	0
C6	-1.31	2.52	-0.11	1.19	0.21	0.016	0.39	2.2	0.37	0.93	0.24	0.021	0.28	0.031	0	0	0	0	0	0	0	0	0	0	0	0	0	0	0
C6orf203	-15.27	-12.95	-0.89	-0.57	1.8e-28	3.5e-26	0.27	0.26	0.22	0.15	0.062	0.56	0.53	5.5e-06	0	0	0	0	0	0	0	0	0	0	0	0	0	0	0
C6orf47	-8.79	6.47	-0.35	0.21	5e-15	2e-09	0.21	0.18	0.16	0.11	0.32	0.0017	0.27	0.037	0	0	0	0	0	0	0	0	0	0	0	0	0	0	0
C7	-5.66	-21.14	-0.48	-3.35	1.4e-07	2e-36	0.39	1.65	0.35	0.33	0.33	0.0012	0.55	2.1e-06	0	0	0	0	0	0	0	0	0	0	0	0	0	0	0
C7orf43	-4.6	-6.23	-0.14	-0.25	1.2e-05	6.4e-09	0.15	0.26	0.13	0.12	0.29	0.0046	0.077	0.59	0	0	0	0	0	0	0	0	0	0	0	0	0	0	0
C7orf50	14.81	3.07	0.62	0.15	1.1e-30	0.0032	0.21	0.29	0.15	0.15	0.58	5.6e-10	-0.16	0.22	0	0	0	0	0	0	0	0	0	0	0	0	0	0	0
C8A	-0.6	-4.96	-0.044	-2.44	0.57	4.7e-06	0.36	3.26	0.3	1.29	0.014	0.9	0.077	0.59	0	0	0	0	0	0	0	0	0	0	0	0	0	0	0
C8B	-0.62	-7.31	-0.04	-4.09	0.56	5.3e-10	0.31	2.29	0.28	1.08	0.17	0.098	0.19	0.15	0	0	0	0	0	0	0	0	0	0	0	0	0	0	0
C8G	2	0.27	0.12	0.087	0.054	0.8	0.32	1.61	0.25	1.29	-0.11	0.3	0.018	0.9	0	0	0	0	0	0	0	0	0	0	0	0	0	0	0
C8orf33	7.58	0.18	0.28	0.0099	3.8e-12	0.87	0.19	0.38	0.14	0.076	0.62	9.7e-12	0.2	0.12	0	0	0	0	0	0	0	0	0	0	0	0	0	0	0
C8orf37	9.63	3.13	0.31	0.18	2.8e-17	0.0027	0.17	0.34	0.11	0.17	0.8	2.9e-23	0.22	0.087	0	0	0	0	0	0	0	0	0	0	0	0	0	0	0
C8orf59	7.67	11.24	0.35	0.84	4e-12	1.7e-19	0.25	0.39	0.13	0.12	0.23	0.027	0.092	0.51	0	0	0	0	0	0	0	0	0	0	0	0	0	0	0
C8orf82	-16.62	-3	-0.82	-0.18	2e-28	0.0039	0.16	0.35	0.21	0.21	0.24	0.017	0.77	3.7e-14	0	0	0	0	0	0	0	0	0	0	0	0	0	0	0
C9	-1.27	-1.06	-0.12	-0.21	0.22	0.31	0.41	1.38	0.43	0.42	-0.034	0.76	0.18	0.17	0	0	0	0	0	0	0	0	0	0	0	0	0	0	0
C9orf64	14.47	6.91	0.45	0.37	1e-28	4.6e-10	0.17	0.32	0.083	0.1	0.8	3.3e-23	0.12	0.39	0	0	0	0	0	0	0	0	0	0	0	0	0	0	0
C9orf78	-2.64	-11.5	-0.052	-0.41	0.011	3.8e-22	0.099	0.19	0.079	0.13	0.58	6.1e-10	-0.23	0.075	0	0	0	0	0	0	0	0	0	0	0	0	0	0	0
CA1	9.66	-3.47	1.56	-0.26	2.6e-16	0.0009	0.66	0.52	0.47	0.18	0.25	0.014	-0.14	0.31	0	0	0	0	0	0	0	0	0	0	0	0	0	0	0
CA12	-9.2	-6.1	-0.49	-0.52	2.3e-15	1.2e-08	0.23	0.59	0.22	0.25	0.7	2.5e-15	0.65	4.6e-09	0	0	0	0	0	0	0	0	0	0	0	0	0	0	0
CA13	-3.89	-12.25	-0.19	-0.66	0.00019	2.9e-24	0.23	0.4	0.21	0.14	0.5	1.7e-07	0.23	0.075	0	0	0	0	0	0	0	0	0	0	0	0	0	0	0
CA2	-6.51	-15.62	-0.41	-1.29	1.4e-09	2.8e-31	0.35	0.54	0.23	0.26	0.38	0.00012	0.7	1e-10	0	0	0	0	0	0	0	0	0	0	0	0	0	0	0
CA3	6.89	0.022	0.94	0.0034	2e-10	0.98	0.6	1.04	0.58	0.2	0.16	0.13	0.33	0.0091	0	0	0	0	0	0	0	0	0	0	0	0	0	0	0
CA4	-14.6	-14.99	-1.58	-1.85	1.1e-24	9.1e-30	0.45	1.02	0.36	0.33	0.66	2.3e-13	0.69	1.4e-10	0	0	0	0	0	0	0	0	0	0	0	0	0	0	0
CA5B	-9.43	3.18	-0.43	0.15	1.4e-15	0.0022	0.18	0.25	0.2	0.18	0.37	0.00022	0.52	1.1e-05	0	0	0	0	0	0	0	0	0	0	0	0	0	0	0
CA9	20.44	21.28	2.38	9.66	6.5e-38	5.1e-38	0.39	0.47	0.29	0.86	0.75	4.8e-19	0.0021	0.99	0	0	0	0	0	0	0	0	0	0	0	0	0	0	0
CAAP1	-0.72	-11.2	-0.015	-0.4	0.5	1.2e-21	0.11	0.22	0.08	0.12	0.23	0.022	0.098	0.48	0	0	0	0	0	0	0	0	0	0	0	0	0	0	0
CAB39	-25.63	-15.38	-0.43	-0.44	3.4e-57	3.6e-33	0.095	0.18	0.061	0.09	0.66	1.8e-13	0.24	0.066	0	0	0	0	0	0	0	0	0	0	0	0	0	0	0
CAB39L	-12.28	-12.22	-0.73	-0.95	5.4e-20	2.8e-20	0.15	0.26	0.26	0.31	0.46	2.2e-06	0.84	2.3e-18	0	0	0	0	0	0	0	0	0	0	0	0	0	0	0
CABLES1	-7.17	-7.05	-0.24	-0.44	6.2e-11	8.8e-11	0.16	0.42	0.14	0.18	0.71	5.6e-16	0.52	1.1e-05	0	0	0	0	0	0	0	0	0	0	0	0	0	0	0
CACNA2D1	-3.67	-0.3	-0.18	-0.035	0.00042	0.78	0.3	0.77	0.15	0.18	0.84	1.5e-26	-0.039	0.79	0	0	0	0	0	0	0	0	0	0	0	0	0	0	0
CACTIN	7.98	4.76	0.26	0.15	4.2e-13	6.6e-06	0.18	0.18	0.12	0.097	0.28	0.0059	0.02	0.89	0	0	0	0	0	0	0	0	0	0	0	0	0	0	0
CACUL1	1.28	3.67	0.025	0.12	0.22	0.00047	0.09	0.2	0.083	0.087	0.43	1.4e-05	0.44	0.0003	0	0	0	0	0	0	0	0	0	0	0	0	0	0	0
CACYBP	-3.02	1.02	-0.08	0.046	0.0036	0.34	0.13	0.26	0.11	0.15	0.6	7.3e-11	0.3	0.019	0	0	0	0	0	0	0	0	0	0	1	0	0	0	0
CAD	24.8	3.09	0.63	0.19	5.5e-56	0.0031	0.12	0.37	0.11	0.17	0.48	5.3e-07	0.48	4.9e-05	0	0	0	0	0	0	0	0	0	0	0	0	0	0	0
CADM1	-10.35	-6.26	-0.66	-0.67	1.1e-17	7.5e-09	0.27	0.57	0.26	0.4	0.78	2.9e-21	0.68	5.1e-10	0	0	0	0	0	0	0	0	0	0	0	0	0	0	0
CADM4	-16.28	-22.88	-1.66	-2.87	8.4e-26	4.2e-38	0.23	0.96	0.35	0.3	0.37	0.00018	0.65	4.8e-09	0	0	0	0	0	0	0	0	0	0	0	0	0	0	0
CADPS2	-13.12	-20.31	-0.36	-1	1.3e-25	7.5e-42	0.13	0.29	0.12	0.17	0.57	1.5e-09	0.72	1.1e-11	0	0	0	0	0	0	0	0	0	0	0	0	0	0	0
CALB1	-13.44	-15.45	-2.82	-6.38	7.2e-21	7.4e-24	0.36	3.6	0.54	0.54	0.016	0.88	0.88	5e-22	0	0	0	0	0	0	0	0	0	0	0	0	0	0	0
CALCOCO1	-0.68	-0.11	-0.023	-0.0031	0.52	0.92	0.18	0.17	0.13	0.097	-0.15	0.14	0.091	0.52	0	0	0	0	0	0	0	0	0	0	0	0	0	0	0
CALCOCO2	-0.23	14.87	-0.0079	0.48	0.83	2.7e-28	0.2	0.18	0.11	0.066	0.36	0.0003	0.17	0.22	0	0	0	0	0	0	0	0	0	0	0	0	0	0	0
CALCRL	14.54	13.41	1	1.64	2.3e-27	7.2e-24	0.34	0.51	0.15	0.17	0.83	2.4e-25	-0.041	0.78	0	0	0	0	0	0	0	0	0	0	0	0	0	0	0
CALD1	-1.21	10.31	-0.092	0.69	0.25	5.9e-18	0.35	0.35	0.33	0.16	0.65	5.6e-13	0.57	6.2e-07	0	0	0	0	0	0	0	0	0	0	0	0	0	0	0
CALM1	-2.23	-6.11	-0.041	-0.31	0.032	1.3e-08	0.085	0.26	0.079	0.2	0.53	1.9e-08	-0.014	0.92	0	0	0	0	0	0	0	0	0	0	0	0	0	0	0
CALML3	-7.25	-11.35	-0.65	-6.87	2.5e-10	3.5e-17	0.26	2.39	0.4	0.74	0.055	0.61	0.81	2.8e-16	0	0	0	0	0	0	0	0	0	0	0	0	0	0	0
CALML4	-15.23	-0.057	-1.18	-0.0048	1.7e-26	0.96	0.31	0.46	0.29	0.31	0.76	1.1e-19	0.78	7.3e-15	0	0	0	0	0	0	0	0	0	0	0	0	0	0	0
CALR	6.43	5.28	0.18	0.3	1.9e-09	6.7e-07	0.14	0.32	0.11	0.18	0.47	9.8e-07	0.23	0.085	0	0	0	1	0	0	0	0	0	0	1	0	0	0	0
CALU	18.96	11.18	0.76	1.26	1e-41	2.8e-19	0.19	0.52	0.16	0.19	0.79	2.8e-22	0.65	3.9e-09	0	0	0	0	0	0	0	0	0	0	0	0	0	0	0
CAMK1	15.52	-0.56	0.47	-0.027	3.6e-32	0.6	0.16	0.3	0.097	0.13	0.71	2.7e-16	0.31	0.016	0	0	0	0	0	0	0	0	0	0	0	0	0	0	0
CAMK1D	19.29	16.28	0.8	1.45	1.7e-43	6.2e-32	0.18	0.37	0.19	0.3	0.74	2.1e-18	0.59	3e-07	0	0	0	0	0	0	0	0	0	0	0	0	0	0	0
CAMK2D	4.7	6.68	0.13	0.3	7.7e-06	1.1e-09	0.15	0.26	0.084	0.11	0.7	9.5e-16	0.5	2.1e-05	0	0	0	0	1	0	1	0	0	0	0	0	0	0	0
CAMK2G	-17.92	-17.9	-0.67	-1.11	2.5e-31	1.4e-29	0.12	0.19	0.16	0.24	0.65	7.1e-13	0.68	3.6e-10	0	0	0	0	0	0	1	0	0	0	0	0	0	0	0
CAMKK2	14.95	1.42	0.34	0.072	4.7e-32	0.17	0.12	0.29	0.088	0.16	0.49	4.2e-07	0.37	0.0031	0	0	0	0	0	0	0	0	0	0	0	0	0	0	0
CAMLG	5.11	12.68	0.16	0.78	1.2e-06	6.8e-23	0.16	0.32	0.12	0.11	0.4	6.4e-05	-0.056	0.7	0	0	0	0	0	0	0	0	0	0	0	0	0	0	0
CAMP	4.83	4.59	0.59	2.34	4.5e-06	1.8e-05	0.6	1.74	0.46	1.21	0.074	0.49	0.18	0.18	0	0	0	0	0	0	0	0	0	0	0	0	0	0	0
CAMSAP1	21.66	9.41	0.37	0.46	1.6e-49	1.4e-16	0.08	0.25	0.074	0.18	0.42	2e-05	0.39	0.0017	0	0	0	0	0	0	0	0	0	0	0	0	0	0	0
CAMSAP2	9.96	4.95	0.25	0.21	2.3e-18	3.2e-06	0.13	0.25	0.095	0.11	0.75	5.2e-19	0.49	3.2e-05	0	0	0	0	0	0	0	0	0	0	0	0	0	0	0
CAMSAP3	-16.48	-15.04	-0.53	-1.33	1.8e-34	5.6e-29	0.17	0.54	0.12	0.28	0.75	3.7e-19	0.63	2.3e-08	0	0	0	0	0	0	0	0	0	0	0	0	0	0	0
CAND1	12.16	3.78	0.16	0.11	2.7e-24	0.00032	0.072	0.18	0.047	0.07	0.34	0.00057	0.28	0.03	0	0	0	0	0	0	0	0	0	0	0	0	0	0	0
CAND2	-12.2	-23.15	-0.67	-1.63	4.1e-22	4.8e-47	0.24	0.52	0.22	0.2	0.41	3.1e-05	0.26	0.042	0	0	0	0	0	0	0	0	0	0	0	0	0	0	0
CANT1	8.46	4.54	0.29	0.16	2.3e-14	1.8e-05	0.18	0.22	0.13	0.094	0.49	2.8e-07	0.026	0.86	0	0	0	0	0	0	0	0	0	0	0	0	0	0	0
CANX	13.44	12.1	0.7	0.74	9.5e-27	4.5e-22	0.26	0.32	0.17	0.14	0.77	5.1e-20	0.35	0.0055	0	0	0	1	0	0	0	0	0	0	1	0	0	0	0
CAP1	22.49	19.82	0.44	0.71	8.7e-51	4.3e-43	0.084	0.17	0.096	0.14	0.44	7e-06	0.44	0.00031	0	0	0	0	0	0	0	0	0	0	0	0	0	0	0
CAP2	10.27	3.95	0.38	0.24	3.3e-19	0.00016	0.18	0.32	0.15	0.22	0.7	1.7e-15	0.65	3.3e-09	0	0	0	0	0	0	0	0	0	0	0	0	0	0	0
CAPG	12.91	5.61	0.6	0.71	4.7e-26	2.2e-07	0.23	0.67	0.18	0.26	0.83	5.8e-26	0.72	7.8e-12	0	0	0	0	0	0	0	0	0	0	0	0	0	0	0
CAPN1	16.07	-1.2	0.35	-0.049	2.9e-34	0.25	0.09	0.19	0.11	0.18	0.17	0.1	0.7	5.9e-11	0	0	0	0	0	0	0	0	0	0	0	0	0	0	0
CAPN15	12.36	10.07	0.47	0.62	1.1e-24	7.9e-18	0.19	0.32	0.14	0.18	0.52	6.2e-08	0.34	0.0074	0	0	0	0	0	0	0	0	0	0	0	0	0	0	0
CAPN2	2.84	-6.81	0.075	-0.29	0.0062	3e-10	0.13	0.24	0.11	0.15	0.64	2.4e-12	0.63	1.3e-08	0	0	0	0	0	0	0	0	0	0	0	0	0	0	0
CAPN5	-15.03	-21.32	-0.7	-1.58	4.9e-28	2.4e-41	0.2	0.49	0.19	0.23	0.7	1.3e-15	0.55	1.7e-06	0	0	0	0	0	0	0	0	0	0	0	0	0	0	0
CAPN7	-6.45	-18.86	-0.17	-0.49	4.9e-09	2.5e-42	0.09	0.17	0.13	0.081	0.28	0.0058	0.11	0.43	0	0	0	0	0	0	0	0	0	0	0	0	0	0	0
CAPNS1	5.81	-1.96	0.11	-0.054	5e-08	0.059	0.087	0.15	0.089	0.1	0.024	0.83	0.013	0.93	0	0	0	0	0	0	0	0	0	0	0	0	0	0	0
CAPRIN1	-6.66	4.34	-0.12	0.11	5.8e-10	3.8e-05	0.099	0.15	0.067	0.072	0.63	6.8e-12	0.39	0.0017	0	0	0	0	0	0	0	0	0	0	0	0	0	0	0
CAPS	-14.66	-15	-1.77	-1.14	1.6e-23	8.2e-26	0.34	0.29	0.4	0.29	0.26	0.012	0.56	1.4e-06	0	0	0	0	0	0	0	0	0	0	0	0	0	0	0
CAPZA1	18.61	15.55	0.42	0.86	3.4e-41	4.1e-30	0.095	0.28	0.11	0.14	0.6	7.9e-11	0.65	4e-09	0	0	0	0	0	0	0	0	0	0	0	0	0	0	0
CAPZA2	-15.41	6.81	-0.22	0.27	3.5e-32	4.9e-10	0.069	0.23	0.059	0.11	0.24	0.021	0.1	0.45	0	0	0	0	0	0	0	0	0	0	0	0	0	0	0
CAPZB	2.8	4.6	0.043	0.16	0.007	1.4e-05	0.073	0.21	0.066	0.088	0.5	1.5e-07	0.62	4e-08	0	0	0	0	0	0	0	0	0	0	0	0	0	0	0
CARD10	6.9	-1.43	0.45	-0.095	2.2e-10	0.17	0.34	0.39	0.21	0.22	0.58	6.3e-10	0.64	9e-09	0	0	0	0	0	0	0	0	0	0	0	0	0	0	0
CARD11	17.71	9.19	0.92	2.35	8e-39	6.7e-15	0.23	0.87	0.23	0.74	0.69	3.4e-15	0.42	0.00053	0	0	0	0	0	0	0	0	0	0	0	0	0	0	0
CARD19	-8.51	7.15	-0.3	0.4	8.1e-14	8e-11	0.15	0.31	0.16	0.16	0.16	0.13	0.2	0.13	0	0	0	0	0	0	0	0	0	0	0	0	0	0	0
CARD8	19.02	17.97	0.72	0.9	8.5e-43	7.5e-37	0.15	0.24	0.2	0.17	0.42	2.1e-05	0.56	1e-06	0	0	0	0	0	0	0	0	0	0	0	0	0	0	0
CARHSP1	19.51	15.69	0.71	0.89	1.9e-41	6.9e-32	0.18	0.27	0.12	0.2	0.62	7.8e-12	0.54	3.2e-06	0	0	0	0	0	0	0	0	0	0	0	0	0	0	0
CARM1	11.07	-5.93	0.29	-0.24	2e-21	3e-08	0.13	0.25	0.11	0.12	0.39	9.7e-05	0.24	0.068	0	0	0	0	0	0	0	0	0	0	0	0	0	0	0
CARMIL1	-10.35	-15.49	-0.31	-0.71	7.2e-18	1.1e-28	0.12	0.2	0.14	0.19	0.69	4.2e-15	0.67	6.1e-10	0	0	0	0	0	0	0	0	0	0	0	0	0	0	0
CARNMT1	1.86	-11.85	0.046	-0.4	0.073	2.9e-23	0.12	0.19	0.11	0.12	0.53	3e-08	0.39	0.0018	0	0	0	0	0	0	0	0	0	0	0	0	0	0	0
CARS	23.84	11.37	0.46	0.64	9.9e-54	1.7e-20	0.096	0.3	0.075	0.14	0.53	1.9e-08	0.56	1.5e-06	0	0	0	0	0	0	0	0	0	0	0	0	0	0	0
CARS2	-13.27	5.72	-0.76	0.28	3.4e-24	1.3e-07	0.25	0.3	0.23	0.097	0.59	1.5e-10	0.35	0.0057	0	0	0	0	0	0	0	0	0	0	0	0	0	0	0
CASC3	-0.82	-6.71	-0.015	-0.17	0.43	5.1e-10	0.093	0.15	0.069	0.082	0.33	0.0009	-0.042	0.77	0	0	0	0	0	0	0	0	0	0	0	0	0	0	0
CASC4	13.35	10.15	0.49	0.48	2.3e-27	2.8e-17	0.18	0.27	0.14	0.084	0.55	4e-09	0.11	0.42	0	0	0	0	0	0	0	0	0	0	0	0	0	0	0
CASK	-20.98	0.43	-0.74	0.025	5.1e-39	0.69	0.15	0.39	0.14	0.1	0.67	3.2e-14	-0.026	0.86	0	0	0	0	0	0	0	0	0	0	0	0	0	0	0
CASKIN2	0.73	-4.74	0.023	-0.35	0.49	6.7e-06	0.2	0.45	0.074	0.24	0.75	3.9e-19	0.0051	0.97	0	0	0	0	0	0	0	0	0	0	0	0	0	0	0
CASP1	26.71	22.72	1.22	2.13	6.8e-60	9.6e-46	0.18	0.32	0.23	0.46	0.79	2.4e-22	0.79	3.6e-15	0	0	0	0	0	0	0	0	0	0	0	0	0	0	0
CASP10	12.82	7.04	0.31	0.52	6.2e-26	2.1e-10	0.13	0.41	0.086	0.17	0.59	2.7e-10	0.5	2e-05	0	0	0	0	0	0	0	0	0	0	0	0	0	0	0
CASP2	21.37	7.57	0.59	0.4	7.4e-49	5.5e-12	0.12	0.27	0.13	0.19	0.33	0.00094	0.29	0.025	0	0	0	0	0	0	0	0	0	0	0	0	0	0	0
CASP3	14	12.46	0.44	0.78	1.4e-29	5.3e-24	0.14	0.3	0.14	0.21	0.6	6.6e-11	0.52	9e-06	0	0	0	0	0	0	0	0	0	0	0	0	0	0	0
CASP4	23.21	19.95	0.84	1.33	3.9e-53	5.8e-44	0.15	0.26	0.18	0.34	0.75	8.6e-19	0.71	3.4e-11	0	0	0	0	0	0	0	0	0	0	0	0	0	0	0
CASP6	-2.72	-2.02	-0.076	-0.098	0.0087	0.052	0.14	0.27	0.11	0.17	0.57	1.2e-09	0.4	0.0011	0	0	0	0	0	0	0	0	0	0	0	0	0	0	0
CASP7	9.21	10.54	0.29	0.48	2.3e-16	7.9e-20	0.15	0.21	0.13	0.19	0.68	1.4e-14	0.8	7.9e-16	0	0	0	0	0	0	0	0	0	0	0	0	0	0	0
CASP8	25.03	17.48	0.78	0.94	3.8e-51	4.3e-35	0.16	0.26	0.096	0.17	0.71	2e-16	0.35	0.0052	0	0	0	0	0	0	0	0	0	0	0	0	0	0	0
CASP9	-3.68	-15.01	-0.11	-0.75	0.00043	7.7e-30	0.14	0.27	0.14	0.19	0.33	0.0012	0.14	0.32	0	0	0	0	0	0	0	0	0	0	0	0	0	0	0
CAST	15.42	11.99	0.42	0.61	1.8e-33	9.5e-22	0.13	0.28	0.12	0.11	0.66	2.8e-13	0.49	3.4e-05	0	0	0	0	0	0	0	0	0	0	0	0	0	0	0
CAT	-4.62	-15.06	-0.34	-1.1	1e-05	1.3e-27	0.41	0.36	0.27	0.27	0.0051	0.96	0.66	1.3e-09	0	0	0	0	0	0	0	0	0	0	0	0	0	0	0
CAV1	21.78	15.8	1.68	3.02	2.6e-42	1.5e-28	0.31	0.56	0.25	0.37	0.7	7.7e-16	0.66	1.8e-09	0	0	0	0	0	0	0	0	0	0	0	0	0	0	0
CAV2	17.46	17.67	1.45	2.41	4.7e-35	1.7e-32	0.34	0.46	0.3	0.32	0.58	3.4e-10	0.27	0.037	0	0	0	0	0	0	0	0	0	0	0	0	0	0	0
CBFB	25.13	14.88	0.86	0.76	2e-56	3.3e-31	0.13	0.23	0.2	0.21	0.4	5.3e-05	0.64	8e-09	0	0	0	0	0	0	0	0	0	0	0	0	0	0	0
CBL	20.58	11.04	0.43	0.53	1.3e-45	4.6e-21	0.086	0.23	0.11	0.19	0.39	9.6e-05	0.58	3.4e-07	0	0	0	0	0	0	0	0	0	0	0	0	0	0	0
CBLL1	5.56	1.64	0.12	0.064	1.7e-07	0.12	0.094	0.26	0.098	0.069	0.17	0.094	0.11	0.44	0	0	0	0	0	0	0	0	0	0	0	0	0	0	0
CBR1	-15.22	-12.04	-0.52	-0.76	4.5e-30	5.6e-24	0.16	0.44	0.14	0.19	0.7	1.2e-15	0.74	2.1e-12	0	0	0	0	0	0	0	0	0	0	0	0	0	0	1
CBR3	6.89	5.51	0.39	0.83	1.8e-10	3.7e-07	0.25	0.79	0.26	0.25	0.71	1.8e-16	0.5	2.6e-05	0	0	0	0	0	0	0	0	0	0	0	0	0	0	1
CBR4	-21.04	-18.19	-1.57	-0.79	7.4e-34	3.7e-38	0.25	0.25	0.26	0.15	0.098	0.35	0.65	4.4e-09	0	0	0	0	0	0	0	0	0	0	0	0	0	0	0
CBWD1	5.31	-2.55	0.16	-0.19	4.9e-07	0.014	0.16	0.36	0.12	0.29	0.54	1.5e-08	0.61	7.4e-08	0	0	0	0	0	0	0	0	0	0	0	0	0	0	0
CBX1	-3.21	2.94	-0.1	0.1	0.0021	0.0047	0.14	0.18	0.15	0.14	0.55	4.3e-09	0.65	5.1e-09	0	0	0	0	0	0	0	0	0	0	0	0	0	0	0
CBX3	8.32	13.4	0.17	0.61	1.3e-13	6.1e-25	0.082	0.25	0.1	0.097	0.11	0.32	0.47	0.0001	0	0	0	0	0	0	0	0	0	1	0	0	0	0	0
CBX5	2.73	1.09	0.086	0.059	0.0087	0.3	0.11	0.32	0.16	0.16	0.41	3.2e-05	0.78	2e-14	0	0	0	0	0	0	0	0	0	0	0	0	0	0	0
CBX8	3.59	5.86	0.1	0.45	0.00056	4e-08	0.14	0.35	0.12	0.33	0.16	0.13	0.44	0.00026	0	0	0	0	0	0	0	0	0	0	0	0	0	0	0
CC2D1A	1.84	-6.09	0.031	-0.25	0.076	1.2e-08	0.086	0.25	0.068	0.14	0.38	0.00015	0.19	0.16	0	0	0	0	0	0	0	0	0	0	0	0	0	0	0
CC2D1B	-1.66	-6.01	-0.029	-0.17	0.11	1.9e-08	0.09	0.15	0.067	0.11	0.55	6e-09	0.43	0.00047	0	0	0	0	0	0	0	0	0	0	0	0	0	0	0
CCAR1	-3.09	-2.46	-0.053	-0.058	0.0029	0.018	0.081	0.13	0.073	0.086	0.35	0.00051	0.53	5.3e-06	0	0	0	0	0	0	0	0	0	0	0	0	0	0	0
CCAR2	-5.52	-9.7	-0.1	-0.26	2.2e-07	2.6e-17	0.084	0.18	0.08	0.073	0.65	3.3e-13	0.26	0.046	0	0	0	0	0	0	0	0	0	0	0	0	0	0	0
CCDC102A	-4.18	9.02	-0.15	0.53	7.6e-05	1e-15	0.14	0.28	0.18	0.24	0.36	0.00026	0.49	4.2e-05	0	0	0	0	0	0	0	0	0	0	0	0	0	0	0
CCDC115	-1.1	10.65	-0.02	0.42	0.29	3.3e-19	0.1	0.22	0.068	0.11	0.28	0.005	0.17	0.22	0	0	0	0	0	0	0	0	0	0	0	0	0	0	0
CCDC117	15.62	3.89	0.45	0.16	7.1e-34	0.00021	0.12	0.24	0.13	0.13	0.25	0.017	0.12	0.38	0	0	0	0	0	0	0	0	0	0	0	0	0	0	0
CCDC12	-3.56	-13.83	-0.087	-0.46	0.00064	2.4e-28	0.11	0.19	0.11	0.12	0.33	0.00087	0.26	0.046	0	0	0	0	0	0	0	0	0	0	0	1	0	0	0
CCDC124	7.14	0.78	0.12	0.034	4.4e-11	0.46	0.088	0.27	0.068	0.12	0.26	0.011	0.046	0.75	0	0	0	0	0	0	0	0	0	0	0	0	0	0	0
CCDC127	7.95	14.56	0.27	1.15	5e-13	1.3e-26	0.18	0.37	0.12	0.13	0.55	6.6e-09	0.07	0.63	0	0	0	0	0	0	0	0	0	0	0	0	0	0	0
CCDC134	3.26	1.41	0.091	0.068	0.0017	0.18	0.14	0.25	0.11	0.19	0.35	0.0005	0.4	0.001	0	0	0	0	0	0	0	0	0	0	0	0	0	0	0
CCDC186	-24.24	-17.42	-0.49	-0.68	3.2e-53	6.8e-38	0.11	0.24	0.076	0.13	0.78	5.8e-21	0.49	3.1e-05	0	0	0	0	0	0	0	0	0	0	0	0	0	0	0
CCDC22	-14.14	7.97	-0.31	0.27	1.3e-25	9.1e-13	0.076	0.19	0.1	0.096	0.24	0.022	0.069	0.63	0	0	0	0	0	0	0	0	0	0	0	0	0	0	0
CCDC25	-4.02	-9.37	-0.1	-0.37	0.00012	1.7e-16	0.15	0.27	0.08	0.11	0.75	3.9e-19	0.35	0.0056	0	0	0	0	0	0	0	0	0	0	0	0	0	0	0
CCDC28A	-9.9	-2.77	-0.21	-0.12	7.5e-18	0.0078	0.1	0.25	0.088	0.15	0.67	4.4e-14	0.47	7.9e-05	0	0	0	0	0	0	0	0	0	0	0	0	0	0	0
CCDC43	12.39	15.97	0.24	0.54	7.1e-25	5.2e-32	0.1	0.18	0.067	0.095	0.55	6.3e-09	0.14	0.31	0	0	0	0	0	0	0	0	0	0	0	0	0	0	0
CCDC47	1.77	4.04	0.042	0.12	0.088	0.00012	0.11	0.17	0.1	0.091	0.1	0.32	0.088	0.53	0	0	0	0	0	0	0	0	0	0	0	0	0	0	0
CCDC50	14.14	7.37	0.43	0.3	6.2e-30	2.5e-11	0.14	0.23	0.14	0.11	0.74	2.3e-18	0.54	3.2e-06	0	0	0	0	0	0	0	0	0	0	0	0	0	0	0
CCDC51	-16.37	-15.15	-0.96	-0.84	2e-27	1.2e-30	0.17	0.32	0.24	0.2	0.29	0.0038	0.31	0.015	0	0	0	0	0	0	0	0	0	0	0	0	0	0	0
CCDC58	-12.54	3.67	-0.63	0.24	6e-23	0.00048	0.22	0.39	0.21	0.16	0.49	3e-07	0.69	1.6e-10	0	0	0	0	0	0	0	0	0	0	0	0	0	0	0
CCDC6	4.28	-4.65	0.098	-0.22	4.3e-05	1e-05	0.11	0.29	0.098	0.15	0.64	2.6e-12	0.62	2.5e-08	0	0	0	0	0	0	0	0	0	0	0	0	0	0	0
CCDC8	-6.16	-4.05	-0.47	-0.6	8e-09	0.00011	0.46	1.02	0.26	0.43	0.9	1.4e-35	0.75	3.2e-13	0	0	0	0	0	0	0	0	0	0	0	0	0	0	0
CCDC86	20.93	5.98	0.59	0.34	8.2e-48	2.6e-08	0.12	0.31	0.13	0.18	0.37	0.00021	-0.11	0.41	0	0	0	0	0	0	0	0	0	0	0	0	0	0	0
CCDC88A	28.11	17.16	0.77	1.33	4e-63	1.3e-32	0.12	0.34	0.12	0.19	0.69	3.5e-15	0.53	6.9e-06	0	0	0	0	0	0	0	0	0	0	0	0	0	0	0
CCDC88C	-8.93	-7.06	-0.31	-0.53	2e-15	7.7e-11	0.18	0.48	0.13	0.24	0.6	1.2e-10	0.12	0.39	0	0	0	0	0	0	0	0	0	0	0	0	0	0	0
CCDC9	10.82	5	0.2	0.23	1.3e-20	2.1e-06	0.086	0.22	0.083	0.19	0.28	0.0064	0.13	0.34	0	0	0	0	0	0	0	0	0	0	0	0	0	0	0
CCDC90B	-9.13	12.1	-0.41	0.41	1.4e-15	3.5e-23	0.22	0.18	0.18	0.1	0.17	0.11	-0.14	0.29	0	0	0	0	0	0	0	0	0	0	0	0	0	0	0
CCDC91	8.53	3.37	0.29	0.88	1.5e-14	0.0014	0.17	1.37	0.13	0.097	0.54	1.6e-08	0.45	0.00022	0	0	0	0	0	0	0	0	0	0	0	0	0	0	0
CCDC92	2.15	-6.65	0.057	-0.27	0.038	8.3e-10	0.13	0.27	0.11	0.11	0.31	0.002	0.19	0.16	0	0	0	0	0	0	0	0	0	0	0	0	0	0	0
CCDC93	-19.32	-1.93	-0.45	-0.052	2.1e-35	0.064	0.083	0.17	0.1	0.078	0.27	0.0077	0.47	7.5e-05	0	0	0	0	0	0	0	0	0	0	0	0	0	0	0
CCDC97	14.93	6.05	0.36	0.24	3.6e-32	1.6e-08	0.11	0.21	0.1	0.15	0.33	0.00095	0.29	0.025	0	0	0	0	0	0	0	0	0	0	0	0	0	0	0
CCL14	-10	0.5	-1.29	0.074	2.7e-15	0.64	0.31	0.87	0.49	0.45	0.26	0.01	0.2	0.13	0	0	0	0	0	0	0	0	0	0	0	0	0	0	0
CCM2	10.01	15.25	0.24	0.78	1.6e-18	2.2e-29	0.12	0.26	0.094	0.13	0.58	3.6e-10	0.34	0.0064	0	0	0	0	0	0	0	0	0	0	0	0	0	0	0
CCNH	-2.2	2.7	-0.049	0.092	0.033	0.0094	0.12	0.19	0.089	0.12	0.093	0.38	-0.15	0.27	0	0	0	0	0	0	0	0	0	0	0	0	0	0	0
CCNK	13.86	-5.59	0.29	-0.27	8.2e-29	1.5e-07	0.091	0.28	0.097	0.18	-0.058	0.59	0.052	0.72	0	0	0	0	0	0	0	0	0	0	0	0	0	0	0
CCNT1	8.66	9.97	0.23	0.3	9.2e-15	9e-18	0.11	0.17	0.12	0.088	0.3	0.0027	0.24	0.067	0	0	0	0	0	0	0	0	0	0	0	0	0	0	0
CCNY	5.78	9.82	0.17	0.38	5.6e-08	6.9e-17	0.13	0.22	0.13	0.089	0.62	1e-11	0.099	0.48	0	0	0	0	0	0	0	0	0	0	0	0	0	0	0
CCS	10.6	0.05	0.32	0.0022	5.1e-20	0.96	0.16	0.26	0.11	0.14	0.44	7.7e-06	0.56	1e-06	0	0	0	0	0	0	0	0	0	0	0	0	0	0	0
CCT2	14.13	2.02	0.26	0.21	1.4e-29	0.054	0.097	0.66	0.064	0.097	0.16	0.13	-0.046	0.75	0	0	0	0	0	0	0	0	0	0	0	0	0	0	0
CCT3	6.92	-2.12	0.14	-0.079	1.4e-10	0.042	0.099	0.21	0.078	0.13	0.26	0.011	0.34	0.0073	0	0	0	0	0	0	0	0	0	0	0	0	0	0	0
CCT4	6.38	12.5	0.13	0.43	2.6e-09	1.6e-23	0.11	0.2	0.072	0.087	0.27	0.0073	0.26	0.043	0	0	0	0	0	0	0	0	0	0	0	0	0	0	0
CCT5	10.04	5.91	0.18	0.29	1.7e-18	4.3e-08	0.098	0.28	0.064	0.13	0.1	0.33	0.061	0.67	0	0	0	0	0	0	0	0	0	0	0	0	0	0	0
CCT6A	9.66	0.9	0.19	0.039	1.5e-17	0.39	0.1	0.28	0.076	0.1	0.36	0.00029	0.27	0.034	0	0	0	0	0	0	0	0	0	0	1	0	0	0	0
CCT6B	-5.08	-11.85	-0.32	-0.89	2.3e-06	2e-20	0.22	0.31	0.3	0.3	0.19	0.071	0.56	1.5e-06	0	0	0	0	0	0	0	0	0	0	0	0	0	0	0
CCT7	5.1	9.18	0.1	0.28	1.3e-06	1.1e-15	0.1	0.18	0.077	0.087	0.014	0.9	0.12	0.37	0	0	0	0	0	0	0	0	0	0	0	0	0	0	0
CCT8	7.41	12.33	0.15	0.38	9.4e-12	8.4e-24	0.1	0.17	0.078	0.093	0.32	0.0015	0.012	0.94	0	0	0	0	0	0	0	0	0	0	0	0	0	0	0
CCZ1	7.89	6.23	0.12	0.48	6.1e-13	6.6e-09	0.082	0.38	0.061	0.29	0.093	0.38	0.1	0.46	0	0	0	0	0	0	0	0	0	0	0	0	0	0	0
CD109	9.44	7.48	0.46	1.02	1.9e-16	3.3e-11	0.26	0.66	0.15	0.28	0.63	3.5e-12	0.0058	0.97	0	0	0	0	0	0	0	0	0	0	0	0	0	0	0
CD14	11.24	11.59	0.57	1.85	1.3e-21	1.4e-20	0.25	0.61	0.2	0.49	0.76	2.5e-19	0.69	1.9e-10	0	0	0	0	0	0	0	0	0	0	0	0	0	0	0
CD151	2.52	12.31	0.12	0.82	0.015	2e-24	0.27	0.3	0.17	0.29	0.38	0.00016	0.56	1.3e-06	0	0	0	0	0	0	0	0	0	0	0	0	0	0	0
CD163	13.48	11.97	1.11	2.1	1.1e-27	1.4e-21	0.34	0.62	0.39	0.63	0.42	2.3e-05	0.75	6e-13	0	0	0	0	0	0	0	0	0	0	0	0	0	0	0
CD180	19.81	9.49	1.09	2.49	1.8e-43	1.6e-15	0.23	0.86	0.24	0.74	0.5	2.1e-07	0.43	0.00048	0	0	0	0	0	0	0	0	0	0	0	0	0	0	0
CD2	13.03	10.69	1.05	2.73	4.6e-26	2e-18	0.35	0.78	0.34	1.05	0.82	5.1e-25	0.72	9.4e-12	0	0	0	0	0	0	0	0	0	0	0	0	0	0	0
CD248	1.07	5.51	0.053	0.75	0.31	2.6e-07	0.24	0.67	0.2	0.43	0.65	3.8e-13	0.27	0.037	0	0	0	0	0	0	0	0	0	0	0	0	0	0	0
CD276	22.73	15.55	0.87	1.19	2.5e-49	7.1e-31	0.18	0.34	0.15	0.27	0.36	0.00025	0.27	0.037	0	0	0	0	0	0	0	0	0	0	0	0	0	0	0
CD2AP	-10.92	-7.87	-0.24	-0.28	9.6e-21	8e-13	0.11	0.21	0.086	0.12	0.71	2.1e-16	0.34	0.0076	0	0	0	0	0	0	0	0	0	0	0	0	0	0	0
CD2BP2	15.09	10.07	0.32	0.31	1.5e-32	4.8e-18	0.1	0.17	0.084	0.09	0.33	0.001	0.17	0.19	0	0	0	0	0	0	0	0	0	0	0	0	0	0	0
CD34	3.09	11.27	0.18	1.09	0.0029	9.4e-20	0.31	0.46	0.21	0.2	0.78	3.8e-21	0.39	0.0018	0	0	0	0	0	0	0	0	0	0	0	0	0	0	0
CD36	11.93	13.69	1.3	3.09	2.6e-23	1.1e-24	0.43	0.64	0.52	0.79	0.84	1.9e-26	0.58	5.1e-07	0	0	0	0	0	0	0	0	0	0	0	0	0	0	0
CD38	7.89	5.61	0.68	2.02	1e-12	2.6e-07	0.42	1.34	0.31	0.54	0.75	1.1e-18	0.57	7.2e-07	0	0	0	0	0	0	0	0	0	0	0	0	0	0	0
CD4	19.12	14.82	1.14	2.13	9.5e-42	8.8e-28	0.25	0.51	0.27	0.5	0.77	2.4e-20	0.69	1.4e-10	0	0	0	1	0	0	0	0	0	0	0	0	0	0	0
CD40	13.11	20.18	0.98	1.98	4e-25	4.5e-38	0.35	0.36	0.23	0.29	0.54	1e-08	0.54	3.4e-06	0	0	0	0	0	0	0	0	0	0	0	0	0	0	0
CD44	10.26	5.45	0.73	1	5.6e-18	3.2e-07	0.37	0.81	0.18	0.74	0.83	2.7e-26	0.49	4.6e-05	0	0	0	0	1	0	0	0	0	0	0	0	0	0	0
CD46	-19.55	-6.41	-0.95	-0.2	5.4e-34	2.5e-09	0.18	0.17	0.19	0.12	0.34	0.00083	-0.00061	1	0	0	0	0	0	0	0	0	0	0	0	0	0	0	0
CD47	12.1	9.65	0.5	0.53	5.7e-23	5.2e-17	0.23	0.28	0.12	0.18	0.46	1.9e-06	0.2	0.14	0	0	0	0	0	0	0	0	0	0	0	0	0	0	0
CD55	-5.23	0.1	-0.29	0.0084	9.9e-07	0.93	0.24	0.44	0.25	0.31	0.59	2.1e-10	0.48	6.9e-05	0	0	0	0	0	0	0	0	0	0	0	0	0	0	0
CD59	-8.4	-0.95	-0.49	-0.044	3.3e-14	0.37	0.35	0.23	0.2	0.19	0.21	0.047	0.5	2.8e-05	0	0	0	0	0	0	0	0	0	0	0	0	0	0	0
CD5L	-4.06	5.54	-0.34	5.12	0.00011	3.9e-07	0.38	1.77	0.35	1.52	-0.37	0.00016	-0.17	0.22	0	0	0	0	0	0	0	0	0	0	0	0	0	0	0
CD63	10.89	19.55	0.57	0.88	6.7e-21	3e-42	0.24	0.21	0.23	0.18	0.44	5.3e-06	0.37	0.0027	0	0	0	0	0	0	0	0	0	0	0	0	0	0	0
CD70	18.26	11.75	2.56	8.36	8.5e-34	3.8e-20	0.45	0.86	0.34	1.32	0.82	2.9e-25	0.091	0.52	0	0	0	0	0	0	0	0	0	0	0	0	0	0	0
CD74	13.77	13.61	0.98	1.86	1.5e-26	5.6e-25	0.34	0.52	0.21	0.39	0.88	1.2e-31	0.63	2.3e-08	0	0	0	1	0	0	0	0	0	0	0	0	0	0	0
CD81	2.79	11.86	0.13	0.59	0.007	1.1e-22	0.26	0.25	0.16	0.17	0.26	0.0096	-0.0094	0.95	0	0	0	0	0	0	0	0	0	0	0	0	0	0	0
CD9	-7.65	-1.08	-0.49	-0.089	1.1e-11	0.3	0.26	0.37	0.27	0.36	0.53	2.1e-08	0.53	5.7e-06	0	0	0	0	0	0	0	0	0	0	1	0	0	0	0
CD93	15.09	15.27	1.01	1.68	2.5e-29	5.7e-29	0.32	0.44	0.19	0.34	0.73	1e-17	0.47	0.0001	0	0	0	0	0	0	0	0	0	0	0	0	0	0	0
CD99	2.73	17.87	0.17	1.26	0.0084	7.3e-35	0.27	0.31	0.3	0.2	0.48	5.1e-07	0.65	4.3e-09	0	0	0	0	0	0	0	0	0	0	0	0	0	0	0
CD99L2	-10.94	3.63	-0.4	0.13	6.6e-19	0.00051	0.14	0.19	0.16	0.13	0.36	0.00033	0.6	1.1e-07	0	0	0	0	0	0	0	0	0	0	0	0	0	0	0
CDA	1.41	3.51	0.08	0.9	0.18	0.00088	0.31	1.32	0.21	0.32	0.66	1.8e-13	0.48	5.8e-05	0	0	0	0	0	0	0	0	0	0	0	0	0	0	0
CDC16	7.01	2.78	0.11	0.095	9e-11	0.0076	0.077	0.2	0.065	0.096	0.3	0.0034	0.21	0.12	0	0	0	0	0	0	0	0	0	0	0	0	0	0	0
CDC23	11.38	11.21	0.2	0.37	5.3e-22	6.7e-21	0.096	0.18	0.058	0.098	0.45	3.4e-06	-0.098	0.49	0	0	0	0	0	0	0	0	0	0	0	0	0	0	0
CDC27	14.09	19.11	0.25	0.56	2.7e-29	3.8e-41	0.076	0.15	0.082	0.1	0.24	0.02	0.37	0.0026	0	0	0	0	0	0	0	0	0	0	0	0	0	0	0
CDC34	14.19	8.21	0.3	0.32	5.8e-30	2.6e-13	0.095	0.22	0.094	0.11	0.26	0.011	0.32	0.011	0	0	0	0	0	0	0	0	0	0	0	0	0	0	0
CDC37	16.93	18.93	0.3	0.63	1.4e-37	2.2e-39	0.084	0.17	0.075	0.1	0.43	1e-05	0.16	0.23	0	0	0	0	0	0	0	0	0	0	0	0	0	0	0
CDC37L1	-23.21	-14.9	-0.51	-0.61	2.8e-49	9.6e-32	0.11	0.29	0.085	0.12	0.52	5.5e-08	0.14	0.31	0	0	0	0	0	0	0	0	0	0	0	0	0	0	0
CDC40	-2.64	1.76	-0.041	0.049	0.011	0.093	0.082	0.17	0.058	0.077	0.33	0.0012	0.044	0.77	0	0	0	0	0	0	0	0	0	0	0	1	0	0	0
CDC42	6.6	10.5	0.15	0.37	8.7e-10	2.8e-19	0.1	0.19	0.096	0.11	-0.033	0.76	0.0098	0.95	0	0	0	0	0	0	0	0	0	0	0	0	0	0	0
CDC42BPA	-6.27	-7.33	-0.17	-0.29	4.4e-09	3.2e-11	0.14	0.28	0.098	0.091	0.83	8.4e-26	0.37	0.0028	0	0	0	0	0	0	0	0	0	0	0	0	0	0	0
CDC42BPB	-1.78	-11.06	-0.038	-0.4	0.087	8e-21	0.13	0.25	0.062	0.092	0.8	1.3e-22	0.051	0.72	0	0	0	0	0	0	0	0	0	0	0	0	0	0	0
CDC42EP1	1.53	4.14	0.059	0.37	0.14	7.9e-05	0.18	0.39	0.17	0.41	0.52	3.7e-08	0.49	3.5e-05	0	0	0	0	0	0	0	0	0	0	0	0	0	0	0
CDC42EP4	-2.13	2.77	-0.063	0.28	0.04	0.0081	0.13	0.61	0.14	0.19	0.43	1.2e-05	0.2	0.14	0	0	0	0	0	0	0	0	0	0	0	0	0	0	0
CDC42EP5	-4.21	9.92	-0.25	1.02	6.8e-05	4.4e-17	0.23	0.49	0.27	0.29	0.65	4.2e-13	0.58	4e-07	0	0	0	0	0	0	0	0	0	0	0	0	0	0	0
CDC5L	8.97	13.05	0.15	0.47	5.3e-15	9.9e-25	0.061	0.2	0.083	0.089	0.34	0.00062	0.6	1.2e-07	0	0	0	0	0	0	0	0	0	0	0	1	0	0	0
CDC73	2.44	2.52	0.039	0.071	0.018	0.016	0.08	0.18	0.067	0.057	0.35	0.00038	0.2	0.13	0	0	0	0	0	0	0	0	0	0	0	0	0	0	0
CDH1	-14.12	-9.05	-0.83	-0.74	5.7e-25	8e-16	0.23	0.54	0.24	0.26	0.65	3.1e-13	0.49	3.6e-05	0	0	0	0	0	0	0	0	0	0	0	0	0	0	0
CDH11	-2.98	6.27	-0.18	0.8	0.0041	6.6e-09	0.27	0.61	0.26	0.45	0.84	1.9e-27	0.56	1.1e-06	0	0	0	0	0	0	0	0	0	0	0	0	0	0	0
CDH13	16.32	16.77	1.32	2.61	5.3e-32	9.3e-31	0.35	0.5	0.25	0.39	0.82	2.7e-24	0.51	1.9e-05	0	0	0	0	0	0	0	0	0	0	0	0	0	0	0
CDH16	-18.91	-26.14	-1.63	-1.97	7.1e-30	1e-51	0.21	0.63	0.3	0.2	0.27	0.0087	0.47	9e-05	0	0	0	0	0	0	0	0	0	0	0	0	0	0	0
CDH2	-4.13	9.59	-0.25	0.7	0.0001	6.5e-17	0.2	0.36	0.3	0.26	0.5	2.4e-07	0.49	3.1e-05	0	0	0	0	0	0	0	0	0	0	0	0	0	0	0
CDH5	13.24	14.24	0.66	1.58	1.2e-25	6.3e-26	0.26	0.46	0.14	0.22	0.72	5.3e-17	0.39	0.0015	0	0	0	0	0	0	0	0	0	0	0	0	0	0	0
CDH6	5.32	7.95	0.35	1.26	4.8e-07	1e-12	0.3	0.66	0.3	0.67	0.73	2.4e-17	0.62	4.2e-08	0	0	0	0	0	0	0	0	0	0	0	0	0	0	0
CDHR2	-13.73	-6.34	-1.21	-1.06	4.9e-24	3.5e-09	0.39	1.35	0.32	0.43	0.75	6.9e-19	0.83	1.3e-17	0	0	0	0	0	0	0	0	0	0	0	0	0	0	0
CDHR5	-10.62	-2.91	-1.21	-0.46	2.4e-17	0.0052	0.45	1.1	0.42	0.43	0.74	8.3e-18	0.74	8.7e-13	0	0	0	0	0	0	0	0	0	0	0	0	0	0	0
CDIPT	4.65	6.28	0.23	0.25	9.4e-06	8.6e-09	0.25	0.24	0.18	0.087	0.5	2.3e-07	0.32	0.012	0	0	0	0	0	0	0	0	0	0	0	0	0	0	0
CDK11B	2.44	-0.24	0.042	-0.0085	0.019	0.82	0.073	0.19	0.08	0.13	0.37	0.00017	0.18	0.18	0	0	0	0	0	0	0	0	0	0	0	0	0	0	0
CDK12	12.29	0.077	0.21	0.002	1.2e-24	0.94	0.078	0.16	0.076	0.087	0.19	0.072	0.23	0.073	0	0	0	0	0	0	0	0	0	0	0	0	0	0	0
CDK13	3.52	8.11	0.073	0.22	0.00074	7e-13	0.091	0.16	0.094	0.061	0.3	0.0031	0.24	0.072	0	0	0	0	0	0	0	0	0	0	0	0	0	0	0
CDK14	-5.12	-3.94	-0.21	-0.27	1.5e-06	0.00017	0.18	0.38	0.18	0.25	0.61	2e-11	0.68	4.3e-10	0	0	0	0	0	0	0	0	0	0	0	0	0	0	0
CDK16	2.08	-11.31	0.067	-0.43	0.044	5.6e-22	0.15	0.23	0.14	0.12	0.4	4.5e-05	0.5	2e-05	0	0	0	0	0	0	0	0	0	0	0	0	0	0	0
CDK17	20.51	15.64	0.59	0.81	7.3e-45	3.4e-32	0.14	0.25	0.1	0.19	0.57	1.3e-09	0.12	0.39	0	0	0	0	0	0	0	0	0	0	0	0	0	0	0
CDK18	27.25	14.05	1.27	1.88	2.1e-53	2.2e-25	0.2	0.52	0.15	0.27	0.48	8.2e-07	0.61	8.6e-08	0	0	0	0	0	0	0	0	0	0	0	0	0	0	0
CDK2	20.33	14.74	0.59	0.86	5.4e-45	1.3e-29	0.14	0.28	0.11	0.2	0.52	6.2e-08	0.41	0.00072	0	0	0	0	0	1	0	0	0	0	0	0	0	0	0
CDK2AP1	2.23	11	0.068	0.59	0.032	4.4e-21	0.12	0.23	0.15	0.26	0.2	0.052	0.46	0.00015	0	0	0	0	0	0	0	0	0	0	0	0	0	0	0
CDK4	12.68	6.59	0.35	0.33	1e-25	1.9e-09	0.14	0.29	0.1	0.11	0.33	0.00087	0.11	0.45	0	0	0	0	0	0	0	0	0	1	0	0	0	0	0
CDK5	-2.65	5.28	-0.072	0.26	0.011	6.6e-07	0.16	0.27	0.091	0.16	0.61	3.5e-11	0.4	0.0012	0	0	0	0	0	0	0	0	0	0	0	0	0	0	0
CDK5RAP2	9.49	6.03	0.21	0.33	4.7e-17	3.1e-08	0.12	0.33	0.081	0.11	0.64	2.6e-12	0.36	0.004	0	0	0	0	0	0	0	0	0	0	0	0	0	0	0
CDK5RAP3	-5.05	6.49	-0.094	0.2	1.6e-06	2.4e-09	0.11	0.19	0.064	0.084	0.15	0.14	0.11	0.44	0	0	0	0	0	0	0	0	0	0	0	0	0	0	0
CDK6	9.51	5.07	0.42	0.37	2.5e-16	2.1e-06	0.25	0.42	0.11	0.16	0.77	3.2e-20	0.38	0.0022	0	0	0	0	0	0	0	0	0	0	0	0	0	0	0
CDK7	3.89	10.85	0.077	0.58	0.00019	3.3e-19	0.092	0.29	0.087	0.12	0.26	0.0098	0.15	0.27	0	0	0	0	0	0	0	0	0	0	0	0	0	0	0
CDK9	7.41	-6.78	0.13	-0.2	1.1e-11	3.6e-10	0.082	0.18	0.08	0.096	-0.017	0.88	0.15	0.27	0	0	0	0	0	0	0	0	0	0	0	0	0	0	0
CDKAL1	8.48	12.17	0.27	0.49	2.1e-14	1.8e-22	0.17	0.22	0.12	0.094	0.38	0.00015	0.26	0.041	0	0	0	0	0	0	0	0	0	0	0	0	0	0	0
CDKN1B	3.18	21.06	0.12	0.95	0.0022	1.3e-42	0.21	0.21	0.13	0.14	0.39	7.1e-05	0.14	0.31	0	0	0	0	0	1	1	0	0	0	0	0	0	0	0
CDKN2AIP	-3.07	-7.86	-0.07	-0.39	0.0031	3.1e-12	0.1	0.22	0.1	0.22	0.49	3.6e-07	0.056	0.7	0	0	0	0	0	0	0	0	0	0	0	0	0	0	0
CDKN2C	16.36	11.95	0.64	1.37	1.1e-33	3.5e-21	0.2	0.5	0.12	0.24	0.63	3e-12	0.22	0.093	0	0	0	0	0	0	0	0	0	0	0	0	0	0	0
CDR2	-4.08	-1.64	-0.14	-0.11	9.2e-05	0.12	0.2	0.48	0.12	0.14	0.75	7.5e-19	0.25	0.057	0	0	0	0	0	0	0	0	0	0	0	0	0	0	0
CDS2	6.29	-3.53	0.19	-0.1	4.1e-09	0.00073	0.16	0.18	0.12	0.074	0.088	0.41	-0.037	0.8	0	0	0	0	0	0	0	0	0	0	0	0	0	0	0
CDV3	9.75	5.94	0.28	0.3	8.6e-18	2.7e-08	0.14	0.26	0.12	0.19	0.61	3.9e-11	0.48	5.2e-05	0	0	0	0	0	0	0	0	0	0	0	0	0	0	0
CDYL	2.13	-2.31	0.065	-0.068	0.04	0.027	0.12	0.17	0.15	0.095	0.31	0.0018	0.53	5.7e-06	0	0	0	0	0	0	0	0	0	0	0	0	0	0	0
CEACAM1	-6.24	-20.96	-0.34	-1.56	6.2e-09	1.2e-45	0.29	0.62	0.22	0.2	0.23	0.024	0.42	0.00069	0	0	0	0	0	0	0	0	0	0	0	0	0	0	0
CEBPB	9.98	8.5	0.63	1.5	1.9e-18	1.4e-13	0.27	0.74	0.3	0.52	0.63	4.9e-12	0.6	1.6e-07	0	0	0	0	0	0	0	0	0	0	0	0	0	0	0
CEBPZ	16.84	10.16	0.45	0.33	4.4e-37	5.1e-18	0.13	0.18	0.11	0.087	0.11	0.32	0.071	0.62	0	0	0	0	0	0	0	0	0	0	0	0	0	0	0
CEBPZOS	-13.32	-5.05	-0.7	-0.17	2.1e-26	2e-06	0.29	0.23	0.19	0.079	0.4	4.7e-05	0.49	3.2e-05	0	0	0	0	0	0	0	0	0	0	0	0	0	0	0
CELF1	-7.25	-3.67	-0.1	-0.071	2.4e-11	0.00043	0.075	0.11	0.054	0.07	0.24	0.017	0.16	0.23	0	0	0	0	0	0	0	0	0	0	0	0	0	0	0
CELF2	14.91	13.43	0.83	1.68	6.9e-32	4.6e-26	0.21	0.47	0.31	0.56	0.62	7.9e-12	0.74	1.5e-12	0	0	0	0	0	0	0	0	0	0	0	0	0	0	0
CELSR1	-7.7	-8.61	-0.24	-0.78	2.6e-12	1.3e-14	0.16	0.59	0.13	0.29	0.56	1.9e-09	0.62	4.2e-08	0	0	0	0	0	0	0	0	0	0	0	0	0	0	0
CELSR2	-11.46	-5.9	-0.5	-0.59	5e-21	4.2e-08	0.2	0.53	0.18	0.38	0.54	9.3e-09	0.18	0.19	0	0	0	0	0	0	0	0	0	0	0	0	0	0	0
CENPB	18.15	10.9	0.5	0.42	9.6e-41	4.8e-20	0.13	0.21	0.12	0.11	0.27	0.0089	-0.028	0.85	0	0	0	0	0	0	0	0	0	0	0	0	0	0	0
CENPC	14.73	1.87	0.4	0.074	5.4e-31	0.073	0.11	0.22	0.13	0.14	0.098	0.35	0.07	0.63	0	0	0	0	0	0	0	0	0	0	0	0	0	0	0
CENPV	-8.89	-6.45	-0.52	-0.61	1.7e-15	3.5e-09	0.36	0.77	0.19	0.17	0.88	1.1e-32	0.61	5.6e-08	0	0	0	0	0	0	0	0	0	0	0	0	0	0	0
CEP131	7.49	8.41	0.28	0.38	6.3e-12	4.5e-14	0.19	0.24	0.14	0.16	0.11	0.28	0.12	0.37	0	0	0	0	0	0	0	0	0	0	0	0	0	0	0
CEP135	-1.03	-9.66	-0.022	-0.43	0.32	2.2e-16	0.12	0.19	0.076	0.19	0.18	0.09	-0.036	0.81	0	0	0	0	0	0	0	0	0	0	0	0	0	0	0
CEP170	32.1	20.99	0.95	1.22	3.1e-71	3.3e-43	0.11	0.25	0.16	0.22	0.72	1.7e-16	0.66	1.4e-09	0	0	0	0	0	0	0	0	0	0	0	0	0	0	0
CEP170B	-7.57	-11.25	-0.21	-0.79	4e-12	1e-21	0.16	0.47	0.1	0.22	0.61	4.2e-11	0.29	0.024	0	0	0	0	0	0	0	0	0	0	0	0	0	0	0
CEP250	16.93	10.75	0.44	1.01	1.5e-37	2.6e-18	0.12	0.47	0.11	0.14	0.37	0.00021	0.25	0.052	0	0	0	0	0	0	0	0	0	0	0	0	0	0	0
CEP350	0.85	17.46	0.028	0.4	0.42	3.4e-35	0.14	0.13	0.15	0.058	0.4	5e-05	-0.072	0.62	0	0	0	0	0	0	0	0	0	0	0	0	0	0	0
CEP41	0.34	-1.05	0.0093	-0.056	0.75	0.32	0.11	0.28	0.13	0.21	0.7	1.8e-15	0.68	4.3e-10	0	0	0	0	0	0	0	0	0	0	0	0	0	0	0
CEP44	0.39	6.7	0.0085	0.27	0.72	6.6e-10	0.11	0.22	0.088	0.13	0.33	0.0011	-0.2	0.12	0	0	0	0	0	0	0	0	0	0	0	0	0	0	0
CEP68	-4.99	5.02	-0.14	0.24	2.1e-06	2.4e-06	0.15	0.28	0.099	0.12	0.72	7.8e-17	0.36	0.0043	0	0	0	0	0	0	0	0	0	0	0	0	0	0	0
CERS2	1.11	0.054	0.045	0.0031	0.29	0.96	0.2	0.33	0.17	0.19	0.64	1.1e-12	0.69	1.4e-10	0	0	0	0	0	0	0	0	0	0	0	0	0	0	0
CES1	-0.27	1.06	-0.034	1.18	0.8	0.31	0.58	5.29	0.55	0.91	0.85	1.1e-28	0.83	1.8e-17	0	0	0	0	0	0	0	0	0	0	0	0	0	0	0
CES2	1.02	0.7	0.087	0.091	0.33	0.51	0.43	0.78	0.34	0.35	0.89	2.8e-34	0.82	7.1e-17	0	0	0	0	0	0	0	0	0	0	0	0	0	0	0
CETN2	-3.62	-5.05	-0.066	-0.21	0.0005	1.9e-06	0.11	0.27	0.061	0.11	0.31	0.0018	0.18	0.17	0	0	0	0	0	0	0	0	0	0	0	0	0	0	0
CETN3	15.15	10.29	0.41	0.51	8.9e-33	3.8e-19	0.13	0.23	0.12	0.21	0.38	0.00014	0.34	0.0069	0	0	0	0	0	0	0	0	0	0	0	0	0	0	0
CETP	3.66	8.69	0.25	1.4	0.00043	6.2e-14	0.33	0.7	0.29	0.41	0.26	0.012	0.075	0.6	0	0	0	0	0	0	0	0	0	0	0	0	0	0	0
CFAP20	21.06	9.91	0.56	0.45	1.6e-46	4.2e-17	0.13	0.25	0.098	0.11	0.41	3.2e-05	-0.15	0.26	0	0	0	0	0	0	0	0	0	0	0	0	0	0	0
CFAP36	19.02	13.41	0.68	0.55	4.7e-39	2.8e-24	0.18	0.23	0.1	0.059	0.76	1.1e-19	0.061	0.67	0	0	0	0	0	0	0	0	0	0	0	0	0	0	0
CFB	1.25	5.6	0.1	0.96	0.23	1.5e-07	0.37	0.75	0.37	0.75	-0.12	0.28	0.14	0.3	0	0	0	0	0	0	0	0	0	0	0	0	0	0	0
CFD	-8.01	5.94	-0.99	1.73	1.6e-11	4.9e-08	0.27	1.14	0.51	0.89	0.22	0.036	-0.096	0.49	0	0	0	0	0	0	0	0	0	0	0	0	0	0	0
CFDP1	15.13	4.3	0.54	0.26	4.7e-30	4.7e-05	0.19	0.35	0.096	0.15	0.81	7.1e-24	0.068	0.64	0	0	0	0	0	0	0	0	0	0	0	0	0	0	0
CFH	0.081	5.28	0.0066	0.83	0.94	8.7e-07	0.4	0.79	0.34	0.4	0.3	0.0034	0.0081	0.96	0	0	0	0	0	0	0	0	0	0	0	0	0	0	0
CFHR1	-7.36	-6.17	-0.81	-2.6	1.1e-10	4.7e-08	0.39	1.95	0.45	1.11	0.23	0.023	0.65	4.3e-09	0	0	0	0	0	0	0	0	0	0	0	0	0	0	0
CFHR3	-4.79	1.03	-0.53	0.34	8.1e-06	0.33	0.39	1.77	0.5	1.12	0.049	0.65	0.39	0.0018	0	0	0	0	0	0	0	0	0	0	0	0	0	0	0
CFI	-1.15	-8.36	-0.086	-0.78	0.27	3.5e-13	0.35	0.43	0.33	0.37	-0.15	0.15	-0.0052	0.97	0	0	0	0	0	0	0	0	0	0	0	0	0	0	0
CFL1	15.38	8.5	0.28	0.3	3.1e-31	2e-14	0.07	0.17	0.096	0.14	0.32	0.0017	0.41	0.00079	0	0	0	0	0	0	0	0	0	0	0	0	0	0	0
CFL2	-9.91	-4.71	-0.37	-0.2	4.6e-18	7.8e-06	0.2	0.27	0.14	0.13	0.79	7.8e-22	0.53	5.2e-06	0	0	0	0	0	0	0	0	0	0	0	0	0	0	0
CFP	-0.48	8.96	-0.038	1.27	0.65	1.3e-15	0.4	0.52	0.31	0.81	-0.13	0.2	0.21	0.1	0	0	0	0	0	0	0	0	0	0	1	0	0	0	0
CGGBP1	-0.62	-7.83	-0.017	-0.27	0.56	1.5e-12	0.14	0.23	0.11	0.089	0.65	3.2e-13	0.41	0.0008	0	0	0	0	0	0	0	0	0	0	0	0	0	0	0
CGN	-34.04	-29.41	-1.39	-2.36	2.1e-61	4e-60	0.25	0.86	0.13	0.18	0.73	1.4e-17	0.48	6.1e-05	0	0	0	0	0	0	0	0	0	0	0	0	0	0	0
CGNL1	-28.35	-28.63	-1.21	-2.33	8.2e-52	2.1e-50	0.23	0.65	0.15	0.21	0.87	1.9e-30	0.65	3.8e-09	0	0	0	0	0	0	0	0	0	0	0	0	0	0	0
CHAD	-9.48	-16.02	-1.07	-3.61	1.2e-14	5.7e-25	0.34	0.91	0.44	0.48	-0.093	0.38	0.44	0.00024	0	0	0	0	0	0	0	0	0	0	0	0	0	0	0
CHAMP1	0.14	-11.32	0.0029	-0.54	0.9	5.4e-22	0.11	0.32	0.085	0.14	0.1	0.33	-0.27	0.034	0	0	0	0	0	0	0	0	0	0	0	0	0	0	0
CHCHD1	-19.94	-4.72	-0.97	-0.2	3.8e-34	7.3e-06	0.17	0.26	0.19	0.13	0.029	0.79	0.26	0.045	0	0	0	0	0	0	0	0	0	0	0	0	0	0	0
CHCHD10	-11.04	-9.98	-0.74	-0.71	4e-19	2.5e-18	0.28	0.51	0.27	0.2	0.53	2.9e-08	0.56	1.6e-06	0	0	0	0	0	0	0	0	0	0	0	0	0	0	0
CHCHD2	-6.45	8.51	-0.24	0.38	2.1e-09	5.9e-14	0.19	0.25	0.15	0.12	0.35	0.00048	0.47	8.3e-05	0	0	0	0	0	0	0	0	0	0	0	0	0	0	0
CHCHD3	-21.24	-4.77	-0.89	-0.21	8.1e-40	6.6e-06	0.19	0.29	0.16	0.11	0.42	1.9e-05	0.44	0.00024	0	0	0	0	0	0	0	0	0	0	0	0	0	0	0
CHCHD4	-23.76	-17.29	-1.31	-0.84	2.7e-41	2.2e-34	0.25	0.25	0.19	0.18	0.4	5.3e-05	0.63	1.9e-08	0	0	0	0	0	0	0	0	0	0	0	0	0	0	0
CHCHD5	-18.76	-3.9	-0.94	-0.17	1e-35	0.00019	0.24	0.26	0.19	0.15	0.24	0.022	0.35	0.0047	0	0	0	0	0	0	0	0	0	0	0	0	0	0	0
CHCHD6	-19.96	-0.54	-0.82	-0.038	2.9e-39	0.61	0.2	0.47	0.16	0.12	0.54	9.2e-09	0.29	0.026	0	0	0	0	0	0	0	0	0	0	0	0	0	0	0
CHCHD7	-20.76	-9.73	-0.98	-0.4	1.2e-37	1.1e-17	0.2	0.26	0.18	0.13	-0.0019	0.99	0.19	0.16	0	0	0	0	0	0	0	0	0	0	0	0	0	0	0
CHD1	16.14	7.85	0.43	0.39	2.1e-35	1.3e-12	0.12	0.26	0.12	0.17	0.22	0.031	0.29	0.024	0	0	0	0	0	0	0	0	0	0	0	0	0	0	0
CHD1L	-0.12	5.18	-0.0031	0.25	0.91	1.4e-06	0.11	0.3	0.12	0.093	0.42	1.5e-05	0.41	0.00078	0	0	0	0	0	0	0	0	0	0	0	0	0	0	0
CHD2	10.23	2.37	0.14	0.064	2.2e-18	0.023	0.057	0.14	0.069	0.1	0.28	0.0064	0.25	0.052	0	0	0	0	0	0	0	0	0	0	0	0	0	0	0
CHD3	-7.41	-11.2	-0.27	-0.8	3e-11	8.6e-21	0.15	0.41	0.17	0.25	0.77	4.4e-20	0.82	2.5e-17	0	0	0	0	0	0	0	0	0	0	0	0	0	0	0
CHD4	3.54	-8.73	0.065	-0.24	0.0007	5.2e-15	0.074	0.16	0.089	0.091	0.25	0.016	0.27	0.037	0	0	0	0	0	0	0	0	0	0	0	0	0	0	0
CHD8	8.16	-0.84	0.16	-0.022	1.3e-13	0.43	0.098	0.16	0.082	0.079	0.63	6.8e-12	0.32	0.012	0	0	0	0	0	0	0	0	0	0	0	0	0	0	0
CHDH	-15.76	-17.89	-1.51	-2.04	4.4e-25	6.1e-30	0.21	0.55	0.34	0.34	0.48	8.9e-07	0.8	9.7e-16	0	0	0	0	0	0	0	0	0	0	0	0	0	0	0
CHERP	2.51	-8.16	0.038	-0.43	0.016	1.6e-13	0.073	0.31	0.066	0.18	0.1	0.35	-0.46	0.00016	0	0	0	0	0	0	0	0	0	0	0	1	0	0	0
CHI3L1	-4.66	0.18	-0.77	0.053	1.7e-05	0.87	0.41	1.86	0.72	0.61	0.43	1.2e-05	0.25	0.05	0	0	0	0	0	0	0	0	0	0	0	0	0	0	0
CHID1	-14.85	-3.39	-0.36	-0.11	5.8e-32	0.0012	0.15	0.2	0.082	0.1	0.33	0.00087	0.027	0.85	0	0	0	0	0	0	0	0	0	0	0	0	0	0	0
CHIT1	-4.74	4.96	-0.66	5.48	1.2e-05	4.2e-06	0.39	1.99	0.62	1.28	0.47	1.2e-06	0.084	0.56	0	0	0	0	0	0	0	0	0	0	0	0	0	0	0
CHKB	-1.42	4.56	-0.043	0.16	0.17	1.5e-05	0.15	0.19	0.12	0.12	0.41	3.2e-05	0.51	1.4e-05	0	0	0	0	0	0	0	0	0	0	0	0	0	0	0
CHL1	-17.29	-27.64	-1.61	-3.77	6.6e-28	5.3e-45	0.27	1.69	0.32	0.26	-0.0079	0.94	0.46	0.00014	0	0	0	0	0	0	0	0	0	0	0	0	0	0	0
CHM	14.98	4.31	0.32	0.11	2.5e-32	4.4e-05	0.1	0.16	0.089	0.068	0.37	0.0002	0.054	0.71	0	0	0	0	0	0	0	0	0	0	0	0	0	0	0
CHMP1A	10.14	2.18	0.28	0.081	8.6e-19	0.037	0.13	0.22	0.13	0.11	0.62	9.8e-12	0.52	1.1e-05	0	0	0	0	0	0	0	0	0	0	0	0	0	0	0
CHMP1B	-2.84	3.21	-0.16	0.14	0.0066	0.0021	0.16	0.24	0.28	0.15	0.41	3.4e-05	0.09	0.52	0	0	0	0	0	0	0	0	0	0	0	0	0	0	0
CHMP2A	2.28	0.46	0.062	0.015	0.028	0.67	0.1	0.18	0.13	0.12	0.49	4.2e-07	-0.19	0.15	0	0	0	0	0	0	0	0	0	0	0	0	0	0	0
CHMP2B	-4.62	-4.23	-0.15	-0.16	1.1e-05	5.8e-05	0.16	0.24	0.14	0.096	0.66	1.1e-13	0.37	0.003	0	0	0	0	0	0	0	0	0	0	0	0	0	0	0
CHMP3	0.39	0.081	0.0078	0.0022	0.72	0.94	0.1	0.17	0.078	0.07	0.39	8.9e-05	0.33	0.0092	0	0	0	0	0	0	0	0	0	0	0	0	0	0	0
CHMP4A	20.47	7.08	0.56	0.28	1.1e-46	1.9e-10	0.12	0.24	0.13	0.077	0.62	1.8e-11	0.46	0.00012	0	0	0	0	0	0	0	0	0	0	0	0	0	0	0
CHMP4B	16.5	3.24	0.39	0.15	3.2e-36	0.002	0.12	0.29	0.093	0.1	0.52	4.6e-08	0.43	0.00047	0	0	0	0	0	0	0	0	0	0	0	0	0	0	0
CHMP4C	0.0045	-0.08	0.00019	-0.0087	1	0.94	0.2	0.73	0.18	0.18	0.78	8.6e-21	0.6	1e-07	0	0	0	0	0	0	0	0	0	0	0	0	0	0	0
CHMP5	-1.59	5.52	-0.044	0.23	0.13	2.4e-07	0.098	0.24	0.14	0.12	0.53	2.7e-08	0.23	0.073	0	0	0	0	0	0	0	0	0	0	0	0	0	0	0
CHMP6	-3.29	10.7	-0.081	0.41	0.0016	9.2e-19	0.1	0.22	0.11	0.08	0.48	8e-07	0.22	0.094	0	0	0	0	0	0	0	0	0	0	0	0	0	0	0
CHMP7	2.26	2.58	0.038	0.087	0.03	0.013	0.1	0.21	0.054	0.081	0.76	2e-19	0.34	0.0066	0	0	0	0	0	0	0	0	0	0	0	0	0	0	0
CHORDC1	2.38	-5.68	0.058	-0.26	0.022	9.4e-08	0.11	0.26	0.11	0.16	0.33	0.00095	0.18	0.17	0	0	0	0	0	0	0	0	0	0	0	0	0	0	0
CHP1	-24.37	-17.21	-1.32	-0.9	1.3e-37	5.6e-36	0.14	0.32	0.2	0.18	0.32	0.0017	0.71	3.1e-11	0	0	0	0	0	0	0	0	0	0	0	0	0	0	0
CHRAC1	20.61	3.94	0.59	0.16	7.4e-47	0.00017	0.13	0.23	0.12	0.11	0.16	0.13	0.0034	0.98	0	0	0	0	0	0	0	0	0	0	0	0	0	0	0
CHTOP	0.6	-6.21	0.026	-0.16	0.57	7.1e-09	0.17	0.14	0.2	0.096	0.032	0.77	-0.037	0.8	0	0	0	0	0	0	0	0	0	0	0	0	0	0	0
CHUK	-17.11	-18.61	-0.3	-0.54	7.4e-35	1.2e-41	0.079	0.18	0.076	0.093	0.45	4.3e-06	0.39	0.0018	0	0	0	0	0	0	0	0	0	0	0	0	0	0	0
CHURC1	6.93	2.76	0.23	0.11	1.4e-10	0.0081	0.17	0.24	0.13	0.096	1.1e-05	1	0.26	0.044	0	0	0	0	0	0	0	0	0	0	0	0	0	0	0
CIAO1	6.42	-4.17	0.14	-0.12	2.2e-09	6.8e-05	0.12	0.16	0.075	0.11	0.2	0.048	0.38	0.0023	0	0	0	0	0	0	0	0	0	0	0	0	0	0	0
CIAPIN1	-3.87	-4.43	-0.089	-0.17	0.00021	2.7e-05	0.14	0.26	0.072	0.088	0.59	1.3e-10	0.3	0.017	0	0	0	0	0	0	0	0	0	0	0	0	0	0	0
CIB1	-14.72	-3.06	-0.59	-0.16	1.8e-29	0.0033	0.2	0.32	0.16	0.15	-0.076	0.48	-0.047	0.75	0	0	0	0	0	0	0	0	0	0	0	0	0	0	0
CIC	21.52	-0.92	0.34	-0.057	9.3e-49	0.39	0.071	0.33	0.074	0.24	-0.0042	0.97	0.16	0.24	0	0	0	0	0	0	0	0	0	0	0	0	0	0	0
CINP	-0.22	3.85	-0.0065	0.18	0.83	0.00025	0.15	0.28	0.11	0.11	0.35	0.0004	0.083	0.56	0	0	0	0	0	0	0	0	0	0	0	0	0	0	0
CIR1	9.24	11.12	0.27	0.45	2.3e-16	2.3e-20	0.13	0.22	0.13	0.11	0.29	0.0048	0.19	0.15	0	0	0	0	0	0	0	0	0	0	0	0	0	0	0
CIRBP	-10.6	0.78	-0.4	0.039	3.5e-18	0.46	0.14	0.3	0.17	0.14	0.55	5.8e-09	0.32	0.012	0	0	0	0	0	0	0	0	0	0	0	0	0	0	0
CISD1	-12.55	-0.29	-0.7	-0.021	2.6e-23	0.79	0.27	0.47	0.22	0.17	0.5	1.9e-07	0.58	3.3e-07	0	0	0	0	0	0	0	0	0	0	0	0	0	0	0
CISD2	1.16	9.35	0.063	0.49	0.27	5e-16	0.27	0.28	0.22	0.15	0.42	2e-05	0.34	0.0078	0	0	0	0	0	0	0	0	0	0	0	0	0	0	0
CISD3	-14.19	-5.88	-0.97	-0.36	9.5e-24	3.9e-08	0.21	0.33	0.28	0.23	0.42	2.3e-05	0.63	1.8e-08	0	0	0	0	0	0	0	0	0	0	0	0	0	0	0
CIT	14.86	5.09	1.15	0.75	9.8e-28	2.3e-06	0.36	0.78	0.16	0.24	0.75	1.1e-18	0.19	0.14	0	0	0	0	0	0	0	0	0	0	0	0	0	0	0
CIZ1	4.98	3.57	0.13	0.14	2.3e-06	0.00066	0.13	0.24	0.11	0.098	0.36	0.00025	0.047	0.75	0	0	0	0	0	0	0	0	0	0	0	0	0	0	0
CKAP4	11.63	6.02	0.54	0.7	1.2e-22	3.9e-08	0.23	0.63	0.18	0.18	0.66	1.8e-13	0.27	0.036	0	0	0	0	0	0	0	0	0	0	0	0	0	0	0
CKAP5	0.87	8.24	0.01	0.24	0.41	3.7e-13	0.062	0.18	0.047	0.066	0.44	8.7e-06	0.37	0.0028	0	0	0	0	0	1	0	0	0	0	0	0	0	0	0
CKB	-10.69	-11.6	-0.98	-1.12	1.4e-18	1.4e-21	0.45	0.6	0.34	0.32	0.47	1.1e-06	0.68	3.8e-10	0	0	0	0	0	0	0	0	0	0	0	0	0	0	0
CKMT1A	-14.97	-18.99	-0.94	-3.34	4.5e-28	2.6e-33	0.3	1.88	0.24	0.37	0.19	0.071	0.11	0.44	0	0	0	0	0	0	0	0	0	0	0	0	0	0	0
CKMT2	-12.21	-10.06	-0.98	-0.91	4.4e-22	4.4e-18	0.4	0.78	0.3	0.18	0.37	0.00025	0.37	0.0028	0	0	0	0	0	0	0	0	0	0	0	0	0	0	0
CLASP1	2.58	2.49	0.049	0.069	0.013	0.017	0.086	0.14	0.086	0.11	0.57	9.7e-10	0.62	4.2e-08	0	0	0	0	0	1	0	0	0	0	0	0	0	0	0
CLASP2	-28.91	-21.56	-0.47	-0.55	2e-62	1.2e-47	0.088	0.18	0.06	0.066	0.62	7.8e-12	0.19	0.16	0	0	0	0	0	0	0	0	0	0	0	0	0	0	0
CLC	1.06	2.25	0.15	0.78	0.31	0.031	0.55	1.68	0.68	1.2	0.49	3e-07	0.53	7.1e-06	0	0	0	0	0	0	0	0	0	0	0	0	0	0	0
CLCC1	15.79	19.6	0.54	0.66	1.2e-33	4.8e-38	0.17	0.18	0.13	0.073	0.56	1.8e-09	-0.099	0.48	0	0	0	0	0	0	0	0	0	0	0	0	0	0	0
CLCN3	-6	0.42	-0.17	0.02	2e-08	0.7	0.14	0.3	0.12	0.11	0.59	1.5e-10	0.14	0.3	0	0	0	0	0	0	0	0	0	0	0	0	0	0	0
CLCN5	-21.03	-20.56	-1.03	-1.67	8.2e-36	1.4e-39	0.18	0.54	0.19	0.24	0.36	0.00028	0.55	2.2e-06	0	0	0	0	0	0	0	0	0	0	0	0	0	0	0
CLCN7	2.49	-11.94	0.073	-0.68	0.016	1e-23	0.16	0.38	0.11	0.17	0.61	4.9e-11	0.5	2.8e-05	0	0	0	0	0	0	0	0	0	0	0	0	0	0	0
CLDN2	-12.11	-9.74	-1.18	-1.05	6.6e-20	2.4e-17	0.33	0.72	0.37	0.34	0.63	2.8e-12	0.64	8.4e-09	0	0	0	0	0	0	0	0	0	0	0	0	0	0	0
CLDN3	-11.78	-4.12	-0.85	-0.5	8.1e-22	8.4e-05	0.38	0.75	0.26	0.41	0.75	5.2e-19	0.56	1.6e-06	0	0	0	0	0	0	0	0	0	0	0	0	0	0	0
CLEC11A	-2.56	-0.56	-0.27	-0.048	0.014	0.6	0.45	0.52	0.46	0.24	0.44	8.7e-06	0.19	0.14	0	0	0	0	0	0	0	0	0	0	0	0	0	0	0
CLEC14A	13.14	13.6	0.77	2.14	1.5e-25	3.1e-24	0.29	0.57	0.18	0.25	0.78	3e-21	0.41	0.00095	0	0	0	0	0	0	0	0	0	0	0	0	0	0	0
CLEC16A	-3.38	-16.08	-0.054	-0.75	0.0011	4.8e-35	0.084	0.33	0.062	0.14	0.19	0.062	0.26	0.044	0	0	0	0	0	0	0	0	0	0	0	0	0	0	0
CLEC18B	-9.03	3.51	-0.98	0.58	1.3e-13	0.00078	0.28	0.84	0.45	0.55	0.68	2.7e-14	0.75	7.5e-13	0	0	0	0	0	0	0	0	0	0	0	0	0	0	0
CLEC3B	-1.77	-2.1	-0.12	-0.23	0.089	0.044	0.4	0.78	0.2	0.22	0.3	0.0035	0.14	0.3	0	0	0	0	0	0	0	0	0	0	0	0	0	0	0
CLIC1	11.08	20.67	0.31	1.12	2.5e-21	1.7e-44	0.12	0.23	0.13	0.23	0.56	3.3e-09	0.54	4.2e-06	0	0	0	0	0	0	0	0	0	0	0	0	0	0	0
CLIC2	3.65	17.07	0.13	1.64	0.00047	3.4e-32	0.2	0.39	0.1	0.25	0.76	3.6e-19	0.38	0.0024	0	0	0	0	0	0	0	0	0	0	0	0	0	0	0
CLIC4	-15.48	-0.97	-0.77	-0.07	5.5e-27	0.36	0.17	0.43	0.21	0.23	0.72	4.4e-17	0.75	2.6e-13	0	0	0	0	0	0	0	0	0	0	0	0	0	0	0
CLIC5	-19.8	-18.81	-1.79	-3.26	6.1e-32	2.2e-30	0.31	1.18	0.29	0.39	0.53	1.8e-08	0.81	2.2e-16	0	0	0	0	0	0	0	0	0	0	0	0	0	0	0
CLIC6	4.03	2.34	0.67	1.15	0.00013	0.026	0.88	2.34	0.4	0.76	0.84	4.8e-27	0.58	3.6e-07	0	0	0	0	0	0	0	0	0	0	0	0	0	0	0
CLINT1	-20.22	-7.32	-0.41	-0.3	1.5e-43	3.3e-11	0.1	0.28	0.079	0.091	0.65	7.7e-13	0.14	0.32	0	0	0	0	0	0	0	0	0	0	0	0	0	0	0
CLIP1	-4.1	-1.69	-0.085	-0.089	8.6e-05	0.11	0.12	0.34	0.065	0.13	0.75	1.3e-18	0.013	0.93	0	0	0	0	0	1	0	0	0	0	0	0	0	0	0
CLIP2	9.81	7.84	0.43	0.71	1.3e-17	1.1e-12	0.17	0.41	0.23	0.39	0.76	3.1e-19	0.77	5.6e-14	0	0	0	0	0	0	0	0	0	0	0	0	0	0	0
CLMN	-23.29	-26.58	-0.83	-1.39	1.4e-48	2.7e-60	0.2	0.46	0.13	0.13	0.75	8.9e-19	0.56	1.1e-06	0	0	0	0	0	0	0	0	0	0	0	0	0	0	0
CLN5	-2.17	-7.57	-0.081	-0.26	0.036	5.2e-12	0.17	0.22	0.17	0.1	0.38	0.00011	0.041	0.78	0	0	0	0	0	0	0	0	0	0	0	0	0	0	0
CLN6	2.27	2.06	0.12	0.091	0.028	0.048	0.26	0.25	0.2	0.15	0.32	0.0015	0.54	4.1e-06	0	0	0	0	0	0	0	0	0	0	0	0	0	0	0
CLNS1A	14.35	14.56	0.35	0.41	1.8e-29	4.3e-29	0.13	0.16	0.077	0.08	0.02	0.85	-0.17	0.22	0	0	0	0	0	0	0	0	0	0	0	0	0	0	0
CLP1	-5.66	7.63	-0.11	0.27	1e-07	3.4e-12	0.092	0.18	0.077	0.14	-0.18	0.081	-0.065	0.65	0	0	0	0	0	0	0	0	0	0	0	0	0	0	0
CLPB	-16.14	-15.48	-0.66	-0.57	1.4e-28	2.1e-32	0.14	0.21	0.18	0.13	0.35	0.00044	0.64	7e-09	0	0	0	0	0	0	0	0	0	0	0	0	0	0	0
CLPP	-9.34	4.88	-0.41	0.2	9.1e-16	3.9e-06	0.19	0.23	0.19	0.13	0.28	0.006	0.59	1.8e-07	0	0	0	0	0	0	0	0	0	0	0	0	0	0	0
CLPTM1	-11.74	-15.24	-0.56	-0.95	3.9e-20	4e-28	0.17	0.29	0.21	0.24	0.48	6e-07	0.69	2e-10	0	0	0	0	0	0	0	0	0	0	0	0	0	0	0
CLPTM1L	11.27	4.25	0.54	0.26	7.9e-22	5e-05	0.23	0.32	0.19	0.24	0.7	1.7e-15	0.71	2.7e-11	0	0	0	0	0	0	0	0	0	0	0	0	0	0	0
CLPX	-18.97	-15.07	-0.78	-0.37	1.5e-32	2.6e-32	0.13	0.15	0.17	0.081	0.3	0.0028	0.45	0.00019	0	0	0	0	0	0	0	0	0	0	0	0	0	0	0
CLSTN1	-6.08	-5.56	-0.33	-0.26	1.5e-08	1.6e-07	0.26	0.28	0.22	0.15	0.35	0.0004	0.061	0.67	0	0	0	0	0	0	0	0	0	0	0	0	0	0	0
CLTA	-17.27	-1	-0.41	-0.035	1.3e-35	0.35	0.11	0.21	0.098	0.1	0.49	4.3e-07	0.32	0.011	0	0	0	0	0	0	0	0	0	0	0	0	0	0	0
CLTB	-17.25	0.61	-0.38	0.024	1.2e-35	0.57	0.1	0.22	0.091	0.12	0.38	0.00015	0.33	0.0085	0	0	0	0	0	0	0	0	0	0	0	0	0	0	0
CLTC	-16.18	-7.32	-0.25	-0.2	9.4e-31	1.9e-11	0.059	0.16	0.073	0.097	0.36	0.00037	0.49	4.6e-05	0	0	0	0	0	0	0	0	0	0	0	0	0	0	0
CLU	-3.14	7.68	-0.27	1.29	0.0025	7.8e-12	0.45	0.73	0.33	0.53	0.15	0.15	0.28	0.028	0	0	0	0	0	0	0	0	0	0	0	0	0	0	0
CLUAP1	-4.59	-0.17	-0.16	-0.0067	1.3e-05	0.88	0.16	0.25	0.15	0.1	0.083	0.44	0.029	0.84	0	0	0	0	0	0	0	0	0	0	0	0	0	0	0
CLUH	-21.33	-17.16	-0.86	-1.13	4.9e-36	4.4e-33	0.13	0.36	0.17	0.23	0.57	1e-09	0.77	2.4e-14	0	0	0	0	0	0	0	0	1	0	0	0	0	0	0
CLYBL	-14.5	-14.58	-1.29	-1.04	6.4e-24	1.1e-27	0.27	0.38	0.33	0.25	0.46	2.3e-06	0.79	6e-15	0	0	0	0	0	0	0	0	0	0	0	0	0	0	0
CMA1	-0.68	-7.37	-0.094	-0.76	0.52	1.4e-11	0.51	0.71	0.66	0.31	0.39	7.2e-05	0.12	0.39	0	0	0	0	0	0	0	0	0	0	0	0	0	0	0
CMAS	9.15	3.23	0.22	0.21	7.2e-16	0.0021	0.14	0.41	0.072	0.11	0.45	4.3e-06	0.18	0.18	0	0	0	0	0	0	0	0	0	0	0	0	0	0	0
CMBL	-10.42	-9.24	-0.87	-1.15	2.7e-17	5.1e-15	0.33	0.62	0.33	0.44	0.84	1.1e-26	0.86	2.6e-20	0	0	0	0	0	0	0	0	0	0	0	0	0	0	0
CMC1	-27.95	-9.7	-1.92	-0.4	5.6e-42	1.4e-17	0.25	0.26	0.21	0.13	0.078	0.46	0.25	0.05	0	0	0	0	0	0	0	0	0	0	0	0	0	0	0
CMC2	-19.27	-15.8	-1.08	-0.68	2e-34	8.8e-34	0.23	0.27	0.21	0.14	0.35	0.00038	0.42	0.00059	0	0	0	0	0	0	0	0	0	0	0	0	0	0	0
CMC4	-2.01	13.33	-0.17	1.55	0.053	1.2e-23	0.56	0.5	0.21	0.14	0.54	1e-08	0.48	5.3e-05	0	0	0	0	0	0	0	0	0	0	0	0	0	0	0
CMIP	9.42	-0.97	0.29	-0.08	1.2e-16	0.36	0.17	0.49	0.1	0.26	0.43	9.9e-06	0.28	0.031	0	0	0	0	0	0	0	0	0	0	0	0	0	0	0
CMPK1	-6.21	1.7	-0.19	0.065	7.1e-09	0.1	0.15	0.22	0.12	0.12	0.52	4.4e-08	0.39	0.0017	0	0	0	0	0	0	0	0	0	0	0	0	0	0	0
CMPK2	15.08	14.74	0.55	1.64	1.8e-32	1.6e-27	0.17	0.45	0.15	0.31	0.72	1.6e-16	0.59	1.7e-07	0	0	0	0	0	0	0	0	0	0	0	0	0	0	0
CMSS1	12.43	4.69	0.32	0.28	3.2e-25	9.9e-06	0.13	0.35	0.11	0.15	0.36	0.00031	0.21	0.11	0	0	0	0	0	0	0	0	0	0	0	0	0	0	0
CMTM4	-18.69	-30.38	-1.28	-1.77	1.1e-31	6.1e-53	0.25	0.37	0.25	0.17	0.66	1.6e-13	0.49	4.3e-05	0	0	0	0	0	0	0	0	0	0	0	0	0	0	0
CMTR1	3.11	3.99	0.056	0.11	0.0027	0.00015	0.085	0.17	0.079	0.062	0.49	2.8e-07	0.39	0.0014	0	0	0	0	0	0	0	0	0	0	0	0	0	0	0
CMTR2	3.49	-1.09	0.085	-0.041	0.00079	0.3	0.13	0.24	0.087	0.098	0.64	1.4e-12	0.066	0.65	0	0	0	0	0	0	0	0	0	0	0	0	0	0	0
CNBP	-3.19	6.74	-0.13	0.25	0.0021	7.8e-10	0.26	0.22	0.1	0.093	0.45	3.1e-06	0.34	0.0076	0	0	0	0	0	0	0	0	0	0	0	0	0	0	0
CNDP1	3.53	-14.34	0.35	-2.24	0.00068	3.4e-24	0.46	0.88	0.43	0.44	-0.049	0.65	0.057	0.69	0	0	0	0	0	0	0	0	0	0	0	0	1	0	0
CNDP2	11.83	4.49	0.6	0.34	3.9e-23	2e-05	0.25	0.42	0.19	0.23	0.7	7.1e-16	0.73	4.8e-12	0	0	0	0	0	0	0	0	0	0	0	0	0	0	0
CNIH4	8.21	8.08	0.32	0.34	9.3e-14	9.3e-13	0.19	0.25	0.16	0.094	0.03	0.79	-0.14	0.3	0	0	0	0	0	0	0	0	0	0	0	0	0	0	0
CNKSR3	0.85	-0.05	0.029	-0.0037	0.42	0.96	0.17	0.44	0.15	0.23	0.62	8.3e-12	0.54	3.4e-06	0	0	0	0	0	0	0	0	0	0	0	0	0	0	0
CNN1	-2.2	0.45	-0.42	0.11	0.034	0.68	0.74	1.26	0.85	1.01	0.79	8e-22	0.64	6.7e-09	0	0	0	0	0	0	0	0	0	0	0	0	0	0	0
CNN2	-6.94	-3.65	-0.5	-0.3	3.8e-10	0.00047	0.3	0.49	0.31	0.27	0.66	1.1e-13	0.74	1.5e-12	0	0	0	0	0	0	0	0	0	0	0	0	0	0	0
CNN3	2.52	0.87	0.12	0.039	0.015	0.41	0.19	0.24	0.23	0.16	0.49	3.2e-07	0.51	1.3e-05	0	0	0	0	0	0	0	0	0	0	0	0	0	0	0
CNNM3	15.16	3.12	0.43	0.13	9.3e-33	0.0028	0.14	0.26	0.12	0.099	0.42	1.9e-05	0.41	0.00097	0	0	0	0	0	0	0	0	0	0	0	0	0	0	0
CNNM4	0.73	2.79	0.04	0.21	0.49	0.0075	0.23	0.47	0.26	0.17	0.27	0.0077	-0.1	0.45	0	0	0	0	0	0	0	0	0	0	0	0	0	0	0
CNOT1	15.28	5.25	0.19	0.14	3.8e-32	1e-06	0.054	0.17	0.059	0.049	0.19	0.064	0.089	0.53	0	0	0	0	0	0	0	0	0	0	0	0	0	0	0
CNOT10	8.17	-8.9	0.13	-0.23	1.2e-13	4.8e-15	0.077	0.18	0.065	0.063	0.15	0.15	0.13	0.33	0	0	0	0	0	0	0	0	0	0	0	0	0	0	0
CNOT11	15.61	14.2	0.28	0.7	5.6e-34	1.2e-26	0.085	0.26	0.078	0.1	0.24	0.02	0.25	0.054	0	0	0	0	0	0	0	0	0	0	0	0	0	0	0
CNOT2	14.91	20.56	0.22	0.53	8.2e-31	3.9e-42	0.062	0.14	0.074	0.071	0.22	0.029	0.29	0.024	0	0	0	0	0	0	0	0	0	0	0	0	0	0	0
CNOT3	12.1	-7.35	0.19	-0.35	6e-23	1.6e-11	0.059	0.28	0.078	0.16	0.12	0.26	-0.097	0.49	0	0	0	0	0	0	0	0	0	0	0	0	0	0	0
CNOT4	9.43	6.1	0.19	0.21	6.6e-17	2.2e-08	0.11	0.21	0.075	0.069	0.22	0.036	-0.2	0.13	0	0	0	0	0	0	0	0	0	0	0	0	0	0	0
CNOT6L	0.69	4.43	0.014	0.18	0.51	2.6e-05	0.095	0.23	0.087	0.12	0.32	0.0013	0.41	0.00086	0	0	0	0	0	0	0	0	0	0	0	0	0	0	0
CNOT7	11.55	5.24	0.2	0.19	1.8e-22	9.3e-07	0.077	0.21	0.078	0.09	0.51	1.1e-07	-0.032	0.83	0	0	0	0	0	0	0	0	0	0	0	0	0	0	0
CNOT9	12.58	12.56	0.22	0.43	1.2e-25	1.9e-23	0.085	0.2	0.073	0.081	0.14	0.19	0.47	9.7e-05	0	0	0	0	0	0	0	0	0	0	0	0	0	0	0
CNP	-19.72	-15.17	-1.25	-1.03	6e-31	1.2e-25	0.13	0.23	0.24	0.27	0.67	9.1e-14	0.8	1.5e-15	0	0	0	0	0	0	0	0	0	0	0	0	0	0	0
CNPY2	0.0054	7.91	0.00017	0.35	1	2e-12	0.19	0.26	0.1	0.11	0.57	7.8e-10	0.25	0.055	0	0	0	0	0	0	0	0	0	0	0	0	0	0	0
CNPY3	11.03	18.44	0.44	0.82	3.9e-21	3e-40	0.17	0.2	0.2	0.19	0.48	8.3e-07	0.71	2.5e-11	0	0	0	0	0	0	0	0	0	0	0	0	0	0	0
CNPY4	6.91	7.93	0.24	0.38	1.8e-10	9.5e-13	0.15	0.26	0.16	0.16	0.7	1e-15	0.53	6.8e-06	0	0	0	0	0	0	0	0	0	0	0	0	0	0	0
CNRIP1	3.14	10.4	0.17	0.99	0.0025	5.7e-18	0.27	0.46	0.21	0.23	0.75	1e-18	0.7	5.3e-11	0	0	0	0	0	0	0	0	0	0	0	0	0	0	0
CNST	-0.14	6.95	-0.005	0.22	0.9	2.6e-10	0.16	0.19	0.16	0.076	0.18	0.078	0.064	0.66	0	0	0	0	0	0	0	0	0	0	0	0	0	0	0
COA1	-3.61	4.77	-0.21	0.15	0.00056	6.8e-06	0.25	0.19	0.25	0.079	0.37	0.00022	0.26	0.043	0	0	0	0	0	0	0	0	0	0	0	0	0	0	0
COA3	-17.12	-14.09	-0.69	-0.67	4.3e-32	3.5e-29	0.17	0.29	0.17	0.16	0.27	0.0071	0.32	0.01	0	0	0	0	0	0	0	0	0	0	0	0	0	0	0
COA4	-17.13	3.95	-1.33	0.18	6.4e-28	0.00016	0.22	0.25	0.29	0.16	0.31	0.0018	0.7	4.2e-11	0	0	0	0	0	0	0	0	0	0	0	0	0	0	0
COA5	-19.15	-3.76	-1.62	-0.11	3.3e-31	0.00032	0.29	0.16	0.29	0.11	0.11	0.29	0.21	0.11	0	0	0	0	0	0	0	0	0	0	0	0	0	0	0
COA6	-23.05	4.66	-1.42	0.25	5e-39	1e-05	0.26	0.3	0.21	0.15	0.33	0.00086	0.32	0.012	0	0	0	0	0	0	0	0	0	0	0	0	0	0	0
COA7	-23.15	-14.29	-1.06	-0.69	1.1e-42	1.6e-29	0.22	0.29	0.17	0.17	0.61	2e-11	0.59	1.7e-07	0	0	0	0	0	0	0	0	0	0	0	0	0	0	0
COASY	-15.82	-17.04	-0.61	-0.77	9.8e-28	6.8e-36	0.13	0.26	0.17	0.16	0.43	1.4e-05	0.71	3.9e-11	0	0	0	0	0	0	0	0	0	0	0	0	0	0	0
COBL	-20.22	-20.26	-0.93	-1.38	1.9e-41	4.5e-45	0.26	0.67	0.16	0.14	0.89	9.8e-34	0.74	7.6e-13	0	0	0	0	0	0	0	0	0	0	0	0	0	0	0
COBLL1	-15.56	-19.07	-1.29	-2.12	1.3e-24	4.3e-30	0.15	0.37	0.32	0.33	0.62	7.5e-12	0.86	4.8e-20	0	0	0	0	0	0	0	0	0	0	0	0	0	0	0
COCH	-9.57	-10.65	-1.88	-2.11	2.9e-14	3.4e-18	0.39	1.49	0.64	0.54	0.39	9.9e-05	0.8	1.7e-15	0	0	0	0	0	0	0	0	0	0	0	0	0	0	0
COG1	6.35	-4.85	0.13	-0.13	3.6e-09	4.4e-06	0.12	0.16	0.065	0.076	0.23	0.023	-0.29	0.021	0	0	0	0	0	0	0	0	0	0	0	0	0	0	0
COG2	5.5	-3.76	0.12	-0.11	2.5e-07	0.00032	0.13	0.17	0.061	0.09	0.4	4.3e-05	0.42	0.00064	0	0	0	0	0	0	0	0	0	0	0	0	0	0	0
COG3	4.8	2.87	0.1	0.087	5e-06	0.006	0.12	0.19	0.068	0.06	0.17	0.11	0.29	0.022	0	0	0	0	0	0	0	0	0	0	0	0	0	0	0
COG4	5	3.17	0.099	0.096	2.2e-06	0.0024	0.12	0.17	0.054	0.097	0.2	0.047	0.26	0.047	0	0	0	0	0	0	0	0	0	0	0	0	0	0	0
COG5	8.54	10.43	0.19	0.42	2.8e-14	3.5e-18	0.13	0.23	0.063	0.085	0.47	1.4e-06	0.029	0.84	0	0	0	0	0	0	0	0	0	0	0	0	0	0	0
COG6	12.12	4.5	0.25	0.17	2.5e-23	2.1e-05	0.12	0.23	0.058	0.097	0.2	0.051	0.15	0.27	0	0	0	0	0	0	0	0	0	0	0	0	0	0	0
COG7	8.82	-1.14	0.19	-0.065	4.4e-15	0.28	0.12	0.39	0.067	0.075	0.43	9.3e-06	0.2	0.14	0	0	0	0	0	0	0	0	0	0	0	0	0	0	0
COG8	9.8	-5.05	0.21	-0.17	1.7e-17	1.7e-06	0.12	0.19	0.063	0.11	0.34	0.00077	0.3	0.02	0	0	0	0	0	0	0	0	0	0	0	0	0	0	0
COIL	6.25	12.48	0.12	0.32	6.9e-09	1e-24	0.082	0.14	0.094	0.087	0.3	0.0033	0.42	0.00068	0	0	0	0	0	0	0	0	0	0	0	0	0	0	0
COL12A1	1.5	-0.66	0.12	-0.082	0.15	0.54	0.4	0.8	0.3	0.33	0.68	1.3e-14	0.43	0.00045	0	0	0	0	0	0	0	0	0	0	0	0	0	0	0
COL14A1	-6.28	-3.76	-0.75	-0.66	1.3e-08	0.00032	0.46	1.11	0.49	0.58	0.88	3.7e-32	0.79	2.1e-15	0	0	0	0	0	0	0	0	0	0	0	0	0	0	0
COL15A1	2.75	9.95	0.18	1.66	0.0079	4.9e-17	0.3	0.66	0.28	0.57	0.79	2.3e-22	0.78	1.4e-14	0	0	0	0	0	0	0	0	0	0	0	0	0	0	0
COL16A1	-6.47	-1.08	-0.85	-0.22	5.2e-09	0.3	0.54	1.27	0.52	0.57	0.79	7.4e-22	0.43	0.00038	0	0	0	0	0	0	0	0	0	0	0	0	0	0	0
COL18A1	-22.07	-2.43	-0.82	-0.17	1.3e-40	0.019	0.16	0.38	0.15	0.26	0.46	1.7e-06	0.21	0.12	0	0	0	0	0	0	0	0	0	0	0	0	0	0	0
COL1A1	7.03	5.29	0.73	2.3	8e-11	1e-06	0.45	1.5	0.49	1.08	0.58	4e-10	0.54	3.3e-06	0	0	0	0	0	0	0	0	0	0	0	0	0	0	0
COL1A2	9.61	5.43	0.88	1.64	3.1e-17	5.6e-07	0.41	1.24	0.39	0.58	0.65	3.9e-13	0.55	2.6e-06	0	0	0	0	0	0	0	0	0	0	0	0	0	0	0
COL3A1	12.2	4.55	1.38	1.69	6.8e-23	2e-05	0.48	1.5	0.41	0.85	0.6	6.2e-11	0.6	1.6e-07	0	0	0	0	0	0	0	0	0	0	0	0	0	0	0
COL4A1	-14.45	14.17	-1.24	1.98	3e-23	1.1e-26	0.2	0.51	0.33	0.51	0.29	0.0038	0.12	0.37	0	0	0	0	0	0	0	0	0	0	0	0	0	0	0
COL4A2	-12.77	12.74	-0.89	1.37	7.4e-21	5e-24	0.19	0.45	0.29	0.38	0.55	5.6e-09	0.12	0.4	0	0	0	0	0	0	0	0	0	0	0	0	0	0	0
COL4A3	-17.22	-25.73	-0.81	-1.62	3e-32	9.9e-58	0.21	0.57	0.19	0.16	0.11	0.28	0.053	0.72	0	0	0	0	0	0	0	0	0	0	0	0	0	0	0
COL4A3BP	8.72	2.88	0.2	0.13	5.1e-15	0.0058	0.12	0.29	0.084	0.1	0.69	3.9e-15	0.65	5.6e-09	0	0	0	0	0	0	0	0	0	0	0	0	0	0	0
COL5A1	5.86	4.68	0.49	1.61	3.9e-08	1.2e-05	0.42	1.43	0.31	0.69	0.8	1.9e-22	-0.044	0.76	0	0	0	0	0	0	0	0	0	0	0	0	0	0	0
COL5A2	14.27	10.46	1.19	2.04	1e-27	1.5e-17	0.37	0.73	0.27	0.31	0.47	9.1e-07	0.33	0.0087	0	0	0	0	0	0	0	0	0	0	0	0	0	0	0
COL5A3	13.91	14.36	1.63	2.61	1.4e-25	3.4e-26	0.48	0.58	0.27	0.57	0.42	1.9e-05	-0.02	0.89	0	0	0	0	0	0	0	0	0	0	0	0	0	0	0
COL6A1	9.26	-0.63	0.53	-0.058	3e-16	0.56	0.29	0.63	0.2	0.16	0.19	0.066	0.1	0.46	0	0	0	0	0	0	0	0	0	0	0	0	0	0	0
COL6A2	9.19	10	0.52	1.59	5.1e-16	9.8e-17	0.29	0.66	0.2	0.35	0.18	0.078	0.38	0.0025	0	0	0	0	0	0	0	0	0	0	0	0	0	0	0
COL6A3	9.62	3.62	0.56	1.23	2.4e-17	0.0006	0.28	1.57	0.23	0.62	0.44	6.7e-06	0.47	8.4e-05	0	0	0	0	0	0	0	0	0	0	0	0	0	0	0
COLEC11	-4.39	-14.22	-0.25	-2.23	2.8e-05	2.9e-24	0.29	0.94	0.23	0.44	0.43	1.4e-05	0.22	0.098	0	0	0	0	0	0	0	0	0	0	0	0	0	0	0
COLGALT1	32.64	21.07	1.27	1.76	1.2e-67	2.8e-39	0.16	0.33	0.17	0.2	0.7	1.6e-15	0.37	0.0032	0	0	0	0	0	0	0	0	0	0	0	0	0	0	0
COMMD1	-9.48	5.21	-0.22	0.19	3.2e-16	1e-06	0.096	0.22	0.1	0.093	0.26	0.0096	0.21	0.12	0	0	0	0	0	0	0	0	0	0	0	0	0	0	0
COMMD10	-13.67	0.69	-0.32	0.027	1.3e-24	0.52	0.08	0.24	0.11	0.095	0.017	0.88	0.085	0.55	0	0	0	0	0	0	0	0	0	0	0	0	0	0	0
COMMD2	-11.82	7.91	-0.27	0.3	4.7e-21	9.7e-13	0.084	0.21	0.11	0.12	0.075	0.48	-0.57	6.4e-07	0	0	0	0	0	0	0	0	0	0	0	0	0	0	0
COMMD3	-14.29	14.43	-0.36	0.61	1.9e-26	3.5e-28	0.095	0.22	0.11	0.12	0.19	0.06	-0.11	0.44	0	0	0	0	0	0	0	0	0	0	0	0	0	0	0
COMMD4	-17.04	-5.41	-0.51	-0.16	1.4e-30	3.3e-07	0.1	0.17	0.13	0.098	0.23	0.023	0.23	0.075	0	0	0	0	0	0	0	0	0	0	0	0	0	0	0
COMMD5	-14.31	7.77	-0.4	0.33	2.8e-26	5.7e-12	0.11	0.25	0.13	0.085	0.16	0.12	0.17	0.22	0	0	0	0	0	0	0	0	0	0	0	0	0	0	0
COMMD6	-7.55	4.31	-0.19	0.17	1.2e-11	4.1e-05	0.11	0.23	0.12	0.12	-0.0076	0.94	-0.23	0.075	0	0	0	0	0	0	0	0	0	0	0	0	0	0	0
COMMD7	-15.01	1.3	-0.39	0.045	2e-28	0.21	0.1	0.21	0.12	0.094	0.41	3.8e-05	0.41	0.00096	0	0	0	0	0	0	0	0	0	0	0	0	0	0	0
COMMD8	-12.54	-16.42	-0.33	-0.84	1.4e-22	9.9e-34	0.098	0.29	0.12	0.18	0.31	0.0021	0.27	0.036	0	0	0	0	0	0	0	0	0	0	0	0	0	0	0
COMMD9	-18.66	1.85	-0.47	0.062	1.3e-33	0.076	0.087	0.19	0.11	0.1	0.21	0.041	-0.029	0.84	0	0	0	0	0	0	0	0	0	0	0	0	0	0	0
COMP	3.43	1.86	0.3	1.07	0.00096	0.075	0.43	2.74	0.36	1.25	0.54	1.2e-08	0.33	0.0099	0	0	0	0	0	0	0	0	0	0	0	0	0	0	0
COMT	-9.81	-2.46	-0.66	-0.11	4e-15	0.018	0.15	0.2	0.3	0.21	0.45	3.7e-06	0.66	1.4e-09	0	0	0	0	0	0	0	0	0	0	0	0	0	0	0
COMTD1	-14.76	-4.7	-0.78	-0.32	1.6e-25	8.1e-06	0.18	0.37	0.22	0.25	0.25	0.015	0.49	4.6e-05	0	0	0	0	0	0	0	0	0	0	0	0	0	0	0
COPA	6.53	4.76	0.091	0.13	1.3e-09	7.3e-06	0.08	0.17	0.045	0.069	0.47	9.9e-07	0.35	0.0047	0	0	0	0	0	0	0	0	0	0	0	0	0	0	0
COPB1	2.83	8.44	0.043	0.28	0.0063	9.3e-14	0.082	0.2	0.055	0.085	0.15	0.15	0.11	0.42	0	0	0	0	0	0	0	0	0	0	0	0	0	0	0
COPB2	11.47	4.98	0.17	0.22	1.9e-22	3.5e-06	0.079	0.28	0.053	0.069	0.48	9e-07	0.061	0.67	0	0	0	0	0	0	0	0	0	0	0	0	0	0	0
COPE	7.66	8.07	0.094	0.33	2.4e-12	4.2e-13	0.068	0.22	0.043	0.13	0.37	0.00018	0.024	0.87	0	0	0	0	0	0	0	0	0	0	0	0	0	0	0
COPG1	4.71	4.74	0.076	0.21	7.6e-06	8.5e-06	0.096	0.28	0.048	0.093	0.48	5.2e-07	0.3	0.021	0	0	0	0	0	0	0	0	0	0	0	0	0	0	0
COPG2	-2.6	-11.34	-0.086	-0.59	0.012	4.5e-22	0.15	0.34	0.14	0.16	0.71	5.5e-16	0.68	3.6e-10	0	0	0	0	0	0	0	0	0	0	0	0	0	0	0
COPRS	3.32	-1.01	0.095	-0.039	0.0014	0.34	0.14	0.22	0.12	0.14	0.37	0.00022	0.43	0.00048	0	0	0	0	0	0	0	0	0	0	0	0	0	0	0
COPS2	1.04	10.69	0.013	0.36	0.32	2.8e-19	0.065	0.19	0.051	0.088	0.081	0.45	0.31	0.015	0	0	0	0	0	0	0	0	0	0	0	0	0	0	0
COPS3	1.25	6.84	0.017	0.19	0.23	3.6e-10	0.064	0.16	0.056	0.081	0.26	0.012	0.076	0.6	0	0	0	0	0	0	0	0	0	0	0	0	0	0	0
COPS4	5.25	-0.76	0.062	-0.023	6.4e-07	0.48	0.063	0.18	0.045	0.095	0.37	0.00021	0.25	0.055	0	0	0	0	0	0	0	0	0	0	0	0	0	0	0
COPS5	5.81	3.06	0.073	0.15	4.5e-08	0.0034	0.066	0.31	0.049	0.079	0.039	0.72	0.31	0.014	0	0	0	0	0	0	0	0	0	0	1	0	0	0	0
COPS6	5.58	-2.16	0.073	-0.078	1.4e-07	0.039	0.065	0.24	0.054	0.076	-0.0097	0.93	0.046	0.75	0	0	0	0	0	0	0	0	0	0	0	0	0	0	0
COPS7A	-14.67	-3.52	-0.3	-0.1	3e-29	0.00074	0.094	0.18	0.088	0.088	0.029	0.79	0.36	0.0042	0	0	0	0	0	0	0	0	0	0	0	0	0	0	0
COPS7B	19.6	-5.41	0.46	-0.26	3.2e-42	4.4e-07	0.12	0.21	0.077	0.21	0.28	0.0065	-0.056	0.7	0	0	0	0	0	0	0	0	0	0	0	0	0	0	0
COPS8	6.2	8.17	0.12	0.38	6.4e-09	9.3e-13	0.1	0.28	0.07	0.082	0.083	0.44	-0.071	0.62	0	0	0	0	0	0	0	0	0	0	0	0	0	0	0
COPS9	2.57	-1.47	0.13	-0.064	0.013	0.16	0.22	0.27	0.22	0.12	-0.15	0.16	-0.14	0.29	0	0	0	0	0	0	0	0	0	0	0	0	0	0	0
COPZ1	6.35	7.68	0.12	0.36	3e-09	9.8e-12	0.1	0.28	0.073	0.092	0.57	1.5e-09	0.011	0.94	0	0	0	0	0	0	0	0	0	0	0	0	0	0	0
COPZ2	6.35	6.59	0.32	0.53	3e-09	2.5e-09	0.24	0.45	0.21	0.14	0.77	1.1e-20	-0.054	0.71	0	0	0	0	0	0	0	0	0	0	0	0	0	0	0
COQ10B	-17.85	-5.84	-0.92	-0.26	7.3e-31	4.6e-08	0.18	0.29	0.21	0.13	0.25	0.016	-0.045	0.76	0	0	0	0	0	0	0	0	0	0	0	0	0	0	0
COQ3	-18.93	-14.08	-1.23	-0.82	5.9e-31	3.2e-27	0.19	0.31	0.25	0.21	0.22	0.032	0.59	2.3e-07	0	0	0	0	0	0	0	0	0	0	0	0	0	0	0
COQ5	-17.91	-1.68	-0.89	-0.074	1e-30	0.11	0.17	0.23	0.2	0.17	0.035	0.75	0.63	1.3e-08	0	0	0	0	0	0	0	0	0	0	0	0	0	0	0
COQ6	-18.56	-17.04	-1.04	-0.88	1.3e-31	6.9e-35	0.19	0.3	0.22	0.18	0.099	0.35	0.54	4e-06	0	0	0	0	0	0	0	0	0	0	0	0	0	0	0
COQ7	-16.47	-1.78	-0.79	-0.058	6.9e-29	0.088	0.17	0.19	0.2	0.11	0.32	0.0012	0.49	4.3e-05	0	0	0	0	0	0	0	0	0	0	0	0	0	0	0
COQ8A	-13.74	-4.95	-0.72	-0.32	4.3e-24	2.7e-06	0.19	0.37	0.22	0.22	0.65	3.9e-13	0.81	1.6e-16	0	0	0	0	0	0	0	0	0	0	0	0	0	0	0
COQ8B	-3.21	14.05	-0.1	0.54	0.002	4.6e-27	0.17	0.21	0.11	0.098	0.43	1.1e-05	0.036	0.81	0	0	0	0	0	0	0	0	0	0	0	0	0	0	0
COQ9	-18.4	-13.76	-0.99	-0.71	3.3e-32	1.2e-28	0.2	0.34	0.21	0.16	0.48	5.8e-07	0.6	1.5e-07	0	0	0	0	0	0	0	0	0	0	0	0	0	0	0
CORO1A	15.74	14.68	1.18	2.19	2.4e-34	1.7e-28	0.27	0.5	0.45	0.72	0.8	1.6e-22	0.86	2.4e-20	0	0	0	0	0	0	0	0	0	0	1	0	0	0	0
CORO1B	-11.68	2.88	-0.21	0.093	2.8e-22	0.0057	0.085	0.18	0.077	0.11	0.31	0.0018	0.43	0.00046	0	0	0	0	0	0	0	0	0	0	0	0	0	0	0
CORO1C	16.44	15.34	0.49	1.02	2.7e-36	2.3e-30	0.14	0.31	0.13	0.21	0.47	1.6e-06	0.46	0.00013	0	0	0	0	0	0	0	0	0	0	0	0	0	0	0
CORO2B	-24.77	-16.08	-1.15	-1.75	1.2e-48	6.2e-34	0.27	1.28	0.16	0.19	0.71	1.7e-16	0.21	0.1	0	0	0	0	0	0	0	0	0	0	0	0	0	0	0
COTL1	-13.18	-9.01	-0.95	-0.78	1.1e-21	5.7e-14	0.2	0.3	0.3	0.36	0.65	5e-13	0.85	4.2e-19	0	0	0	0	0	0	0	0	0	0	0	0	0	0	0
COX11	-15.01	-15.51	-0.67	-0.57	1e-26	2.1e-32	0.16	0.21	0.19	0.13	0.18	0.088	0.5	2.6e-05	1	0	0	0	0	0	0	0	0	0	0	0	0	0	0
COX15	-0.25	-4.67	-0.013	-0.15	0.82	9.1e-06	0.28	0.18	0.2	0.11	0.37	0.00023	0.67	8.3e-10	1	0	0	0	0	0	0	0	0	0	0	0	0	0	0
COX17	-20.83	1.22	-1.37	0.058	3.5e-37	0.24	0.31	0.28	0.23	0.14	0.37	0.00018	0.49	4e-05	1	0	0	0	0	0	0	0	0	0	0	0	0	0	0
COX18	-4.51	-8.57	-0.26	-0.35	1.8e-05	1.6e-14	0.28	0.23	0.24	0.15	0.25	0.015	0.61	8.7e-08	0	0	0	0	0	0	0	0	0	0	0	0	0	0	0
COX19	-19.44	3.91	-0.65	0.18	6.1e-37	0.00019	0.14	0.27	0.14	0.13	0.13	0.23	0.039	0.79	0	0	0	0	0	0	0	0	0	0	0	0	0	0	0
COX20	-6.23	-0.31	-0.32	-0.011	1e-08	0.77	0.21	0.22	0.23	0.12	0.079	0.46	0.027	0.86	0	0	0	0	0	0	0	0	0	0	0	0	0	0	0
COX4I1	-18.96	-7.46	-1.27	-0.32	2.1e-31	9e-12	0.22	0.28	0.25	0.13	0.3	0.0034	0.41	0.0008	1	0	0	0	0	0	0	0	0	0	0	0	0	0	0
COX5A	-22.2	-16.31	-1.53	-0.86	2e-36	3.2e-32	0.26	0.28	0.24	0.19	0.49	4.5e-07	0.45	0.00023	1	0	0	0	0	0	0	0	0	0	0	0	0	0	0
COX5B	-24.65	-11.13	-1.43	-0.54	4.7e-39	6.8e-21	0.2	0.26	0.21	0.18	0.17	0.093	0.54	4e-06	1	0	0	0	0	0	0	0	0	0	0	0	0	0	0
COX6A1	-22.49	-6.01	-1.21	-0.32	1.7e-37	1.8e-08	0.2	0.33	0.2	0.17	0.029	0.79	0.51	1.5e-05	1	0	0	0	0	0	0	0	0	0	0	0	0	0	0
COX6B1	-26.89	-5.87	-1.68	-0.22	1.9e-40	4.5e-08	0.19	0.18	0.21	0.15	0.18	0.083	0.53	6.1e-06	1	0	0	0	0	0	0	0	0	0	0	0	0	0	0
COX6C	-20.19	-0.96	-1.59	-0.067	7.1e-33	0.36	0.27	0.45	0.27	0.16	0.18	0.088	0.42	0.0005	1	0	0	0	0	0	0	0	0	0	0	0	0	0	0
COX7A1	-14.24	0.54	-1.45	0.061	4.1e-23	0.61	0.29	0.69	0.36	0.32	0.68	1.1e-14	0.63	1.9e-08	1	0	0	0	0	0	0	0	0	0	0	0	0	0	0
COX7A2	-18.39	-4.18	-1.34	-0.19	8.7e-32	6.6e-05	0.3	0.26	0.26	0.16	0.0083	0.94	0.15	0.26	1	0	0	0	0	0	0	0	0	0	0	0	0	0	0
COX7A2L	-20.77	-0.62	-1.75	-0.03	6e-34	0.56	0.33	0.29	0.27	0.14	0.025	0.82	0.35	0.005	1	0	0	0	0	0	0	0	0	0	0	0	0	0	0
COX7C	-18.03	-2.29	-1.66	-0.11	6.3e-29	0.028	0.26	0.27	0.31	0.15	0.0096	0.93	0.42	0.00065	1	0	0	0	0	0	0	0	0	0	0	0	0	0	0
COX8A	-19.51	-9.83	-1.33	-0.47	2.3e-31	3.5e-17	0.19	0.23	0.25	0.19	-0.054	0.62	0.43	0.00048	1	0	0	0	0	0	0	0	0	0	0	0	0	0	0
CP	5.16	8.58	0.46	5.68	1e-06	2.5e-13	0.38	1.15	0.43	1.12	0.12	0.27	0.29	0.024	0	0	0	0	0	0	0	0	0	0	0	0	0	0	0
CPA3	-0.55	8.18	-0.075	1.92	0.6	4.4e-13	0.55	0.84	0.65	1.07	0.43	1.1e-05	0.67	6.3e-10	0	0	0	0	0	0	0	0	0	0	0	0	0	0	0
CPB2	-0.076	0.26	-0.0051	0.071	0.94	0.81	0.33	1.81	0.28	0.39	-0.035	0.75	-0.0051	0.97	0	0	0	0	0	0	0	0	0	0	0	0	0	0	0
CPD	-4.32	2.05	-0.15	0.17	3.6e-05	0.049	0.2	0.5	0.12	0.18	0.67	6.3e-14	0.3	0.019	0	0	0	0	0	0	0	0	0	0	0	0	0	0	0
CPEB2	6.75	5.6	0.22	0.44	3.8e-10	1.9e-07	0.17	0.43	0.13	0.22	0.51	9.3e-08	-0.036	0.8	0	0	0	0	0	0	0	0	0	0	0	0	0	0	0
CPEB4	-7.94	-18.47	-0.19	-1.08	8e-13	1.1e-34	0.12	0.29	0.1	0.21	0.35	0.00043	0.45	0.00019	0	0	0	0	0	0	0	0	0	0	0	0	0	0	0
CPM	-9.1	-7.61	-0.51	-0.76	6.1e-15	3.9e-12	0.23	0.66	0.24	0.32	0.56	3e-09	0.32	0.01	0	0	0	0	0	0	0	0	0	0	0	0	0	0	0
CPN1	4.41	0.68	0.4	0.46	2.4e-05	0.53	0.42	4.02	0.39	0.82	0.14	0.17	0.28	0.031	0	0	0	0	0	0	0	0	0	0	0	0	0	0	0
CPN2	4.56	-7.99	0.39	-2.27	1.3e-05	7.4e-13	0.41	3.04	0.36	0.65	0.14	0.18	-0.16	0.24	0	0	0	0	0	0	0	0	0	0	0	0	0	0	0
CPNE1	4.19	3.7	0.21	0.15	6.5e-05	0.0004	0.21	0.23	0.25	0.14	0.54	1.5e-08	0.42	0.00064	0	0	0	0	0	0	0	0	0	0	0	0	0	0	0
CPNE2	19.87	20.18	0.57	1.36	1.3e-43	6.1e-39	0.14	0.29	0.11	0.19	0.78	1.9e-21	0.45	0.00017	0	0	0	0	0	0	0	0	0	0	0	0	0	0	0
CPNE3	4.42	-2.56	0.13	-0.12	2.4e-05	0.014	0.16	0.32	0.097	0.12	0.66	2e-13	0.42	0.00066	0	0	0	0	0	0	0	0	0	0	0	0	0	0	0
CPNE8	10.56	14.83	0.25	0.82	5.1e-20	1.7e-27	0.12	0.29	0.098	0.1	0.71	2.1e-16	0.3	0.018	0	0	0	0	0	0	0	0	0	0	0	0	0	0	0
CPOX	15.09	11.86	0.52	0.65	2.1e-31	2.5e-21	0.18	0.3	0.12	0.11	0.61	4.9e-11	0.14	0.32	0	0	0	0	0	0	0	0	0	0	0	0	0	0	0
CPPED1	-1.48	-10.06	-0.06	-0.45	0.16	2.3e-18	0.17	0.25	0.19	0.16	0.58	4.5e-10	0.55	2.7e-06	0	0	0	0	0	0	0	0	0	0	0	0	0	0	0
CPQ	-17.06	-3.78	-1.77	-0.19	5.1e-27	0.00031	0.25	0.33	0.34	0.13	0.2	0.052	0.43	0.00039	0	0	0	0	0	0	0	0	0	0	0	0	0	0	0
CPS1	-10.57	-6.66	-1.03	-1.05	4.7e-17	8.4e-10	0.33	1.42	0.38	0.32	0.56	2.2e-09	0.73	4.3e-12	0	0	0	0	0	0	0	0	0	0	0	0	0	0	0
CPSF1	4.78	-2.61	0.065	-0.14	5.7e-06	0.012	0.059	0.28	0.063	0.2	0.12	0.27	-0.087	0.54	0	0	0	0	0	0	0	0	0	0	0	0	0	0	0
CPSF2	-1.01	-9.34	-0.015	-0.26	0.34	4.7e-16	0.062	0.19	0.067	0.063	0.062	0.56	0.24	0.07	0	0	0	0	0	0	0	0	0	0	0	0	0	0	0
CPSF3	8.67	9.06	0.12	0.33	1.8e-14	3.2e-15	0.056	0.21	0.068	0.091	0.099	0.35	0.19	0.14	0	0	0	0	0	0	0	0	0	0	0	0	0	0	0
CPSF4	-0.97	2.88	-0.018	0.1	0.36	0.0056	0.076	0.2	0.086	0.11	0.076	0.48	-0.095	0.5	0	0	0	0	0	0	0	0	0	0	0	0	0	0	0
CPSF6	-1.7	1.16	-0.036	0.12	0.1	0.27	0.087	0.69	0.1	0.098	0.26	0.011	0.52	1.1e-05	0	0	0	0	0	0	0	0	0	0	0	0	0	0	0
CPSF7	-4.99	-3.63	-0.091	-0.11	2.2e-06	0.00051	0.089	0.2	0.077	0.087	0.37	0.00022	-0.29	0.025	0	0	0	0	0	0	0	0	0	0	0	0	0	0	0
CPT1A	-11.94	-12.34	-0.68	-0.74	5.7e-20	4.7e-23	0.18	0.31	0.25	0.23	0.38	0.00016	0.42	0.00064	0	0	0	0	0	0	0	0	0	0	0	0	0	0	0
CPT2	-12.8	-7.91	-1.08	-0.58	8.2e-21	1.9e-12	0.23	0.36	0.33	0.29	0.47	1.3e-06	0.77	4.7e-14	0	0	0	0	0	0	0	0	0	0	0	0	0	0	0
CPTP	-3.55	-7.58	-0.099	-0.37	0.00068	6.8e-12	0.12	0.25	0.13	0.2	0.36	0.0003	0.46	0.00015	0	0	0	0	0	0	0	0	0	0	0	0	0	0	0
CPXM2	-0.85	-1.04	-0.063	-0.13	0.42	0.32	0.44	0.84	0.23	0.29	0.57	7.2e-10	0.28	0.029	0	0	0	0	0	0	0	0	0	0	0	0	0	0	0
CRABP1	-13.74	-13.69	-2.29	-4.56	1e-21	1.9e-23	0.47	6.16	0.48	0.55	0.34	0.00064	0.84	9.8e-19	0	0	0	0	0	0	0	0	0	0	0	0	0	0	0
CRADD	1.02	-0.53	0.027	-0.033	0.33	0.62	0.12	0.39	0.11	0.16	0.63	3.1e-12	0.55	2.2e-06	0	0	0	0	0	0	0	0	0	0	0	0	0	0	0
CRAT	-17.43	-14.29	-1.32	-1.13	2.6e-28	1.2e-25	0.21	0.37	0.28	0.29	0.45	4.5e-06	0.83	1.1e-17	0	0	0	0	0	0	0	0	0	0	0	0	0	0	0
CRBN	-22.9	-7.24	-0.56	-0.24	1.3e-45	3.6e-11	0.11	0.22	0.099	0.092	0.19	0.068	0.29	0.023	0	0	0	0	0	0	0	0	0	0	0	0	0	0	0
CREB1	9.38	10.21	0.26	0.32	1e-16	6.3e-19	0.13	0.16	0.13	0.12	0.19	0.065	0.36	0.0044	0	0	0	1	0	0	0	0	0	0	0	0	0	0	0
CREBBP	7.79	-0.96	0.15	-0.049	1.3e-12	0.36	0.089	0.29	0.084	0.18	0.12	0.26	-0.27	0.04	0	0	0	0	0	0	1	0	0	0	0	0	0	0	0
CREG1	-7.58	11.36	-0.39	0.6	1e-11	1.7e-20	0.23	0.29	0.22	0.13	0.6	5.5e-11	0.068	0.64	0	0	0	0	0	0	0	0	0	0	0	0	0	0	0
CRELD1	-4.71	-7.54	-0.21	-0.29	7.3e-06	6.3e-12	0.25	0.25	0.17	0.11	0.32	0.0015	0.27	0.04	0	0	0	0	0	0	0	0	0	0	0	0	0	0	0
CRELD2	5.28	8.96	0.31	0.6	5.7e-07	5.4e-15	0.31	0.35	0.22	0.19	0.36	0.00033	0.094	0.5	0	0	0	0	0	0	0	0	0	0	0	0	0	0	0
CRHBP	-9.44	-16.94	-1.39	-3.74	3.7e-14	8.8e-27	0.32	1.37	0.54	0.45	0.28	0.0064	0.5	2e-05	0	0	0	0	0	0	0	0	0	0	0	0	0	0	0
CRIM1	-9.86	1.82	-0.44	0.095	1.1e-17	0.082	0.24	0.33	0.17	0.12	0.56	2.1e-09	0.3	0.02	0	0	0	0	0	0	0	0	0	0	0	0	0	0	0
CRIP1	6.38	8.88	0.59	1.59	2.6e-09	3.4e-14	0.42	0.75	0.41	0.36	0.67	4.6e-14	0.38	0.002	0	0	0	0	0	0	0	0	0	0	0	0	0	0	0
CRIP2	-0.95	11.38	-0.047	0.93	0.36	2.5e-21	0.25	0.38	0.2	0.3	0.72	1.5e-16	0.61	5.1e-08	0	0	0	0	0	0	0	0	0	0	0	0	0	0	0
CRIPT	0.88	8.16	0.037	0.3	0.4	4.2e-13	0.24	0.21	0.14	0.094	0.33	0.00088	-0.11	0.45	0	0	0	0	0	0	0	0	0	0	0	0	0	0	0
CRISP3	3.7	1.31	0.33	2.74	0.00038	0.21	0.43	6.53	0.37	1.4	0.11	0.3	0.069	0.63	0	0	0	0	0	0	0	0	0	0	0	0	0	0	0
CRK	2.85	5.52	0.053	0.21	0.006	2.4e-07	0.097	0.22	0.073	0.11	0.61	2.3e-11	-0.0041	0.98	0	0	0	0	0	0	0	0	0	0	0	0	0	0	0
CRKL	15.43	7.68	0.25	0.26	1.6e-33	8.7e-12	0.08	0.2	0.069	0.068	0.52	3.8e-08	0.051	0.73	0	0	0	0	0	0	0	0	0	0	0	0	0	0	0
CRLF3	24.87	16.7	0.97	0.75	1.9e-56	2.1e-35	0.16	0.21	0.19	0.17	0.58	5.3e-10	0.5	2.4e-05	0	0	0	0	0	0	0	0	0	0	0	0	0	0	0
CRMP1	5.67	-9.19	0.42	-0.72	9.2e-08	4.1e-16	0.33	0.5	0.35	0.26	0.37	0.00023	0.41	0.00072	0	0	0	0	0	0	0	0	0	0	0	0	0	0	0
CRNKL1	6.13	7.57	0.11	0.17	9.6e-09	5.7e-12	0.085	0.12	0.073	0.071	0.31	0.002	0.16	0.24	0	0	0	0	0	0	0	0	0	0	0	1	0	0	0
CROCC	-8.16	-3.53	-0.21	-0.2	1.5e-13	0.00072	0.16	0.3	0.075	0.22	0.42	2.5e-05	0.25	0.059	0	0	0	0	0	0	0	0	0	0	0	0	0	0	0
CROT	-18.93	-17.59	-0.96	-0.7	3.7e-32	5.3e-39	0.17	0.27	0.2	0.12	0.33	0.001	0.16	0.23	0	0	0	0	0	0	0	0	0	0	0	0	0	0	0
CRP	1.19	1.09	0.23	7.61	0.26	0.3	0.75	9.23	0.97	0.89	0.016	0.88	0.3	0.019	0	0	0	0	0	0	0	0	0	0	0	0	0	0	0
CRTAC1	0.45	-0.5	0.027	-0.22	0.67	0.64	0.28	2.74	0.26	1.31	0.23	0.022	0.45	0.00021	0	0	0	0	0	0	0	0	0	0	0	0	0	0	0
CRTAP	17.83	2.77	0.67	0.12	8.3e-39	0.008	0.18	0.26	0.15	0.11	0.39	8.8e-05	0.11	0.44	0	0	0	0	0	0	0	0	0	0	0	0	0	0	0
CRTC1	-4.38	-15.51	-0.14	-0.9	3.3e-05	1.4e-30	0.14	0.31	0.15	0.21	0.14	0.19	0.064	0.65	0	0	0	0	0	0	0	0	0	0	0	0	0	0	0
CRTC2	9.91	4.22	0.25	0.16	3.1e-18	5.7e-05	0.12	0.2	0.1	0.14	0.23	0.024	-0.045	0.76	0	0	0	0	0	0	0	0	0	0	0	0	0	0	0
CRTC3	15.33	4.31	0.49	0.2	3e-33	4e-05	0.15	0.25	0.14	0.16	0.4	5.2e-05	0.057	0.7	0	0	0	0	0	0	0	0	0	0	0	0	0	0	0
CRYAA	-12.51	-7.15	-2.57	-5.7	2.4e-19	1e-09	0.33	6.76	0.56	1.15	0.14	0.19	0.58	4.7e-07	0	0	0	0	0	0	0	0	0	0	0	0	0	0	0
CRYAB	12.91	6.17	0.88	0.96	1.3e-25	1.5e-08	0.32	0.75	0.26	0.43	0.75	1.1e-18	0.55	1.8e-06	0	0	0	0	0	0	0	0	0	0	0	0	0	0	0
CRYBB3	-4.87	-0.29	-0.67	-0.075	4.4e-06	0.79	0.71	1.76	0.53	0.44	0.49	3e-07	0.73	5.6e-12	0	0	0	0	0	0	0	0	0	0	0	0	0	0	0
CRYBG3	-3.3	-3.09	-0.1	-0.19	0.0016	0.003	0.13	0.35	0.14	0.21	0.8	8.5e-23	0.65	3.8e-09	0	0	0	0	0	0	0	0	0	0	0	0	0	0	0
CRYL1	-15.19	-15.01	-0.81	-1.34	1.6e-26	2.8e-26	0.19	0.4	0.22	0.31	0.63	2.9e-12	0.75	3e-13	0	0	0	0	0	0	0	0	0	0	0	0	0	0	0
CRYM	-11.06	-11.36	-0.96	-1.65	4.6e-18	1.5e-19	0.29	0.86	0.35	0.45	0.77	1.2e-20	0.89	3.2e-23	0	0	0	0	0	0	0	0	0	0	0	0	0	0	0
CRYZ	-8.82	-5.57	-0.46	-0.34	2e-14	1.6e-07	0.22	0.41	0.22	0.18	0.72	1.1e-16	0.72	1.3e-11	0	0	0	0	0	0	0	0	0	0	0	0	0	0	0
CRYZL1	-9.57	4.93	-0.22	0.16	3.5e-17	3.9e-06	0.12	0.21	0.088	0.066	0.26	0.01	-0.099	0.48	0	0	0	0	0	0	0	0	0	0	0	0	0	0	0
CS	-15.28	-12.85	-0.63	-0.42	3e-29	7.6e-26	0.19	0.23	0.17	0.09	0.48	6.1e-07	0.44	0.00024	0	0	1	0	0	0	0	0	0	0	0	0	0	0	0
CSAD	-2.55	-6.52	-0.12	-0.28	0.014	1.4e-09	0.22	0.27	0.21	0.13	0.12	0.24	0.32	0.012	0	0	0	0	0	0	0	0	0	0	0	0	0	0	0
CSDC2	-10.81	-15.46	-0.93	-2.46	3.6e-19	3.9e-29	0.44	1.46	0.31	0.39	0.71	2e-16	0.82	2.8e-17	0	0	0	0	0	0	0	0	0	0	0	0	0	0	0
CSDE1	-14.83	4.97	-0.24	0.13	1.6e-31	2.9e-06	0.087	0.16	0.063	0.07	0.14	0.2	0.18	0.19	0	0	0	0	0	0	0	0	0	0	0	0	0	0	0
CSE1L	5.96	7.19	0.12	0.29	2.2e-08	4.3e-11	0.096	0.21	0.08	0.14	0.47	1.1e-06	0.6	9.8e-08	0	0	0	0	0	0	0	0	0	0	0	0	0	0	0
CSK	21.9	11.19	0.62	0.79	2.1e-49	1.1e-20	0.11	0.34	0.15	0.23	0.42	1.6e-05	0.61	8e-08	0	0	0	0	0	0	0	0	0	0	0	0	0	0	0
CSNK1A1	-8.14	16.38	-0.14	0.66	1.5e-13	4.1e-33	0.097	0.21	0.066	0.12	0.36	0.0003	0.14	0.32	0	0	0	0	0	0	0	0	0	0	0	0	0	0	0
CSNK1D	-6.59	-6.07	-0.1	-0.29	1.1e-09	1.7e-08	0.071	0.23	0.068	0.19	-0.093	0.38	0.33	0.0089	0	0	0	0	0	0	0	0	0	0	0	0	0	0	0
CSNK1G3	-8.32	11.17	-0.2	0.38	2.6e-13	8.9e-21	0.097	0.19	0.11	0.1	0.063	0.56	-0.26	0.046	0	0	0	0	0	0	0	0	0	0	0	0	0	0	0
CSNK2A1	13.25	4.95	0.22	0.16	4e-27	3.7e-06	0.09	0.21	0.056	0.063	0.19	0.061	-0.0098	0.95	0	0	0	0	0	0	0	0	0	0	0	0	0	0	0
CSNK2A2	15.51	1.18	0.2	0.056	2.5e-33	0.26	0.071	0.29	0.046	0.13	0.24	0.019	0.38	0.0019	0	0	0	0	0	0	0	0	0	0	0	0	0	0	0
CSNK2B	-0.43	1.94	-0.0098	0.06	0.68	0.063	0.14	0.18	0.063	0.1	0.12	0.25	-0.044	0.76	0	0	0	0	0	0	0	0	0	0	0	0	0	0	0
CSPG4	21.35	14.13	1.41	2.51	2.1e-40	2.9e-25	0.29	0.59	0.15	0.29	0.8	1.2e-22	0.2	0.13	0	0	0	0	0	0	0	0	0	0	0	0	0	0	0
CSRP1	-7.08	-6.31	-0.72	-0.5	1.6e-10	4.8e-09	0.49	0.44	0.4	0.3	0.69	3e-15	0.45	0.00021	0	0	0	0	0	0	0	0	0	0	0	0	0	0	0
CSRP2	-8.17	2.73	-0.59	0.35	6.8e-13	0.0089	0.32	0.77	0.3	0.26	0.5	1.6e-07	-0.13	0.36	0	0	0	0	0	0	0	0	0	0	0	0	0	0	0
CST3	-10.21	3.04	-1.11	0.17	1.1e-15	0.0035	0.24	0.32	0.43	0.17	0.28	0.0051	0.22	0.1	0	0	0	0	0	0	0	0	0	0	0	0	0	0	0
CST6	-9.48	-2.51	-1.51	-1.89	3.6e-14	0.017	0.31	1.42	0.57	2.43	-0.0051	0.96	-0.3	0.019	0	0	0	0	0	0	0	0	0	0	0	0	0	0	0
CSTA	14.55	7.98	1.25	2.84	3.6e-30	3.8e-12	0.35	1.08	0.4	0.98	0.78	7.3e-21	0.61	7.2e-08	0	0	0	0	0	0	0	0	0	0	0	0	0	0	0
CSTB	13.21	5.47	0.52	1.14	4.7e-27	4.7e-07	0.19	1	0.15	0.27	0.75	4.1e-19	0.69	2.1e-10	0	0	0	0	0	0	0	0	0	0	0	0	0	0	0
CSTF1	0.97	11.77	0.017	0.38	0.36	1e-21	0.082	0.18	0.079	0.079	0.32	0.0014	0.051	0.73	0	0	0	0	0	0	0	0	0	0	0	0	0	0	0
CSTF2	1.67	0.6	0.022	0.019	0.11	0.58	0.064	0.19	0.057	0.095	0.0056	0.96	0.027	0.86	0	0	0	0	0	0	0	0	0	0	0	0	0	0	0
CSTF2T	2.46	0.67	0.049	0.019	0.018	0.53	0.08	0.15	0.095	0.11	0.49	3.3e-07	0.46	0.00014	0	0	0	0	0	0	0	0	0	0	0	0	0	0	0
CSTF3	0.37	3.2	0.0076	0.099	0.73	0.0022	0.087	0.18	0.097	0.095	0.24	0.021	0.23	0.083	0	0	0	0	0	0	0	0	0	0	0	0	0	0	0
CTBP1	1.11	0.67	0.017	0.02	0.29	0.53	0.07	0.19	0.066	0.076	0.24	0.021	-0.27	0.039	0	0	0	0	0	0	0	0	0	0	0	0	0	0	0
CTBP2	6.27	5.37	0.15	0.32	4.5e-09	6.3e-07	0.12	0.35	0.098	0.11	0.78	7.6e-21	0.36	0.0035	0	0	0	0	0	0	0	0	0	0	0	0	0	0	0
CTBS	-12.84	-1.82	-0.92	-0.078	5e-21	0.081	0.2	0.23	0.3	0.16	0.46	1.9e-06	-0.052	0.72	0	0	0	0	0	0	0	0	0	0	0	0	0	0	0
CTCF	8.1	1.97	0.28	0.041	2.5e-13	0.059	0.15	0.12	0.16	0.064	0.29	0.0037	0.22	0.09	0	0	0	0	0	0	0	0	0	0	0	0	0	0	0
CTDP1	-5.2	-5.16	-0.08	-0.19	8.4e-07	1.1e-06	0.079	0.22	0.061	0.12	0.36	0.00034	-0.0038	0.98	0	0	0	0	0	0	0	0	0	0	0	0	0	0	0
CTDSPL2	12.09	7.81	0.33	0.24	3.3e-24	2.9e-12	0.12	0.19	0.12	0.078	0.55	6e-09	0.49	4.4e-05	0	0	0	0	0	0	0	0	0	0	0	0	0	0	0
CTF1	-3.75	-12.8	-0.23	-1.1	0.00033	8.3e-26	0.3	0.63	0.26	0.25	0.3	0.0034	0.25	0.051	0	0	0	0	0	0	0	0	0	0	0	0	0	0	0
CTGF	-10.55	-9.25	-0.83	-1.14	1e-17	6.2e-16	0.32	0.81	0.31	0.39	0.47	9.6e-07	0.58	5e-07	0	0	0	0	0	0	0	0	0	0	0	0	0	0	0
CTH	-15.4	-17.23	-1.31	-1.94	2.1e-25	3.1e-30	0.26	0.65	0.31	0.33	0.66	1.3e-13	0.69	1.3e-10	0	0	0	0	0	0	0	0	0	0	1	0	0	0	0
CTHRC1	11.87	9.68	1.63	2.77	4.5e-22	8.8e-16	0.54	0.89	0.54	0.48	0.63	4.1e-12	0.31	0.014	0	0	0	0	0	0	0	0	0	0	0	0	0	0	0
CTIF	-6.97	-15.84	-0.21	-0.68	1.9e-10	1.1e-33	0.13	0.26	0.13	0.15	0.73	2.4e-17	0.26	0.042	0	0	0	0	0	0	0	0	0	0	0	0	0	0	0
CTNNA1	-15.81	5.79	-0.33	0.21	2e-32	9e-08	0.098	0.22	0.086	0.076	0.48	5.3e-07	0.13	0.34	0	0	0	0	0	0	0	0	0	0	0	0	0	0	0
CTNNB1	-9.94	4.79	-0.21	0.22	9.1e-18	7.2e-06	0.099	0.28	0.091	0.088	0.21	0.039	-0.073	0.61	0	0	0	0	0	0	0	0	0	0	0	0	0	0	0
CTNNBL1	0.77	12.89	0.012	0.47	0.47	1.8e-23	0.075	0.21	0.068	0.062	0.11	0.32	0.068	0.64	0	0	0	0	0	0	0	0	0	0	0	1	0	0	0
CTNND1	-9.47	-0.75	-0.18	-0.026	8.2e-17	0.48	0.096	0.22	0.079	0.088	0.69	4e-15	0.39	0.0015	0	0	0	0	0	0	0	0	0	0	0	0	0	0	0
CTPS1	9.76	-2.17	0.35	-0.19	7.8e-18	0.037	0.17	0.52	0.16	0.29	0.35	0.00048	-0.16	0.25	0	0	0	0	0	0	0	0	0	0	0	0	0	0	0
CTPS2	14.36	7.02	0.33	0.33	6.3e-29	1.6e-10	0.13	0.26	0.066	0.14	0.43	1.1e-05	0.33	0.0094	0	0	0	0	0	0	0	0	0	0	0	0	0	0	0
CTR9	-0.68	-7.63	-0.011	-0.18	0.52	4.8e-12	0.075	0.15	0.066	0.062	0.41	2.9e-05	0.12	0.38	0	0	0	0	0	0	0	0	0	0	0	0	0	0	0
CTSA	-22.66	-8.03	-1.32	-0.68	3.9e-38	5.7e-13	0.23	0.48	0.21	0.31	0.74	4.9e-18	0.44	0.00026	0	0	0	0	0	0	0	0	0	0	0	0	0	0	0
CTSB	-8.71	0.1	-0.54	0.012	4.1e-14	0.93	0.27	0.7	0.26	0.35	0.81	2.2e-23	0.55	1.9e-06	0	0	0	1	0	0	0	0	0	0	0	0	0	0	0
CTSC	-15.73	-2.52	-0.9	-0.16	1e-26	0.015	0.18	0.38	0.23	0.21	0.62	9.2e-12	0.3	0.019	0	0	0	0	0	0	0	0	0	0	1	0	0	0	0
CTSD	0.38	5.83	0.02	0.58	0.72	8e-08	0.26	0.55	0.21	0.21	0.76	1.1e-19	0.39	0.0014	0	0	0	0	0	0	0	0	0	0	0	0	0	0	0
CTSF	-10.31	-6.36	-0.57	-0.4	5.9e-19	4.3e-09	0.31	0.45	0.2	0.14	0.55	5.7e-09	-0.023	0.87	0	0	0	0	0	0	0	0	0	0	0	0	0	0	0
CTSG	7.52	2.9	0.72	0.95	5.7e-12	0.0056	0.44	1.6	0.41	0.83	0.3	0.0034	0.65	3.2e-09	0	0	0	0	0	0	0	0	0	0	0	0	0	0	0
CTSH	-16.65	-13.34	-1.64	-1.31	2.2e-26	1.2e-22	0.22	0.4	0.34	0.35	0.48	7.1e-07	0.57	5.6e-07	0	0	0	0	0	0	0	0	0	0	0	0	0	0	0
CTSL	-13.22	8.08	-0.74	0.58	4.6e-23	8.5e-13	0.21	0.38	0.23	0.18	0.43	1.1e-05	0.15	0.25	0	0	0	0	0	0	0	0	0	0	0	0	0	0	0
CTSO	-10.87	10.17	-0.63	0.55	2.6e-18	9e-18	0.21	0.3	0.25	0.14	0.49	4.8e-07	-0.29	0.024	0	0	0	0	0	0	0	0	0	0	0	0	0	0	0
CTSS	-4.18	11.42	-0.3	2.73	7.1e-05	9.5e-20	0.31	0.74	0.32	0.67	0.72	9.5e-17	-0.066	0.64	0	0	0	1	0	0	0	0	0	0	0	0	0	0	0
CTSZ	-8.26	9.86	-0.5	1.54	3.7e-13	3.2e-16	0.26	0.67	0.26	0.2	0.76	1.2e-19	0.19	0.16	0	0	0	0	0	0	0	0	0	0	0	0	0	0	0
CTTN	-11.83	-0.28	-0.23	-0.01	3.4e-23	0.79	0.1	0.22	0.078	0.11	0.33	0.0012	0.41	0.00097	0	0	0	0	0	0	0	0	0	0	0	0	0	0	0
CTTNBP2NL	11.72	8.62	0.27	0.4	8.1e-22	1.7e-14	0.083	0.18	0.12	0.23	0.38	0.00016	0.71	3.3e-11	0	0	0	0	0	0	0	0	0	0	0	0	0	0	0
CTU1	4.46	6.01	0.19	0.35	2e-05	2e-08	0.21	0.3	0.18	0.21	0.14	0.18	0.11	0.43	0	0	0	0	0	0	0	0	0	0	0	0	0	0	0
CUBN	-14.65	-11.9	-1.26	-1.57	2.8e-24	2.9e-20	0.27	0.68	0.32	0.43	0.8	2.9e-23	0.82	4.8e-17	0	0	0	0	0	0	0	0	0	0	0	0	0	0	0
CUEDC1	-6.19	-7.16	-0.23	-0.31	1e-08	4.4e-11	0.17	0.26	0.16	0.15	0.49	3.8e-07	0.27	0.039	0	0	0	0	0	0	0	0	0	0	0	0	0	0	0
CUL1	12.69	10.43	0.2	0.33	1.2e-25	3.8e-18	0.088	0.19	0.055	0.065	0.45	4.8e-06	0.12	0.38	0	0	0	0	0	0	0	0	0	0	0	0	0	0	0
CUL2	15.89	5.19	0.25	0.17	1.1e-34	1.2e-06	0.08	0.2	0.06	0.075	0.44	5.2e-06	0.43	0.00043	0	0	0	0	0	0	1	0	0	0	0	0	0	0	0
CUL3	3.27	-9.89	0.048	-0.26	0.0017	2e-17	0.092	0.18	0.036	0.059	0.31	0.0018	0.23	0.084	0	0	0	0	0	0	0	0	0	0	0	0	0	0	0
CUL4A	5.74	-6.06	0.096	-0.16	7.3e-08	2e-08	0.097	0.18	0.052	0.066	0.66	2.7e-13	0.16	0.23	0	0	0	0	0	0	0	0	0	0	0	0	0	0	0
CUL4B	17.49	11.82	0.29	0.42	1.1e-37	2e-21	0.09	0.2	0.053	0.074	0.53	2.6e-08	0.099	0.48	0	0	0	0	0	0	0	0	0	0	0	0	0	0	0
CUL5	-1.09	-6.76	-0.018	-0.19	0.3	4.3e-10	0.098	0.18	0.053	0.084	0.58	3.9e-10	0.3	0.018	0	0	0	0	0	0	0	0	0	0	0	0	0	0	0
CUL7	-5.93	1.97	-0.13	0.077	2.5e-08	0.06	0.12	0.24	0.08	0.1	0.47	1.3e-06	0.22	0.097	0	0	0	0	0	0	0	0	0	0	0	0	0	0	0
CUL9	-9.37	-14.89	-0.25	-0.47	4.2e-16	8.1e-32	0.12	0.2	0.12	0.1	0.28	0.005	0.43	0.00039	0	0	0	0	0	0	0	0	0	0	0	0	0	0	0
CUTA	2.37	0.12	0.056	0.0049	0.022	0.91	0.12	0.24	0.089	0.14	0.56	3.3e-09	0.34	0.0065	0	0	0	0	0	0	0	0	0	0	0	0	0	0	0
CUTC	15.09	10.61	0.46	0.44	2e-30	1.2e-18	0.17	0.23	0.085	0.091	0.48	6.6e-07	0.033	0.82	0	0	0	0	0	0	0	0	0	0	0	0	0	0	0
CUX1	0.23	-11.95	0.004	-0.65	0.83	1.3e-23	0.09	0.35	0.072	0.18	0.49	2.8e-07	0.59	2.3e-07	0	0	0	0	0	0	0	0	0	0	0	0	0	0	0
CWC15	5.34	9.58	0.099	0.33	5e-07	1.3e-16	0.079	0.2	0.087	0.097	0.081	0.45	0.059	0.68	0	0	0	0	0	0	0	0	0	0	0	1	0	0	0
CWC22	2.94	3.04	0.049	0.1	0.0045	0.0035	0.082	0.19	0.069	0.11	0.21	0.043	0.24	0.063	0	0	0	0	0	0	0	0	0	0	0	0	0	0	0
CWC27	8.78	8.23	0.15	0.28	4.1e-15	3.3e-13	0.079	0.2	0.076	0.084	0.52	5.5e-08	0.31	0.013	0	0	0	0	0	0	0	0	0	0	0	0	0	0	0
CWF19L1	2.76	11.46	0.065	0.42	0.0078	9.1e-22	0.11	0.19	0.11	0.12	0.47	1.3e-06	0.74	1.6e-12	0	0	0	0	0	0	0	0	0	0	0	0	0	0	0
CWF19L2	-2.51	-3.36	-0.051	-0.11	0.015	0.0013	0.11	0.2	0.074	0.1	0.41	3.3e-05	-0.21	0.12	0	0	0	0	0	0	0	0	0	0	0	0	0	0	0
CXADR	-2.07	-4.12	-0.11	-0.39	0.045	8.3e-05	0.32	0.62	0.19	0.27	0.67	7.8e-14	0.55	2e-06	0	0	0	0	0	0	0	0	0	0	0	0	0	0	0
CXCL12	-6.45	-10.98	-0.54	-1.27	4.1e-09	4.6e-21	0.37	1.01	0.35	0.29	0.3	0.0031	0.44	0.00029	0	0	0	0	0	0	0	0	0	0	0	0	0	0	0
CXCL14	-8.91	-3.13	-0.93	-0.38	3.4e-14	0.0027	0.45	0.86	0.41	0.29	0.66	2.9e-13	0.66	2.1e-09	0	0	0	0	0	0	0	0	0	0	0	0	0	0	0
CXXC1	5.52	4.6	0.13	0.2	2e-07	1.4e-05	0.11	0.25	0.11	0.12	0.18	0.08	-0.021	0.89	0	0	0	0	0	0	0	0	0	0	0	0	0	0	0
CXXC5	-10.13	-1.79	-0.42	-0.086	1.7e-18	0.087	0.22	0.3	0.16	0.13	0.45	3.3e-06	0.063	0.66	0	0	0	0	0	0	0	0	0	0	0	0	0	0	0
CXorf38	22.64	19.14	0.56	0.78	4.4e-49	3.5e-39	0.13	0.2	0.085	0.13	0.59	1.4e-10	0.35	0.0055	0	0	0	0	0	0	0	0	0	0	0	0	0	0	0
CXorf56	1.92	8.4	0.045	0.22	0.065	5.6e-14	0.12	0.15	0.088	0.082	0.22	0.035	-0.029	0.85	0	0	0	0	0	0	0	0	0	0	0	0	0	0	0
CYB5A	-10.6	2.19	-0.73	0.19	1.2e-17	0.035	0.26	0.45	0.29	0.31	0.78	9.8e-21	0.83	1.7e-17	0	0	0	0	0	0	0	0	0	0	0	0	0	0	0
CYB5B	-1.58	3.26	-0.06	0.13	0.13	0.0018	0.21	0.23	0.14	0.11	0.27	0.008	-0.041	0.78	0	0	0	0	0	0	0	0	0	0	1	0	0	0	0
CYB5R1	-16.55	-7.8	-0.68	-0.3	7.3e-30	1.6e-12	0.15	0.2	0.17	0.15	0.35	0.00047	0.73	3.8e-12	0	0	0	0	0	0	0	0	0	0	0	0	0	0	0
CYB5R2	-10.09	-2.58	-0.55	-0.49	1.1e-18	0.014	0.33	1.53	0.18	0.23	0.75	7e-19	0.32	0.01	0	0	0	0	0	0	0	0	0	0	0	0	0	0	0
CYB5R3	17.34	9.14	0.54	0.86	5.1e-37	1e-14	0.16	0.49	0.11	0.13	0.52	4.2e-08	0.37	0.0032	0	0	0	0	0	0	0	0	0	0	0	0	0	0	0
CYBA	15.37	10.12	0.76	0.85	1e-32	5.8e-18	0.23	0.4	0.2	0.28	0.53	2.9e-08	0.56	1.7e-06	0	0	0	0	0	0	0	0	0	0	0	0	0	0	0
CYBB	22.36	14.24	1.62	2.34	4.5e-46	1.3e-26	0.28	0.55	0.31	0.65	0.69	2.6e-15	0.63	1.7e-08	0	0	0	0	0	0	1	0	0	0	0	0	0	0	0
CYBRD1	-6.21	-1.58	-0.42	-0.18	1.1e-08	0.13	0.29	0.74	0.29	0.28	0.7	1.7e-15	0.72	1.2e-11	0	0	0	0	0	0	0	0	0	0	0	0	0	0	0
CYC1	-16.88	-5.08	-0.9	-0.33	5.1e-31	1.6e-06	0.23	0.43	0.21	0.19	0.11	0.32	0.5	2.6e-05	1	0	0	0	0	0	0	0	0	0	0	0	0	0	0
CYCS	-19.03	-14.94	-1.28	-0.9	1.3e-32	3.2e-30	0.26	0.36	0.24	0.21	0.27	0.0087	0.53	5.7e-06	0	0	0	0	0	0	0	0	0	0	0	0	0	0	0
CYFIP1	20.6	13.83	0.31	0.53	5.3e-47	9e-28	0.074	0.2	0.064	0.13	0.22	0.035	0.61	5.7e-08	0	0	0	0	0	0	0	0	0	0	0	0	0	0	0
CYFIP2	-12.76	-14.44	-0.44	-1.64	8.4e-23	3e-24	0.13	0.48	0.15	0.38	0.44	6e-06	0.8	1.6e-15	0	0	0	0	0	0	0	0	0	0	0	0	0	0	0
CYGB	7.64	10.11	0.44	1.14	4.2e-12	4.2e-17	0.31	0.53	0.19	0.24	0.82	2.3e-24	0.42	0.00057	0	0	0	0	0	0	0	0	0	0	0	0	0	0	0
CYHR1	-0.41	-4.58	-0.013	-0.18	0.7	1.3e-05	0.16	0.24	0.13	0.12	0.041	0.7	-0.033	0.82	0	0	0	0	0	0	0	0	0	0	0	0	0	0	0
CYLD	13.65	11.75	0.31	0.63	1.2e-28	5.2e-21	0.11	0.29	0.094	0.1	0.67	7.3e-14	0.33	0.0099	0	0	0	0	0	0	0	0	0	0	0	0	0	0	0
CYP20A1	-11.48	-17.35	-0.45	-0.46	3.9e-20	3.3e-38	0.15	0.17	0.17	0.078	0.39	8.7e-05	0.4	0.0011	0	0	0	0	0	0	0	0	0	0	0	0	0	0	0
CYP27A1	-16.5	-3.87	-1.23	-0.4	1.3e-27	0.00022	0.24	0.68	0.28	0.31	0.69	4.8e-15	0.8	5.3e-16	0	0	0	0	0	0	0	0	0	0	0	0	0	0	0
CYP2J2	13.32	11.26	2	4.9	5.3e-24	4.1e-19	0.56	0.87	0.31	0.7	0.77	3.5e-20	0.46	0.00011	0	0	0	0	0	0	0	0	0	0	0	0	0	0	1
CYP4A11	-13.12	-13.04	-1.72	-3.67	1.4e-20	2.3e-20	0.26	1.39	0.44	0.59	0.035	0.75	0.66	1.9e-09	0	0	0	0	0	0	0	0	0	0	0	0	0	0	1
CYP4F2	-10.25	-13.14	-1.49	-5.53	1.2e-15	2.8e-20	0.33	3.02	0.52	0.63	0.4	5.6e-05	0.81	1.5e-16	0	0	0	0	0	0	0	0	0	0	0	0	0	0	1
CYP51A1	-15.42	-10.17	-0.7	-0.54	8.9e-30	1.8e-18	0.21	0.3	0.18	0.2	0.5	2.5e-07	0.28	0.03	0	0	0	0	0	0	0	0	0	0	1	0	0	0	0
CYP7B1	-5.79	-0.77	-0.26	-0.061	6.7e-08	0.47	0.21	0.52	0.2	0.17	0.52	6e-08	0.31	0.015	0	0	0	0	0	0	0	0	0	0	0	0	0	0	0
CYR61	-1.62	-4.79	-0.16	-0.78	0.12	6.8e-06	0.35	0.84	0.48	0.61	0.36	0.00029	0.54	4.4e-06	0	0	0	0	0	0	0	0	0	0	0	0	0	0	0
CYS1	-12.8	-29.12	-0.52	-1.95	6.8e-24	2.9e-56	0.18	0.55	0.17	0.18	0.38	0.00014	0.23	0.072	0	0	0	0	0	0	0	0	0	0	0	0	0	0	0
CYSTM1	-10.88	-12.22	-0.44	-0.69	3e-20	2.6e-24	0.21	0.36	0.16	0.19	0.56	3.2e-09	0.4	0.0012	0	0	0	0	0	0	0	0	0	0	0	0	0	0	0
CYTH1	9.07	6.81	0.39	0.35	6.2e-16	4.8e-10	0.22	0.29	0.17	0.14	0.68	2.1e-14	0.29	0.023	0	0	0	0	0	0	0	0	0	0	0	0	0	0	0
CYTH2	5.38	2.29	0.13	0.11	3.5e-07	0.028	0.12	0.22	0.094	0.2	0.12	0.26	0.36	0.0036	0	0	0	0	0	0	0	0	0	0	0	0	0	0	0
D2HGDH	-14.24	-11.38	-1.46	-0.95	1e-22	1.8e-19	0.23	0.36	0.37	0.32	0.23	0.027	0.72	7.5e-12	0	0	0	0	0	0	0	0	0	0	0	0	0	0	0
DAB2	-16	-2.15	-0.9	-0.14	2.1e-27	0.039	0.18	0.34	0.23	0.26	0.75	1.3e-18	0.82	3.2e-17	0	0	0	0	0	0	0	0	0	0	0	0	0	0	0
DAB2IP	-2.09	-1.27	-0.053	-0.075	0.043	0.23	0.14	0.4	0.093	0.13	0.73	3.2e-17	0.16	0.22	0	0	0	0	0	0	0	0	0	0	0	0	0	0	0
DAD1	4.42	0.75	0.18	0.032	2.4e-05	0.48	0.21	0.27	0.16	0.11	-0.079	0.46	0.095	0.5	0	0	0	0	0	0	0	0	0	0	0	0	0	0	0
DAG1	-7.32	-27.83	-0.21	-1.02	2e-11	4.5e-63	0.15	0.29	0.12	0.098	0.15	0.16	0.067	0.64	0	0	0	0	0	0	0	0	0	0	0	0	0	0	0
DAGLB	20.2	23.75	0.64	0.83	6.7e-45	2e-50	0.15	0.17	0.12	0.13	0.17	0.095	0.11	0.41	0	0	0	0	0	0	0	0	0	0	0	0	0	0	0
DAO	-14.38	-14.35	-2.24	-3.94	1.6e-22	1.4e-22	0.29	1.6	0.46	0.54	0.15	0.15	0.87	4.8e-21	0	0	0	0	0	0	0	0	0	0	0	0	0	0	0
DAP	-4.32	-15.2	-0.15	-0.83	4.1e-05	7.3e-32	0.14	0.34	0.16	0.18	0.52	4.4e-08	0.4	0.0012	0	0	0	0	0	0	0	0	0	0	0	0	0	0	0
DAP3	-20.95	3.66	-1.06	0.11	4.3e-35	0.00048	0.17	0.19	0.2	0.076	0.4	5.5e-05	0.052	0.72	0	0	0	0	0	0	0	0	0	0	0	0	0	0	0
DAPK1	5.59	-0.86	0.16	-0.054	1.4e-07	0.42	0.15	0.36	0.097	0.22	0.73	1.1e-17	0.43	0.00035	0	0	0	0	0	0	0	0	0	0	0	0	0	0	0
DAPK3	2.69	9.94	0.1	0.46	0.0095	9.8e-18	0.18	0.24	0.17	0.15	0.15	0.14	0.64	9.9e-09	0	0	0	0	0	0	0	0	0	0	0	0	0	0	0
DARS	20.66	24.39	0.64	1.52	3.1e-41	1.8e-43	0.16	0.27	0.075	0.077	0.67	3.3e-14	0.16	0.24	0	0	0	0	0	0	0	0	0	0	0	0	0	0	0
DARS2	-18.52	-12.36	-1.12	-0.46	3.7e-31	1.8e-24	0.2	0.21	0.23	0.14	0.33	0.00086	0.68	4.4e-10	0	0	0	0	0	0	0	0	0	0	0	0	0	0	0
DAXX	10.05	11.45	0.22	0.39	2.2e-18	1.4e-21	0.097	0.19	0.1	0.1	0.21	0.044	0.3	0.021	0	0	0	0	0	0	0	0	0	0	0	0	0	0	0
DAZAP1	6.67	8.54	0.1	0.26	1e-09	2.4e-14	0.061	0.17	0.078	0.099	0.072	0.5	0.06	0.68	0	0	0	0	0	0	0	0	0	0	0	0	0	0	0
DBI	-13.63	-6.85	-0.47	-0.4	1.4e-25	4e-10	0.15	0.28	0.15	0.24	0.61	3.6e-11	0.51	1.3e-05	0	0	0	0	0	0	0	0	0	0	0	0	0	0	0
DBN1	-6.15	-6.76	-0.26	-0.52	1e-08	4e-10	0.2	0.48	0.17	0.25	0.84	2e-26	0.71	1.9e-11	0	0	0	0	0	0	0	0	0	0	0	0	0	0	0
DBNL	11.76	21.24	0.21	0.68	2.6e-23	5.9e-42	0.087	0.17	0.078	0.078	0.42	2.3e-05	0.27	0.038	0	0	0	0	0	0	0	0	0	0	0	0	0	0	0
DBR1	2.41	9.31	0.047	0.33	0.02	1.8e-16	0.096	0.18	0.08	0.13	0.47	1e-06	0.38	0.002	0	0	0	0	0	0	0	0	0	0	0	0	0	0	0
DBT	-20.94	-22.74	-1.37	-1.13	2.2e-33	1.8e-38	0.18	0.19	0.24	0.19	0.16	0.12	0.79	1.9e-15	0	0	0	0	0	0	0	0	0	0	0	0	0	0	0
DCAF1	-15.9	-31.14	-0.28	-0.76	9.7e-34	6e-69	0.09	0.18	0.071	0.064	0.59	1.9e-10	-0.0043	0.98	0	0	0	0	0	0	0	0	0	0	0	0	0	0	0
DCAF11	-15.95	-25.26	-0.38	-1.05	2.2e-33	3.9e-50	0.12	0.24	0.095	0.14	0.53	2.5e-08	0.58	3.9e-07	0	0	0	0	0	0	0	0	0	0	0	0	0	0	0
DCAF13	7.43	-1.71	0.16	-0.099	8.6e-12	0.1	0.11	0.38	0.091	0.14	0.065	0.55	0.22	0.091	0	0	0	0	0	0	0	0	0	0	0	0	0	0	0
DCAF5	-4.15	-11.7	-0.096	-0.32	7.1e-05	1.4e-22	0.12	0.18	0.089	0.073	0.69	5.6e-15	-0.054	0.71	0	0	0	0	0	0	0	0	0	0	0	0	0	0	0
DCAF6	12.85	3.84	0.29	0.14	2.2e-26	0.00027	0.11	0.22	0.094	0.075	0.22	0.033	0.073	0.61	0	0	0	0	0	0	0	0	0	0	0	0	0	0	0
DCAF7	-1.18	-14.49	-0.016	-0.47	0.26	9.6e-31	0.068	0.21	0.059	0.1	0.18	0.077	-0.022	0.88	0	0	0	0	0	0	0	0	0	0	0	0	0	0	0
DCAF8	-5.89	-9.39	-0.12	-0.24	3.1e-08	1.1e-16	0.12	0.16	0.072	0.077	0.67	4.3e-14	0.39	0.0018	0	0	0	0	0	0	0	0	0	0	0	0	0	0	0
DCAKD	-13	-6.96	-0.32	-0.26	2.7e-25	1.4e-10	0.11	0.2	0.1	0.14	0.12	0.26	0.58	3.2e-07	0	0	0	0	0	0	0	0	0	0	0	0	0	0	0
DCDC2	-5.58	-7.83	-0.51	-1.16	2.5e-07	4.3e-12	0.37	0.83	0.4	0.51	0.89	2.7e-34	0.77	7.2e-14	0	0	0	0	0	0	0	0	0	0	0	0	0	0	0
DCK	20.27	18.56	0.87	0.96	2.7e-45	1.4e-40	0.16	0.22	0.25	0.23	0.47	1.1e-06	0.77	5e-14	0	0	0	0	0	0	0	0	0	0	0	0	0	0	0
DCLK1	14.04	8.35	1.46	2.22	1.5e-26	4.7e-13	0.44	0.93	0.31	0.77	0.88	6.5e-32	0.61	5.1e-08	0	0	0	0	0	0	0	0	0	0	0	0	0	0	0
DCN	-7.8	-9.91	-0.86	-1.73	2.7e-12	7.3e-18	0.61	2.02	0.4	0.3	0.8	7.4e-23	0.48	7.1e-05	0	0	0	0	0	0	0	0	0	0	0	0	0	0	0
DCP1A	7.32	-5.78	0.15	-0.17	1.9e-11	5.9e-08	0.12	0.16	0.07	0.11	0.42	2.2e-05	0.27	0.036	0	0	0	0	0	0	0	0	0	0	0	0	0	0	0
DCP1B	8.47	9.56	0.16	0.35	2.3e-14	1e-16	0.088	0.2	0.078	0.11	0.39	8.2e-05	0.22	0.1	0	0	0	0	0	0	0	0	0	0	0	0	0	0	0
DCPS	12.09	-5.61	0.35	-0.43	3.2e-24	3.1e-07	0.13	0.24	0.13	0.36	0.62	1.3e-11	0.48	5.3e-05	0	0	0	0	0	0	0	0	0	0	0	0	0	0	0
DCTD	-10.68	0.83	-0.29	0.027	3.1e-20	0.43	0.15	0.19	0.1	0.1	0.67	4.2e-14	0.019	0.9	0	0	0	0	0	0	0	0	0	0	0	0	0	0	0
DCTN1	1.37	5.38	0.02	0.16	0.19	5.7e-07	0.081	0.19	0.05	0.059	0.31	0.0018	0.28	0.029	0	0	0	0	0	0	0	0	0	0	0	0	0	0	0
DCTN2	1.29	1.97	0.022	0.061	0.22	0.059	0.093	0.17	0.062	0.1	0.28	0.0061	0.089	0.53	0	0	0	0	0	0	0	0	0	0	0	0	0	0	0
DCTN3	2.4	-2.47	0.052	-0.091	0.021	0.017	0.11	0.22	0.082	0.12	0.16	0.13	0.017	0.91	0	0	0	0	0	0	0	0	0	0	0	0	0	0	0
DCTN4	0.81	11.63	0.013	0.47	0.44	2.8e-20	0.087	0.24	0.059	0.05	-0.16	0.12	0.042	0.77	0	0	0	0	0	0	0	0	0	0	0	0	0	0	0
DCTN5	0.7	-1.73	0.014	-0.057	0.51	0.097	0.11	0.21	0.071	0.08	0.047	0.66	0.11	0.43	0	0	0	0	0	0	0	0	0	0	0	0	0	0	0
DCTN6	3.46	10.84	0.058	0.59	0.00087	4.8e-19	0.094	0.3	0.058	0.12	0.48	8e-07	0.057	0.69	0	0	0	0	0	0	0	0	0	0	0	0	0	0	0
DCTPP1	21.16	9.05	0.95	0.48	9.2e-44	2.2e-15	0.21	0.29	0.15	0.16	0.71	3e-16	0.31	0.015	0	0	0	0	0	0	0	0	0	1	0	0	0	0	0
DCUN1D1	3.71	-7.68	0.083	-0.33	0.00038	3e-12	0.14	0.29	0.062	0.12	0.61	2.1e-11	0.24	0.071	0	0	0	0	0	0	0	0	0	0	0	0	0	0	0
DCUN1D3	4.48	6.25	0.18	0.56	1.9e-05	8.8e-09	0.21	0.48	0.16	0.25	0.47	1.3e-06	-0.038	0.79	0	0	0	0	0	0	0	0	0	0	0	0	0	0	0
DCUN1D5	0.55	6.6	0.021	0.25	0.61	1.5e-09	0.18	0.23	0.16	0.096	0.27	0.0082	-0.079	0.58	0	0	0	0	0	0	0	0	0	0	0	0	0	0	0
DCXR	-15.73	-15.28	-1.87	-3.08	8.7e-25	9.8e-24	0.25	0.51	0.39	0.48	0.25	0.016	0.91	6.5e-25	0	0	0	0	0	0	0	0	0	0	0	0	0	0	0
DDA1	-1.51	5.9	-0.031	0.22	0.15	4.4e-08	0.097	0.22	0.089	0.096	0.0053	0.96	0.058	0.69	0	0	0	0	0	0	0	0	0	0	0	0	0	0	0
DDAH1	-13.21	-16.53	-0.62	-1.09	8.7e-26	1.5e-35	0.24	0.47	0.18	0.2	0.82	3.1e-25	0.76	1.4e-13	0	0	0	0	0	0	0	0	0	0	0	0	0	0	0
DDAH2	-19.85	-7.73	-0.55	-0.33	2.6e-43	2.1e-12	0.15	0.28	0.1	0.12	0.67	4.7e-14	0.3	0.017	0	0	0	0	0	0	0	0	0	0	0	0	0	0	0
DDB1	10.56	-9.41	0.17	-0.25	1.7e-19	8.7e-17	0.093	0.16	0.047	0.085	0.24	0.019	0.074	0.61	0	0	0	0	0	0	0	0	0	0	0	0	0	0	0
DDB2	24.28	22.55	1.43	2.06	5.8e-48	2.4e-41	0.25	0.33	0.2	0.21	0.72	7.5e-17	0.32	0.011	0	0	0	0	0	0	0	0	0	0	0	0	0	0	0
DDC	-15.97	-14.78	-1.75	-2.39	1.9e-25	3.1e-24	0.27	0.79	0.36	0.44	0.54	1.4e-08	0.77	3.4e-14	0	0	0	0	0	0	0	0	0	0	0	0	1	0	0
DDHD1	0.5	10.97	0.02	0.59	0.64	1.1e-19	0.17	0.29	0.19	0.14	0.022	0.84	0.25	0.058	0	0	0	0	0	0	0	0	0	0	0	0	0	0	0
DDHD2	10.81	3.48	0.29	0.17	1.3e-20	0.00088	0.14	0.29	0.1	0.13	0.75	1.8e-18	0.51	1.4e-05	0	0	0	0	0	0	0	0	0	0	0	0	0	0	0
DDI2	8.85	-7.54	0.37	-0.3	6.9e-15	7.1e-12	0.24	0.21	0.12	0.16	0.26	0.012	0.54	4.4e-06	0	0	0	0	0	0	0	0	0	0	0	0	0	0	0
DDO	-12.09	-5	-0.8	-0.42	1.5e-20	2.9e-06	0.23	0.36	0.27	0.36	0.45	3.2e-06	0.76	1.8e-13	0	0	0	0	0	0	0	0	0	0	0	0	0	0	0
DDOST	10.85	12.81	0.33	0.6	9.7e-21	1.4e-23	0.15	0.26	0.11	0.098	0.34	0.00072	0.33	0.0083	0	0	0	0	0	0	0	0	0	0	0	0	0	0	0
DDRGK1	-2.25	7.19	-0.066	0.31	0.03	8.5e-11	0.13	0.25	0.13	0.1	0.33	0.00093	-0.029	0.85	0	0	0	0	0	0	0	0	0	0	0	0	0	0	0
DDT	-9.11	-5.93	-0.43	-0.41	1.2e-14	3.5e-08	0.17	0.34	0.21	0.27	0.63	5.3e-12	0.72	1.5e-11	0	0	0	0	0	0	0	0	0	0	0	0	0	0	0
DDX1	-19.29	-5.13	-0.24	-0.14	1.1e-43	1.3e-06	0.075	0.17	0.042	0.075	0.24	0.021	-0.13	0.34	0	0	0	0	0	0	0	0	0	0	0	0	0	0	0
DDX10	16.61	-5.34	0.38	-0.24	1.2e-36	4.6e-07	0.11	0.27	0.093	0.16	0.17	0.095	0.063	0.66	0	0	0	0	0	0	0	0	0	0	0	0	0	0	0
DDX17	3.23	-5.57	0.055	-0.13	0.0019	1.6e-07	0.078	0.12	0.075	0.083	0.45	3.4e-06	0.35	0.005	0	0	0	0	0	0	0	0	0	0	0	0	0	0	0
DDX18	20.32	16.9	0.42	0.58	4.1e-46	5e-33	0.1	0.19	0.083	0.08	0.18	0.09	0.081	0.57	0	0	0	0	0	0	0	0	0	1	0	0	0	0	0
DDX19A	2.69	0.11	0.053	0.0032	0.0094	0.92	0.1	0.19	0.078	0.064	0.55	6.7e-09	0.19	0.16	0	0	0	0	0	0	0	0	0	0	0	0	0	0	0
DDX19B	19.16	3.29	0.29	0.1	1.5e-42	0.0016	0.081	0.19	0.054	0.083	0.68	2.3e-14	0.33	0.0087	0	0	0	0	0	0	0	0	0	0	0	0	0	0	0
DDX20	14.5	4.91	0.31	0.18	1.5e-30	3.2e-06	0.094	0.18	0.1	0.14	0.13	0.21	0.15	0.27	0	0	0	0	0	0	0	0	0	0	0	0	0	0	0
DDX21	11.59	6.47	0.33	0.39	7.2e-23	1.8e-09	0.14	0.27	0.12	0.27	0.28	0.0066	0.39	0.0014	0	0	0	0	0	0	0	0	0	0	0	0	0	0	0
DDX23	10.06	18.14	0.18	0.47	1.5e-18	2.9e-39	0.084	0.13	0.079	0.093	0.31	0.0024	0.39	0.0015	0	0	0	0	0	0	0	0	0	0	0	1	0	0	0
DDX24	14.83	-10.25	0.37	-0.32	6.7e-32	1e-18	0.12	0.21	0.11	0.083	0.42	2e-05	0.21	0.11	0	0	0	0	0	0	0	0	0	0	0	0	0	0	0
DDX27	22.72	5.29	0.58	0.17	4.5e-52	6.8e-07	0.11	0.18	0.12	0.093	0.19	0.072	0.017	0.91	0	0	0	0	0	0	0	0	0	0	0	0	0	0	0
DDX28	-16.76	-7.84	-0.68	-0.31	1.4e-30	9.5e-13	0.16	0.24	0.17	0.13	0.17	0.1	0.36	0.0043	0	0	0	0	0	0	0	0	0	0	0	0	0	0	0
DDX31	10.67	0.54	0.31	0.025	3.6e-20	0.61	0.15	0.28	0.1	0.14	0.56	2.6e-09	0.21	0.11	0	0	0	0	0	0	0	0	0	0	0	0	0	0	0
DDX39A	16.3	15.51	0.43	0.65	2.1e-35	5.7e-32	0.13	0.21	0.1	0.14	0.54	1.5e-08	0.29	0.021	0	0	0	0	0	0	0	0	0	0	1	0	0	0	0
DDX39B	-2.41	3.74	-0.039	0.12	0.02	0.00035	0.069	0.19	0.074	0.1	0.37	0.0002	0.42	0.00064	0	0	0	0	0	0	0	0	0	0	0	1	0	0	0
DDX3X	3.88	2.36	0.058	0.12	0.0002	0.023	0.069	0.25	0.065	0.22	0.38	0.00013	0.46	0.00013	0	0	0	0	0	0	0	0	0	0	0	0	0	0	0
DDX3Y	-3.31	-1.44	-0.36	-0.21	0.0015	0.17	0.51	0.84	0.45	0.51	0.87	4.3e-31	0.39	0.0014	0	0	0	0	0	0	0	0	0	0	0	0	0	0	0
DDX41	14.64	13.76	0.24	1.04	2.3e-31	1.3e-24	0.079	0.37	0.067	0.085	0.37	0.00021	0.22	0.09	0	0	0	0	0	0	0	0	0	0	0	0	0	0	0
DDX42	11.05	3.63	0.16	0.072	1.8e-20	0.00053	0.056	0.12	0.069	0.05	0.3	0.0032	0.32	0.011	0	0	0	0	0	0	0	0	0	0	0	1	0	0	0
DDX46	0.47	6.97	0.0065	0.18	0.66	2.6e-10	0.065	0.16	0.061	0.061	0.45	3.6e-06	0.37	0.003	0	0	0	0	0	0	0	0	0	0	0	1	0	0	0
DDX47	17.88	13.22	0.37	0.38	5.6e-40	3.5e-26	0.1	0.16	0.083	0.089	0.34	0.00079	0.07	0.63	0	0	0	0	0	0	0	0	0	0	0	0	0	0	0
DDX5	-0.28	0.3	-0.0048	0.011	0.8	0.78	0.086	0.2	0.074	0.13	0.47	1.2e-06	0.36	0.0045	0	0	0	0	0	0	0	0	0	0	0	1	0	0	0
DDX50	4.69	12.65	0.1	0.47	7.9e-06	2.5e-23	0.1	0.21	0.1	0.079	0.27	0.0073	0.44	0.00034	0	0	0	0	0	0	0	0	0	0	0	0	0	0	0
DDX51	19.32	-0.64	0.37	-0.027	1.7e-43	0.55	0.095	0.25	0.074	0.14	0.22	0.032	-0.044	0.76	0	0	0	0	0	0	0	0	0	0	0	0	0	0	0
DDX52	20.77	-3.79	0.46	-0.11	2.2e-47	0.00029	0.1	0.17	0.094	0.088	0.04	0.71	0.4	0.001	0	0	0	0	0	0	0	0	0	0	0	0	0	0	0
DDX54	18.13	5.22	0.67	0.19	1.3e-40	1e-06	0.17	0.22	0.17	0.093	0.38	0.00015	-0.085	0.55	0	0	0	0	0	0	0	0	0	0	0	0	0	0	0
DDX55	15.29	12.41	0.44	0.49	4.2e-33	5e-23	0.14	0.22	0.12	0.091	0.22	0.03	0.14	0.3	0	0	0	0	0	0	0	0	0	0	0	0	0	0	0
DDX56	25.37	-1.11	0.58	-0.038	2.5e-56	0.29	0.11	0.19	0.087	0.12	0.4	4.3e-05	0.077	0.59	0	0	0	0	0	0	0	0	0	0	0	0	0	0	0
DDX58	14.49	12.82	0.64	0.8	1.6e-30	2.4e-23	0.21	0.32	0.18	0.12	0.68	1e-14	0.53	5.5e-06	0	0	0	0	0	0	0	0	0	0	0	0	0	0	0
DDX59	8.56	12.63	0.22	0.44	1.3e-14	4.2e-24	0.13	0.19	0.094	0.096	0.47	1.1e-06	0.15	0.28	0	0	0	0	0	0	0	0	0	0	0	0	0	0	0
DDX6	12.43	5.2	0.19	0.12	7e-25	9.2e-07	0.068	0.13	0.069	0.079	0.32	0.0012	-0.16	0.24	0	0	0	0	0	0	0	0	0	0	0	0	0	0	0
DDX60	19.4	16.58	0.71	1.08	4e-40	5.5e-32	0.18	0.31	0.11	0.17	0.82	1e-24	0.58	4.9e-07	0	0	0	0	0	0	0	0	0	0	0	0	0	0	0
DECR1	-19.08	-14.58	-1.15	-0.75	9.5e-32	6.5e-31	0.19	0.35	0.23	0.16	0.12	0.26	0.66	1.7e-09	0	0	0	0	0	0	0	0	0	0	0	0	0	0	0
DECR2	-11.18	-3.04	-0.96	-0.27	2.8e-18	0.0035	0.29	0.44	0.35	0.37	0.54	1.4e-08	0.84	3e-18	0	0	0	0	0	0	0	0	0	0	0	0	0	0	0
DEF6	16.66	12.62	1.04	1.92	7.1e-37	9.1e-24	0.24	0.55	0.34	0.68	0.85	1.3e-28	0.81	3.2e-16	0	0	0	0	0	0	0	0	0	0	0	0	0	0	0
DEGS1	15.83	10.9	0.77	1.62	4.8e-32	1.9e-18	0.24	0.62	0.15	0.17	0.57	1.1e-09	-0.033	0.82	0	0	0	0	0	0	0	0	0	0	0	0	0	0	0
DEK	8.21	17.6	0.23	0.63	1.5e-13	3.1e-36	0.12	0.18	0.13	0.11	0.19	0.06	0.73	4e-12	0	0	0	0	0	0	0	0	0	0	0	0	0	0	0
DENND1A	-7.71	-13.08	-0.18	-0.71	4.4e-12	4.8e-25	0.099	0.28	0.1	0.21	0.44	5.9e-06	0.69	1.2e-10	0	0	0	0	0	0	0	0	0	0	0	0	0	0	0
DENND2D	0.72	5.1	0.023	0.37	0.49	1.8e-06	0.14	0.41	0.14	0.17	0.74	2.3e-18	0.66	2.7e-09	0	0	0	0	0	0	0	0	0	0	0	0	0	0	0
DENND3	20.76	12.75	0.7	0.84	2.1e-47	1.8e-25	0.14	0.3	0.16	0.27	0.62	9.9e-12	0.47	7.9e-05	0	0	0	0	0	0	0	0	0	0	0	0	0	0	0
DENND4A	17.92	10.5	0.39	0.42	9.2e-40	1.5e-19	0.095	0.21	0.1	0.15	0.74	3e-18	0.46	0.00012	0	0	0	0	0	0	0	0	0	0	0	0	0	0	0
DENND4B	9.64	5.61	0.32	0.26	1.6e-17	1.4e-07	0.16	0.25	0.14	0.16	0.15	0.14	0.054	0.71	0	0	0	0	0	0	0	0	0	0	0	0	0	0	0
DENND4C	3.95	14.97	0.058	0.5	0.00015	2.4e-28	0.078	0.19	0.057	0.067	0.56	2e-09	0.34	0.0075	0	0	0	0	0	0	0	0	0	0	0	0	0	0	0
DENND6A	-8.49	-0.41	-0.2	-0.014	2.1e-13	0.7	0.083	0.21	0.11	0.097	0.15	0.14	0.51	1.7e-05	0	0	0	0	0	0	0	0	0	0	0	0	0	0	0
DENR	-0.21	7.36	-0.0043	0.3	0.85	4.8e-11	0.11	0.24	0.08	0.079	0.58	5.6e-10	0.32	0.011	0	0	0	0	0	0	0	0	0	0	0	0	0	0	0
DEPDC5	-8.2	-6.08	-0.19	-0.17	1.5e-13	1.4e-08	0.12	0.15	0.095	0.11	0.17	0.11	0.089	0.53	0	0	0	0	0	0	0	0	0	0	0	0	0	0	0
DEPTOR	-11.5	-10.26	-0.42	-0.83	4.6e-22	1.1e-18	0.19	0.67	0.14	0.18	0.74	6.2e-18	0.56	1.7e-06	0	0	0	0	0	0	0	0	0	0	0	0	0	0	0
DERA	-7.95	4.48	-0.24	0.34	1e-12	2.4e-05	0.14	0.44	0.13	0.18	0.15	0.14	0.27	0.034	0	0	0	0	0	0	0	0	0	0	0	0	0	0	0
DERL1	14.95	11.41	0.8	1.06	4.1e-30	9.3e-20	0.26	0.45	0.17	0.14	0.61	4.7e-11	-0.081	0.57	0	0	0	0	0	0	0	0	0	0	0	0	0	0	0
DERL2	-1.59	9.44	-0.068	0.26	0.13	1.9e-16	0.21	0.16	0.18	0.08	0.38	0.00014	0.11	0.44	0	0	0	0	0	0	0	0	0	0	0	0	0	0	0
DES	-4.81	-1.24	-1.41	-0.67	1e-05	0.24	0.66	3.89	1.07	1.5	0.78	2.7e-21	0.84	1.1e-18	0	0	0	0	0	0	0	0	0	0	0	0	0	0	0
DESI1	-0.24	-1.97	-0.0062	-0.089	0.82	0.059	0.13	0.29	0.1	0.11	0.39	7.6e-05	0.33	0.0088	0	0	0	0	0	0	0	0	0	0	0	0	0	0	0
DFFA	-6.58	-14.47	-0.13	-0.43	9e-10	1.8e-30	0.11	0.17	0.073	0.1	0.7	6.9e-16	0.38	0.0024	0	0	0	0	0	0	0	0	0	0	0	0	0	0	0
DFFB	-11.13	-8.53	-0.33	-0.41	8.4e-20	6.9e-14	0.12	0.22	0.13	0.2	0.17	0.093	0.39	0.0016	0	0	0	0	0	0	0	0	0	0	0	0	0	0	0
DGCR8	10.26	-6.76	0.28	-0.17	1.1e-18	3.9e-10	0.11	0.14	0.14	0.092	0.075	0.48	0.11	0.43	0	0	0	0	0	0	0	0	0	0	0	0	0	0	0
DGKA	7.2	9.41	0.38	1.07	5.4e-11	9e-17	0.19	0.46	0.28	0.57	0.81	1.2e-23	0.86	5.2e-20	0	0	0	0	0	0	0	0	0	0	0	0	0	0	0
DGKZ	16.33	8.12	0.38	0.43	6.2e-36	2.6e-13	0.11	0.27	0.097	0.19	0.59	1.8e-10	0.67	6.9e-10	0	0	0	0	0	0	0	0	0	0	0	0	0	0	0
DGUOK	-11.33	15.33	-0.38	0.59	9.3e-21	3.7e-30	0.15	0.2	0.14	0.1	0.2	0.059	0.028	0.85	0	0	0	0	0	0	0	0	0	0	0	0	0	0	0
DHCR7	-5.92	-9.32	-0.3	-0.73	5.7e-08	2e-16	0.19	0.49	0.24	0.26	0.3	0.0027	0.39	0.0015	0	0	0	0	0	0	0	0	0	0	1	0	0	0	0
DHFR	1.36	-1.66	0.093	-0.13	0.19	0.11	0.26	0.47	0.34	0.23	0.52	3.4e-08	0.49	4.2e-05	0	0	0	0	0	0	0	0	0	0	1	0	0	0	0
DHODH	-8.35	-0.39	-0.51	-0.021	2.5e-13	0.72	0.26	0.3	0.26	0.19	0.39	7.9e-05	0.7	4.7e-11	0	0	0	0	0	0	0	0	0	0	0	0	0	0	0
DHPS	4.99	6.03	0.18	0.22	2.1e-06	2.2e-08	0.16	0.21	0.16	0.11	0.34	0.00076	0.5	2.7e-05	0	0	0	0	0	0	0	0	0	0	0	0	0	0	0
DHRS1	-7.89	-12.5	-0.55	-0.72	4.4e-12	8.3e-23	0.28	0.27	0.3	0.23	0.68	1.5e-14	0.66	2.2e-09	0	0	0	0	0	0	0	0	0	0	0	0	0	0	0
DHRS11	-21.04	-31.01	-0.97	-2	1.5e-36	1.1e-49	0.17	0.37	0.18	0.19	0.61	2.1e-11	0.68	5.6e-10	0	0	0	0	0	0	0	0	0	0	0	0	0	0	0
DHRS3	1.77	2.11	0.1	0.13	0.089	0.043	0.31	0.32	0.23	0.24	0.37	0.00023	0.58	5e-07	0	0	0	0	0	0	0	0	0	0	0	0	0	0	0
DHRS4	-13.75	-13.11	-1.36	-1.56	7.4e-22	1.9e-21	0.21	0.43	0.37	0.41	0.29	0.0039	0.86	2.7e-20	0	0	0	0	0	0	0	0	0	0	0	0	0	0	0
DHRS7	-4.63	-1.82	-0.2	-0.2	1e-05	0.082	0.23	0.79	0.16	0.15	0.57	9.5e-10	0.51	1.5e-05	0	0	0	0	0	0	0	0	0	0	0	0	0	0	0
DHRS7B	-17.82	-9.54	-0.78	-0.33	8.4e-33	4.2e-17	0.18	0.22	0.18	0.11	0.33	0.00095	0.34	0.0066	0	0	0	0	0	0	0	0	0	0	0	0	0	0	0
DHRSX	3.79	-2.78	0.27	-0.16	0.00027	0.0076	0.33	0.36	0.3	0.16	0.54	1.2e-08	0.45	0.00021	0	0	0	0	0	0	0	0	0	0	0	0	0	0	0
DHTKD1	-12.18	-10.19	-0.99	-0.9	4.4e-20	2.4e-18	0.26	0.54	0.33	0.3	0.58	3.4e-10	0.75	4.7e-13	0	0	0	0	0	0	0	0	0	0	0	0	0	0	0
DHX15	6.93	2.57	0.1	0.08	2.1e-10	0.014	0.061	0.18	0.071	0.1	0.48	7.9e-07	0.49	3.2e-05	0	0	0	0	0	0	0	0	0	0	0	1	0	0	0
DHX16	3.25	-5.52	0.046	-0.14	0.0018	2.3e-07	0.064	0.17	0.064	0.07	0.29	0.0041	-0.1	0.46	0	0	0	0	0	0	0	0	0	0	0	1	0	0	0
DHX29	-15.41	-10.81	-0.29	-0.32	9.1e-33	1.7e-20	0.097	0.19	0.072	0.09	0.75	1e-18	0.21	0.11	0	0	0	0	0	0	0	0	0	0	0	0	0	0	0
DHX30	-28.59	-29.98	-0.54	-0.62	9e-55	1e-66	0.086	0.15	0.078	0.057	0.3	0.0031	0.0078	0.96	0	0	0	0	0	0	0	0	0	0	0	0	0	0	0
DHX32	12.17	6.96	0.38	0.27	1.7e-23	3.5e-10	0.17	0.24	0.093	0.075	0.42	1.8e-05	0.4	0.001	0	0	0	0	0	0	0	0	0	0	0	0	0	0	0
DHX36	-5.66	-4.19	-0.087	-0.11	1e-07	6.6e-05	0.074	0.16	0.065	0.079	0.51	1e-07	0.31	0.015	0	0	0	0	0	0	0	0	0	0	0	0	0	0	0
DHX37	8.59	12.34	0.17	0.61	1e-14	3.9e-23	0.099	0.26	0.079	0.13	0.34	0.00059	0.031	0.83	0	0	0	0	0	0	0	0	0	0	0	0	0	0	0
DHX38	17.64	7.66	0.29	0.24	2.3e-39	7.3e-12	0.082	0.19	0.064	0.072	0.53	2e-08	-0.097	0.49	0	0	0	0	0	0	0	0	0	0	0	1	0	0	0
DHX57	-0.6	-1.4	-0.011	-0.04	0.57	0.18	0.08	0.14	0.089	0.12	0.52	4.8e-08	0.5	2.4e-05	0	0	0	0	0	0	0	0	0	0	0	0	0	0	0
DHX58	5.9	4.54	0.22	0.23	3.3e-08	1.6e-05	0.16	0.27	0.18	0.17	0.63	3.5e-12	0.29	0.024	0	0	0	0	0	0	0	0	0	0	0	0	0	0	0
DHX8	6.32	-2.98	0.11	-0.064	3.5e-09	0.0042	0.09	0.13	0.072	0.063	0.3	0.003	0.31	0.014	0	0	0	0	0	0	0	0	0	0	0	1	0	0	0
DHX9	-4.89	-0.32	-0.075	-0.0079	4.2e-06	0.77	0.061	0.13	0.072	0.096	0.29	0.0044	0.5	2.2e-05	0	0	0	0	0	0	0	0	0	0	0	0	0	0	0
DIABLO	-11.96	3.15	-0.41	0.12	2.3e-23	0.0026	0.18	0.23	0.13	0.11	0.38	0.00016	0.44	0.00029	0	0	0	0	0	0	0	0	0	0	0	0	0	0	0
DIAPH1	20.8	2.05	0.75	0.16	7.2e-42	0.049	0.19	0.46	0.097	0.2	0.7	2.4e-15	0.41	0.00077	0	0	0	0	0	0	0	0	0	0	0	0	0	0	0
DIAPH2	22.62	20.28	0.91	1.6	7.7e-45	2.6e-37	0.2	0.33	0.11	0.14	0.84	2.4e-27	0.51	1.7e-05	0	0	0	0	0	0	0	0	0	0	0	0	0	0	0
DICER1	-5.25	-9.41	-0.11	-0.28	7.1e-07	1.3e-16	0.097	0.2	0.085	0.084	0.36	0.00032	-0.00077	1	0	0	0	0	0	0	0	0	0	0	0	0	0	0	0
DIDO1	7.59	6.44	0.15	0.17	6.2e-12	2.9e-09	0.08	0.16	0.095	0.075	0.22	0.033	0.042	0.78	0	0	0	0	0	0	0	0	0	0	0	0	0	0	0
DIMT1	8.76	6.69	0.2	0.74	8.5e-15	2e-09	0.092	0.6	0.11	0.13	0.42	2.5e-05	0.67	6.2e-10	0	0	0	0	0	0	0	0	0	0	0	0	0	0	0
DIP2A	4.17	4.81	0.076	0.16	6.4e-05	4.9e-06	0.091	0.17	0.074	0.14	0.23	0.022	0.2	0.13	0	0	0	0	0	0	0	0	0	0	0	0	0	0	0
DIP2B	18.21	10.72	0.34	0.38	1.8e-39	1e-19	0.1	0.2	0.061	0.11	0.62	9.9e-12	-0.14	0.3	0	0	0	0	0	0	0	0	0	0	0	0	0	0	0
DIP2C	-3.45	-10.24	-0.12	-0.77	0.00091	2.6e-17	0.17	0.33	0.14	0.3	0.57	9.9e-10	0.58	3.8e-07	0	0	0	0	0	0	0	0	0	0	0	0	0	0	0
DIS3	19.85	9.72	0.35	0.28	4.9e-45	9.2e-17	0.081	0.17	0.078	0.069	0.48	5.4e-07	0.094	0.5	0	0	0	0	0	0	0	0	0	0	0	0	0	0	0
DIS3L2	-5.55	-13.42	-0.082	-0.36	1.6e-07	3.1e-27	0.078	0.18	0.057	0.073	0.42	1.9e-05	0.34	0.0065	0	0	0	0	0	0	0	0	0	0	0	0	0	0	0
DKC1	3.12	5.87	0.072	0.23	0.0026	4.5e-08	0.11	0.22	0.098	0.12	0.56	1.9e-09	0.54	4.1e-06	0	0	0	0	0	0	0	0	0	0	0	0	0	0	0
DLAT	-15.93	-11.31	-0.73	-0.42	1.2e-29	8.1e-22	0.2	0.21	0.19	0.13	0.2	0.053	0.65	5.5e-09	0	0	0	0	0	0	0	0	0	0	0	0	0	0	0
DLD	-21.78	-16.42	-1.21	-0.75	2.9e-35	2.3e-35	0.17	0.29	0.21	0.15	0.36	0.00036	0.67	6e-10	0	0	1	0	0	0	0	0	0	0	0	0	0	0	0
DLG1	-24.42	-7.23	-0.71	-0.27	5.2e-46	8.7e-11	0.13	0.27	0.12	0.063	0.67	8.2e-14	0.22	0.089	0	0	0	0	0	0	0	0	0	0	0	0	0	0	0
DLG3	-9.07	-5.96	-0.38	-0.35	4.2e-14	3.9e-08	0.12	0.26	0.2	0.25	0.59	1.3e-10	0.71	2.4e-11	0	0	0	0	0	0	0	0	0	0	0	0	0	0	0
DLG5	8.69	2.39	0.3	0.26	1.8e-14	0.022	0.2	0.67	0.093	0.18	0.74	3.4e-18	-0.097	0.49	0	0	0	0	0	0	0	0	0	0	0	0	0	0	0
DLGAP4	17.42	1.96	0.34	0.13	6.7e-39	0.061	0.093	0.37	0.083	0.22	0.32	0.0017	0.38	0.0025	0	0	0	0	0	0	0	0	0	0	0	0	0	0	0
DLST	-19.95	-25.65	-1.07	-1.25	7.3e-34	1.2e-45	0.19	0.24	0.21	0.17	0.34	0.00079	0.74	8.4e-13	0	0	1	0	0	0	0	0	0	0	0	0	0	0	0
DMAP1	9.2	-9.07	0.15	-0.28	2.7e-16	6.5e-16	0.08	0.19	0.068	0.1	0.17	0.1	0.16	0.24	0	0	0	0	0	0	0	0	0	0	0	0	0	0	0
DMD	-9.38	2.51	-0.44	0.35	3.8e-16	0.016	0.23	0.82	0.19	0.29	0.7	1.2e-15	0.51	1.5e-05	0	0	0	0	0	0	0	0	0	0	0	0	0	0	0
DMGDH	-13.55	-11.1	-1.34	-1.11	6.8e-22	5.6e-19	0.27	0.47	0.37	0.37	0.4	4.6e-05	0.81	2.9e-16	0	0	0	0	0	0	0	0	0	0	0	0	0	0	0
DMTN	-0.78	-8.61	-0.047	-0.58	0.46	2.1e-14	0.34	0.51	0.21	0.15	0.44	6.6e-06	0.62	3e-08	0	0	0	0	0	0	0	0	0	0	0	0	0	0	0
DMXL1	-12.6	-4.19	-0.5	-0.2	1.7e-21	6.4e-05	0.13	0.25	0.18	0.19	0.75	1.2e-18	0.8	1.4e-15	0	0	0	0	0	0	0	0	0	0	0	0	0	0	0
DMXL2	-3.95	0.26	-0.11	0.018	0.00015	0.81	0.14	0.43	0.11	0.17	0.74	6.7e-18	0.45	0.00022	0	0	0	0	0	0	0	0	0	0	0	0	0	0	0
DNAAF5	1.78	5.78	0.049	0.32	0.087	9.5e-08	0.13	0.33	0.12	0.11	0.047	0.66	-0.24	0.067	0	0	0	0	0	0	0	0	0	0	0	0	0	0	0
DNAJA1	-2.47	-0.45	-0.043	-0.021	0.017	0.67	0.087	0.27	0.071	0.15	0.59	1.4e-10	0.26	0.044	0	0	0	0	0	0	0	0	0	0	0	0	0	0	0
DNAJA2	-5.99	6.01	-0.1	0.21	2.1e-08	2.7e-08	0.11	0.21	0.052	0.09	0.51	7.4e-08	0.11	0.41	0	0	0	0	0	0	0	0	0	0	0	0	0	0	0
DNAJA3	-12.86	-5.17	-0.57	-0.21	3.3e-24	9.9e-07	0.2	0.23	0.18	0.14	0.6	5.8e-11	0.7	5.1e-11	0	0	0	0	0	0	0	0	0	0	0	0	0	0	0
DNAJA4	-0.31	-7.6	-0.014	-0.71	0.78	3.8e-12	0.28	0.63	0.15	0.29	0.66	1.4e-13	0.57	5.7e-07	0	0	0	0	0	0	0	0	0	0	0	0	0	0	0
DNAJB1	5.88	-1.35	0.11	-0.11	3.3e-08	0.2	0.091	0.44	0.075	0.29	0.3	0.0028	0.24	0.071	0	0	0	0	0	0	0	0	0	0	0	0	0	0	0
DNAJB11	4.33	7.86	0.14	0.49	3.5e-05	2.5e-12	0.17	0.34	0.12	0.16	0.59	2.2e-10	0.29	0.024	0	0	0	0	0	0	0	0	0	0	0	0	0	0	0
DNAJB12	-11.18	-2.5	-0.38	-0.13	1.6e-20	0.016	0.16	0.36	0.14	0.11	0.31	0.0024	0.68	5.1e-10	0	0	0	0	0	0	0	0	0	0	0	0	0	0	0
DNAJB14	-0.77	0.88	-0.025	0.027	0.47	0.41	0.15	0.19	0.14	0.084	0.26	0.01	-0.048	0.74	0	0	0	0	0	0	0	0	0	0	0	0	0	0	0
DNAJB2	11.15	-8.81	0.24	-0.27	2e-21	5.4e-15	0.12	0.2	0.076	0.082	0.56	2.3e-09	0.42	0.00068	0	0	0	0	0	0	0	0	0	0	0	0	0	0	0
DNAJB4	10.66	6.91	0.33	0.39	2.7e-20	2.2e-10	0.15	0.3	0.13	0.19	0.51	9.3e-08	-0.044	0.76	0	0	0	0	0	0	0	0	0	0	0	0	0	0	0
DNAJB6	-3.12	2.09	-0.074	0.083	0.0026	0.045	0.11	0.24	0.1	0.11	0.59	1.3e-10	0.34	0.0073	0	0	0	0	0	0	0	0	0	0	0	0	0	0	0
DNAJB9	-1.35	3.94	-0.073	0.29	0.2	0.00017	0.24	0.4	0.24	0.25	0.33	0.0009	0.31	0.015	0	0	0	0	0	0	0	0	0	0	0	0	0	0	0
DNAJC1	12.77	8.89	0.59	0.59	1.1e-25	2.1e-14	0.23	0.37	0.18	0.13	0.64	1.9e-12	0.65	3.5e-09	0	0	0	0	0	0	0	0	0	0	0	0	0	0	0
DNAJC10	5.14	7.43	0.16	0.43	1.2e-06	2.8e-11	0.14	0.33	0.15	0.13	0.62	1.3e-11	0.52	1.2e-05	0	0	0	0	0	0	0	0	0	0	0	0	0	0	0
DNAJC11	-19.34	-19.78	-0.89	-1.07	2.2e-33	2e-35	0.16	0.24	0.19	0.2	0.49	3.8e-07	0.44	0.00024	0	0	0	0	0	0	0	0	0	0	0	0	0	0	0
DNAJC12	-16.31	-12.76	-2.07	-1.92	3e-26	5.6e-25	0.42	1.38	0.38	0.38	0.63	5.2e-12	0.74	2.1e-12	0	0	0	0	0	0	0	0	0	0	0	0	0	0	0
DNAJC13	-6.36	1.34	-0.17	0.05	4.2e-09	0.2	0.12	0.22	0.12	0.11	0.69	7.8e-15	0.63	1.9e-08	0	0	0	0	0	0	0	0	0	0	0	0	0	0	0
DNAJC16	2.07	-15.81	0.092	-1.01	0.045	5.9e-27	0.22	0.22	0.18	0.25	0.094	0.38	0.4	0.0013	0	0	0	0	0	0	0	0	0	0	0	0	0	0	0
DNAJC17	10.19	4.79	0.21	0.12	8.1e-19	5.5e-06	0.094	0.14	0.096	0.082	0.37	0.00019	-0.0019	0.99	0	0	0	0	0	0	0	0	0	0	0	0	0	0	0
DNAJC19	-2.72	-9.1	-0.12	-0.65	0.0086	1.2e-14	0.25	0.29	0.15	0.3	0.14	0.17	0.59	2e-07	0	0	0	0	0	0	0	0	0	0	0	0	0	0	0
DNAJC2	6.2	5.5	0.1	0.24	6.3e-09	3.2e-07	0.086	0.26	0.06	0.097	0.41	3.8e-05	0.088	0.53	0	0	0	0	0	0	0	0	0	0	0	0	0	0	0
DNAJC21	-2.4	-3.92	-0.045	-0.12	0.021	0.00019	0.11	0.21	0.065	0.07	0.56	2e-09	0.043	0.77	0	0	0	0	0	0	0	0	0	0	0	0	0	0	0
DNAJC25	-6.61	-11.24	-0.27	-0.47	1.2e-09	1e-21	0.19	0.28	0.17	0.12	0.47	1.3e-06	0.48	7e-05	0	0	0	0	0	0	0	0	0	0	0	0	0	0	0
DNAJC3	10.35	7.2	0.26	0.27	2.1e-19	6.2e-11	0.12	0.22	0.11	0.11	0.49	3e-07	0.35	0.0049	0	0	0	0	0	0	0	0	0	0	0	0	0	0	0
DNAJC5	3.75	1.48	0.19	0.057	0.00032	0.16	0.23	0.25	0.23	0.077	0.39	9.3e-05	0.23	0.077	0	0	0	0	0	0	0	0	0	0	0	0	0	0	0
DNAJC7	-3.65	-6.23	-0.07	-0.13	0.00044	7.3e-09	0.11	0.14	0.067	0.061	0.5	1.4e-07	0.13	0.34	0	0	0	0	0	0	0	0	0	0	0	0	0	0	0
DNAJC8	2.78	4.28	0.065	0.13	0.0074	4.7e-05	0.12	0.18	0.097	0.091	0.46	2.4e-06	0.26	0.041	0	0	0	0	0	0	0	0	0	0	0	0	0	0	0
DNAJC9	18.18	7.69	0.57	0.32	2.9e-40	3.7e-12	0.13	0.23	0.16	0.13	0.28	0.0056	0.27	0.035	0	0	0	0	0	0	0	0	0	0	0	0	0	0	0
DNAL1	9.15	-14.86	0.27	-0.43	4.2e-16	2e-31	0.16	0.19	0.11	0.082	0.62	1.2e-11	0.099	0.48	0	0	0	0	0	0	0	0	0	0	0	0	0	0	0
DNASE2	3.37	18.94	0.16	1.54	0.0012	1.9e-35	0.23	0.34	0.2	0.18	0.74	3e-18	0.4	0.00099	0	0	0	0	0	0	0	0	0	0	0	0	0	0	0
DNM1	5.38	-6.39	0.32	-0.69	3.7e-07	3.1e-09	0.31	0.65	0.23	0.37	0.79	3.7e-22	0.74	1.6e-12	0	0	0	0	0	0	0	0	0	0	0	0	0	0	0
DNM1L	-18.07	-7.86	-0.4	-0.22	3.1e-40	8.9e-13	0.13	0.17	0.079	0.096	0.39	6.6e-05	0.39	0.0018	0	0	0	0	0	0	0	0	0	0	0	0	0	0	0
DNM2	7.7	2.11	0.16	0.096	3.2e-12	0.044	0.12	0.29	0.058	0.094	0.77	6.5e-20	0.29	0.024	0	0	0	0	0	0	0	0	0	0	0	0	0	0	0
DNM3	-9.63	-3	-0.44	-0.24	7.6e-16	0.004	0.17	0.36	0.21	0.34	0.57	1e-09	0.74	1.9e-12	0	0	0	0	0	0	0	0	0	0	0	0	0	0	0
DNMBP	-6.62	-17.31	-0.15	-0.91	8e-10	1.3e-32	0.11	0.25	0.088	0.2	0.3	0.0025	0.09	0.52	0	0	0	0	0	0	0	0	0	0	0	0	0	0	0
DNMT1	13.45	12.51	0.35	0.64	1.8e-27	1.3e-24	0.11	0.25	0.13	0.19	0.49	3.5e-07	0.66	2.7e-09	0	0	0	0	0	0	0	0	0	0	0	0	0	0	0
DNMT3A	3.59	-4.02	0.14	-0.16	0.00056	0.00012	0.17	0.23	0.17	0.15	0.33	0.001	0.33	0.0097	0	0	0	0	0	0	0	0	0	0	0	0	0	0	0
DNPEP	13.97	7.17	0.36	0.29	7.6e-28	8.8e-11	0.14	0.24	0.072	0.099	0.62	8.2e-12	0.28	0.032	0	0	0	0	0	0	0	0	0	0	0	0	0	0	0
DNPH1	-10.43	-5.5	-0.46	-0.41	1.5e-17	2.4e-07	0.16	0.4	0.2	0.28	0.74	4.8e-18	0.76	1.5e-13	0	0	0	0	0	0	0	0	0	0	0	0	0	0	0
DNTTIP1	8.67	2.3	0.25	0.5	7.5e-15	0.028	0.13	1.29	0.13	0.13	-0.34	0.0008	-0.16	0.24	0	0	0	0	0	0	0	0	0	0	0	0	0	0	0
DNTTIP2	11.41	12.67	0.21	0.43	6.3e-22	6e-25	0.08	0.18	0.088	0.11	0.086	0.42	0.2	0.14	0	0	0	0	0	0	0	0	0	0	0	0	0	0	0
DOCK1	-4.18	-11.16	-0.1	-0.51	6.9e-05	3.7e-20	0.11	0.21	0.11	0.19	0.74	6.6e-18	0.83	1.4e-17	0	0	0	0	0	0	0	0	0	0	0	0	0	0	0
DOCK10	19.09	16.87	0.93	1.7	2.2e-42	1.4e-33	0.21	0.39	0.22	0.41	0.87	3.9e-31	0.79	3.3e-15	0	0	0	0	0	0	0	0	0	0	0	0	0	0	0
DOCK11	8.66	7.02	0.44	0.76	1e-14	1.2e-10	0.2	0.51	0.26	0.41	0.88	6e-32	0.91	6.5e-25	0	0	0	0	0	0	0	0	0	0	0	0	0	0	0
DOCK2	20.84	15.23	1.15	2.41	2.4e-47	5.4e-29	0.21	0.51	0.29	0.69	0.85	1.1e-27	0.89	1.9e-22	0	0	0	0	0	0	0	0	0	0	0	0	0	0	0
DOCK4	30.91	21.21	0.77	1.22	1.4e-64	8.5e-40	0.12	0.26	0.091	0.12	0.75	4.6e-19	0.35	0.0057	0	0	0	0	0	0	0	0	0	0	0	0	0	0	0
DOCK5	16.74	7.96	0.42	0.68	9.1e-37	2.7e-12	0.12	0.46	0.097	0.16	0.67	9.7e-14	0.5	2.4e-05	0	0	0	0	0	0	0	0	0	0	0	0	0	0	0
DOCK6	4.71	7.94	0.14	0.67	7.6e-06	1.3e-12	0.17	0.43	0.094	0.26	0.73	2.1e-17	0.34	0.0073	0	0	0	0	0	0	0	0	0	0	0	0	0	0	0
DOCK7	-15.79	7.2	-0.27	0.27	1.9e-34	6.6e-11	0.099	0.22	0.062	0.1	0.33	0.00092	0.33	0.0087	0	0	0	0	0	0	0	0	0	0	0	0	0	0	0
DOCK8	18.68	18.16	0.57	1.18	7.8e-42	6.7e-36	0.14	0.29	0.13	0.2	0.76	1.4e-19	0.78	6.6e-15	0	0	0	0	0	0	0	0	0	0	0	0	0	0	0
DOCK9	6.62	11.18	0.2	1.27	7.4e-10	2.5e-19	0.15	0.52	0.13	0.2	0.83	4.4e-26	0.81	3.7e-16	0	0	0	0	0	0	0	0	0	0	0	0	0	0	0
DOHH	13.24	0.96	0.31	0.044	5.1e-27	0.36	0.12	0.26	0.08	0.16	0.15	0.15	0.14	0.3	0	0	0	0	0	0	0	0	0	0	0	0	0	0	0
DOK1	23.98	19.64	0.72	1.57	2.1e-54	3.8e-39	0.12	0.32	0.16	0.29	0.67	7.6e-14	0.64	5.8e-09	0	0	0	0	0	0	0	0	0	0	0	0	0	0	0
DOK2	14.94	12.31	0.89	2.16	8e-32	2.4e-22	0.22	0.61	0.34	0.66	0.77	2.6e-20	0.78	7.5e-15	0	0	0	0	0	0	0	0	0	0	0	0	0	0	0
DPCD	15.04	14.25	0.66	0.96	4e-29	6.7e-26	0.23	0.34	0.1	0.1	0.71	3.1e-16	0.28	0.031	0	0	0	0	0	0	0	0	0	0	0	0	0	0	0
DPEP1	-12.25	-14.08	-1.77	-5	4.6e-19	8.6e-22	0.27	1.73	0.48	0.58	0.15	0.16	0.81	1.2e-16	0	0	0	0	0	0	0	0	0	0	0	0	0	0	0
DPF2	-1.9	7.74	-0.052	0.2	0.067	2.3e-12	0.1	0.14	0.13	0.081	0.29	0.0043	0.24	0.061	0	0	0	0	0	0	0	0	0	0	0	0	0	0	0
DPH1	-0.086	-3.72	-0.0026	-0.16	0.94	0.00037	0.16	0.27	0.12	0.12	0.081	0.45	0.2	0.12	0	0	0	0	0	0	0	0	0	0	0	0	0	0	0
DPH2	2.76	-2.91	0.062	-0.11	0.0076	0.0053	0.12	0.24	0.085	0.097	0.44	6.4e-06	-0.018	0.9	0	0	0	0	0	0	0	0	0	0	0	0	0	0	0
DPH5	2.09	5.46	0.049	0.21	0.043	3.1e-07	0.12	0.22	0.096	0.11	0.34	0.00074	0.12	0.39	0	0	0	0	0	0	0	0	0	0	0	0	0	0	0
DPH6	4.18	-14.16	0.11	-0.53	6.3e-05	8.1e-30	0.13	0.24	0.11	0.12	0.21	0.04	0.36	0.004	0	0	0	0	0	0	0	0	0	0	0	0	0	0	0
DPM1	-8.33	7.37	-0.23	0.26	4.9e-14	2.4e-11	0.16	0.2	0.1	0.098	0.26	0.011	0.12	0.36	0	0	0	0	0	0	0	0	0	0	0	0	0	0	0
DPP3	6.55	-3.07	0.18	-0.18	1.1e-09	0.0031	0.13	0.34	0.12	0.2	0.6	1.2e-10	0.56	1.4e-06	0	0	0	0	0	0	0	0	0	0	0	0	0	0	0
DPP4	-3.43	1.66	-0.23	0.18	0.001	0.11	0.32	0.59	0.29	0.4	0.77	3.3e-20	0.58	4.9e-07	0	0	0	0	0	0	0	0	0	0	0	0	0	0	0
DPP7	-7.82	10.25	-0.6	0.58	1.3e-11	8.1e-18	0.25	0.31	0.34	0.13	0.29	0.0041	-0.048	0.74	0	0	0	0	0	0	0	0	0	0	0	0	0	0	0
DPP8	8.62	-6.21	0.17	-0.14	8.6e-15	8.7e-09	0.097	0.14	0.081	0.059	0.12	0.24	-0.1	0.46	0	0	0	0	0	0	0	0	0	0	0	0	0	0	0
DPP9	27.77	13.13	1.12	1.26	6e-53	2.3e-23	0.19	0.44	0.11	0.13	0.76	1.2e-19	0.41	0.00095	0	0	0	0	0	0	0	0	0	0	0	0	0	0	0
DPT	-1.24	-1.35	-0.11	-0.69	0.24	0.2	0.48	4.23	0.32	0.9	0.19	0.06	0.062	0.67	0	0	0	0	0	0	0	0	0	0	0	0	0	0	0
DPY30	-0.019	8.33	-0.00036	0.35	0.99	1.1e-13	0.11	0.23	0.062	0.13	0.46	2.2e-06	0.18	0.19	0	0	0	0	0	0	0	0	0	0	0	0	0	0	0
DPYD	-1.31	9.91	-0.062	0.68	0.21	7.1e-17	0.26	0.36	0.18	0.15	0.77	2.3e-20	0.4	0.0011	0	0	0	0	0	0	0	0	0	0	0	0	0	0	0
DPYS	-14.77	-13.72	-1.17	-2.02	6.3e-24	2.7e-22	0.2	0.58	0.31	0.45	0.53	3.1e-08	0.79	2.9e-15	0	0	0	0	0	0	0	0	0	0	0	0	0	0	0
DPYSL2	13.47	21.14	0.44	1.24	4.9e-28	4.4e-40	0.16	0.27	0.13	0.13	0.76	1.5e-19	0.66	1.6e-09	0	0	0	0	0	0	0	0	0	0	0	0	0	0	0
DPYSL3	4.79	4.83	0.39	1.59	5e-06	7e-06	0.37	1.39	0.36	0.36	0.81	1.9e-23	0.74	9.7e-13	0	0	0	0	0	0	0	0	0	0	0	0	0	0	0
DR1	5.1	0.97	0.13	0.029	1.4e-06	0.36	0.12	0.18	0.11	0.077	0.25	0.015	-0.11	0.45	0	0	0	0	0	0	0	0	0	0	0	0	0	0	0
DRAP1	5.61	14.31	0.15	0.62	1.3e-07	7.8e-27	0.12	0.24	0.12	0.089	-0.0067	0.95	0.074	0.6	0	0	0	0	0	0	0	0	0	0	0	0	0	0	0
DRG1	-6.62	7.53	-0.11	0.24	7.4e-10	1.3e-11	0.094	0.19	0.062	0.077	0.071	0.51	0.032	0.83	0	0	0	0	0	0	0	0	0	0	0	0	0	0	0
DRG2	0.16	0.7	0.0026	0.019	0.88	0.51	0.096	0.16	0.056	0.084	0.16	0.12	0.3	0.019	0	0	0	0	0	0	0	0	0	0	0	0	0	0	0
DSC1	-9.91	3.85	-1.42	0.71	5.8e-15	0.00026	0.28	0.97	0.53	0.47	-0.15	0.15	0.11	0.41	0	0	0	0	0	0	0	0	0	0	0	0	0	0	0
DSC2	-2.89	5.99	-0.12	0.49	0.0053	3.5e-08	0.22	0.46	0.15	0.2	0.74	6e-18	0.041	0.78	0	0	0	0	0	0	0	0	0	0	0	0	0	0	0
DSG2	8.39	2.41	0.34	0.19	9e-14	0.021	0.23	0.49	0.11	0.14	0.66	2.7e-13	0.42	0.00068	0	0	0	0	0	0	0	0	0	0	0	0	0	0	0
DSN1	22.89	16.1	0.6	1.08	1.1e-51	2.9e-30	0.11	0.32	0.13	0.14	0.26	0.0097	0.59	2e-07	0	0	0	0	0	1	0	0	0	0	0	0	0	0	0
DSP	-12.55	-13.27	-0.63	-1.19	2.2e-25	2.7e-25	0.36	0.91	0.14	0.13	0.86	6.2e-30	0.35	0.0051	0	0	0	0	0	0	0	0	0	0	0	0	0	0	0
DST	0.84	-1.35	0.033	-0.096	0.43	0.2	0.24	0.47	0.11	0.16	0.91	3.5e-37	0.45	0.00021	0	0	0	0	0	0	0	0	0	0	0	0	0	0	0
DSTN	-2.89	-10.04	-0.12	-0.41	0.0054	1.9e-18	0.19	0.27	0.18	0.12	0.58	5.5e-10	0.46	0.00012	0	0	0	0	0	0	0	0	0	0	0	0	0	0	0
DTD1	17.29	9.59	0.71	0.49	3.1e-37	2e-16	0.2	0.28	0.16	0.13	0.72	8.9e-17	0.18	0.17	0	0	0	0	0	0	0	0	0	0	0	0	0	0	0
DTNB	-19.92	-10.99	-0.51	-0.52	4.1e-41	6.9e-21	0.13	0.33	0.1	0.13	0.21	0.04	0.26	0.041	0	0	0	0	0	0	0	0	0	0	0	0	0	0	0
DTNBP1	9.22	-3.38	0.24	-0.16	2.2e-16	0.0012	0.14	0.27	0.1	0.16	0.32	0.0017	0.44	0.00028	0	0	0	0	0	0	0	0	0	0	0	0	0	0	0
DTWD2	-6.47	-13.11	-0.22	-0.66	2.2e-09	9e-27	0.16	0.32	0.15	0.16	0.52	5e-08	0.64	1.1e-08	0	0	0	0	0	0	0	0	0	0	0	0	0	0	0
DTX3L	18.32	16.83	0.84	1.2	3e-41	3.5e-35	0.19	0.3	0.24	0.3	0.78	3.8e-21	0.78	7.7e-15	0	0	0	0	0	0	0	0	0	0	0	0	0	0	0
DTYMK	-0.71	9.76	-0.02	0.67	0.5	2.8e-16	0.15	0.37	0.1	0.12	0.59	1.4e-10	0.14	0.29	0	0	0	0	0	0	0	0	0	0	0	0	0	0	0
DUS1L	3.53	-10.22	0.099	-0.42	0.00069	5.3e-18	0.14	0.19	0.11	0.17	0.24	0.02	0.45	0.00018	0	0	0	0	0	0	0	0	0	0	0	0	0	0	0
DUS2	-8.13	3.79	-0.23	0.13	4.7e-13	0.00029	0.12	0.2	0.12	0.11	0.44	6e-06	0.38	0.0023	0	0	0	0	0	0	0	0	0	0	0	0	0	0	0
DUS3L	0.4	8.99	0.0087	0.44	0.71	2.2e-15	0.1	0.26	0.097	0.16	0.28	0.0062	-0.051	0.73	0	0	0	0	0	0	0	0	0	0	0	0	0	0	0
DUSP11	3.59	13.67	0.09	0.43	0.00056	1.6e-26	0.13	0.18	0.097	0.084	0.38	0.00011	-0.19	0.16	0	0	0	0	0	0	0	0	0	0	0	0	0	0	0
DUSP12	16.54	10.75	0.34	0.36	1.5e-36	3.3e-20	0.098	0.17	0.088	0.12	0.26	0.011	0.14	0.29	0	0	0	0	0	0	0	0	0	0	0	0	0	0	0
DUSP19	5.17	-2.12	0.2	-0.12	9.7e-07	0.041	0.18	0.32	0.17	0.19	0.41	3.1e-05	0.45	0.00018	0	0	0	0	0	0	0	0	0	0	0	0	0	0	0
DUSP23	0.42	6.37	0.023	0.73	0.69	4.5e-09	0.25	0.57	0.25	0.38	0.53	1.8e-08	0.37	0.0033	0	0	0	0	0	0	0	0	0	0	0	0	0	0	0
DUSP3	5.34	-6.39	0.12	-0.25	4.4e-07	2.8e-09	0.11	0.22	0.096	0.15	0.68	2.8e-14	0.4	0.0013	0	0	0	0	0	0	0	0	0	0	0	0	0	0	0
DUT	-8.26	5.47	-0.24	0.23	9.6e-14	3.6e-07	0.15	0.26	0.11	0.096	0.22	0.036	0.039	0.79	0	0	0	0	0	0	0	0	0	0	0	0	0	0	0
DVL1	-6.79	4.53	-0.2	0.25	3e-10	2e-05	0.16	0.33	0.11	0.12	0.31	0.0023	0.17	0.2	0	0	0	0	0	0	0	0	0	0	0	0	0	0	0
DVL2	3.51	3.5	0.097	0.12	0.00075	0.00084	0.13	0.22	0.12	0.091	0.42	1.8e-05	0.023	0.88	0	0	0	0	0	0	0	0	0	0	0	0	0	0	0
DVL3	-5.02	-6.31	-0.14	-0.26	2.3e-06	4.3e-09	0.12	0.26	0.12	0.13	0.46	2.5e-06	0.1	0.47	0	0	0	0	0	0	0	0	0	0	0	0	0	0	0
DYM	-0.52	-0.24	-0.0098	-0.0072	0.63	0.82	0.1	0.19	0.072	0.074	0.13	0.22	-0.11	0.42	0	0	0	0	0	0	0	0	0	0	0	0	0	0	0
DYNC1H1	-6.6	-6.51	-0.093	-0.15	9.2e-10	1.5e-09	0.07	0.13	0.058	0.085	0.16	0.14	0.53	4.7e-06	0	0	0	0	0	0	0	0	0	0	0	0	0	0	0
DYNC1I1	-0.61	6.58	-0.022	0.77	0.56	1.9e-09	0.17	0.6	0.15	0.32	0.55	4.5e-09	0.55	1.8e-06	0	0	0	0	0	0	0	0	0	0	0	0	0	0	0
DYNC1I2	-7.6	1.8	-0.11	0.048	3.6e-12	0.084	0.076	0.14	0.058	0.099	0.25	0.015	0.35	0.005	0	0	0	0	0	0	0	0	0	0	0	0	0	0	0
DYNC1LI1	-27.46	-10.35	-0.44	-0.32	2.8e-59	2.8e-19	0.085	0.17	0.061	0.11	0.44	8.3e-06	0.38	0.0019	0	0	0	0	0	0	0	0	0	0	0	0	0	0	0
DYNC1LI2	2.32	3.51	0.042	0.087	0.025	0.00082	0.088	0.15	0.076	0.061	0.33	0.0011	0.4	0.0011	0	0	0	0	0	0	0	0	0	0	0	0	0	0	0
DYNC2H1	-1.45	-1.61	-0.043	-0.07	0.16	0.12	0.15	0.29	0.12	0.095	0.38	0.00011	0.39	0.0014	0	0	0	0	0	0	0	0	0	0	0	0	0	0	0
DYNC2LI1	1.02	1.34	0.031	0.063	0.33	0.2	0.15	0.24	0.12	0.19	0.34	0.00064	0.38	0.0019	0	0	0	0	0	0	0	0	0	0	0	0	0	0	0
DYNLL1	-4.57	14.59	-0.13	0.59	1.3e-05	3.8e-29	0.16	0.21	0.096	0.12	0.19	0.063	0.14	0.32	0	0	0	0	0	0	0	0	0	0	0	0	0	0	0
DYNLL2	-25.25	-28.04	-0.72	-1.11	2.2e-55	5.7e-52	0.17	0.21	0.098	0.14	0.28	0.0065	0.25	0.058	0	0	0	0	0	0	0	0	0	0	0	0	0	0	0
DYNLRB1	3.11	5.32	0.048	0.21	0.0027	6e-07	0.075	0.23	0.066	0.11	0.15	0.14	-0.079	0.58	0	0	0	0	0	0	0	0	0	0	0	0	0	0	0
DYNLT1	4.97	3.35	0.14	0.17	2.6e-06	0.0013	0.12	0.28	0.13	0.16	0.43	1.1e-05	0.31	0.015	0	0	0	0	0	0	0	0	0	0	0	0	0	0	0
DYNLT3	-11.09	-12.35	-0.4	-0.57	2.8e-21	8.1e-25	0.2	0.31	0.13	0.14	0.19	0.069	0.45	0.0002	0	0	0	0	0	0	0	0	0	0	0	0	0	0	0
DYRK1A	7.85	-3.41	0.13	-0.084	1.1e-12	0.0011	0.076	0.16	0.077	0.06	0.53	3.2e-08	0.17	0.22	0	0	0	0	0	0	0	0	0	0	0	0	0	0	0
DYSF	17.34	18.08	0.88	1.65	7.9e-35	2.9e-33	0.25	0.38	0.15	0.15	0.66	1.1e-13	0.25	0.057	0	0	0	0	0	0	0	0	0	0	0	0	0	0	0
E2F4	0.32	7.78	0.0065	0.27	0.77	3.4e-12	0.094	0.2	0.091	0.086	0.18	0.085	0.12	0.37	0	0	0	0	0	0	0	0	0	0	0	0	0	0	0
EAPP	10.46	0.46	0.38	0.018	1.5e-19	0.67	0.19	0.23	0.13	0.13	0.21	0.037	0.41	0.00079	0	0	0	0	0	0	0	0	0	0	0	0	0	0	0
EARS2	-15.37	1.3	-0.97	0.058	6.4e-26	0.21	0.2	0.26	0.25	0.14	0.56	1.8e-09	0.56	1.2e-06	0	0	0	0	0	0	0	0	0	0	0	0	0	0	0
EBAG9	-1.2	4.68	-0.039	0.3	0.25	1.2e-05	0.16	0.39	0.13	0.12	0.39	9.7e-05	0.43	0.00036	0	0	0	0	0	0	0	0	0	0	0	0	0	0	0
EBNA1BP2	25.58	-4.58	1.07	-0.17	2.4e-57	1.3e-05	0.17	0.22	0.2	0.12	0.16	0.13	-0.15	0.26	0	0	0	0	0	0	0	0	0	0	0	0	0	0	0
ECD	4.65	2.16	0.15	0.059	9.1e-06	0.038	0.16	0.16	0.13	0.082	0.14	0.17	0.13	0.33	0	0	0	0	0	0	0	0	0	0	0	0	0	0	0
ECE1	7.65	3.38	0.25	0.25	3.4e-12	0.0013	0.18	0.46	0.1	0.14	0.54	1.5e-08	0.32	0.012	0	0	0	0	0	0	0	0	0	0	0	0	0	0	0
ECH1	-8.97	-2.32	-0.73	-0.16	7.4e-14	0.026	0.25	0.33	0.35	0.29	0.47	1.5e-06	0.8	6.3e-16	0	0	0	0	0	0	0	0	0	0	0	0	0	0	0
ECHDC1	-14.93	-13.11	-0.76	-0.68	6.6e-27	1.5e-24	0.2	0.25	0.21	0.2	0.58	6.7e-10	0.76	1.3e-13	0	0	0	0	0	0	0	0	0	0	0	0	0	0	0
ECHDC2	-15.19	-12.29	-1.13	-0.74	1.9e-25	1e-22	0.24	0.3	0.29	0.23	0.028	0.8	0.81	2.4e-16	0	0	0	0	0	0	0	0	0	0	0	0	0	0	0
ECHDC3	-13.63	-11.36	-1.38	-1.11	7.1e-22	1.8e-20	0.25	0.55	0.37	0.34	0.54	1.1e-08	0.7	8e-11	0	0	0	0	0	0	0	0	0	0	0	0	0	0	0
ECHS1	-17.84	-17.72	-1.77	-1.99	4e-28	3.4e-28	0.23	0.36	0.33	0.35	0.36	0.00032	0.79	2.1e-15	0	0	0	0	0	0	0	0	0	0	0	0	0	0	0
ECI1	-16.27	-7.86	-1.01	-0.42	3.4e-29	8.8e-13	0.26	0.35	0.24	0.17	0.53	2e-08	0.74	9.1e-13	0	0	0	0	0	0	0	0	0	0	0	0	0	0	0
ECI2	-17.9	-15.55	-1.49	-1.24	2.6e-28	1.7e-27	0.18	0.36	0.3	0.29	0.25	0.016	0.82	2.2e-17	0	0	0	0	0	0	0	0	0	0	0	0	0	0	0
ECM1	-0.056	0.52	-0.0035	0.07	0.96	0.63	0.28	0.76	0.27	0.46	0.38	0.00014	0.079	0.58	0	0	0	0	0	0	0	0	0	0	0	0	0	0	0
EDC3	6.36	-11.52	0.11	-0.37	3e-09	1.4e-22	0.087	0.2	0.075	0.1	0.41	2.7e-05	0.13	0.34	0	0	0	0	0	0	0	0	0	0	0	0	0	0	0
EDC4	12.72	1.24	0.18	0.043	5e-26	0.24	0.07	0.2	0.055	0.11	0.3	0.0028	0.21	0.11	0	0	0	0	0	0	0	0	0	0	0	0	0	0	0
EDF1	4.81	5.99	0.12	0.22	4.6e-06	2.4e-08	0.12	0.21	0.1	0.12	0.49	3.3e-07	0.018	0.9	0	0	0	0	0	0	0	0	0	0	0	0	0	0	0
EEA1	6.19	6.11	0.15	0.31	7.2e-09	2e-08	0.13	0.3	0.086	0.1	0.59	2.4e-10	-0.064	0.66	0	0	0	0	0	0	0	0	0	0	0	0	0	0	0
EED	8.05	2.14	0.22	0.068	3e-13	0.04	0.12	0.19	0.12	0.1	0.29	0.0046	0.32	0.01	0	0	0	0	0	0	0	0	0	0	0	0	0	0	0
EEF1A1	3.88	8.05	0.063	0.39	0.0002	7.4e-13	0.09	0.27	0.057	0.13	0.18	0.078	0.12	0.4	0	0	0	0	0	0	0	0	1	0	0	0	0	0	0
EEF1A2	6.89	3.31	0.59	2.13	2.6e-10	0.0017	0.44	2.34	0.27	1.05	0.57	7.9e-10	0.13	0.35	0	0	0	0	0	0	0	0	1	0	0	0	0	0	0
EEF1AKMT1	16.91	11.91	0.47	0.55	5.7e-37	5.3e-23	0.14	0.24	0.11	0.16	0.52	5.2e-08	-0.02	0.89	0	0	0	0	0	0	0	0	0	0	0	0	0	0	0
EEF1B2	-4.98	11.47	-0.084	0.64	2.3e-06	5.1e-21	0.082	0.29	0.07	0.15	0.28	0.0056	0.13	0.33	0	0	0	0	0	0	0	0	1	0	0	0	0	0	0
EEF1D	-5.7	11.45	-0.1	0.55	8.1e-08	8.8e-21	0.094	0.26	0.07	0.12	0.091	0.39	0.32	0.011	0	0	0	0	0	0	0	0	1	0	0	0	0	0	0
EEF1E1	-10.31	-1.33	-0.22	-0.069	3.3e-19	0.2	0.11	0.3	0.08	0.18	0.64	1e-12	0.27	0.038	0	0	0	0	0	0	0	0	0	0	1	0	0	0	0
EEF1G	-6.21	8.22	-0.1	0.38	6.2e-09	4e-13	0.089	0.27	0.063	0.11	-0.03	0.78	0.12	0.4	0	0	0	0	0	0	0	0	1	0	0	0	0	0	0
EEF2	9.2	9.27	0.16	0.48	5e-16	1.7e-15	0.1	0.29	0.053	0.12	0.015	0.89	0.046	0.75	0	0	0	0	0	0	0	0	1	0	0	0	0	0	0
EEF2K	22.04	16.06	0.59	0.69	1.4e-49	3.2e-33	0.13	0.21	0.11	0.15	0.39	8.2e-05	0.49	4.6e-05	0	0	0	0	0	0	0	0	1	0	0	0	0	0	0
EEFSEC	-9.29	-12.49	-0.25	-0.68	4.4e-16	1.9e-23	0.12	0.27	0.11	0.21	0.64	2.3e-12	0.76	1.1e-13	0	0	0	0	0	0	0	0	0	0	0	0	0	0	0
EFCAB7	-4.24	6.24	-0.11	0.26	4.8e-05	6.7e-09	0.15	0.23	0.094	0.13	0.35	0.00042	0.22	0.1	0	0	0	0	0	0	0	0	0	0	0	0	0	0	0
EFEMP1	4.94	0.73	0.53	0.12	2.7e-06	0.49	0.51	0.98	0.45	0.39	0.5	1.9e-07	0.56	1.1e-06	0	0	0	0	0	0	0	0	0	0	0	0	0	0	0
EFEMP2	-4.13	10.22	-0.42	0.82	8.3e-05	1.5e-17	0.48	0.41	0.42	0.18	0.078	0.47	0.37	0.0026	0	0	0	0	0	0	0	0	0	0	0	0	0	0	0
EFHD1	-17.91	-31.05	-0.79	-3.11	3.5e-39	4.6e-46	0.28	0.72	0.15	0.23	0.88	1.4e-31	0.039	0.79	0	0	0	0	0	0	0	0	0	0	0	0	0	0	0
EFHD2	22.82	20.09	0.85	1.47	2.8e-51	1.8e-40	0.16	0.3	0.16	0.27	0.58	3.8e-10	0.69	2.4e-10	0	0	0	0	0	0	0	0	0	0	0	0	0	0	0
EFL1	4.61	12.24	0.092	0.45	1.1e-05	1.1e-22	0.11	0.21	0.075	0.087	0.74	8.6e-18	0.4	0.0012	0	0	0	0	0	0	0	0	0	0	0	0	0	0	0
EFNA1	6.32	8.06	0.4	0.85	4e-09	9.4e-13	0.33	0.52	0.22	0.3	0.64	1.3e-12	0.011	0.94	0	0	0	0	0	0	0	0	0	0	0	0	0	0	0
EFNB1	-6.13	2.7	-0.23	0.13	2.3e-08	0.0094	0.13	0.27	0.18	0.16	0.46	2.6e-06	0.5	2.2e-05	0	0	0	0	0	0	0	0	0	0	0	0	0	0	0
EFNB2	6.05	10.23	0.37	1.16	1.6e-08	3.3e-17	0.33	0.54	0.21	0.19	0.81	1.7e-23	0.34	0.007	0	0	0	0	0	0	0	0	0	0	0	0	0	0	0
EFR3A	-9.67	2.67	-0.31	0.16	1.7e-16	0.011	0.13	0.38	0.14	0.088	0.25	0.016	0.17	0.21	0	0	0	0	0	0	0	0	0	0	0	0	0	0	0
EFTUD2	12.4	10.02	0.18	0.26	1.2e-24	4.9e-18	0.063	0.15	0.066	0.081	0.046	0.67	-0.071	0.62	0	0	0	0	0	0	0	0	0	0	0	1	0	0	0
EGFR	28.58	13.11	1.08	1.73	1.4e-53	3.7e-23	0.18	0.53	0.096	0.14	0.66	2.3e-13	0.063	0.66	0	0	0	0	0	0	1	0	0	0	0	0	0	0	0
EGLN1	17.23	14.12	0.51	0.66	2.6e-35	6.4e-26	0.16	0.26	0.084	0.076	0.54	1.2e-08	0.23	0.085	0	0	0	0	0	0	1	0	0	0	0	0	0	0	0
EHBP1	4.56	6.05	0.12	0.39	1.4e-05	3.4e-08	0.15	0.39	0.081	0.09	0.76	1e-19	0.12	0.37	0	0	0	0	0	0	0	0	0	0	0	0	0	0	0
EHBP1L1	27.76	21.55	0.88	1.6	6.8e-63	1.2e-45	0.12	0.28	0.17	0.36	0.58	4.2e-10	0.64	9.4e-09	0	0	0	0	0	0	0	0	0	0	0	0	0	0	0
EHD1	-15.29	-7.28	-0.48	-0.42	5.4e-29	3.3e-11	0.13	0.3	0.13	0.23	0.53	2.9e-08	0.62	2.9e-08	0	0	0	0	0	0	0	0	0	0	0	0	0	0	0
EHD2	13.37	15.11	0.88	2.51	8e-28	1.7e-27	0.27	0.54	0.33	0.41	0.36	0.00037	0.32	0.011	0	0	0	0	0	0	0	0	0	0	0	0	0	0	0
EHD3	-15.41	-8.55	-0.82	-0.73	3.9e-28	3.4e-14	0.22	0.48	0.21	0.31	0.65	6.8e-13	0.73	2.2e-12	0	0	0	0	0	0	0	0	0	0	0	0	0	0	0
EHD4	-2.88	7.77	-0.12	0.49	0.0055	2.1e-12	0.24	0.32	0.13	0.22	0.76	7.8e-20	0.061	0.67	0	0	0	0	0	0	0	0	0	0	0	0	0	0	0
EHHADH	-14.04	-10.05	-1.31	-1.08	2.5e-23	3e-17	0.31	0.58	0.34	0.38	0.6	7.2e-11	0.79	5.6e-15	0	0	0	0	0	0	0	0	0	0	0	0	0	0	0
EHMT1	5.28	-6.38	0.12	-0.2	6.1e-07	3e-09	0.11	0.19	0.1	0.095	0.39	8.1e-05	0.1	0.47	0	0	0	0	0	0	0	0	0	0	0	0	0	0	0
EHMT2	4.28	-0.97	0.083	-0.033	4.2e-05	0.36	0.095	0.18	0.08	0.13	0.18	0.085	-0.017	0.91	0	0	0	0	0	0	0	0	0	0	0	0	0	0	0
EI24	0.36	4.92	0.013	0.16	0.73	3.4e-06	0.16	0.19	0.16	0.093	0.34	0.00066	0.28	0.029	0	0	0	0	0	0	0	0	0	0	0	0	0	0	0
EIF1	15.18	0.22	0.28	0.011	9.3e-33	0.84	0.086	0.29	0.081	0.17	0.27	0.009	0.29	0.025	0	0	0	0	0	0	0	0	1	0	0	0	0	0	0
EIF1AD	26.5	5.8	0.67	0.17	2.1e-60	6e-08	0.11	0.16	0.12	0.088	0.16	0.12	0.0079	0.96	0	0	0	0	0	0	0	0	0	0	0	0	0	0	0
EIF1AX	6.54	-2.73	0.14	-0.13	1.1e-09	0.0086	0.11	0.25	0.087	0.19	0.34	0.00078	0.38	0.0022	0	0	0	0	0	0	0	0	1	0	0	0	0	0	0
EIF1B	-20.35	-19.49	-0.66	-0.72	4.6e-42	7.2e-43	0.17	0.23	0.12	0.12	0.29	0.0038	-0.0043	0.98	0	0	0	0	0	0	0	0	0	0	0	0	0	0	0
EIF2A	-0.72	15.54	-0.013	0.66	0.49	5.6e-30	0.1	0.23	0.062	0.1	0.47	1.1e-06	0.13	0.34	0	0	0	0	0	0	0	0	0	0	0	0	0	0	0
EIF2AK2	10.22	5.35	0.2	0.21	4.6e-19	6e-07	0.096	0.23	0.083	0.092	0.63	4.2e-12	0.5	2e-05	0	0	0	0	0	0	0	0	1	0	0	0	0	0	0
EIF2AK4	6.45	5.41	0.14	0.19	2.1e-09	3.5e-07	0.099	0.19	0.1	0.12	0.49	2.9e-07	0.55	2.5e-06	0	0	0	0	0	0	0	0	0	0	0	0	0	0	0
EIF2B1	20.65	9.75	0.34	0.28	8.5e-47	7.4e-17	0.083	0.17	0.064	0.07	0.47	1.5e-06	-0.097	0.49	0	0	0	0	0	0	0	0	1	0	0	0	0	0	0
EIF2B2	-0.25	-2.31	-0.0038	-0.11	0.81	0.027	0.088	0.3	0.046	0.1	0.086	0.42	-0.00068	1	0	0	0	0	0	0	0	0	1	0	0	0	0	0	0
EIF2B3	-3.41	3.62	-0.055	0.12	0.0011	0.00055	0.097	0.2	0.05	0.081	0.39	0.0001	-0.069	0.63	0	0	0	0	0	0	0	0	1	0	0	0	0	0	0
EIF2B4	3.19	-3.16	0.044	-0.084	0.0021	0.0024	0.078	0.16	0.045	0.077	0.37	0.00022	-0.15	0.28	0	0	0	0	0	0	0	0	1	0	0	0	0	0	0
EIF2B5	2.25	2.95	0.035	0.088	0.03	0.0047	0.086	0.19	0.055	0.073	0.29	0.0036	0.36	0.0037	0	0	0	0	0	0	0	0	1	0	0	0	0	0	0
EIF2D	4.77	5.92	0.074	0.23	5.4e-06	4e-08	0.078	0.23	0.062	0.099	0.51	9.7e-08	0.13	0.32	0	0	0	0	0	0	0	0	0	0	0	0	0	0	0
EIF2S1	12.35	8.36	0.16	0.3	5.2e-25	1.2e-13	0.066	0.2	0.05	0.098	0.51	1e-07	0.19	0.15	0	0	0	0	0	0	0	0	1	0	0	0	0	0	0
EIF2S2	8.05	12.5	0.12	0.61	2.4e-13	1.2e-22	0.076	0.27	0.055	0.091	0.37	0.00022	0.27	0.04	0	0	0	0	0	0	0	0	1	0	1	0	0	0	0
EIF2S3	2.23	14.17	0.034	0.54	0.031	1.6e-28	0.082	0.2	0.058	0.12	0.4	6.2e-05	0.26	0.042	0	0	0	0	0	0	0	0	1	0	0	0	0	0	0
EIF3A	2.18	2.08	0.028	0.059	0.035	0.046	0.071	0.17	0.046	0.084	0.46	1.7e-06	0.22	0.094	0	0	0	0	0	0	0	0	1	0	0	0	0	0	0
EIF3B	12.99	15.04	0.14	0.75	2e-26	1.4e-27	0.06	0.27	0.036	0.072	0.32	0.0018	-0.045	0.76	0	0	0	0	0	0	0	0	1	0	0	0	0	0	0
EIF3C	5.42	-9.39	0.071	-0.63	2.9e-07	1.4e-16	0.071	0.4	0.047	0.23	0.092	0.39	0.017	0.91	0	0	0	0	0	0	0	0	1	0	0	0	0	0	0
EIF3D	2.4	12.85	0.025	0.44	0.021	4e-25	0.06	0.18	0.033	0.11	0.077	0.47	0.13	0.36	0	0	0	0	0	0	0	0	1	0	0	0	0	0	0
EIF3E	2.73	14.06	0.035	0.71	0.0084	9.8e-27	0.066	0.26	0.052	0.12	0.063	0.56	0.24	0.07	0	0	0	0	0	0	0	0	1	0	0	0	0	0	0
EIF3F	-0.37	-0.13	-0.0045	-0.0036	0.73	0.9	0.068	0.17	0.043	0.083	-0.13	0.2	-0.049	0.74	0	0	0	0	0	0	0	0	1	0	0	0	0	0	0
EIF3G	7.07	11.03	0.099	0.3	6.8e-11	1.1e-20	0.068	0.15	0.059	0.086	0.022	0.84	0.22	0.089	0	0	0	0	0	0	0	0	1	0	0	0	0	0	0
EIF3H	7.93	8.85	0.1	0.39	5.3e-13	1.3e-14	0.061	0.25	0.053	0.11	0.25	0.016	0.11	0.41	0	0	0	0	0	0	0	0	1	0	0	0	0	0	0
EIF3I	3	8.52	0.041	0.31	0.0038	5.2e-14	0.072	0.21	0.052	0.098	-0.025	0.82	-0.098	0.48	0	0	0	0	0	0	0	0	1	0	0	0	0	0	0
EIF3J	7.99	-1.11	0.16	-0.047	3.4e-13	0.29	0.1	0.28	0.075	0.092	0.5	2.2e-07	0.14	0.3	0	0	0	0	0	0	0	0	1	0	0	0	0	0	0
EIF3K	-6.32	-6.58	-0.093	-0.21	3.8e-09	1.1e-09	0.073	0.17	0.06	0.12	-0.005	0.96	0.061	0.67	0	0	0	0	0	0	0	0	0	0	0	0	0	0	0
EIF3L	2.35	2.07	0.034	0.082	0.023	0.047	0.074	0.24	0.056	0.12	-0.036	0.74	-0.092	0.51	0	0	0	0	0	0	0	0	0	0	0	0	0	0	0
EIF3M	0.75	4.58	0.011	0.14	0.48	1.4e-05	0.08	0.18	0.056	0.095	0.071	0.51	0.047	0.75	0	0	0	0	0	0	0	0	0	0	0	0	0	0	0
EIF4A1	19.68	15.68	0.32	0.87	1e-44	2.5e-33	0.078	0.25	0.069	0.24	0.43	1.5e-05	0.54	3.1e-06	0	0	0	0	0	0	0	0	1	0	0	0	0	0	0
EIF4A2	-22.55	3.75	-0.42	0.15	4.1e-51	0.00036	0.11	0.25	0.066	0.098	0.45	3.2e-06	-0.051	0.73	0	0	0	0	0	0	0	0	1	0	0	0	0	0	0
EIF4A3	1.6	5.22	0.029	0.22	0.12	8e-07	0.074	0.21	0.086	0.17	0.064	0.55	0.49	3.1e-05	0	0	0	0	0	0	0	0	0	0	0	1	0	0	0
EIF4B	-10.57	12.87	-0.21	0.59	4.7e-20	4.2e-24	0.11	0.25	0.073	0.11	0.11	0.32	0.3	0.018	0	0	0	0	0	0	0	0	1	0	0	0	0	0	0
EIF4E	4.4	-1.71	0.066	-0.049	2.6e-05	0.1	0.076	0.16	0.06	0.098	0.3	0.003	0.16	0.22	0	0	0	0	0	0	1	0	1	0	0	0	0	0	0
EIF4E2	7.19	-10.33	0.13	-0.41	3.2e-11	4e-19	0.088	0.22	0.072	0.15	0.51	1e-07	-0.14	0.31	0	0	0	0	0	0	1	0	0	0	0	0	0	0	0
EIF4E3	9.3	0.72	0.31	0.038	1.9e-16	0.5	0.17	0.32	0.12	0.15	0.65	7.4e-13	0.67	6e-10	0	0	0	0	0	0	0	0	0	0	0	0	0	0	0
EIF4EBP1	20.59	14.23	0.84	2.02	1.7e-43	2e-25	0.19	0.53	0.14	0.17	0.63	3.8e-12	0.017	0.91	0	0	0	0	0	0	1	0	1	0	0	0	0	0	0
EIF4EBP2	-16.4	-9.46	-0.44	-0.56	3.3e-32	3e-16	0.12	0.29	0.11	0.23	0.57	9.7e-10	0.52	8.1e-06	0	0	0	0	0	0	0	0	1	0	0	0	0	0	0
EIF4ENIF1	-0.14	-4.32	-0.0029	-0.13	0.9	4.1e-05	0.099	0.2	0.089	0.083	0.54	1.2e-08	0.11	0.45	0	0	0	0	0	0	0	0	0	0	0	0	0	0	0
EIF4G1	-1.07	-5.35	-0.02	-0.24	0.31	4.6e-07	0.11	0.28	0.064	0.13	0.63	5.1e-12	0.55	2.3e-06	0	0	0	0	0	0	0	0	1	0	0	0	0	0	0
EIF4G2	0.55	-5.78	0.0071	-0.16	0.6	5.8e-08	0.065	0.15	0.051	0.096	0.58	3.6e-10	0.53	7.5e-06	0	0	0	0	0	0	0	0	0	0	0	0	0	0	0
EIF4G3	4.93	3.19	0.12	0.13	3.6e-06	0.0023	0.086	0.17	0.12	0.2	0.49	3.4e-07	0.84	3.7e-18	0	0	0	0	0	0	0	0	1	0	0	0	0	0	0
EIF4H	15.03	16.86	0.3	0.56	2.3e-32	4.7e-33	0.1	0.18	0.079	0.079	0.59	2.9e-10	0.21	0.11	0	0	0	0	0	0	0	0	1	0	0	0	0	0	0
EIF5	3.02	-10.69	0.059	-0.45	0.0036	5.9e-20	0.11	0.24	0.062	0.16	0.49	4.3e-07	0.32	0.013	0	0	0	0	0	0	0	0	1	0	0	0	0	0	0
EIF5A	11.61	2.03	0.17	0.085	6e-23	0.051	0.073	0.25	0.056	0.12	0.42	1.5e-05	0.4	0.0012	0	0	0	0	0	0	0	0	1	0	0	0	0	0	0
EIF5B	6.85	0.6	0.14	0.031	2.1e-10	0.58	0.11	0.33	0.077	0.13	0.59	2.3e-10	0.32	0.01	0	0	0	0	0	0	0	0	1	0	0	0	0	0	0
EIF6	9.12	0.26	0.22	0.013	4.1e-16	0.81	0.12	0.29	0.097	0.15	0.65	7.8e-13	0.55	2.3e-06	0	0	0	0	0	0	0	0	1	0	0	0	0	0	0
ELAC2	-11.17	-9.92	-0.32	-0.28	4.1e-19	4.1e-18	0.098	0.18	0.14	0.086	0.42	2e-05	0.3	0.02	0	0	0	0	0	0	0	0	0	0	0	0	0	0	0
ELANE	3.19	2.6	0.3	1.93	0.0021	0.013	0.41	2.85	0.44	1.01	0.081	0.45	0.13	0.35	0	0	0	0	0	0	0	0	0	0	0	0	0	0	0
ELAVL1	5.68	-2.48	0.093	-0.067	9.7e-08	0.017	0.074	0.16	0.073	0.089	0.046	0.67	-0.075	0.6	0	0	0	0	0	0	0	0	0	0	0	0	0	0	0
ELF1	17.95	13.88	0.45	0.59	3.5e-39	4.7e-29	0.1	0.18	0.13	0.2	0.39	7.6e-05	0.56	1.2e-06	0	0	0	0	0	0	0	0	0	0	0	0	0	0	0
ELF2	5.26	9.39	0.24	0.28	6.3e-07	2.1e-16	0.23	0.16	0.18	0.09	0.34	0.00064	0.47	7.7e-05	0	0	0	0	0	0	0	0	0	0	0	0	0	0	0
ELL	0.55	-0.24	0.017	-0.014	0.6	0.82	0.15	0.31	0.14	0.22	0.14	0.18	-0.073	0.61	0	0	0	0	0	0	0	0	0	0	0	0	0	0	0
ELMO1	23.47	20.61	0.89	2	1.2e-53	6.2e-39	0.15	0.36	0.21	0.29	0.62	1e-11	0.74	1.5e-12	0	0	0	0	0	0	0	0	0	0	0	0	0	0	0
ELMO2	8.33	-8.94	0.21	-0.28	4.8e-14	5.5e-15	0.12	0.22	0.11	0.067	0.49	4.6e-07	0.3	0.019	0	0	0	0	0	0	0	0	0	0	0	0	0	0	0
ELMO3	-1.19	-0.97	-0.047	-0.069	0.26	0.36	0.2	0.46	0.16	0.18	0.7	2.6e-15	0.69	1.7e-10	0	0	0	0	0	0	0	0	0	0	0	0	0	0	0
ELMOD2	2.19	4.06	0.096	0.15	0.034	0.00011	0.21	0.22	0.18	0.11	0.43	9e-06	0.42	0.00053	0	0	0	0	0	0	0	0	0	0	0	0	0	0	0
ELMSAN1	13.38	1.13	0.39	0.089	6.9e-28	0.28	0.14	0.29	0.13	0.4	0.44	6.9e-06	0.22	0.1	0	0	0	0	0	0	0	0	0	0	0	0	0	0	0
ELOA	-5.04	1.55	-0.092	0.035	1.8e-06	0.14	0.093	0.14	0.073	0.055	0.36	0.00034	0.029	0.84	0	0	0	0	0	0	0	0	0	0	0	0	0	0	0
ELOB	-2.62	4.85	-0.042	0.19	0.011	4.5e-06	0.093	0.22	0.054	0.12	0.28	0.006	0.055	0.7	0	0	0	0	0	0	0	0	0	0	0	0	0	0	0
ELOC	-6.28	4.84	-0.094	0.35	4.4e-09	6.2e-06	0.088	0.43	0.05	0.11	0.54	1.1e-08	0.11	0.42	0	0	0	0	0	0	0	0	0	0	0	0	0	0	0
ELOVL1	5.73	3.61	0.26	0.14	6.8e-08	0.00054	0.22	0.21	0.19	0.15	0.42	1.8e-05	0.21	0.11	0	0	0	0	0	0	0	0	0	0	0	0	0	0	0
ELOVL7	8.89	5.52	0.5	0.51	4.2e-15	3.4e-07	0.3	0.53	0.18	0.16	0.67	5.6e-14	0.41	0.00073	0	0	0	0	0	0	0	0	0	0	0	0	0	0	0
ELP2	-5.21	7.68	-0.086	0.24	7.8e-07	8.9e-12	0.091	0.19	0.061	0.061	0.22	0.036	0.0084	0.96	0	0	0	0	0	0	0	0	0	0	0	0	0	0	0
ELP3	-14.19	1.3	-0.24	0.054	2e-29	0.21	0.087	0.25	0.069	0.12	0.33	0.001	0.47	7.5e-05	0	0	0	0	0	0	0	0	0	0	0	0	0	0	0
ELP4	-12.73	2.37	-0.28	0.093	2.2e-24	0.023	0.099	0.23	0.097	0.12	0.071	0.51	0.42	0.00067	0	0	0	0	0	0	0	0	0	0	0	0	0	0	0
ELP5	-9.35	-3.65	-0.22	-0.12	4.4e-16	0.00048	0.11	0.18	0.1	0.11	0.0052	0.96	0.18	0.18	0	0	0	0	0	0	0	0	0	0	0	0	0	0	0
ELP6	-10.71	-22.94	-0.24	-0.7	1e-19	1.8e-49	0.1	0.18	0.094	0.11	0.46	2e-06	0.24	0.065	0	0	0	0	0	0	0	0	0	0	0	0	0	0	0
EMC1	-4.07	4.55	-0.1	0.17	9.8e-05	1.8e-05	0.13	0.23	0.099	0.074	0.087	0.41	0.35	0.0049	0	0	0	0	0	0	0	0	0	0	0	0	0	0	0
EMC2	-25.12	7.97	-0.48	0.44	7.6e-57	3e-12	0.12	0.33	0.067	0.083	-0.12	0.25	0.007	0.96	0	0	0	0	0	0	0	0	0	0	0	0	0	0	0
EMC3	-12.37	-10.55	-0.38	-0.3	7.1e-24	7.4e-20	0.15	0.17	0.13	0.091	0.36	0.00031	0.28	0.032	0	0	0	0	0	0	0	0	0	0	0	0	0	0	0
EMC4	-11.72	12.57	-0.38	0.41	6.9e-22	9e-25	0.15	0.17	0.14	0.11	-0.17	0.094	0.096	0.49	0	0	0	0	0	0	0	0	0	0	0	0	0	0	0
EMC7	-8.18	-0.18	-0.24	-0.0072	2.6e-13	0.87	0.14	0.26	0.13	0.095	0.17	0.11	0.19	0.14	0	0	0	0	0	0	0	0	0	0	0	0	0	0	0
EMC8	-12.4	2.67	-0.28	0.095	1.3e-24	0.01	0.11	0.23	0.089	0.076	0.23	0.025	0.13	0.33	0	0	0	0	0	0	0	0	0	0	0	0	0	0	0
EMCN	-8.5	-8.33	-0.7	-0.68	4.4e-14	9.4e-14	0.45	0.64	0.3	0.19	0.84	2.6e-27	0.35	0.0045	0	0	0	0	0	0	0	0	0	0	0	0	0	0	0
EMD	-7.49	-3.89	-0.19	-0.17	1.5e-11	0.0002	0.11	0.27	0.11	0.14	0.2	0.048	-0.00096	1	0	0	0	0	0	0	0	0	0	0	0	0	0	0	0
EMG1	11.33	11.25	0.23	0.34	3.8e-22	5.3e-20	0.099	0.18	0.085	0.058	0.24	0.02	-0.28	0.029	0	0	0	0	0	0	0	0	0	0	0	0	0	0	0
EMILIN1	-7.91	-4.9	-0.71	-0.6	5.6e-12	3.5e-06	0.34	0.85	0.37	0.34	0.81	5.4e-24	0.32	0.01	0	0	0	0	0	0	0	0	0	0	0	0	0	0	0
EMILIN2	22.76	13.76	1.54	1.75	2.1e-45	7.1e-27	0.27	0.47	0.24	0.58	0.48	8.3e-07	0.54	3.4e-06	0	0	0	0	0	0	0	0	0	0	0	0	0	0	0
EML1	2.71	6.48	0.1	0.43	0.0091	4.1e-09	0.23	0.38	0.1	0.12	0.88	1.1e-32	0.37	0.0027	0	0	0	0	0	0	0	0	0	0	0	0	0	0	0
EML2	-10.04	-6.16	-0.26	-0.29	4.7e-18	9e-09	0.12	0.3	0.11	0.14	0.47	9.2e-07	0.47	7.8e-05	0	0	0	0	0	0	0	0	0	0	0	0	0	0	0
EML3	6.3	16.71	0.16	0.74	4.7e-09	2.6e-35	0.11	0.21	0.12	0.17	0.58	5.4e-10	0.5	2.2e-05	0	0	0	0	0	0	0	0	0	0	0	0	0	0	0
EML4	7.76	9.55	0.2	0.39	1.4e-12	4.3e-17	0.14	0.21	0.092	0.15	0.67	8.6e-14	0.53	6.6e-06	0	0	0	0	0	0	0	0	0	0	0	0	0	0	0
ENAH	-1.78	3.03	-0.096	0.23	0.086	0.0037	0.24	0.44	0.24	0.24	0.76	2.5e-19	0.75	2.7e-13	0	0	0	0	0	0	0	0	0	0	0	0	0	0	0
ENDOD1	5.96	1.53	0.21	0.099	2.2e-08	0.14	0.18	0.38	0.14	0.19	0.66	1.6e-13	0.039	0.79	0	0	0	0	0	0	0	0	0	0	0	0	0	0	0
ENDOG	-11.16	-10.45	-0.54	-0.78	1.7e-19	2.7e-19	0.2	0.46	0.21	0.25	0.52	6.2e-08	0.6	1.4e-07	0	0	0	0	0	0	0	0	0	0	0	0	0	0	0
ENG	3.8	1.36	0.21	0.1	0.00027	0.19	0.26	0.42	0.25	0.26	0.53	2.3e-08	0.41	0.00071	0	0	0	0	0	0	0	0	0	0	0	0	0	0	0
ENGASE	6.12	2.79	0.17	0.14	1.1e-08	0.0072	0.13	0.26	0.12	0.19	0.33	0.0012	0.16	0.23	0	0	0	0	0	0	0	0	0	0	0	0	0	0	0
ENO1	19.44	15.18	1	1.24	5.8e-39	2.2e-28	0.24	0.37	0.15	0.18	0.72	1.6e-16	0.24	0.069	0	1	0	0	0	0	1	0	0	0	1	0	0	0	0
ENO2	22.06	14.09	2.41	4.16	1.9e-40	4.8e-25	0.37	0.68	0.24	0.55	0.67	7.9e-14	0.003	0.98	0	1	0	0	0	0	1	0	0	0	0	0	0	0	0
ENO3	-10.12	-13.75	-0.78	-1.04	1.1e-16	2.5e-28	0.3	0.54	0.32	0.23	0.24	0.021	0.56	1.3e-06	0	1	0	0	0	0	1	0	0	0	0	0	0	0	0
ENOPH1	7.34	-0.51	0.19	-0.018	1.6e-11	0.63	0.14	0.2	0.091	0.11	0.62	8.9e-12	0.18	0.18	0	0	0	0	0	0	0	0	0	0	0	0	0	0	0
ENOSF1	-13.34	-8.38	-1.24	-0.48	2.3e-21	8.1e-14	0.22	0.3	0.36	0.22	0.27	0.0092	0.64	6.2e-09	0	0	0	0	0	0	0	0	0	0	0	0	0	0	0
ENPEP	-9.12	1.6	-0.82	0.16	2.2e-14	0.13	0.33	0.5	0.37	0.42	0.67	5.7e-14	0.73	2.8e-12	0	0	0	0	0	0	0	0	0	0	0	0	0	0	0
ENPP1	-15.5	-16.18	-1.3	-2.01	1.6e-25	9.5e-29	0.25	0.77	0.31	0.36	0.72	1.2e-16	0.73	6e-12	0	0	0	0	0	0	0	0	0	0	0	0	0	0	0
ENPP2	12.3	6.92	1.2	1.49	2.6e-22	7.2e-10	0.45	0.94	0.23	0.22	0.72	6e-17	0.17	0.22	0	0	0	0	0	0	0	0	0	0	0	0	0	0	0
ENPP3	19.68	13.79	1.64	4.39	1.6e-38	2.1e-24	0.33	0.7	0.27	0.43	0.65	3.8e-13	0.54	4e-06	0	0	0	0	0	0	0	0	0	0	0	0	0	0	0
ENPP4	0.95	-2.52	0.032	-0.12	0.37	0.016	0.18	0.27	0.12	0.15	0.6	7.7e-11	0.42	0.0006	0	0	0	0	0	0	0	0	0	0	0	0	0	0	0
ENPP6	-17.15	-19.38	-2.16	-6.05	5e-27	2.5e-29	0.32	2.25	0.38	0.43	0.13	0.22	0.76	1.6e-13	0	0	0	0	0	0	0	0	0	0	0	0	0	0	0
ENPP7	5.3	-4.6	0.31	-1.08	5.9e-07	1.2e-05	0.24	1.91	0.3	0.6	-0.072	0.5	-0.52	9.7e-06	0	0	0	0	0	0	0	0	0	0	0	0	0	0	0
ENSA	13.16	-0.41	0.26	-0.01	3.6e-27	0.7	0.1	0.15	0.077	0.069	0.41	3.7e-05	0.15	0.28	0	0	0	0	0	0	0	0	0	0	0	0	0	0	0
ENTPD1	22.61	20.64	1.08	1.44	4.6e-48	4.8e-39	0.21	0.3	0.18	0.17	0.69	6e-15	0.57	8e-07	0	0	0	0	0	0	0	0	0	0	0	0	0	0	0
ENTPD5	-14.06	-14.2	-1.36	-1.83	4.8e-23	5.8e-24	0.3	0.61	0.35	0.4	0.73	2.7e-17	0.82	2.9e-17	0	0	0	0	0	0	0	0	0	0	0	0	0	0	0
ENY2	-3.03	0.42	-0.068	0.021	0.0034	0.69	0.12	0.32	0.084	0.096	0.47	1.4e-06	0.0018	0.99	0	0	0	0	0	0	0	0	0	0	0	0	0	0	0
EOGT	18.02	14.1	0.62	0.88	3e-40	4.7e-28	0.16	0.3	0.15	0.22	0.51	1.3e-07	0.57	7.2e-07	0	0	0	0	0	0	0	0	0	0	0	0	0	0	0
EP300	6.43	-4.74	0.14	-0.22	2e-09	6.7e-06	0.1	0.28	0.089	0.14	0.16	0.12	-0.45	0.00018	0	0	0	0	0	0	1	0	0	0	0	0	0	0	0
EP400	13.27	-5.78	0.23	-0.33	7.2e-27	6e-08	0.073	0.36	0.082	0.17	-0.015	0.89	-0.011	0.94	0	0	0	0	0	0	0	0	0	0	0	0	0	0	0
EPB41	11.92	8.76	1.03	0.98	1.1e-21	8.6e-14	0.41	0.57	0.22	0.11	0.15	0.15	-0.26	0.046	0	0	0	0	0	0	0	0	0	0	0	0	0	0	0
EPB41L1	-23.16	-21.26	-0.91	-1.21	2.5e-42	3.2e-44	0.17	0.37	0.15	0.18	0.63	3.9e-12	0.046	0.75	0	0	0	0	0	0	0	0	0	0	0	0	0	0	0
EPB41L2	-6.08	6.73	-0.21	0.44	1.5e-08	6.7e-10	0.17	0.35	0.14	0.2	0.77	1.4e-20	0.75	4e-13	0	0	0	0	0	0	0	0	0	0	0	0	0	0	0
EPB41L3	-19.42	-12.01	-1.24	-0.93	4e-31	3e-21	0.16	0.36	0.24	0.29	0.69	3.7e-15	0.87	1.1e-20	0	0	0	0	0	0	0	0	0	0	0	0	0	0	0
EPB41L5	-31.32	-31.81	-0.94	-1.38	1e-58	3.9e-70	0.16	0.42	0.11	0.094	0.69	8.5e-15	0.34	0.0063	0	0	0	0	0	0	0	0	0	0	0	0	0	0	0
EPB42	10.94	7.3	1.46	1.29	1.9e-19	5.3e-11	0.56	0.77	0.41	0.59	0.19	0.073	-0.088	0.53	0	0	0	0	0	0	0	0	0	0	0	0	0	0	0
EPCAM	-20.76	-36.36	-1.56	-2.58	9.1e-36	2.9e-60	0.34	0.64	0.25	0.17	0.54	8.9e-09	0.24	0.065	0	0	0	0	0	0	0	0	0	0	0	0	0	0	0
EPDR1	-4.91	7.96	-0.3	0.69	4e-06	2.1e-12	0.25	0.46	0.27	0.2	0.71	3.1e-16	0.31	0.014	0	0	0	0	0	0	0	0	0	0	0	0	0	0	0
EPG5	-2.07	-11.24	-0.053	-0.34	0.046	1.2e-21	0.12	0.17	0.11	0.11	0.31	0.0025	0.33	0.008	0	0	0	0	0	0	0	0	0	0	0	0	0	0	0
EPHA2	3.62	2.54	0.16	0.43	0.00051	0.014	0.2	0.8	0.21	0.69	0.28	0.0053	0.26	0.043	0	0	0	0	0	0	0	0	0	0	0	0	0	0	0
EPHX1	-7.58	-9.86	-0.63	-0.94	1.5e-11	1.2e-17	0.36	0.61	0.34	0.31	0.63	4.9e-12	0.76	1e-13	0	0	0	0	0	0	0	0	0	0	0	0	0	0	0
EPHX2	-12.76	-17.35	-1.13	-1.79	9.3e-21	9.8e-31	0.25	0.57	0.34	0.32	0.61	4.9e-11	0.65	5.3e-09	0	0	0	0	0	0	0	0	0	0	0	0	0	0	1
EPM2A	-7.1	-23.26	-0.32	-1.33	6.5e-11	6.1e-40	0.24	0.26	0.17	0.2	0.65	7.9e-13	0.7	9.9e-11	0	0	0	0	0	0	0	0	0	0	0	0	0	0	0
EPM2AIP1	-20.45	-19.77	-0.49	-0.54	2.7e-46	1.3e-44	0.14	0.18	0.082	0.087	0.32	0.0017	0.47	9.3e-05	0	0	0	0	0	0	0	0	0	0	0	0	0	0	0
EPN1	-9.84	-8.38	-0.14	-0.48	1.7e-17	5.1e-14	0.063	0.33	0.061	0.2	0.046	0.67	0.39	0.0014	0	0	0	0	0	0	0	0	0	0	0	0	0	0	0
EPN2	-7.16	-0.31	-0.18	-0.012	4.4e-11	0.77	0.13	0.23	0.1	0.12	0.59	1.4e-10	0.32	0.012	0	0	0	0	0	0	0	0	0	0	0	0	0	0	0
EPPK1	9.34	2.04	0.7	0.44	1.1e-15	0.051	0.39	1.25	0.18	0.35	0.78	1e-20	0.4	0.0013	0	0	0	0	0	0	0	0	0	0	0	0	0	0	0
EPRS	-0.75	10.38	-0.014	0.53	0.47	4.9e-18	0.11	0.29	0.068	0.11	0.66	1.3e-13	0.29	0.024	0	0	0	0	0	0	0	0	0	0	1	0	0	0	0
EPS15	4.3	7.03	0.067	0.17	3.8e-05	1.8e-10	0.076	0.15	0.066	0.058	0.7	1.3e-15	0.31	0.016	0	0	0	0	0	0	0	0	0	0	0	0	0	0	0
EPS15L1	-13.99	-6.38	-0.27	-0.3	3.5e-28	3.4e-09	0.093	0.24	0.082	0.19	0.34	0.00084	0.59	1.8e-07	0	0	0	0	0	0	0	0	0	0	0	0	0	0	0
EPS8	3.52	7.09	0.084	0.36	0.00071	9e-11	0.12	0.27	0.095	0.16	0.68	2.9e-14	0.41	0.00094	0	0	0	0	0	0	0	0	0	0	0	0	0	0	0
EPS8L1	-11.92	-7.83	-0.99	-1.49	2.5e-20	2.6e-12	0.33	1.35	0.32	0.56	0.53	2.8e-08	0.78	9.1e-15	0	0	0	0	0	0	0	0	0	0	0	0	0	0	0
EPS8L2	-9.79	-3.82	-0.34	-0.21	1.9e-17	0.00027	0.17	0.36	0.14	0.15	0.73	2.1e-17	0.58	3.6e-07	0	0	0	0	0	0	0	0	0	0	0	0	0	0	0
ERAL1	-14.31	-14.54	-0.61	-0.44	7.6e-27	2.2e-30	0.19	0.17	0.18	0.11	0.27	0.0076	0.44	0.00031	0	0	0	0	0	0	0	0	0	0	0	0	0	0	0
ERAP1	14.13	14.61	0.76	0.97	1.6e-29	3.2e-28	0.25	0.32	0.23	0.19	0.81	4.9e-24	0.74	1.2e-12	0	0	0	0	0	0	0	0	0	0	0	0	0	0	0
ERAP2	7.92	8.08	1.14	1.76	1.3e-12	1.3e-12	0.64	0.85	0.51	0.7	0.9	2.4e-35	0.83	4.7e-18	0	0	0	0	0	0	0	0	0	0	0	0	0	0	0
ERBB2	-20.44	-27.55	-0.67	-1.31	3.9e-41	5.3e-62	0.16	0.4	0.13	0.13	0.57	9.2e-10	0.29	0.026	0	0	0	0	0	0	1	0	0	0	0	0	0	0	0
ERBB3	7.1	0.4	0.31	0.038	5.5e-11	0.71	0.21	0.56	0.18	0.27	0.57	1.1e-09	0.69	2.3e-10	0	0	0	0	0	0	0	0	0	0	0	0	0	0	0
ERBIN	-5.68	-0.92	-0.13	-0.026	1.1e-07	0.38	0.099	0.17	0.1	0.076	0.35	0.00056	0.32	0.012	0	0	0	0	0	0	0	0	0	0	0	0	0	0	0
ERC1	6.96	-8.45	0.17	-0.3	1.3e-10	3.3e-14	0.11	0.2	0.11	0.14	0.52	3.9e-08	0.57	8.1e-07	0	0	0	0	0	0	0	0	0	0	0	0	0	0	0
ERCC1	5.24	13.94	0.13	0.56	7.2e-07	1.2e-26	0.12	0.22	0.11	0.098	0.083	0.43	-0.027	0.85	0	0	0	0	0	0	0	0	0	0	0	0	0	0	0
ERCC2	-1.67	-15.03	-0.028	-0.56	0.11	1.5e-31	0.085	0.22	0.069	0.13	0.11	0.28	0.16	0.22	0	0	0	0	0	0	0	0	0	0	0	0	0	0	0
ERCC3	9.81	14.08	0.17	0.34	8.5e-18	9.9e-29	0.079	0.13	0.077	0.08	0.26	0.012	-0.1	0.46	0	0	0	0	0	0	0	0	0	0	0	0	0	0	0
ERCC4	4.72	4.39	0.11	0.15	7e-06	3.2e-05	0.11	0.2	0.1	0.093	0.45	3.3e-06	0.13	0.34	0	0	0	0	0	0	0	0	0	0	0	0	0	0	0
ERCC5	18.93	15.82	0.4	0.69	1.9e-41	2.8e-30	0.11	0.23	0.073	0.095	0.67	3.7e-14	0.22	0.094	0	0	0	0	0	0	0	0	0	0	0	0	0	0	0
ERG	8.23	9.94	0.4	0.94	1.4e-13	9.4e-17	0.26	0.47	0.16	0.19	0.8	2e-22	0.4	0.0012	0	0	0	0	0	0	0	0	0	0	0	0	0	0	0
ERGIC1	18.04	16.02	1.09	1.27	1.1e-35	2.9e-29	0.28	0.36	0.17	0.11	0.71	5.2e-16	0.41	0.00094	0	0	0	0	0	0	0	0	0	0	0	0	0	0	0
ERGIC2	11.83	11.91	0.4	0.5	3.9e-23	1.3e-21	0.18	0.24	0.12	0.089	0.49	3.4e-07	-0.084	0.55	0	0	0	0	0	0	0	0	0	0	0	0	0	0	0
ERGIC3	7.77	2.5	0.34	0.11	1.4e-12	0.017	0.22	0.26	0.17	0.12	0.42	1.8e-05	0.19	0.15	0	0	0	0	0	0	0	0	0	0	0	0	0	0	0
ERH	-4.02	1.93	-0.098	0.077	0.00012	0.064	0.11	0.21	0.11	0.15	0.18	0.078	0.16	0.25	0	0	0	0	0	0	0	0	0	0	0	0	0	0	0
ERI1	12.22	2.7	0.36	0.14	1.9e-24	0.0094	0.13	0.26	0.14	0.2	0.63	2.7e-12	0.27	0.035	0	0	0	0	0	0	0	0	0	0	0	0	0	0	0
ERI3	-12.02	-7.2	-0.38	-0.32	1.2e-23	3.7e-11	0.17	0.25	0.12	0.16	0.26	0.0099	0.16	0.24	0	0	0	0	0	0	0	0	0	0	0	0	0	0	0
ERICH1	4.49	-3.97	0.14	-0.31	2e-05	0.00017	0.12	0.3	0.15	0.35	0.43	1.5e-05	0.56	1.5e-06	0	0	0	0	0	0	0	0	0	0	0	0	0	0	0
ERICH5	2.37	2.48	0.16	0.29	0.022	0.017	0.37	0.68	0.23	0.33	0.93	4e-43	0.79	6.6e-15	0	0	0	0	0	0	0	0	0	0	0	0	0	0	0
ERLEC1	8.86	9.82	0.2	0.45	2e-15	1.2e-16	0.11	0.27	0.087	0.093	0.3	0.0028	0.18	0.18	0	0	0	0	0	0	0	0	0	0	0	0	0	0	0
ERLIN1	1.88	-7.56	0.068	-0.29	0.07	5e-12	0.17	0.21	0.16	0.14	0.23	0.022	0.33	0.0087	0	0	0	0	0	0	0	0	0	0	0	0	0	0	0
ERLIN2	-7.05	-11.34	-0.24	-0.48	6.9e-11	8.4e-22	0.2	0.3	0.12	0.11	0.72	9.1e-17	0.6	1.3e-07	0	0	0	0	0	0	0	0	0	0	0	0	0	0	0
ERMP1	-12.26	-15.13	-0.71	-1.51	1.1e-19	5.2e-24	0.13	0.23	0.26	0.36	0.55	4.8e-09	0.76	9.4e-14	0	0	0	0	0	0	0	0	0	0	0	0	0	0	0
ERO1A	21.85	15.23	1.42	1.74	4.7e-41	1.1e-27	0.28	0.46	0.14	0.18	0.78	1.9e-21	0.43	0.00039	0	0	0	0	0	0	0	0	0	0	0	0	0	0	0
ERP29	-14.15	-9.84	-0.42	-0.36	1.4e-29	5.9e-18	0.16	0.23	0.11	0.12	0.56	2.8e-09	0.099	0.48	0	0	0	0	0	0	0	0	0	0	0	0	0	0	0
[truncated: 5,027 more rows]

## Sheet: sample_wise
Sample Identifier	Correlation	Tissue Type	Protein expression of 76 ribosomal proteins	mRNA expression of 76 ribosomal proteins	Protein expression of 45 translation factors	mRNA expression of 45 translation factors	protein of MYC targets	protein of MTORC1 signaling	mRNA of ECT2	mRNA of FGF13
CPT0088690003	0.5	tumor	1.24	0.27	0.3	0.003	0.96	0.81	0.51	-0.26
CPT0065430003	0.5	tumor	1.48	-0.86	0.78	-0.18	0.88	0.36	0.43	-0.1
CPT0007320003	0.49	tumor	-0.084	-0.77	0.26	-0.25	-0.15	0.3	-0.42	-0.2
CPT0088480003	0.49	tumor	0.71	-0.57	0.64	-0.26	0.052	0.42	0.13	-0.45
CPT0086820003	0.48	tumor	0.58	-0.73	0.42	0.013	1	0.7	-0.4	-0.096
CPT0024670003	0.48	tumor	0.052	-0.19	0.3	0.65	1.24	1.2	0.069	-1.54
CPT0023350003	0.48	tumor	0.93	-0.51	0.78	0.015	0.54	1.66	3.2	-1.05
CPT0012280003	0.48	tumor	-0.19	-1.21	0.31	-0.27	-0.45	1.39	1.62	-0.61
CPT0001260009	0.48	tumor	0.6	1.1	0.93	0.76	1.55	0.63	3.21	-1.12
CPT0001500009	0.48	tumor	-0.42	-0.056	0.11	0.28	-0.53	0.46	0.39	3.44
CPT0012670003	0.47	tumor	0.18	-0.6	0.005	-0.4	0.89	0.23	1.49	0.19
CPT0001180009	0.47	tumor	1.05	0.57	1	0.6	0.98	1.59	0.11	-0.9
CPT0079270003	0.47	tumor	-0.89	-0.2	-0.17	0.16	-1.46	1.41	-0.5	-0.54
CPT0010110003	0.47	tumor	0.32	-0.32	0.78	-0.3	-0.67	0.063	0.94	0.61
CPT0025880003	0.47	tumor	0.72	0.76	0.55	0.29	0.44	1.83	-0.46	0.096
CPT0079410003	0.47	tumor	1.14	-0.32	0.51	0.39	2.43	0.58	3.58	-0.62
CPT0086950003	0.47	tumor	0.54	1.34	0.38	0.8	0.44	0.45	-0.47	-1.4
CPT0086360003	0.47	tumor	0.07	-0.87	0.11	-0.39	-0.016	-0.061	0.59	1.06
CPT0065810003	0.47	tumor	-0.87	-0.66	0.11	-0.36	-0.57	0.63	-0.36	-0.96
CPT0020120003	0.47	tumor	-0.78	-0.86	-0.5	-0.35	-0.63	0.02	0.081	0.65
CPT0001540009	0.47	tumor	0.7	0.36	1.08	0.28	0.78	0.71	-0.15	-0.97
CPT0075130003	0.47	tumor	0.87	-0.76	0.32	-0.21	0.93	0.4	1.69	1.06
CPT0002350011	0.46	tumor	1.74	0.31	0.49	0.12	-0.058	2.16	0.77	-1.11
CPT0015810003	0.46	tumor	0.51	0.68	0.29	0.087	-0.14	0.71	-0.84	-0.57
CPT0001220008	0.46	tumor	0.053	-0.66	-0.11	-0.34	-0.13	-1.35	-0.38	-0.7
CPT0025170003	0.46	tumor	-0.31	-0.9	-0.76	-0.5	-1.54	-1.33	-0.7	2.56
CPT0025350003	0.46	tumor	-0.29	-0.11	-0.14	-0.095	-0.81	-1.4	-0.85	0.092
CPT0025290003	0.46	tumor	-0.39	-0.43	-0.52	-0.39	-0.84	0.058	-0.16	-0.017
CPT0025050003	0.46	tumor	0.45	0.7	0.69	0.32	0.88	1.55	-0.52	-1.5
CPT0015730003	0.46	tumor	-0.05	-0.72	-0.27	-0.13	0.73	0.76	0.12	0.86
CPT0086870003	0.45	tumor	0.058	0.096	0.14	-0.13	1.97	-0.47	-0.51	0.49
CPT0019130003	0.45	tumor	-0.33	-0.56	0.012	-0.18	-0.29	0.29	-0.6	-0.26
CPT0081880003	0.45	tumor	0.28	-1.28	0.74	-0.14	1.34	2.58	1.56	-1.28
CPT0012550003	0.45	tumor	1.24	-0.51	1.3	0.42	1.51	1.93	0.81	-1.12
CPT0078830003	0.45	tumor	0.03	-0.54	0.15	0.25	-0.2	0.2	-0.52	-0.74
CPT0012370003	0.45	tumor	-0.39	-0.8	0.025	-0.34	-0.72	-0.23	-0.003	-0.59
CPT0012900004	0.45	tumor	-0.6	-0.48	-0.36	-0.042	-0.27	0.056	-0.73	-0.63
CPT0092160003	0.45	tumor	-0.47	-0.38	-0.037	-0.28	-0.016	-0.38	-0.98	-0.59
CPT0069160003	0.45	tumor	0.46	-0.02	0.34	0.017	1.35	0.4	1.03	-0.62
CPT0092730003	0.45	tumor	0.42	0.04	-0.63	-0.26	-1.08	-1.49	-0.082	0.43
CPT0009000003	0.45	tumor	1.16	1.77	0.55	0.81	0.7	0.93	-0.59	-1.09
CPT0079480003	0.45	tumor	0.29	0.057	-0.021	0.057	-0.68	-0.21	-1.02	-0.76
CPT0077110003	0.45	tumor	0.28	0.35	0.61	0.23	1.01	0.01	0.82	-0.32
CPT0025580004	0.45	tumor	-0.76	-0.067	-0.2	0.19	-0.19	-0.84	1.47	1.61
CPT0065870003	0.45	tumor	-0.57	-0.74	-0.39	-0.55	-2.14	-1.49	-0.38	0.37
CPT0087040003	0.45	tumor	-0.71	-0.13	-0.71	-0.37	-1.31	-0.99	-0.33	-0.33
CPT0075560003	0.45	tumor	-0.78	-0.91	-0.54	-0.58	-0.79	-0.51	-0.56	0.56
CPT0079230003	0.45	tumor	-0.46	-0.54	-0.48	0.028	-0.34	-1.32	-0.32	0.49
CPT0069000003	0.45	tumor	-0.53	-0.36	-0.31	-0.2	-0.17	0.58	-0.65	0.74
CPT0014160003	0.44	tumor	-1.17	-0.39	-0.49	-0.18	0.75	-0.46	-0.076	-1.41
CPT0071150004	0.44	tumor	-0.074	-0.063	0.24	0.14	-1.12	-0.96	-0.79	-0.47
CPT0026410003	0.44	tumor	0.6	0.89	0.78	0.32	1.07	0.27	-0.027	-0.99
CPT0079380003	0.44	tumor	-0.45	-0.42	0.061	-0.52	-0.86	-0.18	-0.38	0.52
CPT0081600003	0.44	tumor	0.71	0.25	-0.21	-0.24	0.062	-0.23	-0.03	0.38
CPT0081990003	0.44	tumor	0.12	-0.76	-0.27	-0.33	-1.02	-0.67	-0.51	1.45
CPT0025230003	0.44	tumor	0.47	0.8	0.29	0.2	1.41	0.52	-0.42	-0.43
CPT0000870016	0.44	tumor	-1.14	-0.39	0.18	-0.16	-1.32	-0.57	-0.36	1.15
CPT0009060003	0.44	tumor	-0.95	-0.98	-0.11	-0.43	0.68	-0.6	-0.25	-0.92
CPT0078990003	0.44	tumor	0.082	0.17	-0.24	-0.15	-0.42	0.44	-0.47	-0.58
CPT0014370004	0.44	tumor	-0.33	0.009	-0.14	0.046	1.09	-0.6	0.66	-0.75
CPT0014450004	0.44	tumor	0.3	0.76	0.69	0.99	2.47	0.97	-0.48	-1.49
CPT0063320003	0.44	tumor	-1.1	-0.17	-0.81	-0.09	-1.88	-1.09	-0.68	-0.34
CPT0064370003	0.44	tumor	-1.09	-0.24	-0.68	-0.086	-0.73	0.12	-0.78	-1.03
CPT0025110003	0.44	tumor	0.29	0.46	0.001	0.31	0.17	2.29	-0.59	-0.14
CPT0065750003	0.44	tumor	-0.62	-0.72	-0.13	-0.049	0.15	-0.47	0.15	0.82
CPT0001340003	0.44	tumor	1.34	0.99	1.16	1.18	1.9	1.66	1.99	0.53
CPT0075720003	0.43	tumor	-0.4	-0.46	-0.15	-0.54	-0.22	-1.49	-0.87	0.88
CPT0088630003	0.43	tumor	0.21	-0.044	-0.35	-0.1	-0.62	-1.66	-0.16	1.59
CPT0006440003	0.43	tumor	-0.56	3.56	-0.092	0.85	0.88	-0.005	-0.87	-1.09
CPT0063630003	0.43	tumor	-0.31	-0.031	-0.45	-0.003	0.3	0.13	0.26	0.076
CPT0085670003	0.43	tumor	0.35	1.24	-0.19	0.35	0.21	-0.25	-0.72	0.94
CPT0011240003	0.43	tumor	-0.55	-0.48	-0.31	-0.25	-1.29	-1.56	-0.68	2.76
CPT0089020003	0.43	tumor	-0.14	0.76	-0.77	0.03	-0.62	-1.09	-0.41	-0.27
CPT0021240003	0.43	tumor	0.09	-0.45	0.21	0.091	-0.45	1.01	0.087	0.47
CPT0006900003	0.43	tumor	-0.13	-0.33	-0.55	-0.45	1.65	-0.6	-0.091	1.73
CPT0078930003	0.43	tumor	-0.95	0.091	-0.66	0.002	-1.07	-0.38	-0.41	0.15
CPT0007860003	0.43	tumor	-1.41	-0.24	-0.59	-0.079	-1.22	-0.28	-0.74	-0.28
CPT0012180003	0.43	tumor	0.6	-0.56	0.43	-0.17	0.92	0.72	1.46	-1.66
CPT0012080003	0.43	tumor	0.27	-0.14	0.34	-0.14	0.065	-0.071	-0.81	1.21
CPT0088760003	0.43	tumor	0.54	1.33	-0.53	0.21	1.17	-1.74	-0.41	1.9
CPT0086030003	0.43	tumor	0.42	0.67	-0.31	0.092	-0.86	0.15	-0.58	0.74
CPT0089460004	0.43	tumor	0.46	1.04	0.26	0.36	1.13	0.14	0	0.23
CPT0000640003	0.43	tumor	0.27	0.34	-0.61	-0.033	1.19	0.38	-0.68	0.32
CPT0010160003	0.42	tumor	0.48	1.72	0.027	0.44	0.9	-0.55	-0.75	-0.32
CPT0066470004	0.42	tumor	0.49	-0.33	-0.43	-0.24	0.5	-0.67	-0.36	-0.028
CPT0019990003	0.42	tumor	0.011	0.5	-0.41	-0.099	-0.62	-0.48	-0.52	0.44
CPT0006630003	0.42	tumor	-0.65	0.12	-0.2	0.17	-1.58	-1.19	-0.42	-0.22
CPT0088900003	0.42	tumor	-0.57	-0.2	-0.74	-0.44	-1.57	-1.68	-1.04	0.078
CPT0092790003	0.42	tumor	-0.29	0.33	-0.76	-0.06	0.79	-0.89	-0.49	1.77
CPT0000780007	0.42	tumor	-0.14	1.28	-0.062	0.38	0.099	-0.43	-0.46	-0.28
CPT0065690003	0.42	tumor	-0.69	-0.55	-0.53	-0.3	-0.044	-0.9	-0.35	0.6
CPT0084560003	0.42	tumor	0.63	0.45	0.67	0.14	0.67	0.76	3.3	0.64
CPT0015910003	0.42	tumor	-0.79	-0.66	-0.5	-0.52	-0.65	-1.61	-0.68	0.92
CPT0077490003	0.41	tumor	-0.034	0.071	0.091	0.43	-1.07	-1.62	-0.41	-0.86
CPT0017410003	0.41	tumor	0.026	-1.03	0.084	-0.5	-0.73	-0.39	-0.56	1.22
CPT0078510003	0.41	tumor	-0.81	0.94	-0.44	0.28	-0.37	0.49	-0.095	-0.94
CPT0077310003	0.41	tumor	-1.25	-0.35	-0.86	-0.52	-0.91	-1.31	-0.9	-0.12
CPT0065930003	0.41	tumor	0.24	2.75	0.16	0.67	-0.47	0.13	-0.64	-0.42
CPT0066480003	0.41	tumor	-0.83	-0.081	-0.53	-0.17	-1.67	-1.15	0.063	1.51
CPT0076330003	0.41	tumor	-0.11	0.21	0.009	0.88	0.027	2.14	3.38	-1.44
CPT0023690003	0.41	tumor	-0.8	0.25	-0.81	-0.46	-0.84	-1.04	-0.72	0.46
CPT0092290003	0.4	tumor	-0.46	-0.9	-0.71	-0.55	-1.36	-0.085	-0.23	0.23
CPT0088550004	0.4	tumor	1.48	0.14	1	0.018	-1.08	0.66	-0.6	-1.49
CPT0092800003	0.53	NAT	0.82	-0.34	0.4	0.27	-0.56	1.65	-0.39	0.4
CPT0092740003	0.52	NAT	0.17	-0.24	0.34	0.3	1.04	1.55	-0.66	-0.41
CPT0000790001	0.52	NAT	-0.59	0.79	-0.27	0.4	0.037	1.19	-1.65	-0.89
CPT0089040001	0.52	NAT	0.096	0.33	0.41	0.41	0.77	0.42	0.51	0.24
CPT0063640001	0.52	NAT	-0.47	0.062	0.38	0.33	-2.05	0.11	0.13	2.3
CPT0010170001	0.52	NAT	-0.47	0.19	-0.24	0.22	0.51	1.03	-1.12	-0.51
CPT0000890001	0.52	NAT	0.36	-0.61	0.25	-0.44	-0.15	0.69	0.22	0.48
CPT0088710001	0.52	NAT	-0.73	-0.04	-0.5	0.049	0.6	0.017	0.36	-0.18
CPT0023710001	0.52	NAT	-0.54	0.12	0.064	0.32	-0.008	0.59	-1	-1.37
CPT0001190001	0.52	NAT	0.42	-0.24	0.39	0.16	-0.13	0.17	2.22	0.28
CPT0078530001	0.52	NAT	-0.04	-0.25	-0.002	-0.21	-0.71	0.01	-0.99	0.18
CPT0023360001	0.52	NAT	-0.26	-0.12	-0.2	-0.15	-0.97	0.33	-0.8	0.031
CPT0001350001	0.52	NAT	-0.2	-0.68	0.027	-0.17	-0.33	0.36	-0.79	0.4
CPT0086370003	0.51	NAT	-0.25	0.17	-0.42	0.29	-0.085	-0.082	-0.7	1.2
CPT0088500001	0.51	NAT	-0.78	0.29	-0.44	0.019	0.58	-0.18	0.23	0.84
CPT0079430001	0.51	NAT	-0.01	0.43	0.47	0.36	-0.073	1.03	-0.5	0.25
CPT0088920001	0.51	NAT	0.2	-1.36	0.064	-0.64	-0.13	1.44	-0.61	-0.14
CPT0014130001	0.51	NAT	0.57	-0.28	-0.29	0.23	-0.65	-0.78	-0.58	0.5
CPT0076350001	0.51	NAT	0.68	-0.2	0.33	0.21	0.17	0.33	-0.33	-0.13
CPT0077140001	0.51	NAT	-0.32	-0.76	-0.15	-0.032	-0.049	1	-0.67	-1.52
CPT0006950001	0.51	NAT	-0.52	0.042	0.017	0.4	0.5	1.35	-1.18	-0.39
CPT0077500001	0.51	NAT	0.052	0.57	-0.24	0.47	0.36	0.64	-0.45	-0.92
CPT0089480003	0.51	NAT	0.19	-0.01	0.24	0.035	0.21	1.57	-1.38	-0.97
CPT0006530001	0.51	NAT	-0.27	1.49	0.39	0.61	-0.057	-1.1	-0.51	0.22
CPT0086830003	0.51	NAT	-0.3	0.17	-0.39	0.014	-0.42	-0.61	-0.24	0.57
CPT0006730001	0.51	NAT	-0.2	-0.9	-0.25	-0.47	-0.27	1.2	-0.53	0.31
CPT0014350001	0.51	NAT	-0.25	-0.38	0.005	-0.091	0.58	1.33	-1	0.5
CPT0081620001	0.51	NAT	-0.45	-0.24	0.057	-0.035	0.72	1.23	-1.05	-0.77
CPT0092310003	0.51	NAT	-0.076	-0.55	0.016	0.061	0.63	1.19	-0.62	-0.61
CPT0082010001	0.51	NAT	0.19	-0.76	0.14	-0.39	0.39	1.18	-0.48	0.11
CPT0064400001	0.51	NAT	-0.79	0.54	-0.01	0.1	-0.14	-0.35	-0.34	0
CPT0007870001	0.51	NAT	-0.46	0.17	-0.48	0.1	-0.018	-0.26	0.18	-0.72
CPT0078940001	0.51	NAT	-0.57	0.39	0.18	0.019	0.61	0.76	-0.69	-0.94
CPT0063330001	0.51	NAT	-0.65	0.71	-0.18	0.12	-1.02	-0.088	0.62	1.25
CPT0086970003	0.51	NAT	0.29	-0.65	-0.43	0.034	-1.51	-0.24	-0.033	0.44
CPT0086890003	0.51	NAT	-0.19	-0.12	0.087	-0.053	0.046	0.44	-0.38	-0.036
CPT0020020001	0.51	NAT	-0.43	0.92	-0.51	0.44	-0.77	-0.27	-0.74	-1.38
CPT0017450001	0.51	NAT	0.46	-0.6	1.3	0.059	1.22	1.03	1.86	0.59
CPT0087050003	0.51	NAT	-0.29	-0.39	-0.23	-0.01	-0.049	0.29	-0.91	-0.42
CPT0025060001	0.51	NAT	0.72	-0.35	0.36	-0.12	0.007	1.46	-0.15	-0.8
CPT0088640003	0.5	NAT	-0.25	-0.18	-0.25	0.067	-0.014	0.056	-0.68	-1.08
CPT0000660001	0.5	NAT	-0.76	0.69	0.18	0.1	-0.96	-1.17	-0.33	1.32
CPT0088570001	0.5	NAT	0.44	-0.007	-0.54	-0.47	-0.21	-1.23	-0.35	0.4
CPT0088780001	0.5	NAT	0.077	-0.44	0.41	0.14	0.95	1.43	0.18	-0.43
CPT0078840001	0.5	NAT	-0.098	-1.72	0.13	-0.14	0.47	1.36	-0.78	-0.059
CPT0007470001	0.5	NAT	-0.26	-0.23	-0.26	-0.084	-0.15	0.14	-0.61	0.29
CPT0025920001	0.5	NAT	-1.18	-0.024	-0.97	-0.1	-1.55	-1.07	0.007	-0.95
CPT0075570001	0.5	NAT	1.62	-0.46	0.64	-0.18	4.4	0.93	0.75	0.42
CPT0001510001	0.5	NAT	-0.22	0.85	-0.67	0.31	1.45	-1.26	0.32	0.061
CPT0019160001	0.5	NAT	-0.31	-0.64	-0.48	-0.49	-0.88	-1.57	-0.32	-0.49
CPT0079000001	0.5	NAT	-0.48	-0.24	-0.059	-0.1	0.56	0.74	-1.14	-0.01
CPT0065820001	0.49	NAT	-0.015	0.65	0.019	0.14	0.1	-0.73	-0.18	-0.06
CPT0020130001	0.49	NAT	-0.27	-0.69	-0.33	-0.42	-1.14	-0.1	-0.53	-1.42
CPT0069010001	0.49	NAT	-0.53	-0.028	-0.4	-0.053	-0.18	0.23	-0.86	0.21
CPT0001230001	0.49	NAT	-0.84	0.36	-0.27	0.52	-0.22	-0.7	0.35	-1.71
CPT0001550001	0.49	NAT	-0.88	1.05	-0.72	0.18	-1.12	-1.48	-0.28	-1.34
CPT0001270001	0.49	NAT	1.66	2.75	0.86	1.12	1.45	-1.8	1.82	0.93
CPT0066520001	0.49	NAT	-0.65	-0.46	-0.51	-0.1	-1.62	-1.58	-0.049	0.9
CPT0002370001	0.49	NAT	-0.74	-0.27	-0.4	-0.39	-1.2	-0.65	0.69	-0.98
CPT0069190001	0.48	NAT	0.75	-0.8	0.077	-0.63	-0.52	-1.02	0.33	-0.78
CPT0014470001	0.48	NAT	0.089	1.05	0.35	-0.065	1.26	-0.26	0.17	0.84
CPT0075170001	0.48	NAT	1.48	0.17	0.52	0.67	0.98	-1.03	2.74	1.75
CPT0084590001	0.48	NAT	1.84	1.63	0.97	0.79	1.93	-1.06	3.33	1.53
CPT0010120001	0.47	NAT	1.32	0.61	0.4	-0.17	-1.58	-0.72	1.15	2.36
CPT0079510001	0.47	NAT	0.33	0.66	-0.013	0.062	-0.96	-1.16	1.86	-0.98
CPT0092190003	0.46	NAT	1.5	2.83	0.99	0.68	1.57	-0.86	1.53	0.91
CPT0024680001	0.46	NAT	0.71	-0.23	0.013	-0.76	-0.56	-1.15	-0.22	1.3
CPT0079300001	0.46	NAT	-0.11	0.7	-0.055	0.088	-0.05	-0.66	1.72	-0.62
CPT0009020003	0.44	NAT	-0.4	-1.7	-0.5	-1.07	-1.33	-1.34	1.05	-1.27
CPT0077320001	0.44	NAT	1.21	0.51	0.35	-0.43	1.5	-1.63	1.56	3.03
CPT0012920003	0.43	NAT	0.17	-2.21	-0.42	-1.66	-1.14	-1.99	0.98	0.42
CPT0012640003	0.41	NAT	-0.29	-1.51	0.26	-0.76	-0.071	-0.31	0.91	-2.45

## Sheet: samplewise_association
Association of mRNA-protein sample-wise correlation with Grade, BAP1 mutation and Chr14loss via linear regression
For each variable, the table shows -log10(p-value) x sign of association
Given the association between Tumor Grade, BAP1 mutation and Chr14 loss with tumor purity, we report results from a linear model adjusting for tumor purity.
Tumor purity was computed via ESTIMATE (Yoshihara et al, 2013)
	Tumor Grade	BAP1 Mutation	Chr14 Loss
Purity Unadjusted	2	3.84	2.71
Purity Adjusted	2.2	4.43	3.25

## Sheet: electron transport chain
	protein T score	RNA T score	protein log2Foldchange	RNA log2Foldchange	protein adjusted p-value (tumor vs. NAT)	RNA adjusted p-value (tumor vs. NAT)	Tumor protein CV	Tumor RNA CV	NAT protein CV	NAT RNA CV	Tumor Spearman Correlation	Tumor correlation adjusted p-value	NAT Spearman Correlation	NAT correlation adjusted p-value	Electron Transport Chain
MT-ND1	-14.95	-17.09	-1.32	-2.68	4.3e-25	1.1e-27	0.31	0.79	0.32	0.4	-0.0037	0.97	0.28	0.033	Complex I
MT-ND2	-17.14	-17.06	-1.71	-2.24	2.3e-27	9.5e-29	0.27	0.71	0.34	0.37	0.058	0.59	0.41	0.00096	Complex I
NDUFA2	-25.93	3.62	-1.57	0.18	7.5e-40	0.00054	0.19	0.29	0.21	0.16	0.094	0.38	0.6	9.1e-08	Complex I
NDUFA3	-26.25	-7.62	-1.68	-0.33	9.5e-40	4.6e-12	0.2	0.23	0.21	0.17	0.22	0.029	0.44	0.00026	Complex I
NDUFA4	-24.63	-18.74	-2.15	-0.83	3.9e-37	7.3e-39	0.27	0.25	0.26	0.16	0.23	0.025	0.39	0.0015	Complex I
NDUFA4L2	26.3	20.72	3.84	7.62	2.4e-46	4.1e-37	0.36	0.48	0.41	0.35	0.56	1.9e-09	-0.02	0.89	Complex I
NDUFA5	-23.62	-5.9	-1.4	-0.3	1.2e-38	3.2e-08	0.22	0.31	0.21	0.17	-0.16	0.13	0.44	0.00026	Complex I
NDUFA6	-25.19	-9.71	-1.89	-0.44	6e-38	1.7e-17	0.22	0.26	0.24	0.16	-0.02	0.85	0.18	0.19	Complex I
NDUFA7	-28.16	4.62	-1.67	0.22	4.3e-42	1.1e-05	0.19	0.26	0.2	0.16	-0.055	0.61	0.39	0.0014	Complex I
NDUFA8	-25.79	-8.28	-1.58	-0.37	3e-39	2.3e-13	0.18	0.21	0.21	0.19	-0.17	0.1	0.66	1.7e-09	Complex I
NDUFA9	-24.88	-12.87	-1.58	-0.52	2.9e-38	3.6e-26	0.19	0.24	0.22	0.14	0.082	0.44	0.52	1.1e-05	Complex I
NDUFA10	-28.17	-13.85	-1.8	-0.58	3.3e-41	1.2e-28	0.18	0.25	0.21	0.15	-0.1	0.35	0.65	2.8e-09	Complex I
NDUFA11	-16.55	-4.72	-1.06	-0.15	8.5e-28	7.5e-06	0.2	0.17	0.25	0.13	0.11	0.29	0.22	0.09	Complex I
NDUFB1	-19.17	-14.51	-1.35	-0.68	5.7e-31	3.3e-29	0.2	0.26	0.26	0.17	-0.083	0.44	0.32	0.012	Complex I
NDUFB3	-21.41	-10.92	-1.69	-0.53	3.9e-33	8.8e-21	0.19	0.29	0.27	0.16	-0.0055	0.96	0.34	0.0062	Complex I
NDUFB4	-20.67	2.1	-1.33	0.099	3.5e-33	0.044	0.19	0.28	0.24	0.15	0.12	0.25	0.19	0.14	Complex I
NDUFB5	-20.77	-6.15	-1.56	-0.25	1.5e-32	9.4e-09	0.19	0.26	0.26	0.13	0.17	0.099	0.48	6.4e-05	Complex I
NDUFB6	-19.77	-3.01	-1.14	-0.14	1.5e-32	0.0039	0.18	0.27	0.22	0.15	-0.0044	0.97	0.39	0.0015	Complex I
NDUFB7	-24.45	-3.36	-1.37	-0.14	5.7e-39	0.0013	0.19	0.23	0.2	0.15	-0.087	0.42	0.35	0.0052	Complex I
NDUFB8	-20.53	-9.13	-1.3	-0.34	2e-32	6.8e-16	0.16	0.2	0.24	0.14	-0.067	0.53	0.54	4.1e-06	Complex I
NDUFB9	-25.02	-9.17	-1.37	-0.59	1.8e-38	7.5e-16	0.15	0.48	0.2	0.15	-0.097	0.36	0.52	9e-06	Complex I
NDUFB10	-24.36	-3.49	-1.33	-0.16	9.9e-38	0.00082	0.15	0.25	0.2	0.16	-0.01	0.93	0.45	0.00018	Complex I
NDUFS1	-26.52	-21.25	-1.64	-0.99	1.3e-39	9.9e-45	0.17	0.29	0.21	0.16	-0.051	0.63	0.64	6.3e-09	Complex I
NDUFS2	-27.48	-17.83	-1.36	-0.66	1.7e-42	2.1e-35	0.16	0.18	0.18	0.14	-0.11	0.31	0.58	3.9e-07	Complex I
NDUFS3	-26.49	-14.94	-1.35	-0.55	5.2e-41	1e-29	0.16	0.18	0.19	0.15	-0.16	0.13	0.65	4.5e-09	Complex I
NDUFS4	-29.15	2.54	-2.08	0.11	5.5e-42	0.015	0.21	0.26	0.22	0.14	-0.17	0.097	0.58	4.3e-07	Complex I
NDUFS5	-26.18	4.76	-1.75	0.23	5.9e-39	6.2e-06	0.18	0.25	0.22	0.17	-0.19	0.068	0.14	0.32	Complex I
NDUFS6	-27.69	-7.57	-1.87	-0.34	3.5e-41	4.4e-12	0.22	0.28	0.22	0.15	0.057	0.6	0.55	2.8e-06	Complex I
NDUFS7	-24.95	-7.58	-1.55	-0.35	4.5e-38	6.7e-12	0.17	0.23	0.22	0.18	0.11	0.3	0.5	2.6e-05	Complex I
NDUFS8	-28.06	-20.75	-1.69	-0.94	7.4e-42	3e-44	0.19	0.28	0.2	0.15	0.21	0.042	0.42	0.00064	Complex I
NDUFAB1	-18.96	1.72	-1.05	0.087	7.3e-33	0.1	0.21	0.27	0.21	0.19	0.4	6.2e-05	0.65	3.9e-09	Complex I
NDUFV1	-27.48	-18.93	-1.79	-0.89	3.1e-40	1.5e-34	0.17	0.2	0.21	0.18	-0.1	0.33	0.68	5.3e-10	Complex I
NDUFV2	-23.54	0.55	-1.14	0.022	1.1e-38	0.6	0.17	0.22	0.18	0.13	-0.066	0.54	0.48	5.3e-05	Complex I
NDUFV3	-16.39	-10.26	-0.71	-0.28	5.1e-28	2.3e-18	0.13	0.13	0.19	0.12	0.15	0.15	0.72	8.7e-12	Complex I
NDUFC1	-19.44	1.94	-1.64	0.1	1.7e-30	0.063	0.2	0.31	0.29	0.16	-0.31	0.0018	0.49	3.1e-05	Complex I
NDUFC2	-23.09	-4.66	-1.7	-0.21	3.2e-35	9.3e-06	0.18	0.25	0.25	0.16	-0.0057	0.96	0.5	2.9e-05	Complex I
SDHA	-19.18	-7.74	-1.07	-0.43	1.9e-32	1.7e-12	0.19	0.34	0.22	0.19	0.37	0.00018	0.66	1.4e-09	Complex II
SDHB	-20.85	-15.28	-1.44	-0.82	3.8e-33	5.3e-28	0.2	0.23	0.25	0.21	0.22	0.029	0.64	1e-08	Complex II
SDHC	-11.07	-17	-0.85	-0.94	2.9e-18	1.7e-34	0.27	0.32	0.32	0.19	0.14	0.18	0.4	0.0013	Complex II
UQCR10	-17.7	-5.88	-1.34	-0.27	4.7e-30	3.6e-08	0.28	0.26	0.27	0.16	0.25	0.015	0.33	0.0096	Complex III
UQCRB	-21.61	-3.86	-1.62	-0.18	1.6e-35	0.00022	0.29	0.28	0.25	0.15	0.062	0.56	0.34	0.0074	Complex III
UQCRC1	-22.31	-26.27	-1.29	-1.3	1.5e-36	4.4e-44	0.2	0.22	0.21	0.18	0.16	0.12	0.6	1.6e-07	Complex III
UQCRC2	-21.54	-10.76	-1.33	-0.49	1.2e-35	2e-20	0.22	0.28	0.22	0.15	0.077	0.47	0.59	2e-07	Complex III
UQCRFS1	-20.4	-25.31	-1.12	-1.19	3.8e-35	2.4e-45	0.21	0.23	0.21	0.17	0.13	0.2	0.47	8.4e-05	Complex III
UQCRH	-21.48	-7.98	-1.27	-0.41	7.8e-36	4.4e-13	0.21	0.33	0.22	0.16	0.21	0.04	0.3	0.018	Complex III
UQCRQ	-18.94	-2.62	-1.56	-0.15	1.5e-30	0.012	0.25	0.34	0.29	0.18	0.25	0.016	0.41	0.0008	Complex III
CYC1	-16.88	-5.08	-0.9	-0.33	5.1e-31	1.6e-06	0.23	0.43	0.21	0.19	0.11	0.32	0.5	2.6e-05	Complex III
COX11	-15.01	-15.51	-0.67	-0.57	1e-26	2.1e-32	0.16	0.21	0.19	0.13	0.18	0.088	0.5	2.6e-05	Complex IV
COX15	-0.25	-4.67	-0.013	-0.15	0.82	9.1e-06	0.28	0.18	0.2	0.11	0.37	0.00023	0.67	8.3e-10	Complex IV
COX17	-20.83	1.22	-1.37	0.058	3.5e-37	0.24	0.31	0.28	0.23	0.14	0.37	0.00018	0.49	4e-05	Complex IV
COX4I1	-18.96	-7.46	-1.27	-0.32	2.1e-31	9e-12	0.22	0.28	0.25	0.13	0.3	0.0034	0.41	0.0008	Complex IV
COX5A	-22.2	-16.31	-1.53	-0.86	2e-36	3.2e-32	0.26	0.28	0.24	0.19	0.49	4.5e-07	0.45	0.00023	Complex IV
COX5B	-24.65	-11.13	-1.43	-0.54	4.7e-39	6.8e-21	0.2	0.26	0.21	0.18	0.17	0.093	0.54	4e-06	Complex IV
COX6A1	-22.49	-6.01	-1.21	-0.32	1.7e-37	1.8e-08	0.2	0.33	0.2	0.17	0.029	0.79	0.51	1.5e-05	Complex IV
COX6B1	-26.89	-5.87	-1.68	-0.22	1.9e-40	4.5e-08	0.19	0.18	0.21	0.15	0.18	0.083	0.53	6.1e-06	Complex IV
COX6C	-20.19	-0.96	-1.59	-0.067	7.1e-33	0.36	0.27	0.45	0.27	0.16	0.18	0.088	0.42	0.0005	Complex IV
COX7A1	-14.24	0.54	-1.45	0.061	4.1e-23	0.61	0.29	0.69	0.36	0.32	0.68	1.1e-14	0.63	1.9e-08	Complex IV
COX7A2	-18.39	-4.18	-1.34	-0.19	8.7e-32	6.6e-05	0.3	0.26	0.26	0.16	0.0083	0.94	0.15	0.26	Complex IV
COX7A2L	-20.77	-0.62	-1.75	-0.03	6e-34	0.56	0.33	0.29	0.27	0.14	0.025	0.82	0.35	0.005	Complex IV
COX7C	-18.03	-2.29	-1.66	-0.11	6.3e-29	0.028	0.26	0.27	0.31	0.15	0.0096	0.93	0.42	0.00065	Complex IV
COX8A	-19.51	-9.83	-1.33	-0.47	2.3e-31	3.5e-17	0.19	0.23	0.25	0.19	-0.054	0.62	0.43	0.00048	Complex IV
ATP6AP1	1.82	-3.75	0.071	-0.13	0.081	0.00033	0.18	0.19	0.18	0.12	0.21	0.041	0.19	0.15	Complex V
ATP6V0A1	-10.03	-8.26	-0.73	-0.48	1.3e-15	2.1e-13	0.18	0.29	0.32	0.23	0.59	2.2e-10	0.77	2.5e-14	Complex V
ATP6V0A2	8.23	2.01	0.25	0.077	8.6e-14	0.054	0.14	0.23	0.13	0.11	0.36	0.00028	0.17	0.22	Complex V
ATP6V0C	-6.04	-12.3	-0.46	-0.73	2.7e-08	1.2e-24	0.32	0.4	0.33	0.18	0.18	0.083	0.48	4.9e-05	Complex V
ATP6V0D1	-16.66	-11.57	-0.88	-0.51	4.2e-28	1.1e-22	0.16	0.29	0.22	0.14	0.53	3.3e-08	0.59	2.5e-07	Complex V
ATP6V1A	-19.45	-22.09	-1.01	-1.05	5.3e-32	7.6e-50	0.15	0.35	0.21	0.14	0.54	1.2e-08	0.3	0.017	Complex V
ATP6V1B1	-17.67	-22.95	-1.36	-5.85	1.2e-30	5.7e-34	0.32	2.73	0.27	0.36	0.047	0.66	0.39	0.0015	Complex V
ATP6V1B2	-15.39	-10.25	-0.75	-0.66	4.5e-26	1.3e-17	0.14	0.29	0.21	0.26	0.63	2.7e-12	0.79	3.4e-15	Complex V
ATP6V1C1	-15.69	-3.04	-0.92	-0.15	5.1e-26	0.0035	0.16	0.32	0.24	0.15	0.65	5.1e-13	0.63	1.4e-08	Complex V
ATP6V1D	-19.1	-12.49	-1.06	-0.57	1.8e-31	4.6e-25	0.16	0.28	0.22	0.15	0.19	0.072	0.43	0.00042	Complex V
ATP6V1E1	-18.91	-7.74	-1.14	-0.3	8.3e-31	2.3e-12	0.17	0.21	0.24	0.15	0.36	0.0003	0.44	0.00034	Complex V
ATP6V1F	-18.48	-0.63	-1.02	-0.032	3.6e-31	0.55	0.18	0.31	0.22	0.15	0.36	0.00025	0.39	0.0014	Complex V
ATP6V1G1	-17.56	-3.42	-1.13	-0.12	1.2e-28	0.0011	0.17	0.22	0.25	0.096	0.24	0.018	0.13	0.36	Complex V
ATP6V1G2	-14.05	-10.37	-1.66	-0.98	1.1e-22	5.6e-18	0.35	0.5	0.4	0.34	0.55	5.3e-09	0.59	1.8e-07	Complex V
ATP6V1H	-20.07	-20.73	-1.15	-0.95	3.1e-32	7.2e-47	0.15	0.36	0.22	0.12	0.42	1.5e-05	0.19	0.14	Complex V
