# Supplementary material for: Integrated Proteogenomic Characterization of Clear Cell Renal Cell Carcinoma
Source: Cell. Author manuscript; Available in PMC 2020 Aug 11. (PMC7331093; doi:10.1016/j.cell.2019.10.007)
Supplement: Table S5 [file NIHMS1597713-supplement-Table_S5.xlsx]

## Sheet: README
README for Supplementary Table 5
This supplementary table contains 5 tabs as follows:
Tab 1: Clinical_variables
Notes:	Clinical characteristics of 103 ccRCC samples utilized for multi-variate analysis, Figure S6A
Tab 1: pathway_Tumor_Up used for Figure 4B
Notes:	Cellular pathways up-regulated in ccRCC at the protein level (p-value < 0.001; FDR < 0.05).
Tab 2: pathway_Tumor_Down used for Figure 4B
Notes:	Cellular pathways down-regulated in ccRCC at the protein level (p-value < 0.001; FDR < 0.05).
Tab 3: pathway_Tumor_grouping used for Figure 7B
Notes:	Cellular pathways associated with proteomic groupings in ccRCC (p-value < 0.001; FDR < 0.05). Gene cluster are distinguished by color.
Tab 4: pathway_Tumor_grade_protein used for Figure 7A
Notes:	Cellular pathways up-regulated in high grade ccRCC at the protein level (FDR < 0.01).
Tab 5: pathway_Tumor_grade_mRNA used for Figure S7B
Notes:	Cellular pathways up-regulated in high grade ccRCC at the mRNA level (FDR < 0.01).
Tab 6: Differentially expressed proteins via deconvolution method TSNet
Tab 7: Pathways enriched in the set of proteins upregulated in Tumor according to deconvolution method TSNet
Tab 8: Pathways enriched in the set of proteins downregulated in Tumor according to deconvolution method TSNet
Tab 9: Anatomical region subtypes of 72 NAT samples
Tab 10: Differentially expressed proteins between 103 ccRCC samples versus NAT Cortex samples
Tab 11: Enriched pathways in the set of upregulated proteins in ccRCC versus Cortex samples
Tab 12: Enriched pathways in the set of downregulated proteins in ccRCC versus Cortex samples

## Sheet: Clinical_variables
sampleID	ImmuneScoreRNA	StromalScoreRNA	Grade	Stage	MarginStatus	Age	Gender	BMI	European	Diabetes	Alcohol	Smoking
C3L-00004_N	-1423.9	-868.345	3	3	1	72	M	22.8	No	No	No	Yes
C3L-00004_T	2053.3	-91.5397	3	3	1	72	M	22.8	No	No	No	Yes
C3L-00010_N	-1965.54	-1544.7	3	1	0	30	M	34.15	No	No	Yes	Yes
C3L-00010_T	1575.71	-2.92519	3	1	0	30	M	34.15	No	No	Yes	Yes
C3L-00011_N	-1697.39	-1243.51	4	4	1	63	F	27.47	No	No	Yes	No
C3L-00011_T	354.431	-235.928	4	4	1	63	F	27.47	No	No	Yes	No
C3L-00026_N	-1723.66	-1366.75	3	1	0	65	F	28.23	No	No	No	No
C3L-00026_T	910.399	-675.015	3	1	0	65	F	28.23	No	No	No	No
C3L-00079_N	-864.725	-544.147	3	3	0	49	M	37.88	No	No	No	No
C3L-00079_T	1960.58	-45.3429	3	3	0	49	M	37.88	No	No	No	No
C3L-00088_N	-1331.76	-630.451	2	3	0	72	M	32.82	No	Yes	No	Yes
C3L-00088_T	1458.07	-55.0472	2	3	0	72	M	32.82	No	Yes	No	Yes
C3L-00096_N	-1200.89	-797.021	4	4	1	52	M	27.44	No	Yes	No	No
C3L-00096_T	1390.8	-402.313	4	4	1	52	M	27.44	No	Yes	No	No
C3L-00097_N	-2272.98	-1691.65	2	1	0	59	M	36.81	No	No	Yes	Yes
C3L-00097_T	452.715	-68.8016	2	1	0	59	M	36.81	No	No	Yes	Yes
C3L-00103_N	-1512.78	-781.979	3	3	0	56	M	28.7	No	No	Yes	Yes
C3L-00103_T	1618.92	771.884	3	3	0	56	M	28.7	No	No	Yes	Yes
C3L-00183_T	736.419	765.234	2	3	0	33	F	36.39	No	No	Yes	Yes
C3L-00360_N	-1812.53	-963.422	3	2	0	72	M	38.94	No	Yes	Yes	Yes
C3L-00360_T	2058.55	96.1605	3	2	0	72	M	38.94	No	Yes	Yes	Yes
C3L-00369_N	-755.546	-587.682	2	3	0	89	M	27.35	No	No	No	No
C3L-00369_T	584.157	-480.29	2	3	0	89	M	27.35	No	No	No	No
C3L-00416_N	-754.639	-46.6896	4	3	0	62	M	32	No	Yes	No	Yes
C3L-00416_T	2808.43	337.408	4	3	0	62	M	32	No	Yes	No	Yes
C3L-00418_N	-1891.81	-1237.27	2	3	0	56	F	59.88	No	No	Yes	No
C3L-00418_T	914.208	16.6574	2	3	0	56	F	59.88	No	No	Yes	No
C3L-00447_N	-2355.26	-1473.07	3	1	0	35	M	36.57	No	No	No	Yes
C3L-00447_T	1998.64	168.248	3	1	0	35	M	36.57	No	No	No	Yes
C3L-00448_N	-2141.06	-1572.61	2	1	0	66	M	26.18	No	No	Yes	Yes
C3L-00448_T	324.4	112.151	2	1	0	66	M	26.18	No	No	Yes	Yes
C3L-00561_N	-1620.02	-1187.8	4	3	1	50	M	27.47	No	No	No	No
C3L-00561_T	2226.79	71.4751	4	3	1	50	M	27.47	No	No	No	No
C3L-00581_N	-1753.29	-856.144	2	2	0	52	M	33.66	No	No	No	No
C3L-00581_T	1600.11	172.807	2	2	0	52	M	33.66	No	No	No	No
C3L-00583_N	-1768.93	-880.981	3	1	0	55	M	37.72	No	No	No	No
C3L-00583_T	517.529	-280.649	3	1	0	55	M	37.72	No	No	No	No
C3L-00606_N	-1378	-945.596	3	3	0	75	F	42.33	No	No	Yes	Yes
C3L-00606_T	973.036	-518.071	3	3	0	75	F	42.33	No	No	Yes	Yes
C3L-00607_N	-1206.36	-1067.37	4	3	0	66	M	37.96	No	Yes	No	No
C3L-00607_T	2755.14	-437.227	4	3	0	66	M	37.96	No	Yes	No	No
C3L-00610_T	915.296	240.217	3	1	0	57	F	40.74	No	No	No	No
C3L-00765_T	1807.96	1403.12	2	1	0	61	F	21.96	No	No	Yes	Yes
C3L-00766_T	538.898	567.049	2	1	0	57	F	68.59	No	No	Yes	No
C3L-00790_T	2164.88	1033.44	2	1	1	44	M	38.99	No	Yes	Yes	No
C3L-00791_T	1460.49	-407.036	3	3	0	76	M	29.49	No	No	Yes	No
C3L-00792_T	1992.17	-686.507	3	2	0	90	F	29.6	No	Yes	No	No
C3L-00796_T	1028.13	-200.869	2	1	0	67	M	30.81	No	No	Yes	Yes
C3L-00799_T	1081.09	401.142	2	1	0	41	M	35.66	No	No	Yes	No
C3L-00800_T	2387.26	532.861	2	1	0	41	M	29.01	No	No	Yes	No
C3L-00812_T	1069.99	-30.8491	2	1	0	74	M	27.04	No	No	Yes	No
C3L-00813_T	1132.34	253.385	3	3	0	61	M	19.49	No	No	No	No
C3L-00814_N	-544.016	-773.479	2	1	0	83	M	30.56	No	No	Yes	No
C3L-00814_T	1787.42	-284.442	2	1	0	83	M	30.56	No	No	Yes	No
C3L-00817_T	1616.11	659.689	2	1	0	80	M	33.96	No	Yes	Yes	No
C3L-00902_N	-1202.05	-963.897	1	1	0	69	F	19.72	No	No	Yes	Yes
C3L-00902_T	571.077	-8.60321	1	1	0	69	F	19.72	No	No	Yes	Yes
C3L-00907_N	-2085.48	-1296.16	2	1	0	55	M	47.25	No	Yes	No	Yes
C3L-00907_T	2296.81	-103.485	2	1	0	55	M	47.25	No	Yes	No	Yes
C3L-00908_N	-1989.07	-1309.25	3	2	0	60	F	27.85	No	No	Yes	Yes
C3L-00908_T	2444.22	194.712	3	2	0	60	F	27.85	No	No	Yes	Yes
C3L-00910_N	-2193	-1376.52	3	1	0	75	F	36.36	No	No	No	Yes
C3L-00910_T	1790.81	622.421	3	1	0	75	F	36.36	No	No	No	Yes
C3L-00917_N	-2218.05	-1557.67	3	1	0	37	M	45.37	No	No	No	No
C3L-00917_T	2819.55	476.123	3	1	0	37	M	45.37	No	No	No	No
C3L-01281_N	-1700.57	-957.316	4	4	0	66	M	34.76	No	No	Yes	Yes
C3L-01281_T	847.872	-162.047	4	4	0	66	M	34.76	No	No	Yes	Yes
C3L-01283_T	3702.73	656.79	3	1	0	37	M	30.86	No	No	No	No
C3L-01286_N	-1170.25	-629.268	3	3	0	58	M	46.17	No	Yes	No	No
C3L-01286_T	316.86	-593.728	3	3	0	58	M	46.17	No	Yes	No	No
C3L-01287_N	-1661.62	-1009.51	4	4	0	60	M	25.31	No	No	Yes	No
C3L-01287_T	1806.57	419.899	4	4	0	60	M	25.31	No	No	Yes	No
C3L-01288_T	1071.12	405.398	1	1	0	70	F	39.45	No	Yes	No	Yes
C3L-01302_N	-1459.67	-593.633	4	3	0	71	F	36	No	No	No	No
C3L-01302_T	1729.28	506.165	4	3	0	71	F	36	No	No	No	No
C3L-01313_N	-1552.25	-766.227	4	3	0	63	M	29.38	No	Yes	No	Yes
C3L-01313_T	635.543	-361.906	4	3	0	63	M	29.38	No	Yes	No	Yes
C3L-01352_T	738.217	-110.211	2	1	0	76	F	26.95	No	No	No	No
C3L-01553_T	827.939	287.744	2	1	0	59	M	46.17	No	Yes	Yes	No
C3L-01557_T	486.441	287.084	3	3	0	51	M	48.46	No	No	Yes	No
C3L-01560_T	1621.59	954.07	3	1	0	54	F	38.08	No	No	Yes	No
C3L-01603_N	-2078.55	-1497.87	2	1	0	63	M	42.77	No	No	Yes	Yes
C3L-01603_T	2259.23	63.3172	2	1	0	63	M	42.77	No	No	Yes	Yes
C3L-01607_N	473.915	91.8858	3	3	0	83	M	27.52	No	No	Yes	No
C3L-01607_T	2933.74	151.712	3	3	0	83	M	27.52	No	No	Yes	No
C3L-01836_N	-2004.1	-1426.99	3	1	0	47	M	29.41	No	No	Yes	Yes
C3L-01836_T	1423.79	205.108	3	1	0	47	M	29.41	No	No	Yes	Yes
C3L-01861_N	-1743.67	-1289.45	3	1	0	57	M	28.63	No	Yes	Yes	Yes
C3L-01861_T	1914.5	1073.94	3	1	0	57	M	28.63	No	Yes	Yes	Yes
C3L-01882_N	-1892.86	-1439.55	2	1	0	48	M	48.79	No	Yes	Yes	Yes
C3L-01882_T	2636.84	1291.82	2	1	0	48	M	48.79	No	Yes	Yes	Yes
C3L-01885_N	-1926.08	-1267.92	2	1	0	67	M	35.27	No	Yes	Yes	Yes
C3L-01885_T	1160.82	859.69	2	1	0	67	M	35.27	No	Yes	Yes	Yes
C3N-00148_N	-2257.57	-1543.9	3	1	0	52	M	28.41	Yes	No	No	No
C3N-00148_T	1234.36	751.89	3	1	0	52	M	28.41	Yes	No	No	No
C3N-00149_N	-221.331	-215.931	4	4	0	68	F	27.05	Yes	No	No	No
C3N-00149_T	1668.74	726.433	4	4	0	68	F	27.05	Yes	No	No	No
C3N-00150_N	-353.671	-752.963	3	4	0	55	F	18.42	Yes	No	No	No
C3N-00150_T	2393.92	1495.76	3	4	0	55	F	18.42	Yes	No	No	No
C3N-00154_T	2636.95	508.133	3	2	0	68	M	28.08	Yes	No	No	No
C3N-00168_N	-2218.38	-1492.75	3	1	0	47	M	18.78	No	No	Yes	Yes
C3N-00168_T	2188.11	997.684	3	1	0	47	M	18.78	No	No	Yes	Yes
C3N-00177_N	-1934.52	-1302.73	3	3	1	52	M	24.06	No	No	No	No
C3N-00177_T	2905.63	693.406	3	3	1	52	M	24.06	No	No	No	No
C3N-00194_N	-1234.46	-808.901	3	4	0	51	F	26.96	No	No	No	Yes
C3N-00194_T	1748.65	71.3346	3	4	0	51	F	26.96	No	No	No	Yes
C3N-00242_N	-739.983	-694.552	2	1	0	69	M	39.2	No	Yes	No	Yes
C3N-00242_T	-200.479	-1361.49	2	1	0	69	M	39.2	No	Yes	No	Yes
C3N-00244_N	-1993.46	-1365.77	2	1	0	46	M	44.3	No	No	No	No
C3N-00244_T	1038.99	-12.6008	2	1	0	46	M	44.3	No	No	No	No
C3N-00246_T	356.083	-725.13	2	1	0	44	M	45.77	No	Yes	No	No
C3N-00305_T	557.92	1180.86	1	1	0	60	F	19	Yes	No	Yes	Yes
C3N-00310_N	-1616.75	-1228.25	2	3	0	84	M	28	Yes	No	Yes	Yes
C3N-00310_T	870.244	-394.527	2	3	0	84	M	28	Yes	No	Yes	Yes
C3N-00312_T	1308.5	-404.074	3	3	0	68	M	30	Yes	No	Yes	No
C3N-00314_N	-1498.55	-836.14	2	1	0	78	M	31	Yes	No	Yes	Yes
C3N-00314_T	1085.04	585.841	2	1	0	78	M	31	Yes	No	Yes	Yes
C3N-00315_T	3481.4	-1132.98	3	1	1	68	M	28	Yes	No	Yes	No
C3N-00317_T	2434.45	260.846	2	1	0	74	F	23	Yes	Yes	Yes	No
C3N-00320_T	1163	281.142	2	3	0	67	M	32	Yes	No	Yes	Yes
C3N-00380_T	2063.51	1174.5	2	1	0	57	F	46	Yes	No	No	No
C3N-00390_N	-1059.52	-669.365	2	4	0	58	M	29.05	Yes	No	No	No
C3N-00390_T	2847.49	399.469	2	4	0	58	M	29.05	Yes	No	No	No
C3N-00437_T	2407.93	-265.916	3	3	0	69	F	37	Yes	Yes	Yes	Yes
C3N-00491_N	-2106.47	-1711.75	2	1	0	54	M	30	Yes	No	Yes	No
C3N-00491_T	1890.76	967.746	2	1	0	54	M	30	Yes	No	Yes	No
C3N-00494_N	-1462.08	-743.542	2	1	0	66	M	34	Yes	Yes	Yes	Yes
C3N-00494_T	-353.943	-1056.79	2	1	0	66	M	34	Yes	Yes	Yes	Yes
C3N-00495_N	-986.884	-398.819	2	1	0	67	M	16	Yes	No	Yes	Yes
C3N-00495_T	2409.39	1231.72	2	1	0	67	M	16	Yes	No	Yes	Yes
C3N-00573_N	-1997.8	-1255.74	2	2	1	61	M	22.04	No	No	No	No
C3N-00573_T	790.293	-93.5159	2	2	1	61	M	22.04	No	No	No	No
C3N-00577_N	-981.829	-489.347	3	4	1	72	M	21.83	No	No	No	No
C3N-00577_T	571.998	82.9158	3	4	1	72	M	21.83	No	No	No	No
C3N-00646_N	-1740.47	-1020.64	2	1	0	57	F	27.72	Yes	No	No	No
C3N-00646_T	1112.1	1195.82	2	1	0	57	F	27.72	Yes	No	No	No
C3N-00733_N	-2212.64	-1478.34	2	3	0	56	M	27.77	No	No	Yes	No
C3N-00733_T	1558.38	194.76	2	3	0	56	M	27.77	No	No	Yes	No
C3N-00831_N	-1619.22	-968.362	2	2	0	52	M	30	Yes	Yes	Yes	No
C3N-00831_T	1496.32	543.111	2	2	0	52	M	30	Yes	Yes	Yes	No
C3N-00834_N	-1770.89	-1276.6	1	1	0	65	M	30	Yes	No	Yes	Yes
C3N-00834_T	701.265	-446.541	1	1	0	65	M	30	Yes	No	Yes	Yes
C3N-00852_N	-551.705	-141.015	3	3	0	62	M	28.71	Yes	No	No	No
C3N-00852_T	1198.53	-862.273	3	3	0	62	M	28.71	Yes	No	No	No
C3N-00953_T	2260.12	402.387	3	2	0	41	M	22.43	No	No	Yes	No
C3N-01176_N	-2253.95	-1443.84	2	3	0	71	M	29	Yes	No	Yes	No
C3N-01176_T	1506.45	-226.061	2	3	0	71	M	29	Yes	No	Yes	No
C3N-01178_N	-2079.05	-1396.97	2	3	0	58	F	25	Yes	No	Yes	Yes
C3N-01178_T	3125.85	-55.501	2	3	0	58	F	25	Yes	No	Yes	Yes
C3N-01179_N	-1841.21	-1305.71	2	3	0	72	M	26	Yes	No	Yes	Yes
C3N-01179_T	724.224	175.969	2	3	0	72	M	26	Yes	No	Yes	Yes
C3N-01200_N	688.624	70.7907	3	4	0	56	F	26.37	Yes	No	No	No
C3N-01200_T	2035.01	1074.16	3	4	0	56	F	26.37	Yes	No	No	No
C3N-01213_T	1066.6	509.976	1	3	0	68	M	22.68	Yes	No	No	No
C3N-01214_N	-130.581	-718.46	2	2	0	60	M	21.38	Yes	No	Yes	Yes
C3N-01214_T	3044.41	1306.55	2	2	0	60	M	21.38	Yes	No	Yes	Yes
C3N-01220_N	-1386.63	-1006.79	4	4	0	51	M	23.89	Yes	No	No	Yes
C3N-01220_T	1866.93	-804.412	4	4	0	51	M	23.89	Yes	No	No	Yes
C3N-01261_N	-1573.9	-1399.76	1	1	0	67	M	24.02	Yes	No	No	No
C3N-01261_T	58.3026	-238.612	1	1	0	67	M	24.02	Yes	No	No	No
C3N-01361_N	-2015.72	-1555.7	2	1	0	48	M	39	Yes	No	Yes	No
C3N-01361_T	1423.59	680.302	2	1	0	48	M	39	Yes	No	Yes	No
C3N-01522_N	-1914.25	-1353.69	2	1	0	80	M	30.78	Yes	No	Yes	No
C3N-01522_T	630.649	-607.535	2	1	0	80	M	30.78	Yes	No	Yes	No
C3N-01524_N	873.795	155.422	3	2	0	61	M	28.38	Yes	No	No	No
C3N-01524_T	1395.94	903.321	3	2	0	61	M	28.38	Yes	No	No	No
C3N-01646_N	-2039.98	-1102.64	3	3	0	69	M	25	Yes	Yes	Yes	No
C3N-01646_T	1008.2	28.4923	3	3	0	69	M	25	Yes	Yes	Yes	No
C3N-01648_N	294.035	-546.487	2	2	0	69	M	28	Yes	No	Yes	No
C3N-01648_T	4155.62	1963.83	2	2	0	69	M	28	Yes	No	Yes	No
C3N-01649_N	-1784.57	-1264.07	2	3	0	51	M	35	Yes	No	Yes	Yes
C3N-01649_T	1126.39	984.701	2	3	0	51	M	35	Yes	No	Yes	Yes
C3N-01651_N	-1340.82	-902.033	3	2	0	58	M	25	Yes	No	Yes	No
C3N-01651_T	994.383	-271.371	3	2	0	58	M	25	Yes	No	Yes	No
C3N-01808_N	-2296.1	-1570.1	2	1	0	47	M	28.75	No	No	No	No
C3N-01808_T	489.391	-15.0564	2	1	0	47	M	28.75	No	No	No	No

## Sheet: pathway_Tumor_Up
Pathway Database	Pathway gene #	Observed gene #	Expected	Enrichment Ratio	p-value	FDR	Observed protein identifications
Reactome_Cytokine_Signaling_in_Immune_system	472	49	15.9364	3.07473	4.32765e-13	2.12752e-10	ANXA1;ISG20;LMNB1;INPP5D;STAT1;SAMHD1;ICAM1;VWF;ITGB2;VIM;VEGFA;CD4;HCK;ITGAM;HLA-DQB1;LGALS9;PSMB10;GBP4;ITGAX;MET;RASAL3;CA1;ALOX5;NEFL;LCP1;ISG15;GBP2;VCAM1;HLA-DRB4;UBE2L6;APBB1IP;EGFR;OAS3;CD70;HLA-DPA1;HLA-A;SPTB;VAV1;GBP5;HLA-DRA;PSMB9;OAS2;GBP1;HLA-B;FCGR1A;SPTA1;HLA-F;CD36;CASP1
HALLMARK_ALLOGRAFT_REJECTION	106	23	3.57893	6.4265	4.42313e-13	2.12752e-10	PTPRC;HCLS1;CD4;HLA-A;ITGB2;HLA-DRA;HLA-DMA;STAT1;TLR3;CD2;PRF1;LCP2;ICAM1;EGFR;WAS;ITGAL;PSMB10;FCGR2B;GBP2;GZMA;TAP1;TAP2;TAPBP
KEGG_Phagosome	124	24	4.18667	5.73247	1.8916e-12	6.82394e-10	ITGAM;FCGR2B;CD36;TAP2;ITGB2;ITGA5;NCF2;HLA-DQB1;HLA-DRB4;HLA-F;CYBB;HLA-DMA;CORO1A;TUBB6;HLA-A;HLA-DPA1;THBS2;FCGR3A;FCGR1A;TAP1;HLA-DRA;HLA-B;NCF1;SCARB1
HALLMARK_INTERFERON_GAMMA_RESPONSE	137	24	4.6256	5.18852	1.78815e-11	5.16059e-09	STAT1;ISG15;OAS2;TAP1;OAS3;GBP4;PSMB9;UBE2L6;NMI;PSMB10;SAMHD1;CASP1;ICAM1;ISG20;FCGR1A;HLA-DMA;VCAM1;LCP2;PFKP;BPGM;TAPBP;HLA-B;HLA-A;GZMA
KEGG_Cell_adhesion_molecules_(CAMs)	75	18	2.53226	7.10827	2.86229e-11	6.29666e-09	ITGAM;PECAM1;ITGB2;ITGAL;HLA-DQB1;VCAM1;CD4;HLA-DRB4;PTPRC;HLA-F;HLA-DMA;CD2;HLA-A;HLA-DPA1;ICAM1;HLA-DRA;HLA-B;VCAN
Reactome_Interferon_gamma_signaling	66	17	2.22839	7.62882	3.05451e-11	6.29666e-09	GBP2;HLA-DRA;VCAM1;OAS2;HLA-DRB4;GBP1;STAT1;HLA-DQB1;OAS3;HLA-B;FCGR1A;GBP4;HLA-DPA1;HLA-F;HLA-A;ICAM1;GBP5
HALLMARK_EPITHELIAL_MESENCHYMAL_TRANSITION	148	24	4.997	4.80288	9.73215e-11	1.75544e-08	COL3A1;COL5A2;SERPINE1;VCAN;IGFBP3;SPARC;LOX;LOXL2;THBS2;NNMT;POSTN;VIM;VCAM1;ITGA5;VEGFA;PLOD2;COL5A3;MMP14;PLOD1;PLOD3;TGM2;CTHRC1;MCM7;ENO2
Reactome_Extracellular_matrix_organization	186	26	6.28001	4.14012	4.59322e-10	7.36446e-08	VCAM1;SERPINE1;LAMA4;PLOD1;COL5A2;ACAN;ITGAM;MMP14;P4HA1;P4HA2;SPARC;PLOD3;ITGAX;LOX;COL5A3;ITGA5;PLOD2;ITGAL;VCAN;LOXL2;PECAM1;HAPLN1;COLGALT1;ICAM1;ITGB2;COL3A1
HALLMARK_GLYCOLYSIS	151	23	5.09829	4.51132	8.8892e-10	1.24289e-07	PGK1;ALDOA;PFKP;VEGFA;HK2;LDHA;P4HA1;IGFBP3;EGFR;ANGPTL4;PLOD2;P4HA2;ENO2;VCAN;GYS1;PHKA2;MET;PLOD1;SLC16A3;ISG20;NOL3;PYGL;SAP30
KEGG_Leishmaniasis	52	14	1.7557	7.97402	9.47459e-10	1.24289e-07	ITGAM;HLA-DPA1;HLA-DRB4;ITGB2;FCGR3A;FCGR1A;CYBB;HLA-DMA;NCF2;STAT1;HLA-DQB1;NCF1;HLA-DRA;MARCKSL1
KEGG_Viral_myocarditis	44	13	1.48559	8.75071	1.0775e-09	1.2957e-07	HLA-A;HLA-DPA1;HLA-DRB4;ITGB2;PRF1;ICAM1;HLA-F;ITGAL;HLA-DMA;HLA-DQB1;CAV1;HLA-DRA;HLA-B
KEGG_Graft-versus-host_disease	18	9	0.607743	14.8089	1.81558e-09	2.01529e-07	HLA-A;HLA-DPA1;HLA-DRB4;PRF1;HLA-F;HLA-DMA;HLA-DQB1;HLA-DRA;HLA-B
KEGG_Autoimmune_thyroid_disease	19	9	0.641507	14.0295	3.34899e-09	3.22173e-07	HLA-A;HLA-DPA1;HLA-DRB4;PRF1;HLA-F;HLA-DMA;HLA-DQB1;HLA-DRA;HLA-B
KEGG_Allograft_rejection	19	9	0.641507	14.0295	3.34899e-09	3.22173e-07	HLA-A;HLA-DPA1;HLA-DRB4;PRF1;HLA-F;HLA-DMA;HLA-DQB1;HLA-DRA;HLA-B
KEGG_Staphylococcus_aureus_infection	41	12	1.3843	8.66862	5.445e-09	4.91071e-07	ITGAM;FCGR2B;HLA-DPA1;HLA-DRB4;ITGB2;FCGR3A;ICAM1;FCGR1A;ITGAL;HLA-DMA;HLA-DQB1;HLA-DRA
Reactome_Immunoregulatory_interactions_between_a_Lymphoid_and_a_non-Lymphoid_cell	42	12	1.41807	8.46222	7.39804e-09	6.27963e-07	VCAM1;TYROBP;HLA-B;FCGR1A;LILRB2;ITGAL;HLA-F;FCGR3A;HLA-A;ICAM1;FCGR2B;ITGB2
Reactome_Interferon_Signaling	143	21	4.82818	4.34946	9.82724e-09	7.6278e-07	GBP2;HLA-DRA;VCAM1;OAS2;ISG20;HLA-DRB4;GBP1;UBE2L6;STAT1;HLA-DQB1;OAS3;HLA-B;FCGR1A;GBP4;SAMHD1;HLA-DPA1;HLA-F;HLA-A;ICAM1;GBP5;ISG15
KEGG_Type_I_diabetes_mellitus	21	9	0.709034	12.6933	1.00435e-08	7.6278e-07	HLA-A;HLA-DPA1;HLA-DRB4;PRF1;HLA-F;HLA-DMA;HLA-DQB1;HLA-DRA;HLA-B
KEGG_Malaria	28	10	0.945378	10.5778	1.21483e-08	8.76503e-07	PECAM1;THBS2;CD36;ITGB2;ICAM1;HBA2;ITGAL;HBB;VCAM1;GYPC
Reactome_Generation_of_second_messenger_molecules	24	9	0.810324	11.1067	4.08837e-08	2.8093e-06	LCP2;EVL;HLA-DRA;HLA-DQB1;HLA-DPA1;WAS;FYB1;CD4;HLA-DRB4
KEGG_Antigen_processing_and_presentation	50	12	1.68818	7.10827	6.39158e-08	4.1923e-06	HLA-A;CD4;HLA-DPA1;TAPBP;TAP2;HLA-DRB4;HLA-F;TAP1;HLA-DMA;HLA-DQB1;HLA-DRA;HLA-B
Reactome_Neutrophil_degranulation	408	36	13.7755	2.61333	7.0861e-08	4.44576e-06	LGALS3;DOCK2;ACLY;PKM;PYGL;PTPRC;FTH1;LPCAT1;HBB;ITGB2;KCNAB2;ITGAM;ITGAX;NCKAP1L;HK3;PECAM1;ALOX5;CYBB;FCER1G;MNDA;LILRB2;S100A9;PRDX4;ALDOA;SIRPA;S100A8;ALDOC;HLA-A;SLC2A3;BIN2;TYROBP;PYCARD;HLA-B;ITGAL;CD36;PLEKHO2
KEGG_Hematopoietic_cell_lineage	42	11	1.41807	7.75704	8.66434e-08	5.20944e-06	ITGAM;CD36;ITGA5;HLA-DQB1;CD4;HLA-DRB4;HLA-DMA;CD2;HLA-DPA1;FCGR1A;HLA-DRA
KEGG_HIF-1_signaling_pathway	76	14	2.56603	5.45591	1.78971e-07	1.03302e-05	ANGPT2;HK2;EGFR;PDK1;SLC2A1;FLT1;CYBB;VEGFA;ALDOA;SERPINE1;LDHA;PGK1;ENO2;HK3
Reactome_Interleukin-4_and_13_signaling	49	11	1.65441	6.64889	4.7859e-07	2.65618e-05	ANXA1;VCAM1;VIM;VEGFA;ITGAM;STAT1;ITGAX;CD36;ALOX5;ICAM1;ITGB2
Reactome_Adaptive_Immune_System	482	38	16.274	2.33501	5.55241e-07	2.89879e-05	NCF2;INPP5D;PTPRC;TAP2;FYB1;ICAM1;ITGB2;CD4;HLA-DQB1;PSMB10;TAPBP;FCGR3A;NCF1;BTK;CYBB;VCAM1;ERAP2;HLA-DRB4;UBE2L6;EVL;FBXO17;LILRB2;HLA-DPA1;HLA-DMA;HLA-A;VAV1;FCGR2B;HLA-DRA;PSMB9;TYROBP;TAP1;WAS;HLA-B;FCGR1A;ITGAL;HLA-F;CD36;LCP2
Reactome_Signaling_by_Interleukins	331	30	11.1757	2.68439	5.62481e-07	2.89879e-05	ANXA1;LMNB1;INPP5D;STAT1;ICAM1;VWF;ITGB2;VIM;VEGFA;CD4;HCK;ITGAM;LGALS9;PSMB10;ITGAX;MET;RASAL3;CA1;ALOX5;NEFL;LCP1;VCAM1;APBB1IP;EGFR;SPTB;VAV1;PSMB9;SPTA1;CD36;CASP1
Reactome_Antigen_processing-Cross_presentation	84	14	2.83613	4.9363	6.49963e-07	3.23413e-05	PSMB9;NCF2;TAP1;PSMB10;HLA-B;FCGR1A;TAP2;TAPBP;HLA-F;CD36;HLA-A;NCF1;BTK;CYBB
Reactome_Interferon_alpha/beta_signaling	41	10	1.3843	7.22385	7.05231e-07	3.39216e-05	GBP2;SAMHD1;OAS2;ISG20;OAS3;HLA-B;ISG15;HLA-F;HLA-A;STAT1
Reactome_Collagen_formation	54	11	1.82323	6.03325	1.3546e-06	6.30543e-05	PLOD1;COL5A2;P4HA1;P4HA2;PLOD3;LOX;COL5A3;PLOD2;LOXL2;COLGALT1;COL3A1
HALLMARK_INFLAMMATORY_RESPONSE	69	12	2.32968	5.15092	2.62891e-06	0.000115592	ICAM1;MMP14;CYBB;TLR3;TAPBP;NMI;CD70;SERPINE1;LCP2;MET;ITGA5;MSR1
Reactome_Cell_surface_interactions_at_the_vascular_wall	94	14	3.17377	4.41116	2.64348e-06	0.000115592	SLC16A3;ANGPT2;ITGAM;INPP5D;GYPC;ITGAX;ITGA5;SIRPA;CAV1;ITGAL;CD2;PECAM1;ITGB2;FCER1G
KEGG_Rheumatoid_arthritis	48	10	1.62065	6.17037	3.34274e-06	0.000138995	ITGB2;ITGAL;HLA-DQB1;HLA-DRB4;FLT1;HLA-DMA;VEGFA;HLA-DPA1;ICAM1;HLA-DRA
Reactome_Collagen_biosynthesis_and_modifying_enzymes	38	9	1.28301	7.01474	3.37132e-06	0.000138995	COL5A3;COLGALT1;PLOD2;P4HA1;P4HA2;PLOD1;PLOD3;COL3A1;COL5A2
KEGG_Natural_killer_cell_mediated_cytotoxicity	62	11	2.09334	5.25477	5.66744e-06	0.00022717	ITGB2;VAV1;ITGAL;HLA-A;PRF1;FCGR3A;ICAM1;TYROBP;HLA-B;LCP2;FCER1G
Reactome_Antigen_Presentation:_Folding,_assembly_and_peptide_loading_of_class_I_MHC	23	7	0.776561	9.01411	7.03937e-06	0.000274535	HLA-A;TAP2;ERAP2;TAPBP;HLA-B;HLA-F;TAP1
KEGG_Asthma	16	6	0.540216	11.1067	8.3573e-06	0.00030922	HLA-DPA1;HLA-DRB4;FCER1G;HLA-DMA;HLA-DQB1;HLA-DRA
Reactome_Phosphorylation_of_CD3_and_TCR_zeta_chains	16	6	0.540216	11.1067	8.3573e-06	0.00030922	HLA-DRA;HLA-DQB1;HLA-DPA1;PTPRC;CD4;HLA-DRB4
KEGG_Tuberculosis	119	15	4.01786	3.73333	9.66949e-06	0.000348827	ITGAM;FCGR2B;LSP1;ITGB2;HLA-DQB1;HLA-DRB4;ITGAX;HLA-DMA;STAT1;CORO1A;HLA-DPA1;FCGR3A;FCGR1A;HLA-DRA;FCER1G
Reactome_Binding_and_Uptake_of_Ligands_by_Scavenger_Receptors	35	8	1.18172	6.76978	1.59517e-05	0.000561421	MSR1;SPARC;FTH1;CD163;SCARB1;HBB;CD36;COL3A1
Reactome_Activation_of_the_pre-replicative_complex	18	6	0.607743	9.87259	1.83022e-05	0.000628811	MCM6;MCM2;MCM3;MCM4;MCM7;MCM5
KEGG_Glycolysis_/_Gluconeogenesis	59	10	1.99205	5.01996	2.31787e-05	0.000777835	HK2;LDHA;ALDOA;PFKP;ALDOC;PKM;BPGM;PGK1;ENO2;HK3
Reactome_TCR_signaling	101	13	3.41011	3.81219	3.06785e-05	0.000985505	HLA-DRA;PSMB9;CD4;HLA-DRB4;EVL;INPP5D;HLA-DQB1;PTPRC;WAS;PSMB10;HLA-DPA1;FYB1;LCP2
KEGG_Central_carbon_metabolism_in_cancer	49	9	1.65441	5.44	3.0733e-05	0.000985505	EGFR;LDHA;PDK1;PFKP;PKM;SLC16A3;SLC2A1;HK3;HK2
KEGG_Primary_immunodeficiency	20	6	0.67527	8.88533	3.61019e-05	0.0011325	CD4;ADA;TAP2;PTPRC;BTK;TAP1
Reactome_Translocation_of_ZAP-70_to_Immunological_synapse	13	5	0.438926	11.3915	4.32791e-05	0.00132876	HLA-DRA;HLA-DQB1;HLA-DPA1;CD4;HLA-DRB4
Reactome_Hemostasis	417	30	14.0794	2.13078	5.85116e-05	0.001759	DOCK2;INPP5D;HBB;VWF;ITGB2;VEGFA;ITGAM;SPARC;FERMT3;ITGAX;HBG1;HBG2;PECAM1;FCER1G;CAV1;SLC16A3;SERPINE1;APBB1IP;HBD;ITGA5;ALDOA;SIRPA;CD2;VAV1;SERPINB8;ANGPT2;GYPC;ITGAL;CD36;LCP2
KEGG_Fc_gamma_R-mediated_phagocytosis	80	11	2.70108	4.07244	6.84052e-05	0.00201446	FCGR2B;VAV1;MARCKSL1;PTPRC;WAS;FCGR3A;FCGR1A;HCK;INPP5D;DOCK2;NCF1
KEGG_Herpes_simplex_infection	126	14	4.2542	3.29086	8.00684e-05	0.00231077	TAP2;TLR3;HLA-DQB1;HLA-DRB4;HLA-F;HLA-DMA;STAT1;HLA-A;HLA-DPA1;TAP1;HLA-DRA;HLA-B;OAS3;OAS2
HALLMARK_MTORC1_SIGNALING	159	16	5.3684	2.98041	8.34137e-05	0.002351	HK2;PGK1;PLOD2;CORO1A;LDHA;P4HA1;SLC2A1;NUPR1;ACLY;PDK1;SLC2A3;ITGB2;ALDOA;MCM2;MCM4;SKAP2
Reactome_Activation_of_ATR_in_response_to_replication_stress	23	6	0.776561	7.72638	8.635e-05	0.002351	MCM6;MCM2;MCM3;MCM4;MCM7;MCM5
Reactome_DNA_strand_elongation	23	6	0.776561	7.72638	8.635e-05	0.002351	MCM6;MCM2;MCM3;MCM4;MCM7;MCM5
Reactome_PD-1_signaling	15	5	0.506453	9.87259	9.55327e-05	0.00255284	HLA-DRA;HLA-DQB1;HLA-DPA1;CD4;HLA-DRB4
Reactome_ER-Phagosome_pathway	71	10	2.39721	4.17152	0.000119467	0.00313439	PSMB9;TAP2;PSMB10;BTK;TAPBP;HLA-B;HLA-F;CD36;TAP1;HLA-A
KEGG_Inflammatory_bowel_disease_(IBD)	26	6	0.877851	6.83487	0.00018089	0.00466114	HLA-DPA1;HLA-DRB4;HLA-DMA;STAT1;HLA-DQB1;HLA-DRA
HALLMARK_COMPLEMENT	154	15	5.19958	2.88485	0.000200759	0.00508236	SERPINE1;MMP14;CASP1;GZMA;CD36;PSMB9;APOBEC3G;S100A9;WAS;LCP2;ITGAM;FCER1G;ERAP2;LGALS3;CDH13
HALLMARK_HEME_METABOLISM	139	14	4.69313	2.98309	0.000230642	0.00573821	GYPC;EPB42;SLC4A1;SPTB;ANK1;AHSP;SPTA1;CA1;HBD;HBB;ADD2;BPGM;SLC2A1;P4HA2
KEGG_Intestinal_immune_network_for_IgA_production	18	5	0.607743	8.22716	0.000250836	0.00613484	HLA-DPA1;HLA-DRB4;HLA-DMA;HLA-DQB1;HLA-DRA
Reactome_ECM_proteoglycans	39	7	1.31678	5.31601	0.000278501	0.00669795	HAPLN1;SERPINE1;SPARC;LAMA4;VCAN;ITGAX;ACAN
KEGG_Leukocyte_transendothelial_migration	79	10	2.66732	3.74909	0.000294381	0.00695887	ITGAM;PECAM1;ITGB2;VAV1;ITGAL;NCF2;VCAM1;CYBB;ICAM1;NCF1
Reactome_Glycolysis	65	9	2.19463	4.10092	0.000298995	0.00695887	ALDOA;PGK1;PFKP;PKM;ENO2;HK2;HK3;ALDOC;BPGM
Reactome_Integrin_cell_surface_interactions	52	8	1.7557	4.55658	0.000310893	0.00712094	PECAM1;ITGAM;ITGA5;VCAM1;ICAM1;ITGB2;ITGAL;ITGAX
KEGG_DNA_replication	29	6	0.979142	6.12782	0.000342853	0.00768896	MCM2;MCM7;MCM3;MCM6;MCM4;MCM5
Reactome_Signal_regulatory_protein_family_interactions	11	4	0.371399	10.7701	0.000346349	0.00768896	FYB1;SKAP2;SIRPA;TYROBP
Reactome_Assembly_of_the_pre-replicative_complex	54	8	1.82323	4.38782	0.000405599	0.00886787	MCM6;MCM2;PSMB9;PSMB10;MCM3;MCM4;MCM7;MCM5
KEGG_Influenza_A	114	12	3.84904	3.11766	0.000430584	0.00927363	TLR3;HLA-DQB1;CASP1;HLA-DRB4;HLA-DMA;STAT1;HLA-DPA1;PYCARD;ICAM1;HLA-DRA;OAS3;OAS2
KEGG_Osteoclast_differentiation	84	10	2.83613	3.52593	0.000486894	0.0103322	FCGR2B;NCF2;STAT1;FCGR3A;BTK;FCGR1A;TYROBP;SIRPA;LCP2;NCF1
KEGG_African_trypanosomiasis	21	5	0.709034	7.05185	0.000548338	0.0114674	ICAM1;LAMA4;HBA2;HBB;VCAM1
Reactome_Metabolism_of_carbohydrates	188	16	6.34754	2.52066	0.000576823	0.0115142	CSPG4;PKM;ENO2;HK2;PYGL;PHKA2;BPGM;ACAN;GYS1;SLC2A1;ALDOA;PFKP;ALDOC;HK3;VCAN;PGK1
Reactome_Orc1_removal_from_chromatin	57	8	1.92452	4.15688	0.000590473	0.0115142	MCM6;MCM2;PSMB9;PSMB10;MCM3;MCM4;MCM7;MCM5
Reactome_Regulation_of_DNA_replication	57	8	1.92452	4.15688	0.000590473	0.0115142	MCM6;MCM2;PSMB9;PSMB10;MCM3;MCM4;MCM7;MCM5
Reactome_Removal_of_licensing_factors_from_origins	57	8	1.92452	4.15688	0.000590473	0.0115142	MCM6;MCM2;PSMB9;PSMB10;MCM3;MCM4;MCM7;MCM5
Reactome_Switching_of_origins_to_a_post-replicative_state	57	8	1.92452	4.15688	0.000590473	0.0115142	MCM6;MCM2;PSMB9;PSMB10;MCM3;MCM4;MCM7;MCM5
HALLMARK_INTERFERON_ALPHA_RESPONSE	73	9	2.46474	3.65151	0.000718557	0.013825	ISG15;TAP1;UBE2L6;ISG20;GBP2;PSMB9;NMI;CASP1;GBP4
Reactome_DNA_Replication_Pre-Initiation	62	8	2.09334	3.82165	0.00104533	0.0195897	PSMB9;MCM5;PSMB10;MCM7;MCM2;MCM3;MCM6;MCM4
Reactome_M/G1_Transition	62	8	2.09334	3.82165	0.00104533	0.0195897	PSMB9;MCM5;PSMB10;MCM7;MCM2;MCM3;MCM6;MCM4
KEGG_Starch_and_sucrose_metabolism	25	5	0.844088	5.92356	0.00128224	0.0237215	ENPP3;PYGL;HK3;HK2;GYS1
Reactome_Glucose_metabolism	82	9	2.76861	3.25073	0.00166803	0.030468	PKM;ENO2;HK2;BPGM;ALDOA;PFKP;ALDOC;HK3;PGK1
KEGG_HTLV-I_infection	151	13	5.09829	2.54987	0.0016937	0.0305502	ITGB2;ITGAL;HLA-DQB1;VCAM1;HLA-DRB4;SLC2A1;HLA-F;HLA-DMA;HLA-A;HLA-DPA1;ICAM1;HLA-DRA;HLA-B
HALLMARK_ANGIOGENESIS	27	5	0.911615	5.48477	0.0018441	0.0328523	VCAN;POSTN;VEGFA;COL5A2;COL3A1
KEGG_NOD-like_receptor_signaling_pathway	120	11	4.05162	2.71496	0.00231985	0.0404133	GBP4;GBP1;NAIP;CASP1;CYBB;STAT1;PYCARD;GBP5;OAS3;GBP2;OAS2
KEGG_Systemic_lupus_erythematosus	55	7	1.85699	3.76954	0.00232454	0.0404133	HLA-DQB1;HLA-DRB4;HLA-DMA;HLA-DPA1;FCGR3A;FCGR1A;HLA-DRA

## Sheet: pathway_Tumor_Down
Pathway Database	Pathway gene #	Observed gene #	Expected	Enrichment Ratio	p-value	FDR	Observed protein identifications
KEGG_Glycine,_serine_and_threonine_metabolism	35	23	2.45798	9.35726	0	0	GLYCTK;GLDC;ALDH7A1;AMT;GATM;PHGDH;DMGDH;PIPOX;CTH;AGXT2;GCAT;SDSL;MAOA;SARDH;CHDH;PGAM2;PSAT1;SHMT1;DLD;BHMT;GRHPR;DAO;GCSH
KEGG_Valine,_leucine_and_isoleucine_degradation	47	33	3.30072	9.99782	0	0	IVD;ACADSB;ALDH7A1;MCEE;ACAT1;HIBCH;PCCA;ABAT;ALDH6A1;ECHS1;ACADM;OXCT1;PCCB;ALDH3A2;HIBADH;ALDH1B1;EHHADH;HMGCL;AGXT2;ACSF3;BCKDHA;BCKDHB;ACAA1;HADH;MCCC1;ALDH2;DLD;DBT;ACAD8;AUH;MUT;AOX1;MCCC2
KEGG_Propanoate_metabolism	30	21	2.10684	9.96752	0	0	SUCLA2;ACSS1;MCEE;PCCA;HIBCH;ACAT1;ALDH6A1;ABAT;ECHS1;ACADM;PCCB;EHHADH;LDHB;ACSS3;BCKDHA;BCKDHB;SUCLG2;DLD;DBT;MUT;SUCLG1
KEGG_Carbon_metabolism	109	44	7.65486	5.74798	0	0	GPT;GPT2;RGN;ACO1;ALDH6A1;ACADM;FBP2;SHMT1;SUCLG2;SUCLA2;SDHB;ACSS1;AMT;ACAT1;HIBCH;EHHADH;OGDHL;SDSL;PGAM2;PDHB;DLD;IDNK;PDHA1;FBP1;GCSH;GLYCTK;GLDC;PCCA;PHGDH;IDH2;PCCB;DLST;ALDOB;PC;PSAT1;FH;TKFC;SUCLG1;HAO2;MCEE;ECHS1;CPS1;SDHA;MUT
KEGG_Cardiac_muscle_contraction	40	23	2.80912	8.18761	0	0	COX4I1;COX6B1;ATP1B1;COX6C;COX8A;COX7A2;UQCR10;UQCRB;COX6A1;COX7A2L;COX7C;FXYD2;UQCRC1;UQCRC2;UQCRFS1;UQCRH;COX7A1;MT-CO2;COX5B;ATP1A1;COX5A;MT-CO1;UQCRQ
KEGG_Retrograde_endocannabinoid_signaling	83	38	5.82893	6.51921	0	0	NDUFS1;NDUFB9;NDUFB10;MT-ND5;MT-ND1;NDUFA4;NDUFB3;NDUFS7;NDUFS5;NDUFA9;MT-ND2;NDUFA8;NDUFB11;NDUFA11;NDUFA5;NDUFS4;NDUFAB1;NDUFA3;NDUFC1;NDUFV1;NDUFS3;NDUFB7;NDUFB6;NDUFB8;NDUFB4;NDUFA12;NDUFA2;NDUFA10;NDUFS2;NDUFS8;NDUFB5;NDUFS6;NDUFA6;NDUFC2;NDUFV2;NDUFA7;NDUFB1;NDUFA13
KEGG_Non-alcoholic_fatty_liver_disease_(NAFLD)	114	58	8.006	7.24456	0	0	COX4I1;NDUFS1;NDUFB9;NDUFB10;COX7A2;COX6A1;NDUFA4;NDUFB3;COX7A1;NDUFS7;NDUFS5;NDUFA9;NDUFA8;NDUFB11;UQCRQ;NDUFA11;COX6B1;NDUFA5;SDHB;COX6C;NDUFS4;UQCR10;NDUFAB1;UQCRB;COX7C;NDUFA3;NDUFC1;NDUFV1;NDUFS3;NDUFB7;NDUFB6;NDUFB8;NDUFB4;NDUFA2;NDUFA12;NDUFA10;MT-CO1;COX7A2L;COX8A;UQCRC2;UQCRFS1;NDUFS2;NDUFS8;NDUFB5;NDUFS6;NDUFA6;NDUFC2;UQCRH;UQCRC1;NDUFV2;MT-CO2;COX5B;NDUFA7;COX5A;SDHA;CYCS;NDUFB1;NDUFA13
KEGG_Alzheimer's_disease	120	60	8.42737	7.11966	0	0	COX4I1;NDUFS1;NDUFB9;NDUFB10;COX7A2;COX6A1;NDUFA4;NDUFB3;COX7A1;NDUFS7;NDUFS5;NDUFA9;NDUFA8;NDUFB11;UQCRQ;NDUFA11;COX6B1;NDUFA5;SDHB;COX6C;NDUFS4;UQCR10;NDUFAB1;UQCRB;COX7C;NDUFA3;NDUFC1;NDUFV1;NDUFS3;NDUFB7;NDUFB6;NDUFB8;NDUFB4;NDUFA12;NDUFA2;NDUFA10;MT-CO1;COX7A2L;CALML4;COX8A;UQCRC2;UQCRFS1;NDUFA13;NDUFS2;NDUFS8;NDUFB5;NDUFS6;CYCS;NDUFA6;NDUFC2;UQCRH;UQCRC1;NDUFV2;MT-CO2;COX5B;NDUFA7;COX5A;SDH…
KEGG_Parkinson's_disease	102	65	7.16327	9.07407	0	0	COX4I1;NDUFS1;NDUFB9;NDUFB10;MT-ND5;SLC25A4;COX7A2;MT-ND1;COX6A1;NDUFA4;SLC25A5;NDUFB3;COX7A1;NDUFS7;NDUFS5;NDUFA9;MT-ND2;NDUFA8;NDUFB11;UQCRQ;NDUFA11;COX6B1;NDUFA5;SDHB;COX6C;NDUFS4;UQCR10;NDUFAB1;UQCRB;COX7C;NDUFA3;NDUFC1;NDUFV1;NDUFS3;NDUFB7;NDUFB6;NDUFB8;NDUFB4;NDUFA12;NDUFA2;NDUFA10;MT-CO1;COX7A2L;PPIF;COX8A;UQCRC2;UQCRFS1;NDUFS2;NDUFS8;NDUFB5;NDUFS6;NDUFA6;NDUFC2;UQCRH;UQCRC1;UCHL1;NDUFV2;M…
KEGG_Huntington's_disease	134	61	9.41056	6.48208	0	0	COX4I1;NDUFS1;NDUFB9;NDUFB10;SLC25A4;COX7A2;COX6A1;NDUFA4;SLC25A5;NDUFB3;COX7A1;NDUFS7;NDUFS5;NDUFA9;NDUFA8;NDUFB11;UQCRQ;NDUFA11;COX6B1;NDUFA5;SDHB;COX6C;NDUFS4;UQCR10;NDUFAB1;UQCRB;COX7C;NDUFA3;NDUFC1;NDUFV1;NDUFS3;NDUFB7;NDUFB6;NDUFB8;NDUFB4;NDUFA12;NDUFA2;NDUFA10;MT-CO1;COX7A2L;PPIF;COX8A;UQCRC2;UQCRFS1;NDUFS2;NDUFS8;NDUFB5;NDUFS6;NDUFA6;NDUFC2;UQCRH;UQCRC1;NDUFV2;MT-CO2;COX5B;NDUFA7;COX5A;SD…
HALLMARK_FATTY_ACID_METABOLISM	137	48	9.62125	4.98896	0	0	ACAA1;ACADM;ACOX1;ACSL1;ALDH3A2;CPT2;CYP4A11;DECR1;ECI1;FABP1;HADH;HIBCH;HMGCL;SUCLG1;EHHADH;ECHS1;CA4;ADH1C;MAOA;HAO2;MCEE;AUH;HPGD;FH;GPD1;GRHPR;ACOT2;BCKDHB;CRAT;ETFDH;ECI2;HSDL2;GCDH;SLC22A5;PDHB;BPHL;DLD;DLST;FMO1;SUCLG2;AADAT;REEP6;ACSS1;ACSM3;D2HGDH;SUCLA2;SDHA;PDHA1
HALLMARK_OXIDATIVE_PHOSPHORYLATION	179	88	12.5708	7.00033	0	0	NDUFS3;UQCRB;NDUFS2;SDHA;UQCRC1;NDUFA9;NDUFS4;NDUFS1;NDUFA2;NDUFS8;SDHB;NDUFS7;NDUFV1;COX5B;UQCRH;CYCS;NDUFA6;NDUFAB1;COX8A;NDUFB6;COX5A;UQCRC2;COX6A1;COX6C;NDUFB3;NDUFB8;COX6B1;NDUFB5;NDUFA4;NDUFB1;COX4I1;COX7C;UQCRFS1;ATP6V1F;COX7A2;SUCLG1;NDUFS6;NDUFA7;FH;NDUFV2;NDUFC1;NDUFA5;ATP6V1G1;PDHA1;NDUFA8;DLD;PDHB;NDUFB7;IDH2;ATP6V1D;ACADM;COX7A2L;ATP6V1E1;NDUFA3;ETFA;TIMM8B;UQCRQ;DECR1;SUCLA2;ATP6V1H…
Reactome_Complex_I_biogenesis	52	40	3.65186	10.9533	0	0	NDUFA7;NDUFV1;NUBPL;NDUFC1;NDUFB1;NDUFS8;NDUFA6;NDUFB8;NDUFA12;NDUFS4;NDUFB10;NDUFB11;NDUFB4;NDUFA9;NDUFA11;NDUFAB1;NDUFB9;NDUFAF4;NDUFB7;NDUFA8;NDUFA13;NDUFA5;NDUFC2;NDUFA10;MT-ND2;NDUFS2;NDUFS7;NDUFA2;MT-ND5;NDUFB3;NDUFB5;NDUFS5;NDUFAF5;NDUFS3;MT-ND1;NDUFV2;NDUFA3;NDUFS6;NDUFB6;NDUFS1
Reactome_Fatty_acid_metabolism	133	44	9.34034	4.71075	0	0	HSD17B8;EPHX2;HAO2;SLC22A5;HADH;SLC27A2;ECI1;GGT5;ACOX2;PCCB;CPT2;ECI2;ACAA1;ACAD10;ACOT2;ACOT11;PECR;ALDH3A2;ACSM3;ACOX1;HPGD;MUT;HACL1;CYP4A11;CRAT;ACSF2;EHHADH;PTGDS;ACSF3;ACOT13;SCD5;ACSL1;PHYH;DPEP1;DECR1;CBR4;MCEE;ACADM;CYP4F2;AMACR;NDUFAB1;ECHS1;GGT1;PCCA
Reactome_Metabolism_of_amino_acids_and_derivatives	298	68	20.928	3.24924	0	0	SUOX;GLDC;GCDH;HPD;KMO;IVD;AUH;HIBCH;GCSH;HOGA1;DLD;AGXT2;AMDHD1;AASS;ACADSB;GATM;GPT2;PDHX;TST;BHMT;DMGDH;PAH;MCCC1;ALDH7A1;MCCC2;AMT;OAT;BBOX1;SLC25A10;ACMSD;ASS1;PHGDH;PSMB5;NDUFAB1;IYD;HIBADH;ACAT1;SARDH;ACAD8;DDC;PIPOX;GRHPR;SLC3A2;PSAT1;AFMID;GLS;SHMT1;CHDH;CTH;DAO;DLST;ALDH4A1;GPT;BCKDHA;PDHA1;BHMT2;PRODH2;PPM1K;GCAT;ALDH6A1;CKMT2;BCKDHB;CPS1;PDHB;AGMAT;FTCD;AADAT;DBT
Reactome_Respiratory_electron_transport	95	67	6.67167	10.0425	0	0	ETFA;UQCRB;UQCRH;COX6A1;NDUFA6;NDUFB8;UQCRC1;NDUFA4;NDUFB9;NDUFAF4;COX6C;NDUFA13;NDUFA5;MT-ND2;NDUFS2;MT-ND5;NDUFS5;NDUFAF5;CYCS;NDUFS1;NDUFA7;SDHA;MT-CO1;NDUFC1;NDUFB1;COX7A2L;SDHB;NDUFS4;NDUFB11;LRPPRC;COX6B1;COX4I1;NDUFA8;NDUFB5;NDUFS3;NDUFV2;UQCRC2;MT-CO2;COX7C;NDUFS8;NDUFA12;NDUFB4;COX8A;NDUFB3;COX5B;MT-ND1;TACO1;UQCRFS1;NDUFS6;NDUFV1;UQCR10;NUBPL;ETFDH;NDUFB10;NDUFA9;NDUFA11;NDUFAB1;NDUFB7;…
Reactome_Respiratory_electron_transport,_ATP_synthesis_by_chemiosmotic_coupling,_and_heat_production_by_uncoupling_proteins.	98	67	6.88235	9.73504	0	0	ETFA;UQCRB;UQCRH;COX6A1;NDUFA6;NDUFB8;UQCRC1;NDUFA4;NDUFB9;NDUFAF4;COX6C;NDUFA13;NDUFA5;MT-ND2;NDUFS2;MT-ND5;NDUFS5;NDUFAF5;CYCS;NDUFS1;NDUFA7;SDHA;MT-CO1;NDUFC1;NDUFB1;COX7A2L;SDHB;NDUFS4;NDUFB11;LRPPRC;COX6B1;COX4I1;NDUFA8;NDUFB5;NDUFS3;NDUFV2;UQCRC2;MT-CO2;COX7C;NDUFS8;NDUFA12;NDUFB4;COX8A;NDUFB3;COX5B;MT-ND1;TACO1;UQCRFS1;NDUFS6;NDUFV1;UQCR10;NUBPL;ETFDH;NDUFB10;NDUFA9;NDUFA11;NDUFAB1;NDUFB7;…
Reactome_The_citric_acid_(TCA)_cycle_and_respiratory_electron_transport	138	82	9.69148	8.46104	0	0	ETFA;UQCRB;UQCRH;COX6A1;DLST;NDUFA6;NDUFB8;UQCRC1;LDHB;SUCLA2;NDUFA4;NDUFB9;NDUFAF4;ADHFE1;COX6C;PDHA1;NDUFA13;NDUFA5;MT-ND2;NDUFS2;MT-ND5;NDUFS5;NDUFAF5;CYCS;PDHX;NDUFS1;NDUFA7;SDHA;MT-CO1;NDUFC1;NDUFB1;COX7A2L;SDHB;NDUFS4;NDUFB11;LRPPRC;COX6B1;FH;COX4I1;L2HGDH;NDUFA8;D2HGDH;NDUFB5;NDUFS3;IDH2;NDUFV2;UQCRC2;MT-CO2;COX7C;NDUFS8;NDUFA12;NDUFB4;COX8A;NDUFB3;DLD;COX5B;MT-ND1;TACO1;UQCRFS1;NDUFS6;NDU…
KEGG_Fatty_acid_degradation	38	22	2.66867	8.24381	2.22045e-16	1.60205e-14	ADH1A;ACADSB;ALDH7A1;ACAT1;CPT2;ECI1;GCDH;ECHS1;ACADM;ALDH3A2;ALDH1B1;ADH1B;EHHADH;ACOX1;CYP4A11;ACSL1;ADH1C;ECI2;ACAA1;HADH;ALDH2;ADH6
Reactome_Branched-chain_amino_acid_catabolism	23	17	1.61525	10.5247	1.33227e-15	9.15458e-14	ACADSB;ACAT1;MCCC2;HIBCH;ALDH6A1;PPM1K;ACAD8;SHMT1;BCKDHA;MCCC1;IVD;AUH;DLD;BBOX1;DBT;HIBADH;BCKDHB
Reactome_Glyoxylate_metabolism_and_glycine_degradation	28	18	1.96639	9.15385	8.65974e-15	5.68e-13	DLST;PDHB;GCSH;HOGA1;ALDH4A1;NDUFAB1;GRHPR;BCKDHA;AMT;PDHA1;DLD;DBT;GLDC;DAO;AGXT2;PRODH2;BCKDHB;PDHX
KEGG_Glyoxylate_and_dicarboxylate_metabolism	27	16	1.89616	8.43811	1.73317e-12	1.08738e-10	GLYCTK;GLDC;HAO2;MCEE;PCCA;ACAT1;AMT;ACO1;PCCB;HOGA1;AFMID;SHMT1;DLD;MUT;GRHPR;GCSH
KEGG_Tryptophan_metabolism	31	17	2.17707	7.80866	1.9631e-12	1.18031e-10	ALDH7A1;ACAT1;GCDH;AADAT;ECHS1;ALDH3A2;ALDH1B1;EHHADH;OGDHL;MAOA;AFMID;ACMSD;KMO;DDC;HADH;ALDH2;AOX1
HALLMARK_ADIPOGENESIS	161	39	11.3067	3.44928	2.84706e-12	1.64332e-10	CPT2;ETFB;ACOX1;ACADM;HADH;DECR1;TST;MCCC1;SLC25A10;PHYH;NDUFAB1;ECHS1;CRAT;UQCR10;EPHX2;GPX3;HIBCH;SUCLG1;ALDH2;SDHB;BCKDHA;MTCH2;REEP6;NDUFA5;RETN;COQ3;COL4A1;AGPAT3;GPHN;DLD;UQCRC1;AIFM1;COX8A;PRDX3;DBT;NDUFS3;UQCRQ;COX6A1;NDUFB7
KEGG_Citrate_cycle_(TCA_cycle)	29	16	2.03661	7.85617	7.90512e-12	4.38734e-10	SUCLA2;SDHB;ACO1;IDH2;DLST;PCK2;OGDHL;PC;SUCLG2;PDHB;DLD;PCK1;SDHA;FH;PDHA1;SUCLG1
KEGG_Butanoate_metabolism	22	14	1.54502	9.06138	1.11697e-11	5.9696e-10	ACSM2A;ACSM3;ACAT1;ABAT;ECHS1;OXCT1;EHHADH;HMGCL;ACSM2B;L2HGDH;HADH;ALDH5A1;BDH2;BDH1
Reactome_Mitochondrial_Fatty_Acid_Beta-Oxidation	33	16	2.31753	6.90391	1.0437e-10	5.37877e-09	PCCB;ACSM3;MUT;MCEE;ACADM;NDUFAB1;ACAD10;ACOT2;ECHS1;HADH;ACSF2;ECI1;PCCA;ACOT11;ACOT13;DECR1
Reactome_Histidine,_lysine,_phenylalanine,_tyrosine,_proline_and_tryptophan_catabolism	38	17	2.66867	6.37022	1.34108e-10	6.67301e-09	AMDHD1;PIPOX;GCDH;ALDH7A1;DLST;HPD;PAH;ALDH4A1;KMO;SLC3A2;AASS;FTCD;DLD;AFMID;AADAT;ACMSD;PRODH2
KEGG_Pyruvate_metabolism	35	16	2.45798	6.5094	3.18252e-10	1.53079e-08	ACSS1;ALDH7A1;ACAT1;ALDH3A2;ALDH1B1;LDHB;PCK2;PC;PDHB;ALDH2;DLD;PCK1;FH;LDHD;GRHPR;PDHA1
KEGG_Glycolysis_/_Gluconeogenesis	59	20	4.14346	4.82689	1.22035e-09	5.68053e-08	ADH1A;ALDH7A1;ACSS1;GALM;ALDH3A2;ALDH1B1;ADH1B;LDHB;PCK2;FBP2;ALDOB;PGAM2;ADH1C;PDHB;ALDH2;DLD;PCK1;ADH6;PDHA1;FBP1
Reactome_Pyruvate_metabolism_and_Citric_Acid_(TCA)_cycle	44	17	3.09004	5.50155	2.15126e-09	9.70085e-08	SDHA;SUCLG2;DLST;PDHB;SDHB;LDHB;SUCLA2;ADHFE1;FH;L2HGDH;PDHA1;D2HGDH;DLD;MPC2;SUCLG1;IDH2;PDHX
Reactome_Peroxisomal_lipid_metabolism	27	13	1.89616	6.85597	6.92673e-09	3.02887e-07	ACOX2;ALDH3A2;ACOX1;HACL1;AMACR;ECI2;ACAA1;HAO2;CRAT;PHYH;SLC27A2;EHHADH;PECR
KEGG_Proximal_tubule_bicarbonate_reclamation	16	10	1.12365	8.89957	1.44988e-08	6.15345e-07	ATP1B1;FXYD2;PCK2;AQP1;SLC25A10;ATP1A1;GLS;PCK1;SLC4A4;CA4
Reactome_Biological_oxidations	138	30	9.69148	3.0955	1.57786e-08	6.5053e-07	GLYATL1;ACSS1;ACSM2A;GLYAT;AKR7A3;UGT2B7;GGT5;MAOA;UGT3A1;ABHD10;ADH1C;ACY1;NQO2;BPHL;ALDH2;ADH1A;UGT2B4;ACSM2B;FMO1;ADH1B;CYP4A11;ALDH1B1;FDX1;DPEP1;SULT1C2;CYP4F2;ADH6;GSTM3;GGT1;CYP27A1
KEGG_Peroxisome	69	20	4.84574	4.12734	2.60293e-08	1.04334e-06	ACOX2;DHRS4;HAO2;IDH2;HACL1;EHHADH;PHYH;PIPOX;CRAT;HMGCL;ACOX1;EPHX2;SLC27A2;ACSL1;ACAA1;ECI2;PECR;AMACR;ABCD3;DAO
KEGG_Lysine_degradation	43	15	3.01981	4.9672	9.67321e-08	3.77255e-06	ALDH7A1;ACAT1;GCDH;AADAT;ECHS1;BBOX1;AASS;ALDH3A2;DLST;ALDH1B1;EHHADH;OGDHL;PIPOX;HADH;ALDH2
KEGG_beta-Alanine_metabolism	23	11	1.61525	6.81011	1.13897e-07	4.32509e-06	ALDH7A1;HIBCH;ABAT;ALDH6A1;ECHS1;ACADM;ALDH3A2;ALDH1B1;EHHADH;DPYS;ALDH2
KEGG_Arginine_and_proline_metabolism	40	14	2.80912	4.98376	2.4875e-07	9.20375e-06	CKMT2;ALDH7A1;OAT;GATM;SAT2;ALDH3A2;ALDH1B1;HOGA1;MAOA;ALDH4A1;ALDH2;PRODH2;AGMAT;DAO
KEGG_Ascorbate_and_aldarate_metabolism	13	8	0.912965	8.76266	5.2468e-07	1.89278e-05	ALDH7A1;RGN;ALDH3A2;ALDH1B1;UGT2B4;MIOX;ALDH2;UGT2B7
Reactome_SLC-mediated_transmembrane_transport	121	25	8.4976	2.94201	7.11695e-07	2.50482e-05	SLC3A1;SLC2A9;SLC22A5;SLC7A7;SLC5A2;SLC12A1;SLC6A19;SLC5A8;SLC5A10;SLC22A4;SLC16A7;SLC22A8;SLC3A2;SLC13A3;SLC47A1;SLC4A4;SLC25A10;SLC2A2;SLC13A2;SLC22A6;SLC5A1;SLC5A12;SLC22A2;SLC43A2;SLC7A8
KEGG_Fatty_acid_metabolism	38	13	2.66867	4.87135	9.1149e-07	3.13162e-05	ACADSB;ACAT1;CPT2;ECHS1;ACADM;EHHADH;ACOX1;OXSM;ACSL1;ACAA1;HADH;PECR;SCD5
KEGG_PPAR_signaling_pathway	52	15	3.65186	4.1075	1.58445e-06	5.31711e-05	ACOX2;CYP27A1;CPT2;ACADM;EHHADH;PCK2;ACOX1;GK;SLC27A2;FABP1;ACSL1;ACAA1;SCD5;PLIN4;PCK1
Reactome_Citric_acid_cycle_(TCA_cycle)	19	9	1.33433	6.74494	1.88497e-06	6.18183e-05	SDHA;SUCLG2;DLD;SUCLA2;SUCLG1;DLST;IDH2;SDHB;FH
Reactome_Ethanol_oxidation	11	7	0.772509	9.06138	2.07704e-06	6.66038e-05	ADH1B;ALDH1B1;ADH1C;ACSS1;ADH6;ALDH2;ADH1A
KEGG_Retinol_metabolism	25	10	1.7557	5.69573	3.31735e-06	0.000104064	ALDH1A2;ADH1A;DHRS4;ADH1B;CYP4A11;UGT2B4;ADH1C;UGT2B7;ADH6;AOX1
KEGG_Drug_metabolism_-_cytochrome_P450	37	12	2.59844	4.61816	4.58437e-06	0.00014075	ADH1A;FMO4;GSTM3;FMO5;ADH1B;MAOA;FMO1;UGT2B4;ADH1C;UGT2B7;ADH6;AOX1
Reactome_Lysine_catabolism	12	7	0.842737	8.30627	4.68394e-06	0.000140811	PIPOX;AADAT;GCDH;ALDH7A1;DLST;AASS;DLD
Reactome_Insulin_receptor_recycling	21	9	1.47479	6.10256	5.2803e-06	0.000155499	ATP6V1F;ATP6V1B1;ATP6V1D;ATP6V1E1;ATP6V1H;ATP6V1A;ATP6V1G1;ATP6V0A4;ATP6V1G2
KEGG_Mineral_absorption	33	11	2.31753	4.74644	8.54285e-06	0.000246547	ATP1B1;FXYD2;MT1B;MT1G;SLC5A1;ATP1A1;MT1E;MT2A;MT1F;MT1H;SLC6A19
KEGG_Biosynthesis_of_amino_acids	66	16	4.63505	3.45196	8.71384e-06	0.00024655	ACY1;GPT;GPT2;ACO1;PHGDH;IDH2;ALDOB;CPS1;CTH;SDSL;PC;PGAM2;PSAT1;SHMT1;PAH;ASS1
Reactome_Transport_of_small_molecules	403	52	28.3019	1.83733	9.64966e-06	0.000267778	SLC3A1;ACO1;ATP6V0A4;SLC12A1;SLC6A19;SLC5A10;ATP6V1F;SLC4A4;CLCN5;SLC17A3;SLC22A6;FXYD2;NPC2;ATP6V1A;ABCC6;SLC5A2;SLC16A7;AQP1;SLC25A10;SLC13A2;PSMB5;ATP1A1;CA4;ABCB1;SLC2A9;MTTP;PRKAR2B;SLC5A8;SLC22A4;SLC22A8;LETM1;SLC3A2;ATP1B1;SLC13A3;ATP6V1H;ATP6V1D;SLC5A1;ATP6V1G2;ABCD3;SLC2A2;SLC22A5;SLC7A7;ATP6V1E1;MAIP1;ATP6V1B1;SLC47A1;SLC5A12;SLC22A2;SLC43A2;CUBN;SLC7A8;ATP6V1G1
Reactome_Phase_I_-_Functionalization_of_compounds	60	15	4.21369	3.55983	1.11346e-05	0.000303155	ACSS1;MAOA;ADH1C;NQO2;BPHL;ALDH2;ADH1A;FMO1;ADH1B;CYP4A11;ALDH1B1;FDX1;CYP4F2;ADH6;CYP27A1
KEGG_Histidine_metabolism	18	8	1.26411	6.32858	1.3014e-05	0.000347764	AMDHD1;ALDH7A1;FTCD;ALDH3A2;ALDH1B1;MAOA;DDC;ALDH2
Reactome_Defects_in_vitamin_and_cofactor_metabolism	14	7	0.983193	7.11966	1.79235e-05	0.000470248	PCCB;CUBN;PCCA;MCCC2;MUT;PC;MCCC1
Reactome_Metallothioneins_bind_metals	10	6	0.702281	8.54359	1.91409e-05	0.000491362	MT1H;MT1B;MT1E;MT1G;MT2A;MT1F
Reactome_Transferrin_endocytosis_and_recycling	24	9	1.68547	5.33974	1.94093e-05	0.000491362	ATP6V1F;ATP6V1B1;ATP6V1D;ATP6V1E1;ATP6V1H;ATP6V1A;ATP6V1G1;ATP6V0A4;ATP6V1G2
Reactome_Signaling_by_Nuclear_Receptors	30	10	2.10684	4.74644	2.21318e-05	0.000541291	PDHX;ADH1C;PDHB;ADH1A;DHRS4;PDHA1;CRABP1;ALDH8A1;DLD;ALDH1A2
Reactome_Signaling_by_Retinoic_Acid	30	10	2.10684	4.74644	2.21318e-05	0.000541291	PDHX;ADH1C;PDHB;ADH1A;DHRS4;PDHA1;CRABP1;ALDH8A1;DLD;ALDH1A2
Reactome_Response_to_metal_ions	11	6	0.772509	7.7669	3.96175e-05	0.000952801	MT1H;MT1B;MT1E;MT1G;MT2A;MT1F
Reactome_ROS,_RNS_production_in_phagocytes	26	9	1.82593	4.92899	4.08521e-05	0.000966387	ATP6V1F;ATP6V1B1;ATP6V1G2;ATP6V1D;ATP6V1E1;ATP6V1H;ATP6V1A;ATP6V1G1;ATP6V0A4
Reactome_TP53_Regulates_Metabolic_Genes	76	16	5.33733	2.99775	5.72691e-05	0.00133289	COX6A1;NDUFA4;COX6C;CYCS;MT-CO1;COX7A2L;LRPPRC;COX6B1;COX4I1;MT-CO2;COX7C;COX8A;COX5B;TACO1;GLS;COX5A
Reactome_Metabolism_of_vitamins_and_cofactors	136	23	9.55102	2.40812	6.22285e-05	0.00142533	ALDH1L1;RBP4;MTHFS;PCCB;RBP1;PDSS2;MCCC1;MOCS1;SLC5A8;SLC23A1;QPRT;ENPP1;MCCC2;MUT;COQ6;LRP2;GPHN;PC;AOX1;SHMT1;CUBN;COQ3;PCCA
KEGG_Collecting_duct_acid_secretion	22	8	1.54502	5.17793	7.39631e-05	0.00166764	ATP6V1E1;ATP6V1G2;ATP6V1G1;ATP6V1D;ATP6V0A4;ATP6V1B1;ATP6V1F;ATP6V1A
KEGG_Alanine,_aspartate_and_glutamate_metabolism	29	9	2.03661	4.4191	0.00010827	0.0024036	GPT;GPT2;ABAT;CPS1;AGXT2;ALDH4A1;ALDH5A1;GLS;ASS1
KEGG_Bile_secretion	30	9	2.10684	4.27179	0.000145187	0.0031384	ABCB1;ATP1B1;FXYD2;UGT2B4;AQP1;SLC5A1;ATP1A1;SLC4A4;SLC22A8
HALLMARK_PEROXISOME	82	16	5.7587	2.7784	0.000149042	0.0031384	ABCD3;ACOX1;ACSL1;ECI2;EHHADH;SLC27A2;ACAA1;HAO2;CRAT;ABCB1;EPHX2;HMGCL;SLC25A4;IDH2;HSD11B2;CRABP1
KEGG_Tyrosine_metabolism	24	8	1.68547	4.74644	0.000150069	0.0031384	ADH1A;ADH1B;MAOA;HPD;ADH1C;DDC;ADH6;AOX1
Reactome_Diseases_of_metabolism	24	8	1.68547	4.74644	0.000150069	0.0031384	PCCB;MCCC2;MUT;MCCC1;CUBN;PCCA;PC;FDX1
KEGG_Glycerolipid_metabolism	37	10	2.59844	3.84846	0.000164082	0.00338244	GPAT3;GLYCTK;ALDH7A1;GLA;ALDH3A2;ALDH1B1;GK;AGPAT3;ALDH2;TKFC
Reactome_Amino_acid_and_oligopeptide_SLC_transporters	25	8	1.7557	4.55658	0.000207296	0.00421308	SLC3A1;SLC43A2;SLC3A2;SLC6A19;SLC5A8;SLC7A8;SLC25A10;SLC7A7
Reactome_RA_biosynthesis_pathway	14	6	0.983193	6.10256	0.000214544	0.00429982	ADH1C;ADH1A;DHRS4;CRABP1;ALDH8A1;ALDH1A2
HALLMARK_XENOBIOTIC_METABOLISM	157	24	11.0258	2.17671	0.000221602	0.00438043	DCXR;CYP27A1;ADH1C;ACOX2;FMO1;AOX1;MCCC2;HACL1;MAOA;ALDH2;RAP1GAP;FBP1;RBP4;CYP4F2;MT2A;FABP1;DDC;BPHL;ENTPD5;ETFDH;PTGDS;ACOX1;REG1A;PC
HALLMARK_BILE_ACID_METABOLISM	77	15	5.40756	2.77389	0.000243298	0.0047443	ABCD3;SLC27A2;PHYH;CYP27A1;HACL1;PIPOX;ACSL1;AMACR;EPHX2;BBOX1;ALDH8A1;PECR;SLC23A1;RBP1;IDH2
Reactome_Biotin_transport_and_metabolism	10	5	0.702281	7.11966	0.000313421	0.00587358	PCCB;PCCA;MCCC2;PC;MCCC1
Reactome_Cellular_hexose_transport	10	5	0.702281	7.11966	0.000313421	0.00587358	SLC5A1;SLC5A2;SLC2A9;SLC5A10;SLC2A2
Reactome_Organic_cation/anion/zwitterion_transport	10	5	0.702281	7.11966	0.000313421	0.00587358	SLC22A5;SLC22A2;SLC22A4;SLC22A8;SLC22A6
Reactome_Metabolism_of_water-soluble_vitamins_and_cofactors	96	17	6.7419	2.52155	0.000319156	0.00590438	ALDH1L1;MTHFS;PCCB;MCCC1;MOCS1;SLC5A8;SLC23A1;QPRT;ENPP1;MCCC2;MUT;GPHN;PC;AOX1;SHMT1;CUBN;PCCA
KEGG_Protein_digestion_and_absorption	48	11	3.37095	3.26318	0.000380442	0.00694908	SLC7A8;ATP1A1;SLC6A19;COL4A1;ATP1B1;FXYD2;SLC3A2;SLC3A1;XPNPEP2;SLC7A7;MME
KEGG_Arachidonic_acid_metabolism	35	9	2.45798	3.66154	0.000522524	0.00942502	CYP4F2;PLA2G2A;PTGDS;GGT5;EPHX2;GPX3;CYP4A11;PLA2G12B;GGT1
Reactome_Tryptophan_catabolism	11	5	0.772509	6.47242	0.00054159	0.00964832	AFMID;AADAT;KMO;ACMSD;SLC3A2
Reactome_Iron_uptake_and_transport	43	10	3.01981	3.31147	0.000616585	0.0108504	ATP6V1F;ATP6V1B1;ATP6V1D;ATP6V1E1;ACO1;ATP6V1H;ATP6V1A;ATP6V1G1;ATP6V0A4;ATP6V1G2
KEGG_2-Oxocarboxylic_acid_metabolism	17	6	1.19388	5.02564	0.000737189	0.0128164	IDH2;ACY1;GPT;GPT2;ACO1;AADAT
Reactome_Transport_of_inorganic_cations/anions_and_amino_acids/oligopeptides	52	11	3.65186	3.01216	0.000787544	0.0135289	SLC3A1;SLC7A7;SLC12A1;SLC6A19;SLC5A8;SLC3A2;SLC4A4;SLC25A10;SLC5A12;SLC43A2;SLC7A8
Reactome_Aflatoxin_activation_and_detoxification	12	5	0.842737	5.93305	0.000875189	0.0148576	ACY1;AKR7A3;GGT1;GGT5;DPEP1
Reactome_Signaling_by_Insulin_receptor	45	10	3.16026	3.16429	0.000903641	0.0151623	ATP6V1F;ATP6V1B1;ATP6V1D;ATP6V1E1;ATP6V1H;ATP6V1A;FGF1;ATP6V1G1;ATP6V0A4;ATP6V1G2
Reactome_Ion_channel_transport	78	14	5.47779	2.55577	0.000923196	0.0153123	ATP6V0A4;ATP6V1E1;ATP6V1F;ATP6V1B1;ATP1B1;ATP6V1H;CLCN5;SLC17A3;FXYD2;ATP6V1D;ATP6V1A;ATP1A1;ATP6V1G1;ATP6V1G2
KEGG_Fructose_and_mannose_metabolism	31	8	2.17707	3.67466	0.00103971	0.0165062	ENOSF1;KHK;FBP2;ALDOB;PFKFB2;SORD;TKFC;FBP1
Reactome_Gluconeogenesis	31	8	2.17707	3.67466	0.00103971	0.0165062	FBP1;PCK2;FBP2;PGAM2;PCK1;ALDOB;SLC25A10;PC
KEGG_Arginine_biosynthesis	18	6	1.26411	4.74644	0.00104093	0.0165062	ACY1;GPT;GPT2;CPS1;GLS;ASS1
Reactome_Amino_acid_transport_across_the_plasma_membrane	18	6	1.26411	4.74644	0.00104093	0.0165062	SLC3A1;SLC43A2;SLC3A2;SLC6A19;SLC7A8;SLC7A7
Reactome_Transport_of_bile_salts_and_organic_acids,_metal_ions_and_amine_compounds	46	10	3.23049	3.0955	0.00108373	0.0169981	SLC22A5;SLC6A19;SLC22A4;SLC16A7;SLC22A8;SLC13A3;SLC47A1;SLC13A2;SLC22A6;SLC22A2
KEGG_Synaptic_vesicle_cycle	39	9	2.7389	3.286	0.00121927	0.0189184	ATP6V1H;ATP6V1E1;ATP6V1G2;ATP6V1G1;ATP6V1D;ATP6V0A4;ATP6V1B1;ATP6V1F;ATP6V1A
HALLMARK_ESTROGEN_RESPONSE_LATE	127	19	8.91897	2.13029	0.00128161	0.0196741	SLC9A3R1;PDZK1;ANXA9;ASS1;SLC27A2;LLGL2;DNAJC12;SLC22A5;ACOX2;GLA;DCXR;ETFB;PRKAR2B;ALDH3A2;IDH2;SORD;PPIF;COX6C;TST
KEGG_Phenylalanine_metabolism	13	5	0.912965	5.47666	0.00134076	0.0203654	GLYAT;DDC;HPD;PAH;MAOA
KEGG_Vibrio_cholerae_infection	40	9	2.80912	3.20385	0.00147749	0.0222085	ATP6V1H;ATP6V1E1;ATP6V1G2;ATP6V1G1;ATP6V1D;ATP6V0A4;ATP6V1B1;ATP6V1F;ATP6V1A
Reactome_Synthesis_of_Leukotrienes_(LT)_and_Eoxins_(EX)	14	5	0.983193	5.08547	0.00196643	0.0289547	CYP4F2;CYP4A11;GGT1;GGT5;DPEP1
Reactome_tRNA_processing_in_the_mitochondrion	14	5	0.983193	5.08547	0.00196643	0.0289547	MT-CO2;MT-CO1;MT-ND2;MT-ND5;MT-ND1
Reactome_Sulfur_amino_acid_metabolism	21	6	1.47479	4.06838	0.00253951	0.0370154	TST;BHMT;CTH;SUOX;BHMT2;SLC25A10

## Sheet: pathway_Tumor_grouping
Gene Cluster color	Pathway Database	Pathway gene #	Observed gene #	Expected	Enrichment Ratio	p-value	FDR	Observed protein identifications
Grey	KEGG_Complement_and_coagulation_cascades	71	44	3.44133	12.7858	0	0	KLKB1;FGG;F13B;C9;CFH;SERPINA5;C4BPB;CFB;CFI;MASP1;C5;CFD;PROC;KNG1;SERPING1;F9;SERPINA1;PROS1;VTN;F12;C2;C3;SERPINF2;SERPINC1;F10;F2;C4A;PLAT;F11;C4B;PLG;C8G;A2M;MBL2;CPB2;C8B;FGA;SERPIND1;C4BPA;FGB;C6;CLU;C8A;C7
	HALLMARK_COAGULATION	114	45	5.52551	8.14404	0	0	F2;PROC;F10;PLG;SERPING1;C2;F12;CFI;C3;F9;MMP9;PROZ;CFB;FGA;F11;MBL2;F13B;A2M;FGG;C8A;GSN;PLAT;C8B;C9;PROS1;CLU;CFH;APOC1;SERPINC1;ITIH1;MST1;KLKB1;APOA1;SERPINA1;TF;COMP;PF4;HRG;C8G;APOC2;CPN1;DPP4;CPB2;CFD;APOC3
	Reactome_Complement_cascade	52	36	2.52041	14.2834	0	0	C5;CFB;C4BPA;FCN2;ELANE;C3;CFD;CPB2;C8A;C4A;CPN1;CFH;C4BPB;COLEC11;C4B;CFHR2;F2;VTN;SERPING1;C6;C8B;C7;CFHR5;CPN2;CRP;CFI;C8G;CFHR3;MASP1;CLU;C2;FCN3;C9;MBL2;CFHR1;PROS1
	Reactome_Formation_of_Fibrin_Clot_(Clotting_Cascade)	34	20	1.64796	12.1362	0	0	SERPING1;F9;F12;FGG;SERPINC1;F11;FGA;PROC;F13B;KNG1;KLKB1;PF4;PROS1;SERPINA5;SERPIND1;A2M;F2;PRTN3;FGB;F10
	Reactome_Hemostasis	417	65	20.2117	3.21595	0	0	SERPINA5;APOA1;PF4;APOB;CLEC3B;SERPING1;APOH;GNG7;ITIH4;IGLL1;HBB;F11;CLU;A2M;PLG;PROS1;H3F3A;FGG;PLAT;SERPINF2;SYTL4;KIF26B;CFD;KLKB1;SERPINA1;F2;SELENOP;SELL;HBG1;JCHAIN;HBG2;SERPIND1;ITIH3;ECM1;FGB;PPBP;TF;AHSG;ALB;F9;SERPINA4;A1BG;F13B;CABLES1;IGF1;HBD;CEACAM1;PROC;KNG1;SDC2;F10;F12;ORM1;ITGA2B;ORM2;IGF2;GYPC;SERPINA3;SELP;VAV3;SPP2;FGA;HRG;PRTN3;SERPINC1
	Reactome_Platelet_degranulation	112	36	5.42857	6.63158	0	0	PPBP;FGG;ORM1;ITGA2B;TF;SERPINF2;SYTL4;AHSG;ORM2;IGF2;ALB;CFD;SERPINA4;A1BG;APOA1;PF4;IGF1;SERPINA1;SERPINA3;SELENOP;SELP;CLEC3B;SERPING1;APOH;KNG1;ITIH4;ITIH3;ECM1;CLU;SPP2;FGA;A2M;HRG;PLG;FGB;PROS1
	Reactome_Regulation_of_Complement_cascade	41	29	1.98724	14.5931	0	0	C5;CFB;C4BPA;ELANE;C3;CPB2;C8A;C4A;CPN1;CFH;C4BPB;C4B;CFHR2;F2;VTN;SERPING1;C6;C8B;C7;CFHR5;CPN2;CFI;C8G;CFHR3;CLU;C2;C9;CFHR1;PROS1
	Reactome_Response_to_elevated_platelet_cytosolic_Ca2+	116	36	5.62245	6.4029	0	0	PPBP;FGG;ORM1;ITGA2B;TF;SERPINF2;SYTL4;AHSG;ORM2;IGF2;ALB;CFD;SERPINA4;A1BG;APOA1;PF4;IGF1;SERPINA1;SERPINA3;SELENOP;SELP;CLEC3B;SERPING1;APOH;KNG1;ITIH4;ITIH3;ECM1;CLU;SPP2;FGA;A2M;HRG;PLG;FGB;PROS1
	Reactome_Regulation_of_Insulin-like_Growth_Factor_(IGF)_transport_and_uptake_by_Insulin-like_Growth_Factor_Binding_Proteins_(IGFBPs)	90	28	4.36224	6.41871	4.44089e-16	7.12023e-14	FGG;SERPINC1;TF;APOL1;C3;AHSG;IGF2;CP;ALB;C4A;APOA1;IGF1;APOB;SERPINA1;F2;PROC;KNG1;IGFALS;SERPIND1;IGFBP5;ITIH2;SDC2;APOA2;SPP2;FGA;SERPINA10;CTSG;PLG
	HALLMARK_HEME_METABOLISM	139	32	6.73724	4.74972	5.25135e-14	7.57771e-12	HMBS;ALAD;SELENBP1;BLVRB;GYPC;EPB42;SLC4A1;SPTB;MPP1;ANK1;AHSP;SPTA1;GCLC;SNCA;UBAC1;CA1;CA2;GCLM;FBXO7;H1F0;HBD;RAD23A;PRDX2;RNF123;HBB;CAT;HBZ;ADD2;BPGM;RAP1GAP;EPB41;C3
	Reactome_Platelet_activation,_signaling_and_aggregation	208	39	10.0816	3.86842	1.04805e-13	1.37485e-11	PPBP;FGG;ORM1;ITGA2B;TF;SERPINF2;SYTL4;AHSG;ORM2;IGF2;ALB;CFD;SERPINA4;A1BG;APOA1;PF4;IGF1;SERPINA1;SERPINA3;F2;SELENOP;SELP;CLEC3B;SERPING1;APOH;GNG7;KNG1;ITIH4;PROS1;ITIH3;VAV3;ECM1;CLU;SPP2;FGA;A2M;HRG;PLG;FGB
	Reactome_Common_Pathway_of_Fibrin_Clot_Formation	19	13	0.920918	14.1163	1.34337e-13	1.6154e-11	FGG;FGA;PROC;F13B;PF4;SERPINA5;SERPIND1;F2;PRTN3;FGB;SERPINC1;PROS1;F10
	Reactome_Intrinsic_Pathway_of_Fibrin_Clot_Formation	20	13	0.969388	13.4105	3.67151e-13	4.07537e-11	SERPING1;F9;F12;F11;PROC;KNG1;KLKB1;SERPINA5;SERPIND1;A2M;F2;SERPINC1;F10
	Reactome_Post-translational_protein_phosphorylation	78	22	3.78061	5.81916	7.07412e-12	7.2914e-10	FGG;SERPINC1;TF;APOL1;C3;AHSG;CP;ALB;C4A;APOA1;APOB;SERPINA1;PROC;KNG1;SERPIND1;IGFBP5;ITIH2;SDC2;APOA2;SPP2;FGA;SERPINA10
	Reactome_Binding_and_Uptake_of_Ligands_by_Scavenger_Receptors	35	15	1.69643	8.84211	1.86915e-11	1.79812e-09	AMBP;FTL;SAA1;APOL1;ALB;APOA1;HP;APOB;COLEC11;FTH1;JCHAIN;HPX;HBB;MASP1;HPR
	Reactome_Initial_triggering_of_complement	21	12	1.01786	11.7895	2.72902e-11	2.46123e-09	CFB;FCN2;C3;CFD;C4A;COLEC11;C4B;CRP;MASP1;C2;FCN3;MBL2
	Reactome_Scavenging_of_heme_from_plasma	11	9	0.533163	16.8804	6.68958e-11	5.67827e-09	AMBP;APOL1;ALB;APOA1;HP;JCHAIN;HPX;HBB;HPR
	Reactome_Neutrophil_degranulation	408	49	19.7755	2.47781	1.64895e-09	1.32191e-07	GSN;CAT;APEH;LCN2;PNP;HP;FTH1;RAP2B;RNASE3;HBB;CRISP3;CTSG;PRG3;S100A12;GCA;PSMB7;CAMP;MMP9;MPO;CFP;CFD;ALAD;STOM;SERPINA1;SELL;KRT1;BST1;TSPAN14;PPBP;AZU1;OLFM4;LRG1;ELANE;AHSG;A1BG;CEACAM1;S100A9;TTR;S100A8;CDA;RETN;FTL;ORM1;C3;ORM2;SERPINA3;LTF;LYZ;PRTN3
	KEGG_Staphylococcus_aureus_infection	41	14	1.98724	7.04493	3.20644e-09	2.43521e-07	FGG;CFH;SELP;CFB;CFI;MASP1;C5;CFD;C2;C3;C4A;C4B;PLG;MBL2
	KEGG_Systemic_lupus_erythematosus	55	16	2.66582	6.00191	3.4084e-09	2.45916e-07	C8A;CTSG;HIST2H4B;C9;H3F3A;HIST2H2AA4;C4A;C4B;C8G;C8B;C7;C5;C2;ELANE;C6;C3
	Reactome_Antimicrobial_peptides	32	12	1.55102	7.73684	1.29166e-08	8.87556e-07	PGLYRP2;LCN2;ELANE;CAMP;LTF;S100A9;RNASE3;S100A8;CLU;CTSG;LYZ;PRTN3
	HALLMARK_COMPLEMENT	154	26	7.46429	3.48325	1.70874e-08	1.12078e-06	C2;CFB;SERPING1;PLG;DPP4;KLKB1;F10;SERPINA1;C4BPB;C3;F2;CFH;CA2;CLU;S100A9;PLAT;CDA;APOC1;LTF;C9;S100A12;GCA;SERPINC1;CP;APOA4;ITIH1
	Reactome_Plasma_lipoprotein_remodeling	22	10	1.06633	9.37799	2.39725e-08	1.50402e-06	ALB;LCAT;APOA4;APOC2;APOA1;APOF;APOC3;APOB;APOA2;CETP
	HALLMARK_XENOBIOTIC_METABOLISM	157	25	7.60969	3.28528	1.07635e-07	6.47158e-06	LCAT;CFB;HGFAC;F11;SERPINA6;BLVRB;CA2;CAT;RAP1GAP;RBP4;CDA;FETUB;IGF1;PLG;HMOX1;GCLC;CRP;CSAD;VTN;HRG;ITIH4;PROS1;F10;MBL2;ITIH1
	Reactome_Peptide_ligand-binding_receptors	21	9	1.01786	8.84211	2.31865e-07	1.33832e-05	PPBP;SAA1;C5;C3;ECE1;PF4;F2;KNG1;AGT
	Reactome_Plasma_lipoprotein_assembly	16	8	0.77551	10.3158	2.55922e-07	1.42037e-05	APOC2;APOA1;APOB;APOC3;APOA2;APOA4;APOC1;A2M
	Reactome_Class_A/1_(Rhodopsin-like_receptors)	22	9	1.06633	8.44019	3.7579e-07	1.95e-05	PPBP;SAA1;C5;C3;ECE1;PF4;F2;KNG1;AGT
	Reactome_Regulation_of_TLR_by_endogenous_ligand	12	7	0.581633	12.0351	3.78378e-07	1.95e-05	APOB;FGB;FGA;S100A9;FGG;S100A8;LBP
	Reactome_Retinoid_metabolism_and_transport	30	10	1.45408	6.87719	7.863e-07	3.87386e-05	APOA4;TTR;APOC2;APOM;APOA1;APOC3;RBP4;APOB;SDC2;APOA2
	Reactome_Amyloid_fiber_formation	37	11	1.79337	6.13371	8.05377e-07	3.87386e-05	LTF;GSN;SAA1;APOA4;H3F3A;TTR;APOA1;FGA;APCS;LYZ;SNCA
	Reactome_Metabolism_of_fat-soluble_vitamins	32	10	1.55102	6.44737	1.54776e-06	7.20459e-05	APOA4;TTR;APOC2;APOM;APOA1;APOC3;RBP4;APOB;SDC2;APOA2
	Reactome_Chylomicron_assembly	10	6	0.484694	12.3789	2.20506e-06	9.94346e-05	APOC2;APOA1;APOB;APOC3;APOA2;APOA4
	Reactome_Plasma_lipoprotein_assembly,_remodeling,_and_clearance	54	12	2.61735	4.5848	7.46971e-06	0.00032663	ALB;LCAT;APOA4;APOC2;APOA1;APOF;APOC3;APOC1;APOB;A2M;APOA2;CETP
	HALLMARK_KRAS_SIGNALING_UP	106	17	5.13776	3.30884	1.12145e-05	0.000475959	RBP4;PPBP;MMP9;CFHR2;ALDH1A3;APOD;GYPC;IGF2;PTBP2;AKAP12;PLAT;CFB;RETN;CFH;CA2;SERPINA3;BPGM
	Reactome_Peptide_hormone_metabolism	49	11	2.375	4.63158	1.62563e-05	0.000651607	REN;BCHE;CMA1;DPP4;CPB2;CPN1;IGF1;CPA3;AGT;VAMP2;CTSG
	Reactome_Visual_phototransduction	49	11	2.375	4.63158	1.62563e-05	0.000651607	RBP4;APOM;APOA1;APOC3;APOB;APOA4;TTR;APOC2;MYO7A;SDC2;APOA2
	Reactome_Creation_of_C4_and_C2_activators	14	6	0.678571	8.84211	2.6711e-05	0.00104173	FCN2;COLEC11;CRP;MASP1;FCN3;MBL2
	Reactome_Metabolism_of_Angiotensinogen_to_Angiotensins	15	6	0.727041	8.25263	4.27129e-05	0.00158038	CPA3;REN;AGT;CPB2;CTSG;CMA1
	Reactome_Scavenging_by_Class_A_Receptors	15	6	0.727041	8.25263	4.27129e-05	0.00158038	APOA1;FTH1;APOB;FTL;COLEC11;MASP1
	Reactome_GPCR_ligand_binding	46	10	2.22959	4.48513	5.32996e-05	0.00183615	PF4;GNG7;AGT;C5;F2;PPBP;KNG1;SAA1;C3;ECE1
	Reactome_Erythrocytes_take_up_carbon_dioxide_and_release_oxygen	10	5	0.484694	10.3158	5.34431e-05	0.00183615	CA2;CA1;CA4;SLC4A1;HBB
	Reactome_O2/CO2_exchange_in_erythrocytes	10	5	0.484694	10.3158	5.34431e-05	0.00183615	CA2;CA1;CA4;SLC4A1;HBB
	KEGG_Vitamin_digestion_and_absorption	11	5	0.533163	9.37799	9.41009e-05	0.00315785	APOB;APOA1;FOLH1;APOA4;BTD
	Reactome_Activation_of_Matrix_Metalloproteinases	17	6	0.82398	7.28173	9.72346e-05	0.00318885	CTSG;KLKB1;ELANE;MMP9;CMA1;PLG
	Reactome_G_alpha_(i)_signalling_events	41	9	1.98724	4.52888	0.00011681	0.00374572	PPBP;SAA1;C5;C3;ADCY9;PF4;GNG7;KNG1;AGT
	Reactome_Activation_of_DNA_fragmentation_factor	12	5	0.581633	8.59649	0.000154938	0.00475692	HIST1H1E;H1F0;HIST1H1D;HIST1H1C;HIST1H1B
	Reactome_Apoptosis_induced_DNA_fragmentation	12	5	0.581633	8.59649	0.000154938	0.00475692	HIST1H1E;H1F0;HIST1H1D;HIST1H1C;HIST1H1B
	KEGG_Prion_diseases	27	7	1.30867	5.34893	0.000225566	0.00678107	C9;C7;C5;C8G;C8B;C6;C8A
	Reactome_Transport_of_small_molecules	403	36	19.5332	1.84302	0.000232857	0.00685741	LCN2;CP;LCAT;APOA1;APOB;FTH1;APOA4;GNG7;APOC2;HBB;A2M;PSMB7;ALAD;APOC3;STOM;AZGP1;APOF;ADD2;CA1;PSMB5;APOC1;CA4;APOD;TF;HMOX1;ALB;SLC12A2;SLC4A1;ADCY9;SLC5A8;CETP;FTL;PSMB6;DMTN;APOA2;CA2
	Reactome_Formation_of_Senescence-Associated_Heterochromatin_Foci_(SAHF)	13	5	0.630102	7.93522	0.000241831	0.00697924	HIST1H1E;H1F0;HIST1H1D;HIST1H1C;HIST1H1B
	KEGG_Malaria	28	7	1.35714	5.15789	0.000288415	0.00816045	SELP;HBA2;THBS4;HBB;SDC2;GYPC;COMP
	KEGG_Ferroptosis	30	7	1.45408	4.81404	0.000456075	0.0126561	HMOX1;GCLM;TF;CP;FTL;GCLC;FTH1
	KEGG_Renin-angiotensin_system	17	5	0.82398	6.06811	0.000990129	0.0269577	REN;CMA1;CTSG;AGT;CPA3
	Reactome_Signaling_by_GPCR	239	23	11.5842	1.98547	0.00120599	0.0322267	APOA1;APOB;PF4;APOA4;GNG7;APOC2;AGT;C5;RBP4;APOC3;F2;PPBP;APOM;ADCY9;TTR;KNG1;MYO7A;SDC2;SAA1;C3;ECE1;APOA2;VAV3
	Reactome_Cell_surface_interactions_at_the_vascular_wall	94	12	4.55612	2.63382	0.00181898	0.0477234	PF4;APOB;GYPC;F2;CEACAM1;SELP;SELL;PROC;JCHAIN;IGLL1;SDC2;PROS1
	KEGG_Pertussis	48	8	2.32653	3.4386	0.00192656	0.0496433	C4BPB;C5;SERPING1;C2;C4A;C4B;C3;C4BPA
	Reactome_Dissolution_of_Fibrin_Clot	12	4	0.581633	6.87719	0.00196689	0.0497933	HRG;PLG;PLAT;SERPINF2
Black	KEGG_Focal_adhesion	146	41	8.43487	4.86077	0	0	PDGFRB;ITGA2;COL6A2;ZYX;COL6A1;AKT3;MYL12A;VCL;THBS3;FLT1;ITGA4;THBS1;FLNC;FN1;COL4A1;PPP1R12B;VEGFA;THBS2;CAV2;PARVA;COL4A2;ACTN1;LAMA4;ITGA7;ITGA1;COL1A1;HGF;MYL9;CAV1;LAMA2;TNXB;VWF;LAMC1;COL1A2;MYLK;LAMC3;LAMB2;TNC;COL6A3;LAMA5;LAMB1
	KEGG_ECM-receptor_interaction	58	26	3.35084	7.75925	0	0	THBS2;COL4A2;VWF;LAMC1;COL1A2;COL6A2;ITGA2;LAMA4;THBS3;LAMB2;LAMC3;ITGA4;TNC;ITGA7;ITGA1;COL6A3;COL1A1;HSPG2;COL6A1;FN1;THBS1;LAMA5;COL4A1;LAMB1;LAMA2;TNXB
	HALLMARK_EPITHELIAL_MESENCHYMAL_TRANSITION	148	79	8.55042	9.23931	0	0	COL3A1;COL5A2;COL5A1;FBN1;COL1A1;FN1;COL6A3;SERPINE1;COL1A2;COL4A1;COL4A2;VCAN;IGFBP3;TGFBI;SPARC;LUM;LAMC1;LOX;CTGF;TAGLN;LOXL2;COL6A2;THBS2;COL16A1;TPM1;MMP2;THBS1;BGN;SERPINH1;FSTL1;POSTN;THY1;TNC;NID2;VIM;FBLN5;COL12A1;TIMP1;TIMP3;CYR61;CALD1;FBLN1;LAMA2;TPM2;MGP;VEGFA;PCOLCE;COL5A3;HTRA1;FGF2;CD59;ACTA2;EFEMP2;MATN2;SERPINE2;GPC1;SLIT3;IGFBP2;MYL9;FMOD;MYLK;TGFB1;FBLN2;FERMT2;TPM4;DCN;IGFBP4…
	Reactome_Extracellular_matrix_organization	186	74	10.7458	6.88641	0	0	FGF2;EFEMP1;COL1A1;FMOD;NID2;EFEMP2;COL16A1;SERPINE1;LTBP3;TIMP2;LAMA5;COL1A2;MFAP4;LAMA4;ICAM2;ACTN1;MFAP2;FBLN1;TGFB1;COL5A2;ACAN;LTBP2;DCN;LAMB2;COL6A1;FBLN5;SPARC;MMP7;COL6A2;DMD;ITGA4;BGN;LAMB1;TPSAB1;ITGA2;FBLN2;TNXB;LOX;COL15A1;ASPN;COL5A3;LTBP1;COL4A1;HTRA1;HSPG2;TNC;COL18A1;SERPINH1;COL4A2;MFAP5;COL5A1;TIMP1;LAMA2;LTBP4;MMP2;COL12A1;FBN1;COL6A3;VCAN;FN1;LOXL2;LAMC3;PECAM1;LAMC1;JAM3;ITGA…
	HALLMARK_MYOGENESIS	128	35	7.39496	4.73295	2.44249e-15	6.40821e-13	HRC;DES;SVIL;TPM2;DMD;IGFBP3;FHL1;MYLK;PYGM;LDB3;COL3A1;AEBP1;CNN3;IGFBP7;SMTN;COL4A2;COL15A1;SORBS1;FGF2;PDLIM7;TAGLN;LAMA2;ST5;COL6A3;MYH11;COL1A1;CDH13;ITGA7;SORBS3;GNAO1;PTGIS;TGFB1;SOD3;COL6A2;SPARC
	Reactome_ECM_proteoglycans	39	20	2.25315	8.87646	2.66454e-15	6.40821e-13	ASPN;FMOD;LAMC1;TNXB;ITGA7;DCN;LAMB2;TNC;SERPINE1;SPARC;LAMA5;LUM;LAMA4;LAMA2;BGN;LAMB1;ITGA2;TGFB1;VCAN;ACAN
	Reactome_Diseases_of_glycosylation	44	21	2.54202	8.26116	3.44169e-15	7.0948e-13	FMOD;CSPG4;GPC4;PRELP;ACAN;DCN;GPC6;NOTCH2;BGN;NOTCH3;GPC1;ADAMTSL2;HSPG2;THSD4;VCAN;THBS2;THBS1;SBSPON;THSD7A;LUM;OGN
	Reactome_Collagen_chain_trimerization	24	16	1.38655	11.5394	5.55112e-15	1.00128e-12	COL15A1;COL1A1;COL5A3;COL4A1;COL16A1;COL14A1;COL6A1;COL18A1;COL4A2;COL1A2;COL5A1;COL6A2;COL12A1;COL3A1;COL5A2;COL6A3
	Reactome_Collagen_formation	54	22	3.11975	7.05185	4.50751e-14	7.22703e-12	COL1A1;COL16A1;COL1A2;COL5A2;COL6A1;MMP7;COL6A2;LOX;COL15A1;COL5A3;COL4A1;SERPINH1;COL18A1;COL4A2;COL5A1;COL12A1;COL6A3;LOXL2;COL14A1;PXDN;PCOLCE;COL3A1
	Reactome_Assembly_of_collagen_fibrils_and_other_multimeric_structures	36	18	2.07983	8.65455	1.21236e-13	1.74944e-11	LOXL2;COL15A1;COL5A3;COL1A1;COL4A1;PXDN;COL6A1;COL18A1;COL4A2;MMP7;COL1A2;COL5A1;COL6A2;PCOLCE;COL5A2;COL3A1;COL6A3;LOX
	Reactome_Smooth_Muscle_Contraction	28	16	1.61765	9.89091	1.82743e-13	2.39725e-11	SORBS1;MYL9;ITGA1;VCL;MYH11;LMOD1;MYL12A;ACTA2;TPM1;CALD1;TPM2;SORBS3;DYSF;MYL6;TPM4;MYLK
	Reactome_Laminin_interactions	21	14	1.21324	11.5394	2.94653e-13	3.5432e-11	LAMC3;NID2;LAMC1;ITGA7;HSPG2;ITGA1;LAMB2;COL18A1;NID1;LAMA5;LAMA4;LAMA2;LAMB1;ITGA2
	Reactome_Elastic_fibre_formation	29	16	1.67542	9.54984	3.86358e-13	4.15275e-11	LOXL2;EFEMP1;LTBP1;EFEMP2;LTBP2;LTBP3;FBLN5;MFAP5;MFAP4;MFAP2;LTBP4;FBLN1;TGFB1;FBN1;FBLN2;LOX
	Reactome_Collagen_biosynthesis_and_modifying_enzymes	38	18	2.19538	8.19904	4.029e-13	4.15275e-11	COL15A1;COL1A1;COL5A3;COL4A1;COL16A1;COL14A1;SERPINH1;COL6A1;COL18A1;COL4A2;COL1A2;COL5A1;COL6A2;PCOLCE;COL12A1;COL3A1;COL5A2;COL6A3
	Reactome_Diseases_associated_with_glycosaminoglycan_metabolism	18	13	1.03992	12.501	4.3221e-13	4.15786e-11	GPC1;FMOD;CSPG4;DCN;HSPG2;GPC4;GPC6;LUM;OGN;BGN;PRELP;VCAN;ACAN
	Reactome_Muscle_contraction	72	23	4.15966	5.52929	4.92684e-12	4.44339e-10	DES;MYH11;VIM;SORBS3;DYSF;TMOD2;SORBS1;ATP2A3;ACTA2;DMD;TPM2;MYL6;MYLK;MYL9;LMOD1;MYL12A;CALD1;CLIC2;ITGA1;VCL;TPM1;TPM4;CACNA2D1
	KEGG_PI3K-Akt_signaling_pathway	185	37	10.688	3.46182	1.31823e-11	1.11895e-09	ANGPT2;PDGFRB;ITGA2;COL6A2;GNG10;COL6A1;GNG11;AKT3;THBS3;FLT1;ITGA4;THBS1;FN1;COL4A1;VEGFA;THBS2;COL4A2;LAMA4;ITGA7;ITGA1;COL1A1;HGF;CDK6;LAMA2;TNXB;CDKN1B;VWF;LAMC1;COL1A2;LAMC3;TNC;LAMB2;NOS3;COL6A3;FGF2;LAMA5;LAMB1
	Reactome_Molecules_associated_with_elastic_fibres	23	13	1.32878	9.7834	4.42129e-11	3.5444e-09	EFEMP1;LTBP1;EFEMP2;LTBP2;LTBP3;FBLN5;MFAP5;MFAP4;MFAP2;LTBP4;FBLN1;TGFB1;FBLN2
	Reactome_Regulation_of_Insulin-like_Growth_Factor_(IGF)_transport_and_uptake_by_Insulin-like_Growth_Factor_Binding_Proteins_(IGFBPs)	90	24	5.19958	4.61576	1.219e-10	9.25801e-09	HRC;IGFBP7;MFGE8;LGALS1;FSTL1;CST3;IGFBP2;IGFBP3;LAMB2;VWA1;SPARCL1;IGFBP4;LAMB1;PRSS23;LTBP1;CYR61;TNC;TIMP1;MMP2;FBN1;VCAN;FN1;LAMC1;IGFBP6
	Reactome_Non-integrin_membrane-ECM_interactions	35	15	2.02206	7.41818	2.28757e-10	1.65048e-08	FGF2;LAMC3;LAMC1;HSPG2;LAMB2;TNC;THBS1;LAMA5;LAMA4;DMD;ACTN1;LAMA2;LAMB1;ITGA2;TGFB1
	HALLMARK_APICAL_JUNCTION	129	28	7.45273	3.75701	6.39907e-10	4.39707e-08	ACTN1;VCL;THY1;ZYX;NEXN;SORBS3;THBS3;JAM3;FSCN1;COL16A1;TGFBI;CNN2;VCAN;EPB41L2;MYL9;MYH10;FBN1;CD34;ITGA2;PCDH1;GNAI1;PARVA;ICAM2;FLNC;MMP2;VWF;AKT3;PECAM1
	Reactome_Post-translational_protein_phosphorylation	78	21	4.5063	4.66014	1.50003e-09	9.83885e-08	HRC;IGFBP7;MFGE8;LGALS1;FSTL1;CST3;IGFBP3;LAMB2;VWA1;SPARCL1;IGFBP4;LAMB1;PRSS23;LTBP1;CYR61;TNC;TIMP1;FBN1;VCAN;FN1;LAMC1
	Reactome_Integrin_cell_surface_interactions	52	17	3.0042	5.65874	2.12891e-09	1.33566e-07	PECAM1;COL4A1;ITGA7;HSPG2;COL16A1;ITGA1;TNC;THBS1;COL18A1;COL4A2;JAM3;LUM;ICAM2;ITGA4;ITGA2;FBN1;FN1
	Reactome_Degradation_of_the_extracellular_matrix	59	18	3.40861	5.28074	2.51596e-09	1.51272e-07	COL16A1;TIMP2;LAMA5;ACAN;DCN;MMP7;LAMB1;TPSAB1;COL15A1;HTRA1;HSPG2;COL18A1;TIMP1;MMP2;COL12A1;LAMC1;COL14A1;NID1
	HALLMARK_UV_RESPONSE_DN	105	23	6.06618	3.79152	1.88824e-08	1.08989e-06	TFPI;AKT3;CDKN1B;MGMT;PRKCE;LTBP1;COL5A2;SERPINE1;COL1A2;NOTCH2;MAP1B;CAV1;COL3A1;EFEMP1;LAMC1;CYR61;COL1A1;PDGFRB;FBLN5;PDLIM5;INPP4B;FHL2;APBB2
	KEGG_Human_papillomavirus_infection	201	33	11.6124	2.84179	3.37438e-08	1.87278e-06	NOTCH2;PDGFRB;ITGA2;COL6A2;COL6A1;AKT3;THBS3;ITGA4;THBS1;FN1;COL4A1;VEGFA;THBS2;COL4A2;LAMA4;ITGA7;ITGA1;COL1A1;MAGI1;NOTCH3;CDK6;LAMA2;TNXB;CDKN1B;VWF;LAMC1;COL1A2;LAMB2;LAMC3;TNC;COL6A3;LAMA5;LAMB1
	KEGG_Protein_digestion_and_absorption	48	15	2.77311	5.40909	3.84365e-08	2.05422e-06	COL6A2;COL6A1;COL12A1;COL4A1;COL3A1;COL4A2;COL5A2;COL18A1;COL1A1;COL15A1;COL5A1;COL1A2;COL5A3;COL6A3;COL14A1
	Reactome_Defective_B3GALT6_causes_EDSP2_and_SEMDJL1	12	8	0.693277	11.5394	4.6642e-08	2.24348e-06	GPC6;GPC1;VCAN;CSPG4;DCN;HSPG2;BGN;GPC4
	Reactome_Defective_B3GAT3_causes_JDSSDHD	12	8	0.693277	11.5394	4.6642e-08	2.24348e-06	GPC6;GPC1;VCAN;CSPG4;DCN;HSPG2;BGN;GPC4
	Reactome_Defective_B4GALT7_causes_EDS,_progeroid_type	12	8	0.693277	11.5394	4.6642e-08	2.24348e-06	GPC6;GPC1;VCAN;CSPG4;DCN;HSPG2;BGN;GPC4
	Reactome_MET_activates_PTK2_signaling	16	9	0.92437	9.73636	5.21126e-08	2.42576e-06	LAMB2;LAMA5;LAMC3;LAMA4;LAMB1;ITGA2;LAMC1;HGF;LAMA2
	Reactome_A_tetrasaccharide_linker_sequence_is_required_for_GAG_synthesis	14	8	0.808824	9.89091	2.55252e-07	1.15103e-05	GPC1;CSPG4;DCN;HSPG2;GPC4;GPC6;BGN;VCAN
	KEGG_Amoebiasis	63	16	3.63971	4.39596	3.37881e-07	1.47746e-05	TGFB1;VCL;FN1;COL4A1;COL3A1;COL4A2;ACTN1;LAMA4;COL1A1;LAMA2;LAMC1;COL1A2;LAMB2;LAMC3;LAMA5;LAMB1
	KEGG_Dilated_cardiomyopathy_(DCM)	42	13	2.42647	5.35758	3.59134e-07	1.52421e-05	TPM2;CACNA2D1;TPM4;DES;ITGA2;TGFB1;DMD;LMNA;ITGA4;ITGA7;ITGA1;LAMA2;TPM1
	Reactome_Hemostasis	417	50	24.0914	2.07543	4.06341e-07	1.67529e-05	RAPGEF4;ACTN1;TIMP3;GUCY1A2;ITGA2;EHD3;GNG10;HGF;PDE2A;RARRES2;THBS1;EHD2;VWF;GNG11;VEGFA;TGFB1;ISLR;PRKG1;SPARC;TAGLN2;NOS3;DGKA;TIMP1;PECAM1;JAM3;ITGA1;SERPINE2;DOCK6;CAV1;SERPINE1;ESAM;FLNA;ATP2A3;PDE5A;F13A1;FN1;PLA2G4A;VCL;RASGRP2;GNAI1;MMRN1;PRKCE;ANGPT2;ITGA4;TFPI;AKT3;GPC1;PDE3A;MRVI1;RAPGEF3
	Reactome_Cell-extracellular_matrix_interactions	15	8	0.866597	9.23152	5.1952e-07	2.08241e-05	FERMT2;FLNA;LIMS1;ACTN1;LIMS2;FBLIM1;PARVA;FLNC
	KEGG_Hypertrophic_cardiomyopathy_(HCM)	44	13	2.54202	5.11405	6.57068e-07	2.56256e-05	TPM2;DMD;CACNA2D1;TPM4;DES;ITGA2;LMNA;ITGA4;ITGA7;ITGA1;TGFB1;LAMA2;TPM1
	Reactome_MET_promotes_cell_motility	26	10	1.5021	6.65734	8.50593e-07	3.23001e-05	LAMC3;LAMC1;LAMB2;HGF;LAMA5;LAMA4;GAB1;LAMA2;LAMB1;ITGA2
	HALLMARK_ANGIOGENESIS	27	10	1.55987	6.41077	1.28211e-06	4.74379e-05	VCAN;POSTN;FSTL1;VEGFA;COL5A2;COL3A1;SLCO2A1;S100A4;TIMP1;LUM
	Reactome_Interleukin-4_and_13_signaling	49	13	2.83088	4.59221	2.54964e-06	9.07974e-05	FGF2;FSCN1;VIM;LAMA5;COL1A2;VEGFA;TGFB1;HGF;TIMP1;JUNB;MMP2;F13A1;FN1
	Reactome_Nitric_oxide_stimulates_guanylate_cyclase	13	7	0.75105	9.32028	2.57983e-06	9.07974e-05	PDE3A;PRKG1;NOS3;GUCY1A2;PDE2A;MRVI1;PDE5A
	Reactome_Striated_Muscle_Contraction	14	7	0.808824	8.65455	4.90441e-06	0.000167385	DES;VIM;TPM1;DMD;TPM2;TPM4;TMOD2
	KEGG_AGE-RAGE_signaling_pathway_in_diabetic_complications	76	16	4.39076	3.64402	4.9879e-06	0.000167385	TGFB1;AKT3;PLCD1;PRKCE;FN1;COL4A1;VEGFA;COL3A1;COL4A2;NFATC1;MMP2;SERPINE1;COL1A1;CDKN1B;COL1A2;NOS3
	Reactome_Platelet_activation,_signaling_and_aggregation	208	29	12.0168	2.41329	7.3913e-06	0.000242401	RAPGEF4;SERPINE1;GNAI1;MMRN1;VEGFA;ACTN1;PRKCE;TIMP3;FLNA;TGFB1;ISLR;SPARC;TAGLN2;AKT3;DGKA;GNG10;HGF;RARRES2;TIMP1;RAPGEF3;F13A1;FN1;PLA2G4A;PECAM1;VCL;THBS1;VWF;GNG11;RASGRP2
	KEGG_MicroRNAs_in_cancer	97	18	5.60399	3.212	8.51275e-06	0.000272976	NOTCH2;STMN1;PDGFRB;PRKCE;TIMP3;THBS1;UBE2I;VEGFA;TPM1;FOXP1;NOTCH3;FSCN1;CDK6;TNXB;DNMT3A;CDKN1B;VIM;TNC
	Reactome_Glycosaminoglycan_metabolism	55	13	3.17752	4.09124	1.02551e-05	0.000321697	FMOD;CSPG4;GPC4;PRELP;ACAN;DCN;GPC6;BGN;GPC1;HSPG2;VCAN;LUM;OGN
	KEGG_Small_cell_lung_cancer	65	14	3.75525	3.72811	1.48309e-05	0.000455341	ITGA2;AKT3;FN1;COL4A1;COL4A2;LAMA4;CDK6;LAMA2;CDKN1B;LAMC1;LAMB2;LAMC3;LAMA5;LAMB1
	Reactome_Binding_and_Uptake_of_Ligands_by_Scavenger_Receptors	35	10	2.02206	4.94545	1.83748e-05	0.000544052	COL1A1;COL1A2;SPARC;STAB1;CD163;COL4A1;SSC5D;COL4A2;SCARF1;COL3A1
	Reactome_Platelet_degranulation	112	19	6.47059	2.93636	1.84744e-05	0.000544052	SERPINE1;MMRN1;VEGFA;ACTN1;TIMP3;FLNA;TGFB1;ISLR;SPARC;TAGLN2;HGF;TIMP1;RARRES2;F13A1;FN1;PECAM1;VCL;THBS1;VWF
	Reactome_NCAM1_interactions	12	6	0.693277	8.65455	2.45456e-05	0.000708386	COL4A1;COL6A1;GFRA1;COL4A2;COL6A2;COL6A3
	KEGG_Vascular_smooth_muscle_contraction	68	14	3.92857	3.56364	2.55576e-05	0.00072313	MYH11;PPP1R14A;CALD1;GUCY1A2;PRKCE;PPP1R12B;MYL6;PLA2G4A;MRVI1;MYL9;MYLK;PRKG1;ACTA2;CALCRL
	Reactome_Response_to_elevated_platelet_cytosolic_Ca2+	116	19	6.70168	2.83511	3.08181e-05	0.000855204	SERPINE1;MMRN1;VEGFA;ACTN1;TIMP3;FLNA;TGFB1;ISLR;SPARC;TAGLN2;HGF;TIMP1;RARRES2;F13A1;FN1;PECAM1;VCL;THBS1;VWF
	KEGG_Leukocyte_transendothelial_migration	79	15	4.56408	3.28654	3.63423e-05	0.000989469	PECAM1;GNAI1;JAM3;MYL12A;VCL;CXCL12;ITGA4;ACTN1;MMP2;CDH5;MYL9;ESAM;THY1;RAPGEF4;RAPGEF3
	Reactome_Chondroitin_sulfate/dermatan_sulfate_metabolism	24	8	1.38655	5.7697	3.74095e-05	0.000999665	GPC1;CSPG4;DCN;HSPG2;GPC4;GPC6;BGN;VCAN
	Reactome_RHO_GTPases_activate_PAKs	19	7	1.09769	6.37703	5.59052e-05	0.00146675	MYL9;PPP1R12B;MYH11;MYH10;FLNA;MYL6;MYLK
	KEGG_Relaxin_signaling_pathway	82	15	4.73739	3.1663	5.72866e-05	0.00147615	GNAI1;GNG10;GNG11;TGFB1;AKT3;COL4A1;VEGFA;COL3A1;COL4A2;MMP2;COL1A1;GNAO1;COL1A2;NOS3;ACTA2
	Reactome_Platelet_homeostasis	56	12	3.23529	3.70909	6.39934e-05	0.00162004	PRKG1;ATP2A3;GUCY1A2;NOS3;PDE3A;GNG10;PDE2A;MRVI1;PDE5A;PLA2G4A;PECAM1;GNG11
	Reactome_Diseases_associated_with_O-glycosylation_of_proteins	26	8	1.5021	5.32587	7.17368e-05	0.00175451	THBS2;ADAMTSL2;THBS1;SBSPON;THSD7A;NOTCH2;THSD4;NOTCH3
	Reactome_Heparan_sulfate/heparin_(HS-GAG)_metabolism	26	8	1.5021	5.32587	7.17368e-05	0.00175451	GPC1;CSPG4;DCN;HSPG2;GPC4;GPC6;BGN;VCAN
	HALLMARK_COAGULATION	114	18	6.58613	2.73301	8.18349e-05	0.00196813	SERPINE1;MMP2;VWF;TIMP1;FN1;SPARC;CRIP2;PRSS23;FBN1;CSRP1;HTRA1;RAPGEF3;ITGA2;THBS1;PECAM1;MMP7;ANG;TIMP3
	Reactome_RHO_GTPases_activate_CIT	15	6	0.866597	6.92364	0.000114548	0.00270971	PPP1R12B;MYL6;MYH11;MYH10;CDKN1B;MYL9
	Reactome_Collagen_degradation	21	7	1.21324	5.7697	0.000116624	0.00271433	COL15A1;COL16A1;COL14A1;COL18A1;MMP7;MMP2;COL12A1
	Reactome_Keratan_sulfate_biosynthesis	10	5	0.577731	8.65455	0.00012412	0.00279852	FMOD;LUM;OGN;PRELP;ACAN
	Reactome_cGMP_effects	10	5	0.577731	8.65455	0.00012412	0.00279852	PDE2A;MRVI1;PRKG1;PDE5A;PDE3A
	Reactome_Cell_junction_organization	52	11	3.0042	3.66154	0.000146036	0.00324199	ACTN1;FLNA;PARVA;ANG;FBLIM1;CDH5;LIMS2;FERMT2;CDH13;FLNC;LIMS1
	Reactome_Keratan_sulfate_degradation	11	5	0.635504	7.86777	0.000216804	0.00474012	LUM;PRELP;FMOD;OGN;ACAN
	KEGG_Arrhythmogenic_right_ventricular_cardiomyopathy_(ARVC)	38	9	2.19538	4.09952	0.000237771	0.00512095	DMD;CACNA2D1;DES;ITGA2;LMNA;ITGA4;ITGA7;ITGA1;LAMA2
	Reactome_Activation_of_Matrix_Metalloproteinases	17	6	0.982143	6.10909	0.000256526	0.00536474	TIMP2;COL18A1;MMP7;TIMP1;MMP2;TPSAB1
	Reactome_Defective_B3GALTL_causes_Peters-plus_syndrome_(PpS)	17	6	0.982143	6.10909	0.000256526	0.00536474	THBS2;ADAMTSL2;THBS1;SBSPON;THSD7A;THSD4
	KEGG_cGMP-PKG_signaling_pathway	84	14	4.85294	2.88485	0.000282243	0.00581824	GNAI1;AKT3;GUCY1A2;PRKCE;PDE3A;NFATC1;MRVI1;MYL9;PDE5A;ATP2A3;MYLK;NOS3;PRKG1;PDE2A
	HALLMARK_APOPTOSIS	115	17	6.64391	2.55874	0.00029188	0.00593216	CDKN1B;IGFBP6;PRF1;PDGFRB;TIMP1;TIMP2;TIMP3;HGF;LUM;LMNA;MMP2;DCN;HMGB2;BGN;MGMT;IFITM3;CAV1
	KEGG_Proteoglycans_in_cancer	138	19	7.97269	2.38314	0.000334421	0.00670235	ITGA2;TGFB1;AKT3;TIMP3;HSPG2;THBS1;FLNC;FN1;VEGFA;PPP1R12B;CAV2;MMP2;HGF;GPC1;CAV1;GAB1;LUM;FGF2;DCN
	KEGG_Pathways_in_cancer	220	26	12.7101	2.04562	0.000359105	0.00709847	PDGFRB;GNAI1;GNG11;AKT3;COL4A2;LAMA5;TGFB1;FN1;CDK6;LAMA2;CDKN1B;LAMC1;LAMB2;RASGRP2;MMP2;HGF;LAMC3;FGF2;ITGA2;GNG10;CXCL12;COL4A1;VEGFA;LAMA4;DAPK3;LAMB1
	HALLMARK_HYPOXIA	130	18	7.5105	2.39664	0.000445074	0.00867894	VEGFA;SERPINE1;LOX;IGFBP3;PYGM;CSRP2;CAV1;WISP2;S100A4;GPC4;CYR61;BGN;CDKN1B;CTGF;TGFBI;DCN;COL5A1;GPC1
	Reactome_O-glycosylation_of_TSR_domain-containing_proteins	19	6	1.09769	5.46603	0.000509441	0.00967268	THBS2;ADAMTSL2;THBS1;SBSPON;THSD7A;THSD4
	Reactome_Syndecan_interactions	19	6	1.09769	5.46603	0.000509441	0.00967268	FGF2;TNC;THBS1;ITGA2;ACTN1;TGFB1
	KEGG_Platelet_activation	89	14	5.14181	2.72278	0.000521335	0.00976996	ITGA2;GNAI1;AKT3;MYL12A;GUCY1A2;RASGRP2;COL3A1;PLA2G4A;COL1A1;VWF;COL1A2;MYLK;NOS3;PRKG1
	Reactome_Signaling_by_PDGF	43	9	2.48424	3.62283	0.000636171	0.0117692	THBS2;COL4A1;THBS1;COL6A1;COL4A2;COL6A2;PDGFRB;COL6A3;THBS3
	Reactome_RHO_GTPases_activate_PKNs	36	8	2.07983	3.84646	0.000834849	0.0150649	MYL9;PPP1R12B;MYH11;MYH10;HIST2H2BE;MYL6;PPP1R14A;HIST1H2BJ
	KEGG_Malaria	28	7	1.61765	4.32727	0.000835201	0.0150649	PECAM1;THBS2;THBS3;CD81;HGF;THBS1;TGFB1
	Reactome_Signaling_by_Receptor_Tyrosine_Kinases	364	36	21.0294	1.71189	0.000952091	0.0169613	FGF2;DNM3;CXCL12;ITGA2;MCF2L;COL4A1;CDH5;HGF;COL4A2;LAMA2;LAMC3;GRB10;THBS1;VEGFA;FLT1;NOS3;ARHGEF17;COL6A3;LAMC1;CAV1;LAMA5;LAMA4;LAMB2;COL6A1;GAB1;LAMB1;THBS2;WASF3;ATP6V1G2;POLR2I;DNM1;PRKCE;COL6A2;AKT3;THBS3;PDGFRB
	Reactome_Keratan_sulfate/keratin_metabolism	15	5	0.866597	5.7697	0.00116203	0.0202026	FMOD;LUM;OGN;PRELP;ACAN
	Reactome_Scavenging_by_Class_A_Receptors	15	5	0.866597	5.7697	0.00116203	0.0202026	COL1A2;COL1A1;COL4A1;COL3A1;COL4A2
	Reactome_CS/DS_degradation	10	4	0.577731	6.92364	0.00174281	0.0299389	VCAN;CSPG4;DCN;BGN
	Reactome_Signaling_by_MET	59	10	3.40861	2.93374	0.00181285	0.0307758	LAMC3;LAMC1;LAMB2;HGF;LAMA5;LAMA4;GAB1;LAMA2;LAMB1;ITGA2
	KEGG_Toxoplasmosis	80	12	4.62185	2.59636	0.00196567	0.0329822	GNAI1;TGFB1;AKT3;LAMA4;LAMA2;MAP2K6;GNAO1;LAMC1;LAMB2;LAMC3;LAMA5;LAMB1
	Reactome_RHO_GTPases_Activate_ROCKs	17	5	0.982143	5.09091	0.0021753	0.0360799	PPP1R12B;MYL6;MYH11;MYH10;MYL9
	KEGG_Rap1_signaling_pathway	126	16	7.27941	2.19798	0.00230825	0.03785	ANGPT2;PDGFRB;GNAI1;AKT3;ARAP3;FLT1;MAGI1;THBS1;RASGRP2;VEGFA;HGF;MAP2K6;GNAO1;RAPGEF4;FGF2;RAPGEF3
Sky Blue	KEGG_Glycolysis_/_Gluconeogenesis	59	16	1.85924	8.60565	1.77341e-11	1.56493e-08	ADH5;PGK2;LDHA;ALDOA;GPI;PFKP;ALDOC;PKM;PGM1;PGK1;ENO2;GAPDH;PGAM1;TPI1;PFKL;ENO1
	Reactome_Metabolism_of_carbohydrates	188	27	5.92437	4.55745	2.169e-11	1.56493e-08	PHKB;TPI1;ALDH1A1;PGAM1;PKM;ENO2;AGRN;PYGL;PHKA2;GYS1;ENO1;CRYL1;AGL;GAPDH;ALDOA;PFKP;ALDOC;XYLB;GBE1;GPI;PGK2;GOT1;PFKL;PGK1;PHKG2;PGM1;GNPDA2
	KEGG_Biosynthesis_of_amino_acids	66	16	2.07983	7.69293	1.13743e-10	5.47106e-08	PGK2;PSPH;ALDOA;MTR;PFKP;ALDOC;PKM;GOT1;PGK1;SHMT1;ENO2;GAPDH;PGAM1;TPI1;PFKL;ENO1
	HALLMARK_HYPOXIA	130	21	4.09664	5.12615	4.63884e-10	1.67346e-07	PGK1;GBE1;PFKL;ALDOA;ENO2;PGM1;NDRG1;ALDOC;GPI;ENO1;PFKP;TPI1;LDHA;GYS1;GAPDH;SAP30;EGFR;LXN;SCARB1;XPNPEP1;TES
	Reactome_Gluconeogenesis	31	11	0.976891	11.2602	1.14191e-09	3.29557e-07	GPI;PGK2;GOT1;ENO1;ALDOA;PGK1;TPI1;PGAM1;ENO2;ALDOC;GAPDH
	KEGG_Carbon_metabolism	109	18	3.43487	5.24037	6.02177e-09	1.44823e-06	ADH5;RGN;SHMT1;PGAM1;ENO1;PSPH;ALDOC;TPI1;PFKL;PGK2;ALDOA;PFKP;GOT1;GPI;PKM;PGK1;ENO2;GAPDH
	HALLMARK_GLYCOLYSIS	151	21	4.7584	4.41325	7.70893e-09	1.58914e-06	PGK1;ALDOA;ENO1;TPI1;PFKP;LDHA;PGAM1;MPI;GOT1;EGFR;ENO2;GYS1;PHKA2;AGL;CYB5A;NOL3;AGRN;ABCB6;PYGL;GALK2;SAP30
	Reactome_Glycolysis	65	14	2.04832	6.83487	9.11375e-09	1.64389e-06	GPI;PGK2;GAPDH;ENO1;ALDOA;PFKL;PGK1;TPI1;PFKP;PGAM1;PKM;ENO2;ALDOC;GNPDA2
	Reactome_Glucose_metabolism	82	15	2.58403	5.80488	2.80892e-08	4.50363e-06	TPI1;PGAM1;PKM;ENO2;ENO1;GAPDH;ALDOA;PFKP;ALDOC;GPI;PGK2;GOT1;PFKL;PGK1;GNPDA2
	Reactome_Glycogen_metabolism	21	8	0.661765	12.0889	1.21743e-07	1.75675e-05	PHKB;AGL;PHKG2;PGM1;GBE1;PYGL;PHKA2;GYS1
	KEGG_Glucagon_signaling_pathway	72	13	2.26891	5.72963	2.86543e-07	3.75892e-05	PYGL;PHKA2;PHKB;PGAM1;PRKAB2;GYS1;PFKL;PLCB1;PHKG2;CAMK2D;PRKAA2;LDHA;PKM
	KEGG_Starch_and_sucrose_metabolism	25	8	0.787815	10.1547	5.80239e-07	6.97737e-05	ENPP3;GPI;PYGL;AGL;PGM1;GBA3;GBE1;GYS1
	Reactome_Glycogen_breakdown_(glycogenolysis)	14	6	0.441176	13.6	2.21728e-06	0.000246119	PHKB;PYGL;AGL;PGM1;PHKA2;PHKG2
	KEGG_Pentose_phosphate_pathway	27	7	0.85084	8.22716	1.44914e-05	0.00149364	RGN;ALDOA;GPI;PFKP;ALDOC;PGM1;PFKL
	KEGG_HIF-1_signaling_pathway	76	11	2.39496	4.59298	2.21989e-05	0.00213553	INSR;ENO1;EGFR;PFKL;ALDOA;CAMK2D;LDHA;PGK1;ENO2;GAPDH;EIF4EBP1
	Reactome_Glutathione_conjugation	30	7	0.945378	7.40444	3.06496e-05	0.00276421	GSS;GSTM4;GSTP1;CNDP2;GSTA4;OPLAH;GSTM2
	KEGG_Fructose_and_mannose_metabolism	31	7	0.976891	7.16559	3.85407e-05	0.00327143	ALDOA;PFKP;ALDOC;MPI;FUK;TPI1;PFKL
	KEGG_Metabolism_of_xenobiotics_by_cytochrome_P450	39	7	1.22899	5.69573	0.000181941	0.0145856	ADH5;UGT2A3;GSTM4;GSTM2;AKR7A2;GSTP1;GSTA4
	KEGG_Chemical_carcinogenesis	42	7	1.32353	5.28889	0.000294529	0.0223687	ADH5;UGT2A3;GSTM4;GSTM2;KYAT1;GSTP1;GSTA4
	Reactome_Biological_oxidations	138	13	4.34874	2.98937	0.000380765	0.0260129	GSS;GSTP1;ALDH1A1;CMBL;OPLAH;ADH5;GSTM4;GSTM2;GSTA4;CNDP2;AKR7A2;MTR;UGT2A3
	Reactome_Phase_II_-_Conjugation_of_compounds	72	9	2.26891	3.96667	0.000392071	0.0260129	GSS;GSTP1;OPLAH;GSTM4;GSTM2;GSTA4;CNDP2;MTR;UGT2A3
	KEGG_Glutathione_metabolism	44	7	1.38655	5.04848	0.000396593	0.0260129	GSS;GSTM4;GSTM2;OPLAH;GSTP1;GSTA4;GSR
	HALLMARK_MTORC1_SIGNALING	159	14	5.0105	2.79413	0.000457604	0.0287097	PGK1;LDHA;GBE1;PSPH;GOT1;TPI1;GAPDH;ENO1;TES;ALDOA;PGM1;GSR;GPI;PFKL
Red	KEGG_Protein_processing_in_endoplasmic_reticulum	132	38	12.1224	3.13468	6.47922e-11	9.34951e-08	RRBP1;CRYAB;DERL2;SIL1;DNAJC1;CKAP4;RPN2;SEC62;STT3B;STT3A;LMAN2;DNAJB11;SELENOS;P4HB;DAD1;DERL1;RNF5;SEC61B;PDIA6;FBXO6;SSR1;ERO1A;LMAN1;SEC61A1;TXNDC5;DNAJB12;SYVN1;DDOST;SSR3;CANX;SEC63;SAR1B;SEC23B;RNF185;BCAP31;HSP90B1;ERP29;TRAM1
	Reactome_Transport_of_small_molecules	403	67	37.0102	1.81031	7.03691e-07	0.000507713	SLC3A1;RNF185;ANGPTL4;ATP2C1;SLC16A1;LMF2;SAR1B;PEX3;CLCN5;SLC17A3;ATP6V0D1;SLC12A7;FXYD2;GNB3;ABCC1;ABCD1;ABCC6;SLC39A7;MMGT1;P4HB;SLC6A12;AQP1;RNF5;SLC2A13;TTYH3;ATP1A1;ERLIN2;SLC16A3;TPCN1;SLC1A1;ATP6V0A1;SLC35B2;TRPV4;HMOX2;SOAT1;ERLIN1;ATP6V1C1;SLC30A5;SLC12A6;AMN;SLC22A4;ATP1B1;SLC22A11;SLC5A1;GNB1;ABCC3;OSTM1;SLC33A1;ABCD3;MAGT1;UBA52;SLC22A18;BSG;SLC22A5;ANO6;ASPH;LSR;SLC6A13;NCEH1;DERL1;…
	Reactome_Asparagine_N-linked_glycosylation	220	43	20.2041	2.12828	1.12174e-06	0.000539559	MAGT1;PMM1;UBA52;SEC22A;GNE;GFPT1;ANK3;RNF185;ALG5;BET1L;FPGT;SEC22B;TMED9;SRD5A3;SYVN1;ALG2;MPDU1;RPN2;ALG1;SAR1B;TRAPPC6A;PMM2;DDOST;GMDS;CANX;DERL1;UAP1;LMAN1;MLEC;TMED2;RNF5;B4GALT4;DERL2;LMAN2L;FUOM;MGAT1;DAD1;FOLR1;STT3A;ALG6;SLC17A5;TMED7;LMAN2
	Reactome_XBP1(S)_activates_chaperone_genes	41	15	3.76531	3.98374	1.54764e-06	0.000558311	SSR1;SEC61B;SEC61A1;ATP6V0D1;SEC63;WIPI1;SRPRB;SEC62;SYVN1;GFPT1;MYDGF;PDIA6;TPP1;YIF1A;DNAJB11
	Reactome_IRE1alpha_activates_chaperones	42	15	3.85714	3.88889	2.20622e-06	0.000582429	SSR1;SEC61B;SEC61A1;ATP6V0D1;SEC63;WIPI1;SRPRB;SEC62;SYVN1;GFPT1;MYDGF;PDIA6;TPP1;YIF1A;DNAJB11
	Reactome_Fatty_acid_metabolism	133	30	12.2143	2.45614	2.42174e-06	0.000582429	ELOVL7;ACLY;SLC22A5;HSD17B4;SLC27A2;AKR1C3;PTGS1;HSD17B12;DECR2;PCTP;ACBD5;PECR;ALDH3A2;GPX4;ACADL;HACD2;EHHADH;CYP2J2;ACOT8;ACSF3;ELOVL1;CBR1;FAAH;AMACR;ACOX3;ACAD11;TECR;ABCC1;GGT1;ABCD1
	KEGG_Peroxisome	69	19	6.33673	2.99839	8.58156e-06	0.00176903	DECR2;PEX14;PEX11B;MVK;EHHADH;ACOX3;SLC27A2;NUDT12;ACOT8;PXMP2;HSD17B4;GSTK1;PECR;PEX3;ABCD1;AMACR;ABCD3;GNPAT;PRDX1
	Reactome_Peroxisomal_lipid_metabolism	27	11	2.47959	4.43621	1.18739e-05	0.00214175	ALDH3A2;DECR2;AMACR;ACOX3;HSD17B4;SLC27A2;EHHADH;ACOT8;ACBD5;ABCD1;PECR
	KEGG_Steroid_hormone_biosynthesis	19	9	1.7449	5.15789	1.74319e-05	0.00251542	UGT1A9;SRD5A3;AKR1C1;HSD17B7;AKR1C2;HSD17B12;AKR1C3;CYP7B1;UGT1A6
	Reactome_Synthesis_of_bile_acids_and_bile_salts_via_7alpha-hydroxycholesterol	19	9	1.7449	5.15789	1.74319e-05	0.00251542	HSD3B7;CYP7B1;AMACR;HSD17B4;SLC27A2;AKR1C3;AKR1C2;ACOT8;AKR1C1
	HALLMARK_PEROXISOME	82	20	7.53061	2.65583	3.54812e-05	0.00465449	ABCD3;ACOT8;EHHADH;GSTK1;HSD17B4;RETSAT;SLC27A2;PEX14;HSD3B7;GNPAT;HSD17B11;PEX11B;ISOC1;ABCD1;DHRS3;PRDX1;MVP;CLN6;SLC35B2;RDH11
	HALLMARK_BILE_ACID_METABOLISM	77	19	7.07143	2.68687	4.66604e-05	0.00552637	ABCD3;SLC27A2;HSD3B7;HSD17B4;CYP7B1;GNPAT;ABCD1;ISOC1;HSD17B11;AMACR;PXMP2;BBOX1;GSTK1;ALDH8A1;RETSAT;PECR;SLC35B2;NUDT12;SLC22A18
	HALLMARK_IL2_STAT5_SIGNALING	111	24	10.1939	2.35435	5.14371e-05	0.00552637	HK2;DHRS3;ITIH5;AHR;S100A1;FAH;AMACR;FAM126B;TTC39B;ANXA4;P4HA1;IGF2R;CKAP4;P2RX4;SMPDL3A;PLSCR1;GPX4;PLIN2;SYNGR2;GALM;NOP2;PTRH2;TNFSF10;TGM2
	Reactome_Biosynthesis_of_the_N-glycan_precursor_(dolichol_lipid-linked_oligosaccharide,_LLO)_and_transfer_to_a_nascent_protein	53	15	4.86735	3.08176	5.36169e-05	0.00552637	GMDS;PMM1;FPGT;FUOM;SRD5A3;GNE;UAP1;GFPT1;ALG2;MPDU1;ALG1;ALG6;ALG5;SLC17A5;PMM2
	Reactome_Synthesis_of_bile_acids_and_bile_salts_via_24-hydroxycholesterol	10	6	0.918367	6.53333	8.91e-05	0.00857142	HSD3B7;AKR1C1;AMACR;SLC27A2;AKR1C3;AKR1C2
	Reactome_Unfolded_Protein_Response_(UPR)	64	16	5.87755	2.72222	0.000155617	0.0134195	SSR1;WIPI1;HSP90B1;GFPT1;PDIA6;TPP1;SEC61B;SEC62;SYVN1;YIF1A;DNAJB11;SEC63;SRPRB;MYDGF;SEC61A1;ATP6V0D1
	KEGG_Sphingolipid_metabolism	29	10	2.66327	3.75479	0.000158095	0.0134195	SMPD1;GAL3ST1;ARSA;SPTLC3;CERS2;SGPL1;DEGS1;KDSR;SGPP1;GBA
	Reactome_Transport_of_bile_salts_and_organic_acids,_metal_ions_and_amine_compounds	46	13	4.22449	3.07729	0.00017087	0.0136981	SLC16A3;SLC22A18;BSG;SLC39A7;SLC22A5;SLC16A1;SLC6A13;SLC30A5;SLC22A4;SLC6A12;SLC22A11;SLC47A1;SLC2A13
	Reactome_Ion_channel_transport	78	18	7.16327	2.51282	0.000185639	0.0140988	UBA52;TPCN1;ANO6;ATP6V0A1;ATP2C1;ASPH;TRPV4;ATP6V1C1;ATP1B1;CLCN5;SLC17A3;ATP6V0D1;SGK2;FXYD2;TTYH3;OSTM1;ATP1A1;ATP2A2
	Reactome_Bile_acid_and_bile_salt_metabolism	30	10	2.7551	3.62963	0.0002179	0.0157215	HSD3B7;CYP7B1;AMACR;ABCC3;HSD17B4;SLC27A2;AKR1C3;AKR1C2;ACOT8;AKR1C1
	Reactome_Biological_oxidations	138	26	12.6735	2.05153	0.000281483	0.0193419	CYP7B1;IMPAD1;AHR;PTGS1;AKR7A3;AKR1A1;SLC35B2;UGT1A6;UGT1A9;AS3MT;NAT1;GSTK1;CYB5R3;TPMT;MGST1;ACY3;CYP2J2;CYB5B;GSTA1;MTRR;GSTA2;AOC1;SULT1A1;ACSM5;CES2;GGT1
	KEGG_Fructose_and_mannose_metabolism	31	10	2.84694	3.51254	0.000295583	0.0193875	PFKFB3;ENOSF1;PMM1;GMDS;KHK;FBP2;FPGT;PMM2;FBP1;HK2
	Reactome_Synthesis_of_bile_acids_and_bile_salts	26	9	2.38776	3.76923	0.000327275	0.0205329	HSD3B7;CYP7B1;AMACR;HSD17B4;SLC27A2;AKR1C3;AKR1C2;ACOT8;AKR1C1
	Reactome_Stimuli-sensing_channels	32	10	2.93878	3.40278	0.00039511	0.0229466	UBA52;TPCN1;ANO6;ASPH;TRPV4;CLCN5;SLC17A3;SGK2;TTYH3;OSTM1
	Reactome_Sphingolipid_metabolism	56	14	5.14286	2.72222	0.00039755	0.0229466	CERS2;SGPL1;KDSR;ARSE;ARSA;ALDH3A2;ARSD;PSAP;ARSB;SGPP1;SPTLC3;DEGS1;SMPD1;GBA
	HALLMARK_XENOBIOTIC_METABOLISM	157	28	14.4184	1.94197	0.000428837	0.0238004	FAH;CYP2J2;AKR1C3;UPB1;SLC6A12;DHRS7;FBP1;VNN1;AKR1C2;SSR3;TMBIM6;TMEM176B;SPINT2;ABHD6;RETSAT;PMM1;ATP2A2;DDC;ACOX3;SAR1B;ENTPD5;CBR1;FAS;ABCC3;PGRMC1;ARG2;HNF4A;JUP
	Reactome_Metabolism_of_steroids	98	20	9	2.22222	0.000480398	0.0248411	CYP7B1;HSD17B4;SLC27A2;AKR1C3;HELZ2;AKR1C1;HSD17B12;SRD5A3;MVK;SAR1B;AKR1C2;LBR;LRP2;ACOT8;HSD3B7;AMACR;ABCC3;HSD17B7;CUBN;HSD17B11
	KEGG_Protein_export	22	8	2.02041	3.9596	0.000482016	0.0248411	SEC61B;SEC63;SEC11C;SPCS3;SEC61A1;SPCS2;SEC62;SRPRB
	Reactome_Metabolism_of_vitamins_and_cofactors	136	25	12.4898	2.00163	0.000539909	0.0268651	NMRK1;VKORC1L1;AKR1C3;AKR1C1;PARP4;NAPRT;RDH11;LMBRD1;DHFR;VKORC1;CYB5R3;AMN;VNN1;LRP2;NUDT12;RETSAT;MTRR;RNLS;CUBN;PNPO;ABCC1;TPK1;SDC4;MTHFR;PPCS
	Reactome_Synthesis_of_very_long-chain_fatty_acyl-CoAs	13	6	1.19388	5.02564	0.000571846	0.0275058	ELOVL1;ELOVL7;HACD2;TECR;ACSF3;HSD17B12
	Reactome_Phase_II_-_Conjugation_of_compounds	72	16	6.61224	2.41975	0.000654601	0.0303399	IMPAD1;AKR1A1;SLC35B2;UGT1A6;UGT1A9;AS3MT;NAT1;GSTK1;TPMT;MGST1;GSTA1;MTRR;GSTA2;SULT1A1;ACSM5;GGT1
	KEGG_Thyroid_hormone_synthesis	40	11	3.67347	2.99444	0.000694879	0.0303399	ATP1B1;LRP2;PAX8;GPX8;FXYD2;PLCB4;ITPR3;HSP90B1;ATP1A1;CANX;ITPR1
	Reactome_Synthesis_of_substrates_in_N-glycan_biosythesis	40	11	3.67347	2.99444	0.000694879	0.0303399	GMDS;PMM1;FPGT;FUOM;SRD5A3;GNE;UAP1;GFPT1;ALG5;SLC17A5;PMM2
	Reactome_Neutrophil_degranulation	408	57	37.4694	1.52124	0.00071487	0.0303399	LGALS3;VAMP8;ACLY;CPPED1;LRMP;NAPRT;CYSTM1;RNASET2;CYB5R3;SCAMP1;GHDC;LPCAT1;DPP7;FRK;TXNDC5;CKAP4;SLC27A2;TMEM173;IGF2R;CD63;SERPINB1;VNN1;MGST1;METTL7A;BST2;RAB18;PGRMC1;DEGS1;CPNE3;ATP6V0A1;LAMP1;HMOX2;DIAPH1;TMEM179B;DDOST;ARSA;PRDX4;SIRPA;NIT2;STBD1;PSAP;GRN;LAMP2;DSP;MAGT1;RAB24;ANO6;TMEM63A;MVP;MLEC;JUP;RAB3D;ARSB;SLC2A5;SLCO4C1;PYGB;AOC1
	KEGG_N-Glycan_biosynthesis	35	10	3.21429	3.11111	0.000873041	0.0359942	MGAT1;ALG2;ALG6;DDOST;RPN2;DAD1;ALG1;ALG5;STT3B;STT3A
	KEGG_Primary_bile_acid_biosynthesis	10	5	0.918367	5.44444	0.00109465	0.0426915	HSD3B7;ACOT8;AMACR;HSD17B4;CYP7B1
	Reactome_Beta-oxidation_of_very_long_chain_fatty_acids	10	5	0.918367	5.44444	0.00109465	0.0426915	ACOT8;HSD17B4;EHHADH;ABCD1;DECR2
	KEGG_Carbohydrate_digestion_and_absorption	25	8	2.29592	3.48444	0.00127222	0.0483107	ATP1B1;HK2;FXYD2;PIK3CB;SLC5A1;SLC37A4;ATP1A1;SLC2A5
	Reactome_SLC-mediated_transmembrane_transport	121	22	11.1122	1.9798	0.0013269	0.0490954	SLC3A1;SLC16A3;SLC22A18;BSG;SLC1A1;SLC39A7;SLC22A5;SLC35B2;SLC16A1;SLC6A13;SLC30A5;SLC12A6;SLC22A4;SLC6A12;SLC22A11;SLC47A1;SLC2A13;SLCO4C1;SLC12A7;SLC5A1;SLC17A5;SLC33A1
Orange	KEGG_Citrate_cycle_(TCA_cycle)	29	20	1.57098	12.7309	0	0	CS;SUCLA2;SDHB;IDH3A;IDH2;IDH3G;DLST;OGDH;OGDHL;MDH2;SUCLG2;IDH3B;ACO2;PDHB;SDHC;SDHA;FH;PDHA1;DLAT;SUCLG1
	KEGG_Carbon_metabolism	109	37	5.90471	6.26618	0	0	CS;HKDC1;ACADM;SUCLG2;ACO2;SHMT2;SUCLA2;SDHB;ACSS1;ACADS;ACAT1;HIBCH;IDH3G;GLUD2;OGDHL;MDH2;PDHB;PDHA1;GCSH;GLYCTK;IDH3A;PCCA;IDH2;PCCB;DLST;OGDH;SDHC;FH;DLAT;SUCLG1;MCEE;HADHA;GOT2;IDH3B;ME3;SDHA;MUT
	HALLMARK_FATTY_ACID_METABOLISM	137	39	7.42152	5.25499	0	0	ACADM;CCDC58;CPT2;ECH1;ECI1;HADH;HIBCH;HMGCL;MLYCD;SUCLG1;HADHB;ACADS;HSD17B10;ACADVL;MAOA;MCEE;AUH;FH;ACO2;ACOT2;MDH2;BCKDHB;IDH3B;CRAT;ETFDH;HSDL2;SDHC;GCDH;GPD2;PDHB;HCCS;DLST;CPT1A;SUCLG2;ACSS1;IDH3G;SUCLA2;SDHA;PDHA1
	HALLMARK_OXIDATIVE_PHOSPHORYLATION	179	85	9.69673	8.76584	0	0	SDHA;SDHB;NNT;CYCS;NDUFAB1;ACO2;IDH3B;OGDH;SURF1;COX6B1;SDHC;COX7A2;SUCLG1;FH;OXA1L;CS;HCCS;HADHB;PDHA1;SLC25A11;PDHB;IDH2;MTX2;VDAC3;IMMT;MDH2;SLC25A3;VDAC2;ACADM;TIMM17A;SLC25A6;IDH3G;ACADVL;ETFA;TIMM9;IDH3A;TIMM8B;TIMM13;ABCB7;VDAC1;PHB2;SUCLA2;GOT2;DLAT;FDX1;HADHA;MAOB;ETFDH;PDHX;AIFM1;ETFB;COX11;PMPCA;SLC25A5;DLST;COX15;SLC25A4;CPT1A;SLC25A20;TOMM22;ACAT1;ATP6V0C;TIMM10;ECI1;FXN;MRPS12;SLC25…
	Reactome_Citric_acid_cycle_(TCA_cycle)	19	17	1.02926	16.5167	0	0	SDHA;IDH3G;SUCLG2;SUCLA2;NNT;ACO2;SDHC;IDH3B;SUCLG1;MDH2;DLST;IDH2;IDH3A;OGDH;CS;SDHB;FH
	Reactome_Cristae_formation	15	14	0.812575	17.2292	0	0	APOOL;DNAJC11;CHCHD3;CHCHD6;IMMT;SAMM50;MTX1;APOO;MT-ATP8;MT-ATP6;TMEM11;MINOS1;HSPA9;MTX2
	Reactome_Mitochondrial_protein_import	58	42	3.14196	13.3675	0	0	CHCHD2;IDH3G;TIMM13;TOMM7;TOMM20;ACO2;TOMM22;CHCHD3;HSCB;CMC2;TIMM50;TIMM10B;DNAJC19;SLC25A4;VDAC1;BCS1L;SAMM50;SLC25A6;TIMM17A;PMPCA;TIMM8A;TOMM5;TIMM10;TOMM40;MTX1;SLC25A12;TIMM17B;HSPD1;TIMM21;TIMM44;TIMM9;TOMM70;CS;GRPEL1;PMPCB;TIMM8B;FXN;TIMM23;SLC25A13;HSPA9;CHCHD10;MTX2
	Reactome_Mitochondrial_translation	92	47	4.98379	9.43057	0	0	ERAL1;MRPL47;MRPS9;MTIF3;MRPL33;MRPL10;MRPS16;MRPS21;MRPL4;MRPL52;MRPL28;GFM1;MRPS18A;MRPL30;MRPS35;GFM2;MRPL1;MRPS36;DAP3;GADD45GIP1;MTFMT;MRPS31;MRPL57;MRPS18C;MRPS22;MRPL46;MRPS15;MRPL34;MRPL12;MRPS17;MRPL32;MRPL41;MRPS6;MRPL23;MTIF2;MRPL53;MRPS33;MRPL40;MRPS12;MRPS34;MRPL20;MRPS23;TSFM;MRPS5;MRPL51;MRRF;MRPS10
	Reactome_Mitochondrial_translation_elongation	86	42	4.65876	9.01527	0	0	ERAL1;MRPL47;MRPS9;MRPL33;MRPL10;MRPS16;MRPS21;MRPL4;MRPL52;MRPL28;GFM1;MRPS18A;MRPL30;MRPS35;MRPL1;MRPS36;DAP3;GADD45GIP1;MRPS31;MRPL57;MRPS18C;MRPS22;MRPL46;MRPS15;MRPL34;MRPL12;MRPS17;MRPL32;MRPL41;MRPS6;MRPL23;MRPL53;MRPS33;MRPL40;MRPS12;MRPS34;MRPL20;MRPS23;TSFM;MRPS5;MRPL51;MRPS10
	Reactome_Mitochondrial_translation_initiation	86	43	4.65876	9.22992	0	0	ERAL1;MRPL47;MRPS9;MTIF3;MRPL33;MRPL10;MRPS16;MRPS21;MRPL4;MRPL52;MRPL28;MRPS18A;MRPL30;MRPS35;MRPL1;MRPS36;DAP3;GADD45GIP1;MTFMT;MRPS31;MRPL57;MRPS18C;MRPS22;MRPL46;MRPS15;MRPL34;MRPL12;MRPS17;MRPL32;MRPL41;MRPS6;MRPL23;MTIF2;MRPL53;MRPS33;MRPL40;MRPS12;MRPS34;MRPL20;MRPS23;MRPS5;MRPL51;MRPS10
	Reactome_Mitochondrial_translation_termination	86	42	4.65876	9.01527	0	0	ERAL1;MRPL47;MRPS9;MRPL33;MRPL10;MRPS16;MRPS21;MRPL4;MRPL52;MRPL28;MRPS18A;MRPL30;MRPS35;GFM2;MRPL1;MRPS36;DAP3;GADD45GIP1;MRPS31;MRPL57;MRPS18C;MRPS22;MRPL46;MRPS15;MRPL34;MRPL12;MRPS17;MRPL32;MRPL41;MRPS6;MRPL23;MRPL53;MRPS33;MRPL40;MRPS12;MRPS34;MRPL20;MRPS23;MRPS5;MRPL51;MRRF;MRPS10
	Reactome_Pyruvate_metabolism_and_Citric_Acid_(TCA)_cycle	44	26	2.38355	10.9081	0	0	SDHA;IDH3G;SUCLG2;ACO2;PDPR;DLST;PDHB;SDHB;SUCLA2;SDHC;IDH3B;FH;L2HGDH;PDHA1;PDK1;DLAT;MDH2;OGDH;CS;NNT;MPC2;SUCLG1;PDK3;IDH2;IDH3A;PDHX
	Reactome_The_citric_acid_(TCA)_cycle_and_respiratory_electron_transport	138	53	7.47569	7.08965	0	0	ETFA;COX11;DLST;NDUFAF7;SUCLA2;IDH3B;NDUFAF4;PDHA1;MDH2;CYCS;NNT;PDK3;COX20;PDHX;SDHA;SDHB;LRPPRC;SDHC;NDUFAF3;COX6B1;FH;L2HGDH;MT-ATP8;OGDH;MT-ATP6;SCO1;TRAP1;ACAD9;IDH2;IDH3A;PDPR;ACO2;COX18;TIMMDC1;PDK1;NDUFAF6;NDUFAF2;TACO1;SURF1;SUCLG2;IDH3G;NUBPL;ETFDH;PDHB;NDUFAF1;NDUFAB1;ETFB;DLAT;CS;SCO2;MPC2;SUCLG1;COQ10B
	Reactome_Translation	283	61	15.3306	3.97897	0	0	ERAL1;AARS2;FARS2;MRPL47;MRPS9;MTIF3;MRPL33;MRPL10;MRPS16;MRPS21;SARS2;MRPL4;MRPL52;WARS2;MRPL28;GFM1;MRPS18A;MRPL30;MRPS35;TARS2;GFM2;MRPL1;MRPS36;DAP3;GADD45GIP1;MTFMT;MRPS31;YARS2;MRPL57;MARS2;MRPS18C;MRPS22;MRPL46;MRPS15;MRPL34;MRPL12;MRPS17;MRPL32;IARS2;MRPL41;MRPS6;NARS2;HARS2;MRPL23;PPA2;LARS2;DARS2;MTIF2;MRPL53;MRPS33;MRPL40;MRPS12;MRPS34;MRPL20;MRPS23;TSFM;MRPS5;MRPL51;CARS2;MRRF;MRPS10
	Reactome_Mitochondrial_calcium_ion_transport	19	15	1.02926	14.5736	2.22045e-16	2.13607e-14	PHB;LETM1;STOML2;VDAC1;VDAC3;SPG7;PMPCA;VDAC2;MICU1;MCU;MICU2;MAIP1;PHB2;AFG3L2;PMPCB
	KEGG_Valine,_leucine_and_isoleucine_degradation	47	22	2.54607	8.64077	3.33067e-16	3.00385e-14	IVD;ALDH7A1;MCEE;HADHB;ACADS;ACAT1;HIBCH;PCCA;ACADM;PCCB;HIBADH;BCAT2;HMGCL;HADHA;BCKDHA;BCKDHB;HADH;DBT;ACAD8;AUH;HSD17B10;MUT
	Reactome_Respiratory_electron_transport,_ATP_synthesis_by_chemiosmotic_coupling,_and_heat_production_by_uncoupling_proteins.	98	30	5.30882	5.65097	1.55431e-15	1.31934e-13	ETFA;COX11;NDUFAF7;NDUFAF4;CYCS;COX20;SDHA;SDHB;LRPPRC;SDHC;NDUFAF3;COX6B1;MT-ATP8;MT-ATP6;SCO1;TRAP1;ACAD9;COX18;TIMMDC1;NDUFAF6;NDUFAF2;TACO1;SURF1;NUBPL;ETFDH;NDUFAF1;NDUFAB1;ETFB;SCO2;COQ10B
	HALLMARK_ADIPOGENESIS	161	38	8.72164	4.35698	3.33067e-15	2.67009e-13	CPT2;ETFB;ACADM;HADH;ACADS;PHYH;NDUFAB1;GPD2;CS;ECH1;SLC25A1;GRPEL1;CRAT;CHCHD10;AK2;ACO2;IDH3G;HIBCH;SUCLG1;SDHB;BCKDHA;MTCH2;SLC1A5;MGST3;GHITM;COQ3;IMMT;COQ5;IDH3A;DLAT;SDHC;SAMM50;COQ9;AIFM1;MDH2;PRDX3;DBT;ABCB8
	Reactome_Mitochondrial_Fatty_Acid_Beta-Oxidation	33	18	1.78767	10.069	5.32907e-15	4.04729e-13	PCCB;ACADVL;MUT;MCEE;ACADM;HADHB;MECR;ACADS;NDUFAB1;HADHA;ACOT2;HADH;MMAA;MCAT;ECI1;PCCA;ACOT13;THEM4
	Reactome_Mitochondrial_biogenesis	66	24	3.57533	6.71267	1.4877e-14	1.07337e-12	GLUD2;CYCS;TMEM11;DNAJC11;CHCHD6;TFAM;APOO;MT-ATP8;MT-ATP6;MINOS1;IDH2;HSPA9;APOOL;SIRT3;IMMT;SAMM50;SOD2;MTX1;MTX2;SSBP1;PRKAG2;CHCHD3;TFB1M;TFB2M
	Reactome_Respiratory_electron_transport	95	28	5.14631	5.44079	4.19664e-14	2.88369e-12	ETFA;COX11;NDUFAF7;NDUFAF4;CYCS;COX20;SDHA;SDHB;LRPPRC;SDHC;NDUFAF3;COX6B1;SCO1;TRAP1;ACAD9;COX18;TIMMDC1;NDUFAF6;NDUFAF2;TACO1;SURF1;NUBPL;ETFDH;NDUFAF1;NDUFAB1;ETFB;SCO2;COQ10B
	Reactome_Mitochondrial_tRNA_aminoacylation	21	14	1.13761	12.3066	1.20681e-13	7.91559e-12	LARS2;DARS2;AARS2;FARS2;SARS2;IARS2;YARS2;NARS2;MARS2;WARS2;CARS2;HARS2;TARS2;PPA2
	KEGG_Propanoate_metabolism	30	16	1.62515	9.84524	2.88436e-13	1.80962e-11	SUCLA2;ACSS1;MCEE;PCCA;HIBCH;ACAT1;ACADM;PCCB;HADHA;BCKDHA;BCKDHB;SUCLG2;MLYCD;DBT;MUT;SUCLG1
	Reactome_Branched-chain_amino_acid_catabolism	23	14	1.24595	11.2364	7.67608e-13	4.61524e-11	HSD17B10;ACAT1;HIBCH;PPM1K;ACAD8;BCKDHA;IVD;AUH;TMLHE;BCAT2;DBT;HIBADH;BCKDHB;BCKDK
	Reactome_Glyoxylate_metabolism_and_glycine_degradation	28	15	1.51681	9.8892	1.50135e-12	8.66582e-11	LIAS;DLST;PDHB;GCSH;GOT2;DHTKD1;NDUFAB1;BCKDHA;PDHA1;DLAT;OGDH;DBT;LIPT2;BCKDHB;PDHX
	Reactome_Processing_of_SMDT1	14	11	0.758403	14.5042	3.19877e-12	1.77532e-10	MCU;MICU2;STOML2;PHB;MAIP1;SPG7;PHB2;AFG3L2;PMPCA;MICU1;PMPCB
	Reactome_Fatty_acid_metabolism	133	30	7.20483	4.16387	1.07776e-11	5.76003e-10	HSD17B8;ACADVL;MECR;ACADS;HADHA;HADH;MMAA;ECI1;PCCB;NUDT19;CPT2;PTGES2;ACOT2;CPT1A;SLC25A1;MLYCD;MUT;CRAT;ACOT13;THEM4;PHYH;CBR4;PRKAG2;SLC25A20;MCEE;ACADM;HADHB;NDUFAB1;MCAT;PCCA
	Reactome_Mitochondrial_iron-sulfur_cluster_biogenesis	12	10	0.65006	15.3832	1.15585e-11	5.95677e-10	NFS1;FDXR;ISCA1;FXN;ISCA2;FDX2;FDX1;HSCB;ISCU;LYRM4
	KEGG_Aminoacyl-tRNA_biosynthesis	43	17	2.32938	7.29807	2.37474e-11	1.18164e-09	AARS2;YARS2;CARS2;NARS2;IARS2;QRSL1;TARS2;SARS2;LARS2;MTFMT;HARS2;GATB;MARS2;GATC;DARS2;FARS2;WARS2
	Reactome_rRNA_processing_in_the_mitochondrion	19	10	1.02926	9.7157	1.1475e-08	5.51949e-07	HSD17B10;MRM3;NSUN4;TFB1M;MTERF4;MT-ATP8;MT-ATP6;MRM1;MRM2;TRMT10C
	Reactome_tRNA_Aminoacylation	42	14	2.27521	6.15328	1.9263e-08	8.96662e-07	LARS2;DARS2;AARS2;FARS2;SARS2;IARS2;YARS2;NARS2;MARS2;WARS2;CARS2;HARS2;PPA2;TARS2
	KEGG_Glyoxylate_and_dicarboxylate_metabolism	27	11	1.46264	7.52067	6.03435e-08	2.72112e-06	GLYCTK;CS;MCEE;PCCA;ACAT1;PCCB;MDH2;ACO2;SHMT2;MUT;GCSH
	Reactome_mitochondrial_fatty_acid_beta-oxidation_of_saturated_fatty_acids	10	7	0.541717	12.9219	1.34741e-07	5.89188e-06	HADHB;HADH;MECR;ACADVL;ACADS;HADHA;ACADM
	Reactome_Metabolism_of_amino_acids_and_derivatives	298	39	16.1432	2.41588	1.80535e-07	7.66214e-06	GCDH;IVD;AUH;HIBCH;ASL;GCSH;BCAT2;ETHE1;AASS;PDHX;DMGDH;ALDH7A1;OAT;NDUFAB1;HIBADH;GLUD2;ACAT1;ACAD8;SLC25A15;LIPT2;TMLHE;LIAS;HSD17B10;GLS;CTH;BCKDK;DLST;BCKDHA;PDHA1;PPM1K;OGDH;GCAT;DHTKD1;BCKDHB;PDHB;GOT2;DLAT;SQOR;DBT
	KEGG_Fatty_acid_degradation	38	12	2.05852	5.82942	4.00539e-07	1.60549e-05	ALDH7A1;HADHB;ACADS;ACAT1;CPT2;CPT1A;ECI1;GCDH;ACADM;HADHA;HADH;ACADVL
	KEGG_Fatty_acid_metabolism	38	12	2.05852	5.82942	4.00539e-07	1.60549e-05	HADHB;ACADS;ACAT1;CPT1A;CPT2;ACADM;HADHA;MCAT;OXSM;HADH;ACADVL;MECR
	KEGG_Ribosome	126	22	6.82563	3.22315	8.35298e-07	3.25766e-05	MRPS15;MRPL30;MRPS18C;MRPL33;MRPL23;MRPL32;MRPL28;MRPL12;MRPS5;MRPL20;MRPL34;MRPS18A;MRPS16;MRPS10;MRPS9;MRPL4;MRPL10;MRPS21;MRPL1;MRPS17;MRPS6;MRPS12
	KEGG_2-Oxocarboxylic_acid_metabolism	17	8	0.920918	8.68698	1.08519e-06	4.12086e-05	IDH2;CS;IDH3G;BCAT2;IDH3B;ACO2;IDH3A;GOT2
	Reactome_Regulation_of_pyruvate_dehydrogenase_(PDH)_complex	13	7	0.704232	9.93991	1.6708e-06	6.18196e-05	PDHA1;PDK1;PDPR;DLAT;PDK3;PDHB;PDHX
	Reactome_Pink/Parkin_Mediated_Mitophagy	18	8	0.97509	8.20437	1.86167e-06	6.71598e-05	TOMM7;TOMM20;TOMM22;MTERF3;VDAC1;TOMM5;TOMM40;TOMM70
	Reactome_Mitophagy	25	9	1.35429	6.64554	3.42772e-06	0.000120639	TOMM7;TOMM20;TOMM22;MTERF3;VDAC1;TOMM5;TOMM40;TOMM70;PGAM5
	Reactome_Pyruvate_metabolism	23	8	1.24595	6.42081	1.64106e-05	0.00056382	PDPR;PDHB;PDHA1;PDK1;DLAT;MPC2;PDK3;PDHX
	KEGG_Tryptophan_metabolism	31	9	1.67932	5.35931	2.53001e-05	0.000849023	ALDH7A1;ACAT1;GCDH;OGDH;OGDHL;HADHA;MAOA;HADH;MAOB
	KEGG_Glycine,_serine_and_threonine_metabolism	35	9	1.89601	4.74681	7.30473e-05	0.00231536	GLYCTK;ALDH7A1;DMGDH;CTH;GCAT;MAOA;MAOB;SHMT2;GCSH
	KEGG_Pyruvate_metabolism	35	9	1.89601	4.74681	7.30473e-05	0.00231536	ACSS1;ALDH7A1;ACAT1;MDH2;PDHB;ME3;FH;PDHA1;DLAT
	KEGG_Lysine_degradation	43	10	2.32938	4.29298	7.38091e-05	0.00231536	ALDH7A1;ACAT1;GCDH;AASS;DLST;OGDH;OGDHL;HADHA;HADH;TMLHE
	KEGG_Parkinson's_disease	102	16	5.52551	2.89566	0.000103541	0.00317894	SLC25A4;COX7A2;SLC25A5;VDAC2;COX6B1;SDHB;MT-ATP6;NDUFAB1;PPIF;SLC25A6;SDHC;MT-ATP8;VDAC1;VDAC3;SDHA;CYCS
	KEGG_Butanoate_metabolism	22	7	1.19178	5.87358	0.000108467	0.00326079	ACADS;ACAT1;HMGCL;HADHA;L2HGDH;HADH;ALDH5A1
	Reactome_Metabolism_of_vitamins_and_cofactors	136	19	7.36735	2.57895	0.000119732	0.00352597	COQ9;PDSS1;MTHFS;MMAA;MMAB;PCCB;PDSS2;SHMT2;MUT;COQ6;SLC25A16;SLC25A19;COQ5;NMNAT3;COQ7;NFS1;NADK2;COQ3;PCCA
	Reactome_TP53_Regulates_Metabolic_Genes	76	13	4.11705	3.1576	0.000189402	0.00546613	COX11;CYCS;COX20;LRPPRC;COX6B1;SCO1;COX18;TACO1;SURF1;PRKAG2;GLS;RHEB;SCO2
	Reactome_Diseases_of_metabolism	24	7	1.30012	5.38412	0.000200326	0.00566806	PCCB;MUT;FDX2;FDXR;MMAA;PCCA;FDX1
	Reactome_Lysine_catabolism	12	5	0.65006	7.6916	0.000261897	0.00726765	GCDH;ALDH7A1;DLST;OGDH;AASS
	Reactome_Organelle_biogenesis_and_maintenance	205	24	11.1052	2.16115	0.000269508	0.00733773	GLUD2;CYCS;TMEM11;DNAJC11;CHCHD6;TFAM;APOO;MT-ATP8;TFB2M;MT-ATP6;MINOS1;IDH2;HSPA9;APOOL;SIRT3;IMMT;SAMM50;SOD2;MTX1;MTX2;SSBP1;PRKAG2;CHCHD3;TFB1M
	KEGG_Huntington's_disease	134	18	7.259	2.47968	0.000297239	0.00794288	SLC25A4;COX7A2;SLC25A5;VDAC2;COX6B1;SDHB;MT-ATP6;NDUFAB1;TFAM;PPIF;SLC25A6;SDHC;SOD2;MT-ATP8;VDAC1;VDAC3;SDHA;CYCS
	Reactome_Complex_I_biogenesis	52	10	2.81693	3.54997	0.00039361	0.0103269	NUBPL;NDUFAF7;TIMMDC1;NDUFAF1;NDUFAB1;NDUFAF4;NDUFAF3;NDUFAF6;NDUFAF2;ACAD9
	Reactome_Transcriptional_activation_of_mitochondrial_biogenesis	44	9	2.38355	3.77588	0.00047562	0.0122557	SIRT3;SSBP1;GLUD2;TFAM;SOD2;TFB1M;TFB2M;CYCS;IDH2
	KEGG_Biosynthesis_of_amino_acids	66	11	3.57533	3.07664	0.000736952	0.0186565	CS;IDH3A;IDH2;IDH3G;BCAT2;ASL;CTH;GOT2;IDH3B;ACO2;SHMT2
	Reactome_Signaling_by_Nuclear_Receptors	30	7	1.62515	4.30729	0.000888935	0.0217412	PDHX;PDHB;PDHA1;PDK1;DLAT;CPT1A;PDK3
	Reactome_Signaling_by_Retinoic_Acid	30	7	1.62515	4.30729	0.000888935	0.0217412	PDHX;PDHB;PDHA1;PDK1;DLAT;CPT1A;PDK3
	HALLMARK_MYC_TARGETS_V2	50	9	2.70858	3.32277	0.00126082	0.0303228	TFB2M;NDUFAF4;TBRG4;HSPD1;PHB;PUS1;HSPE1;SUPV3L1;UNG
	Reactome_Import_of_palmitoyl-CoA_into_the_mitochondrial_matrix	10	4	0.541717	7.38393	0.00137014	0.0324116	CPT2;CPT1A;PRKAG2;SLC25A20
	HALLMARK_PEROXISOME	82	12	4.44208	2.70144	0.00141294	0.0328851	ECH1;MLYCD;CRAT;LONP2;FIS1;HMGCL;NUDT19;TSPO;SLC25A4;IDH2;SOD2;SLC25A19
Pink	KEGG_Antigen_processing_and_presentation	50	22	1.53061	14.3733	0	0	B2M;HLA-A;CD4;HLA-DPA1;PSME1;HLA-DRB5;HLA-C;TAPBP;CD74;HLA-E;TAP2;HLA-DPB1;HLA-DRB4;HLA-DMB;HLA-F;TAP1;HLA-DMA;HLA-DRB1;HLA-DQB1;PSME2;HLA-DRA;HLA-B
	KEGG_Type_I_diabetes_mellitus	21	14	0.642857	21.7778	0	0	HLA-A;HLA-DPA1;HLA-DRB5;HLA-C;HLA-E;HLA-DPB1;HLA-DRB4;HLA-DMB;HLA-F;HLA-DMA;HLA-DRB1;HLA-DQB1;HLA-DRA;HLA-B
	KEGG_Leishmaniasis	52	23	1.59184	14.4487	0	0	TAB2;ITGAM;HLA-DPA1;HLA-DRB5;HLA-DPB1;HLA-DRB4;ITGB2;FCGR3A;JAK2;FCGR1A;HLA-DMB;PTPN6;CYBB;HLA-DMA;NCF2;STAT1;PRKCB;HLA-DRB1;HLA-DQB1;NCF4;NCF1;HLA-DRA;CYBA
	KEGG_Autoimmune_thyroid_disease	19	14	0.581633	24.0702	0	0	HLA-A;HLA-DPA1;HLA-C;HLA-DRB5;HLA-E;HLA-DPB1;HLA-DRB4;HLA-DMB;HLA-F;HLA-DMA;HLA-DRB1;HLA-DQB1;HLA-DRA;HLA-B
	KEGG_Allograft_rejection	19	14	0.581633	24.0702	0	0	HLA-A;HLA-DPA1;HLA-DRB5;HLA-C;HLA-E;HLA-DPB1;HLA-DRB4;HLA-DMB;HLA-F;HLA-DMA;HLA-DRB1;HLA-DQB1;HLA-DRA;HLA-B
	KEGG_Graft-versus-host_disease	18	14	0.55102	25.4074	0	0	HLA-A;HLA-DPA1;HLA-DRB5;HLA-C;HLA-E;HLA-DPB1;HLA-DRB4;HLA-DMB;HLA-F;HLA-DMA;HLA-DRB1;HLA-DQB1;HLA-DRA;HLA-B
	HALLMARK_INTERFERON_ALPHA_RESPONSE	73	30	2.23469	13.4247	0	0	MX1;ISG15;IFIT3;IFI35;IFIT2;TAP1;SP110;DDX60;UBE2L6;ISG20;GBP2;SAMD9;CMPK2;STAT2;SAMD9L;PARP14;NMI;HLA-C;CASP1;DHX58;PARP9;PSME1;WARS;PSME2;B2M;LAP3;GBP4;CD74;CD47;TRAFD1
	HALLMARK_INTERFERON_GAMMA_RESPONSE	137	49	4.19388	11.6837	0	0	STAT1;ISG15;IFIT1;MX1;IFIT3;IFI35;IFIT2;OAS2;TAP1;MX2;OAS3;SP110;DDX60;GBP4;UBE2L6;STAT2;DDX58;NMI;PSMB10;SAMHD1;CMPK2;SAMD9L;PARP14;CASP1;WARS;PSME1;ISG20;FCGR1A;JAK2;HLA-DMA;PSME2;LAP3;RNF213;PTPN6;DHX58;FGL2;TRAFD1;HLA-DRB1;LCP2;CD38;B2M;TAPBP;HLA-B;IRF5;HLA-A;GZMA;CD74;CASP4;LYSMD2
	HALLMARK_ALLOGRAFT_REJECTION	106	31	3.2449	9.55346	0	0	PTPRC;LYN;HCLS1;CD4;HLA-A;ITGB2;HLA-DRA;HLA-DMB;HLA-DMA;STAT1;ZAP70;CD74;B2M;HLA-E;CD2;CD47;LCP2;JAK2;WARS;IL16;WAS;ITGAL;PSMB10;GBP2;GZMA;TAP1;PRKCB;PTPN6;NCF4;TAP2;TAPBP
	Reactome_Adaptive_Immune_System	482	60	14.7551	4.06639	0	0	HLA-E;BLNK;NCF2;NCF4;INPP5D;PTPRC;RNF213;TAP2;FYB1;ITGB2;NFKBIE;CD74;LYN;CD4;HLA-DRB1;HLA-DQB1;PSMB10;PIK3CD;ERAP1;TAPBP;FCGR3A;NCF1;CARD11;BTK;CYBB;B2M;NFATC2;HLA-DPB1;HLA-DRB4;PRKCB;UBE2L6;EVL;PSME1;LILRB2;TAB2;HLA-DPA1;HLA-DMA;PSME2;HLA-A;VAV1;BTN2A1;HLA-C;SYK;HLA-DRA;TYROBP;HLA-DMB;TAP1;WAS;PTPN6;HLA-B;FCGR1A;SH3KBP1;CYBA;ZAP70;ITGAL;HLA-F;LCP2;DTX3L;BTN3A3;HLA-DRB5
	Reactome_Cytokine_Signaling_in_Immune_system	472	62	14.449	4.29096	0	0	HLA-E;ANXA1;CD44;BLNK;PRKCD;ISG20;INPP5D;STAT1;TNFSF13;IRF5;SAMHD1;ITGB2;LYN;CD4;HLA-DRB1;IFIT3;HCK;ITGAM;HLA-DQB1;LGALS9;PSMB10;PIK3CD;MX1;GBP4;DDX58;MX2;IFIT1;RASAL3;STAT2;ALOX5;IL16;LCP1;ISG15;B2M;GBP2;HLA-DPB1;HLA-DRB4;UBE2L6;APBB1IP;PSME1;OAS3;TAB2;HLA-DPA1;PSME2;HLA-A;VAV1;HLA-C;JAK2;GBP5;IFIT2;SYK;HLA-DRA;OAS2;GBP1;PTK2B;PTPN6;HLA-B;FCGR1A;HLA-F;CASP1;IFI35;HLA-DRB5
	Reactome_Interferon_Signaling	143	38	4.37755	8.68065	0	0	GBP2;HLA-E;CD44;HLA-DRA;OAS2;PRKCD;HLA-DPB1;ISG20;HLA-DRB4;GBP1;HLA-DRB1;IFIT3;UBE2L6;STAT1;HLA-DQB1;PTPN6;OAS3;HLA-B;FCGR1A;MX1;GBP4;DDX58;IRF5;SAMHD1;HLA-DPA1;MX2;IFIT1;HLA-F;STAT2;HLA-A;IFI35;HLA-C;JAK2;GBP5;ISG15;B2M;IFIT2;HLA-DRB5
	Reactome_Interferon_alpha/beta_signaling	41	21	1.2551	16.7317	0	0	GBP2;IRF5;HLA-E;IFI35;HLA-C;SAMHD1;OAS2;MX2;IFIT1;ISG20;PTPN6;OAS3;HLA-B;ISG15;HLA-F;MX1;IFIT2;STAT2;IFIT3;HLA-A;STAT1
	Reactome_Interferon_gamma_signaling	66	26	2.02041	12.8687	0	0	GBP2;HLA-E;CD44;HLA-DRA;OAS2;PRKCD;HLA-DPB1;HLA-DRB4;GBP1;HLA-DRB1;STAT1;HLA-DQB1;PTPN6;OAS3;HLA-B;FCGR1A;GBP4;IRF5;HLA-DPA1;HLA-F;HLA-A;HLA-C;JAK2;GBP5;B2M;HLA-DRB5
	KEGG_Phagosome	124	26	3.79592	6.84946	2.55351e-15	2.45648e-13	ITGAM;HLA-C;HLA-E;TAP2;ITGB2;HLA-DMB;NCF2;HLA-DQB1;NCF4;HLA-DRB4;HLA-F;CYBB;HLA-DMA;CORO1A;HLA-A;HLA-DPA1;HLA-DRB5;FCGR3A;FCGR1A;TAP1;HLA-DRB1;HLA-DRA;CYBA;HLA-B;HLA-DPB1;NCF1
	KEGG_Viral_myocarditis	44	17	1.34694	12.6212	3.10862e-15	2.80359e-13	HLA-A;HLA-DPA1;HLA-DRB5;HLA-C;HLA-E;HLA-DPB1;HLA-DRB4;ITGB2;HLA-DMB;HLA-F;ITGAL;HLA-DMA;HLA-DRB1;HLA-DQB1;RAC2;HLA-DRA;HLA-B
	KEGG_Natural_killer_cell_mediated_cytotoxicity	62	19	1.89796	10.0108	9.99201e-15	8.48145e-13	HLA-C;HLA-E;ZAP70;ITGB2;PIK3CD;VAV1;ITGAL;PTK2B;HLA-A;FCGR3A;TYROBP;NFATC2;RAC2;HLA-B;SYK;LCP2;FCER1G;PTPN6;PRKCB
	Reactome_Generation_of_second_messenger_molecules	24	13	0.734694	17.6944	2.63123e-14	2.10937e-12	LCP2;EVL;HLA-DRA;HLA-DQB1;HLA-DPA1;WAS;HLA-DPB1;ZAP70;FYB1;CD4;HLA-DRB4;HLA-DRB1;HLA-DRB5
	KEGG_Herpes_simplex_infection	126	25	3.85714	6.48148	3.57492e-14	2.71506e-12	HLA-C;HLA-E;TAP2;HLA-DMB;HLA-DQB1;CD74;DDX58;IFIT1;HLA-DRB4;HLA-F;HLA-DMA;STAT1;HLA-A;HLA-DPA1;HLA-DRB5;JAK2;TAP1;HLA-DRB1;HLA-DRA;HLA-B;TAB2;OAS3;HLA-DPB1;OAS2;STAT2
	KEGG_Cell_adhesion_molecules_(CAMs)	75	20	2.29592	8.71111	3.77476e-14	2.72349e-12	ITGAM;HLA-C;HLA-E;ITGB2;HLA-DMB;ITGAL;HLA-DQB1;CD4;HLA-DRB4;PTPRC;HLA-F;HLA-DMA;CD2;HLA-A;HLA-DPA1;HLA-DRB5;HLA-DRB1;HLA-DRA;HLA-B;HLA-DPB1
	KEGG_Hematopoietic_cell_lineage	42	15	1.28571	11.6667	5.54112e-13	3.80754e-11	ITGAM;CD44;CD38;HLA-DMB;HLA-DQB1;CD4;HLA-DRB4;HLA-DMA;CD2;HLA-DPA1;HLA-DRB5;FCGR1A;HLA-DRB1;HLA-DRA;HLA-DPB1
	KEGG_Asthma	16	10	0.489796	20.4167	3.96372e-12	2.59984e-10	HLA-DPA1;HLA-DRB5;HLA-DPB1;HLA-DRB4;HLA-DMB;FCER1G;HLA-DMA;HLA-DRB1;HLA-DQB1;HLA-DRA
	Reactome_Antigen_processing-Cross_presentation	84	19	2.57143	7.38889	4.24749e-12	2.66484e-10	HLA-E;NCF2;TAP1;NCF4;PSMB10;PSME1;HLA-B;FCGR1A;CYBA;TAP2;TAPBP;HLA-F;PSME2;HLA-A;NCF1;HLA-C;BTK;CYBB;B2M
	KEGG_Staphylococcus_aureus_infection	41	14	1.2551	11.1545	6.92402e-12	4.16307e-10	ITGAM;HLA-DPA1;HLA-DRB5;HLA-DPB1;HLA-DRB4;ITGB2;FCGR3A;FCGR1A;HLA-DMB;ITGAL;HLA-DMA;HLA-DRB1;HLA-DQB1;HLA-DRA
	Reactome_Translocation_of_ZAP-70_to_Immunological_synapse	13	9	0.397959	22.6154	1.27516e-11	7.36021e-10	HLA-DRA;HLA-DQB1;HLA-DPA1;HLA-DPB1;ZAP70;CD4;HLA-DRB4;HLA-DRB1;HLA-DRB5
	Reactome_TCR_signaling	101	20	3.09184	6.46865	1.56317e-11	8.6756e-10	HLA-DRA;HLA-DPB1;CD4;HLA-DRB4;HLA-DRB1;EVL;INPP5D;HLA-DQB1;PTPRC;WAS;PSMB10;PSME1;TAB2;HLA-DPA1;ZAP70;FYB1;PSME2;LCP2;CARD11;HLA-DRB5
	KEGG_Intestinal_immune_network_for_IgA_production	18	10	0.55102	18.1481	2.05268e-11	1.09704e-09	HLA-DPA1;HLA-DRB5;TNFSF13;HLA-DPB1;HLA-DRB4;HLA-DMB;HLA-DMA;HLA-DRB1;HLA-DQB1;HLA-DRA
	Reactome_PD-1_signaling	15	9	0.459184	19.6	8.46185e-11	4.36088e-09	HLA-DRA;HLA-DQB1;HLA-DPA1;HLA-DPB1;PTPN6;CD4;HLA-DRB4;HLA-DRB1;HLA-DRB5
	KEGG_Th1_and_Th2_cell_differentiation	59	15	1.80612	8.30508	1.41485e-10	7.04012e-09	ZAP70;HLA-DMB;HLA-DQB1;NFKBIE;CD4;HLA-DRB4;HLA-DMA;STAT1;HLA-DPA1;HLA-DRB5;JAK2;HLA-DRB1;NFATC2;HLA-DRA;HLA-DPB1
	KEGG_Influenza_A	114	20	3.4898	5.73099	1.58511e-10	7.62437e-09	PIK3CD;HLA-DMB;HLA-DQB1;DDX58;CASP1;HLA-DRB4;HLA-DMA;STAT1;HLA-DPA1;HLA-DRB5;PYCARD;JAK2;HLA-DRB1;HLA-DRA;MX1;OAS3;HLA-DPB1;PRKCB;OAS2;STAT2
	KEGG_Fc_gamma_R-mediated_phagocytosis	80	17	2.44898	6.94167	1.7371e-10	8.08594e-09	PIK3CD;VAV1;PRKCD;LYN;PTPRC;WAS;FCGR3A;FCGR1A;MARCKS;HCK;RAC2;ARPC1B;INPP5D;SYK;DOCK2;PRKCB;NCF1
	Reactome_Phosphorylation_of_CD3_and_TCR_zeta_chains	16	9	0.489796	18.375	1.88318e-10	8.49195e-09	HLA-DRA;HLA-DQB1;HLA-DPA1;PTPRC;HLA-DPB1;CD4;HLA-DRB4;HLA-DRB1;HLA-DRB5
	KEGG_Tuberculosis	119	20	3.64286	5.4902	3.53788e-10	1.54702e-08	ITGAM;LSP1;ITGB2;HLA-DMB;HLA-DQB1;CD74;HLA-DRB4;HLA-DMA;STAT1;CORO1A;HLA-DPA1;HLA-DRB5;FCGR3A;JAK2;FCGR1A;HLA-DRB1;HLA-DRA;SYK;HLA-DPB1;FCER1G
	Reactome_Antigen_Presentation:_Folding,_assembly_and_peptide_loading_of_class_I_MHC	23	10	0.704082	14.2029	4.69287e-10	1.99171e-08	HLA-A;HLA-E;HLA-C;TAP2;ERAP1;TAPBP;HLA-B;B2M;HLA-F;TAP1
	KEGG_Th17_cell_differentiation	65	15	1.9898	7.53846	6.25283e-10	2.57795e-08	ZAP70;HLA-DMB;HLA-DQB1;NFKBIE;CD4;HLA-DRB4;HLA-DMA;STAT1;HLA-DPA1;HLA-DRB5;JAK2;HLA-DRB1;NFATC2;HLA-DRA;HLA-DPB1
	KEGG_Inflammatory_bowel_disease_(IBD)	26	10	0.795918	12.5641	2.01036e-09	8.05818e-08	HLA-DPA1;HLA-DRB5;HLA-DPB1;HLA-DRB4;HLA-DMB;HLA-DMA;STAT1;HLA-DRB1;HLA-DQB1;HLA-DRA
	Reactome_Immunoregulatory_interactions_between_a_Lymphoid_and_a_non-Lymphoid_cell	42	12	1.28571	9.33333	2.42002e-09	9.43807e-08	HLA-E;TYROBP;HLA-B;FCGR1A;LILRB2;ITGAL;HLA-F;FCGR3A;HLA-A;HLA-C;ITGB2;B2M
	KEGG_NOD-like_receptor_signaling_pathway	120	19	3.67347	5.17222	2.8427e-09	1.07948e-07	GBP4;PRKCD;GBP1;NAIP;CASP1;IFI16;CYBB;STAT1;CASP4;PSTPIP1;PYCARD;PLCB2;CYBA;GBP5;TAB2;OAS3;GBP2;OAS2;STAT2
	KEGG_Osteoclast_differentiation	84	16	2.57143	6.22222	3.36911e-09	1.24657e-07	PIK3CD;NCF2;NCF4;STAT1;FCGR3A;BTK;FCGR1A;TYROBP;NFATC2;CYBA;TAB2;SYK;BLNK;LCP2;NCF1;STAT2
	KEGG_Rheumatoid_arthritis	48	12	1.46939	8.16667	1.29684e-08	4.67315e-07	ITGB2;HLA-DMB;ITGAL;HLA-DQB1;HLA-DRB4;HLA-DMA;HLA-DPA1;HLA-DRB5;TNFSF13;HLA-DRB1;HLA-DRA;HLA-DPB1
	KEGG_B_cell_receptor_signaling_pathway	58	13	1.77551	7.32184	1.32778e-08	4.67315e-07	INPP5D;LYN;CARD11;BLNK;SYK;PIK3CD;BTK;VAV1;PTPN6;PRKCB;NFATC2;RAC2;NFKBIE
	KEGG_Epstein-Barr_virus_infection	162	21	4.95918	4.23457	1.6467e-08	5.55328e-07	HLA-C;CD44;HLA-E;CD38;PIK3CD;ITGAL;HLA-DQB1;DDX58;NFKBIE;LYN;HLA-DRB4;HLA-F;HLA-A;HLA-DPA1;HLA-DRB5;HLA-DRB1;HLA-DRA;HLA-B;TAB2;SYK;HLA-DPB1
	KEGG_Chemokine_signaling_pathway	106	17	3.2449	5.23899	1.65482e-08	5.55328e-07	PIK3CD;GNB4;VAV1;PRKCD;LYN;PREX1;PTK2B;STAT1;WAS;JAK2;HCK;PLCB2;RAC2;DOCK2;PRKCB;NCF1;STAT2
	Reactome_Neutrophil_degranulation	408	35	12.4898	2.80229	1.75849e-08	5.76705e-07	CD44;DOCK2;PRKCD;ARHGAP9;PTPRC;COTL1;ITGB2;KCNAB2;ITGAM;NCKAP1L;ADGRE5;HK3;ALOX5;S100A11;RAB27A;CYBB;FCER1G;B2M;CD47;MNDA;FGL2;LILRB2;UNC13D;HLA-A;HLA-C;ARHGAP45;BIN2;GMFG;TYROBP;PYCARD;PTPN6;HLA-B;CYBA;ITGAL;PLEKHO2
	Reactome_RHO_GTPases_Activate_NADPH_Oxidases	10	6	0.306122	19.6	1.4505e-07	4.65126e-06	NCF1;RAC2;NCF4;NCF2;CYBB;CYBA
	Reactome_ER-Phagosome_pathway	71	13	2.17347	5.98122	1.72099e-07	5.39866e-06	HLA-E;HLA-C;TAP2;PSMB10;PSME1;BTK;TAPBP;HLA-B;B2M;HLA-F;TAP1;PSME2;HLA-A
	Reactome_Downstream_TCR_signaling	85	14	2.60204	5.38039	2.27191e-07	6.97525e-06	HLA-DRA;HLA-DPB1;CD4;HLA-DRB4;HLA-DRB1;INPP5D;HLA-DQB1;PSMB10;PSME1;TAB2;HLA-DPA1;PSME2;CARD11;HLA-DRB5
	Reactome_Costimulation_by_the_CD28_family	51	11	1.56122	7.04575	2.7511e-07	8.23974e-06	VAV1;LYN;HLA-DRA;HLA-DQB1;HLA-DPA1;HLA-DPB1;PTPN6;CD4;HLA-DRB4;HLA-DRB1;HLA-DRB5
	Reactome_Signaling_by_Rho_GTPases	278	26	8.5102	3.05516	2.79797e-07	8.23974e-06	NCF2;FMNL1;ARHGAP9;NCF4;GMIP;ARHGEF6;NCKAP1L;PREX1;RAC2;NCF1;BTK;CYBB;ARPC1B;EVL;ARHGAP26;ARHGAP30;ABR;ARHGAP45;FGD3;ARHGAP4;WAS;ARHGDIB;CYBA;ARHGAP25;ARHGAP15;VAV1
	Reactome_Signaling_by_the_B_Cell_Receptor_(BCR)	100	15	3.06122	4.9	2.96402e-07	8.52652e-06	NFATC2;LYN;BLNK;PRKCB;PSMB10;PSME1;PIK3CD;PTPN6;SH3KBP1;PSME2;CARD11;BTK;NFKBIE;VAV1;SYK
	Reactome_Interleukin-3,_5_and_GM-CSF_signaling	32	9	0.979592	9.1875	3.01353e-07	8.52652e-06	INPP5D;LYN;BLNK;JAK2;PTPN6;PIK3CD;SYK;VAV1;HCK
	Reactome_Signal_regulatory_protein_family_interactions	11	6	0.336735	17.8182	3.10989e-07	8.62994e-06	FYB1;SKAP2;PTPN6;TYROBP;PTK2B;CD47
	Reactome_Rho_GTPase_cycle	101	15	3.09184	4.85149	3.3881e-07	9.22458e-06	ARHGAP9;ARHGAP4;ARHGAP26;ARHGDIB;ARHGAP30;GMIP;ABR;PREX1;RAC2;ARHGAP25;ARHGAP15;ARHGAP45;ARHGEF6;FGD3;VAV1
	KEGG_Systemic_lupus_erythematosus	55	11	1.68367	6.53333	6.20732e-07	1.65254e-05	HLA-DMB;HLA-DQB1;HLA-DRB4;HLA-DMA;HLA-DPA1;HLA-DRB5;FCGR3A;FCGR1A;HLA-DRB1;HLA-DRA;HLA-DPB1
	KEGG_Leukocyte_transendothelial_migration	79	13	2.41837	5.37553	6.29865e-07	1.65254e-05	ITGAM;ITGB2;PIK3CD;VAV1;ITGAL;NCF2;NCF4;PTK2B;CYBB;RAC2;CYBA;PRKCB;NCF1
	Reactome_DAP12_interactions	26	8	0.795918	10.0513	6.53764e-07	1.67171e-05	LCP2;HLA-E;HLA-C;BTK;HLA-B;TYROBP;B2M;SYK
	KEGG_HTLV-I_infection	151	18	4.62245	3.89404	6.60343e-07	1.67171e-05	HLA-C;HLA-E;ITGB2;PIK3CD;HLA-DMB;ITGAL;HLA-DQB1;HLA-DRB4;HLA-F;HLA-DMA;HLA-A;HLA-DPA1;HLA-DRB5;HLA-DRB1;NFATC2;HLA-DRA;HLA-B;HLA-DPB1
	Reactome_GPVI-mediated_activation_cascade	35	9	1.07143	8.4	7.0036e-07	1.74245e-05	LCP2;LYN;JAK2;PTPN6;PIK3CD;FCER1G;RAC2;VAV1;SYK
	KEGG_Toxoplasmosis	80	13	2.44898	5.30833	7.32048e-07	1.79042e-05	ALOX5;HLA-DMB;HLA-DQB1;HLA-DRB4;HLA-DMA;STAT1;HLA-DPA1;HLA-DRB5;JAK2;HLA-DRB1;HLA-DRA;TAB2;HLA-DPB1
	Reactome_Antigen_activates_B_Cell_Receptor_(BCR)_leading_to_generation_of_second_messengers	28	8	0.857143	9.33333	1.23371e-06	2.96708e-05	LYN;BLNK;PIK3CD;PTPN6;SH3KBP1;BTK;VAV1;SYK
	KEGG_Primary_immunodeficiency	20	7	0.612245	11.4333	1.25606e-06	2.97129e-05	CD4;TAP2;BLNK;ZAP70;PTPRC;BTK;TAP1
	KEGG_Fc_epsilon_RI_signaling_pathway	50	10	1.53061	6.53333	2.04422e-06	4.75775e-05	INPP5D;LYN;SYK;LCP2;PIK3CD;BTK;VAV1;ALOX5;FCER1G;RAC2
	Reactome_Class_I_MHC_mediated_antigen_processing_&_presentation	256	23	7.83673	2.9349	2.89145e-06	6.6228e-05	HLA-E;NCF2;NCF4;RNF213;TAP2;PSMB10;ERAP1;TAPBP;NCF1;BTK;CYBB;B2M;UBE2L6;PSME1;PSME2;HLA-A;HLA-C;TAP1;HLA-B;FCGR1A;CYBA;HLA-F;DTX3L
	KEGG_Kaposi's_sarcoma-associated_herpesvirus_infection	121	15	3.70408	4.04959	3.58e-06	8.07178e-05	HLA-C;HLA-E;PIK3CD;GNB4;LYN;PREX1;HLA-F;STAT1;HLA-A;JAK2;NFATC2;HCK;HLA-B;SYK;STAT2
	Reactome_Interleukin-2_family_signaling	24	7	0.734694	9.52778	5.05162e-06	0.000112146	INPP5D;LGALS9;JAK2;PTPN6;PIK3CD;PTK2B;SYK
	Reactome_FCGR_activation	10	5	0.306122	16.3333	5.69359e-06	0.000124483	LYN;HCK;FCGR1A;FCGR3A;SYK
	Reactome_Regulation_of_signaling_by_CBL	17	6	0.520408	11.5294	7.13867e-06	0.000153748	SYK;BLNK;VAV1;PIK3CD;HCK;LYN
	Reactome_Signaling_by_Interleukins	331	26	10.1327	2.56596	7.67017e-06	0.000162766	ANXA1;BLNK;INPP5D;STAT1;ITGB2;LYN;CD4;HCK;ITGAM;LGALS9;PSMB10;PIK3CD;RASAL3;ALOX5;IL16;LCP1;APBB1IP;PSME1;TAB2;PSME2;VAV1;JAK2;SYK;PTK2B;PTPN6;CASP1
	HALLMARK_COMPLEMENT	154	16	4.71429	3.39394	1.69444e-05	0.000354358	CASP1;GZMA;LAP3;PLEK;CASP4;APOBEC3G;WAS;KYNU;LCP2;GNB4;LYN;PRKCD;ITGAM;DOCK10;JAK2;FCER1G
	Reactome_Cell_surface_interactions_at_the_vascular_wall	94	12	2.87755	4.17021	2.57522e-05	0.000530863	CD74;LYN;CD44;ITGAM;INPP5D;PTPN6;ITGAL;CD2;CD47;ITGB2;FCER1G;DOK2
	Reactome_Fcgamma_receptor_(FCGR)_dependent_phagocytosis	80	11	2.44898	4.49167	2.77903e-05	0.000564809	ARPC1B;LYN;PRKCD;HCK;WAS;FCGR1A;NCKAP1L;FCGR3A;BTK;VAV1;SYK
	Reactome_GPCR_downstream_signalling	151	15	4.62245	3.24503	5.31168e-05	0.00106455	PLCB2;ANXA1;PRKCD;RGS10;ARHGEF6;PIK3CD;PREX1;RAC2;PRKCB;ABR;GNB4;JAK2;GPSM3;FGD3;VAV1
	Reactome_DAP12_signaling	24	6	0.734694	8.16667	6.48718e-05	0.00128233	LCP2;HLA-E;BTK;TYROBP;B2M;SYK
	KEGG_T_cell_receptor_signaling_pathway	73	10	2.23469	4.47489	6.69082e-05	0.00130471	ZAP70;PIK3CD;VAV1;NFKBIE;CD4;PTPRC;NFATC2;CARD11;LCP2;PTPN6
	Reactome_FCERI_mediated_Ca+2_mobilization	25	6	0.765306	7.84	8.3199e-05	0.00160075	LYN;NFATC2;LCP2;BTK;VAV1;SYK
	KEGG_NF-kappa_B_signaling_pathway	62	9	1.89796	4.74194	9.82511e-05	0.00186548	ZAP70;DDX58;LYN;BTK;TAB2;CARD11;SYK;BLNK;PRKCB
	Reactome_Hemostasis	417	27	12.7653	2.11511	0.000155612	0.0029162	CD44;DOCK2;PRKCD;PLEK;INPP5D;ITGB2;CD74;LYN;ITGAM;PIK3CD;FERMT3;RAC2;FCER1G;CD47;DOCK10;PRKCB;APBB1IP;GNB4;CD2;VAV1;JAK2;SYK;PTPN6;ITGAL;LCP2;DOK2;FAM49B
	Reactome_Fc_epsilon_receptor_(FCERI)_signaling	115	12	3.52041	3.4087	0.000189181	0.00349985	LYN;NFATC2;PSMB10;PSME1;TAB2;PSME2;LCP2;CARD11;BTK;FCER1G;VAV1;SYK
	Reactome_MHC_class_II_antigen_presentation	83	10	2.54082	3.93574	0.000200693	0.00366581	CD74;HLA-DRA;HLA-DPB1;HLA-DRB4;HLA-DMB;HLA-DRB1;HLA-DQB1;HLA-DPA1;HLA-DMA;HLA-DRB5
	Reactome_VEGFA-VEGFR2_Pathway	86	10	2.63265	3.79845	0.000269752	0.00486566	PRKCD;NCF2;PRKCB;PTK2B;NCF4;CYBA;NCKAP1L;NCF1;CYBB;VAV1
	Reactome_Regulation_of_actin_dynamics_for_phagocytic_cup_formation	58	8	1.77551	4.50575	0.000345565	0.00615617	ARPC1B;WAS;FCGR1A;NCKAP1L;FCGR3A;BTK;VAV1;SYK
	KEGG_Platelet_activation	89	10	2.72449	3.67041	0.000357691	0.00629449	PIK3CD;LYN;FERMT3;BTK;APBB1IP;PLCB2;TBXAS1;SYK;LCP2;FCER1G
	Reactome_Signaling_by_VEGF	90	10	2.7551	3.62963	0.00039185	0.00681252	PRKCD;NCF2;PRKCB;PTK2B;NCF4;CYBA;NCKAP1L;NCF1;CYBB;VAV1
	KEGG_Measles	76	9	2.32653	3.86842	0.000476541	0.00818629	PIK3CD;DDX58;STAT1;JAK2;MX1;TAB2;OAS3;OAS2;STAT2
	Reactome_C-type_lectin_receptors_(CLRs)	110	11	3.36735	3.26667	0.000506906	0.00860547	NFATC2;LYN;PRKCD;PYCARD;PSMB10;PSME1;TAB2;PSME2;CARD11;FCER1G;SYK
	Reactome_Platelet_activation,_signaling_and_aggregation	208	16	6.36735	2.51282	0.00059816	0.0100366	LYN;PRKCD;PLEK;PRKCB;APBB1IP;PTPN6;PIK3CD;FERMT3;GNB4;RAC2;LCP2;JAK2;FCER1G;SYK;VAV1;FAM49B
	Reactome_Growth_hormone_receptor_signaling	14	4	0.428571	9.33333	0.000670489	0.0111209	STAT1;LYN;JAK2;PTPN6
	Reactome_Interleukin_receptor_SHC_signaling	15	4	0.459184	8.71111	0.000892541	0.0146356	INPP5D;JAK2;PTPN6;PIK3CD
	Reactome_ROS,_RNS_production_in_phagocytes	26	5	0.795918	6.28205	0.000995948	0.0159684	NCF1;NCF4;NCF2;CYBB;CYBA
	Reactome_The_role_of_Nef_in_HIV-1_replication_and_disease_pathogenesis	26	5	0.795918	6.28205	0.000995948	0.0159684	HLA-A;DOCK2;CD4;B2M;HCK
	HALLMARK_TNFA_SIGNALING_VIA_NFKB	89	9	2.72449	3.30337	0.00150945	0.0236753	NFKBIE;CD44;KYNU;IFIT2;MARCKS;PLEK;DDX58;TNFAIP8;TAP1
	Reactome_CLEC7A_(Dectin-1)_signaling	89	9	2.72449	3.30337	0.00150945	0.0236753	NFATC2;PRKCD;PYCARD;PSMB10;PSME1;TAB2;PSME2;CARD11;SYK
	Reactome_G_alpha_(12/13)_signalling_events	61	7	1.86735	3.74863	0.00243998	0.037859	ABR;PREX1;GNB4;RAC2;ARHGEF6;FGD3;VAV1
	Reactome_Signaling_by_GPCR	239	16	7.31633	2.18689	0.00258676	0.0395632	PLCB2;ANXA1;PRKCD;RGS10;ARHGEF6;PIK3CD;PREX1;ADGRE5;RAC2;PRKCB;ABR;GNB4;JAK2;GPSM3;FGD3;VAV1
	Reactome_Detoxification_of_Reactive_Oxygen_Species	32	5	0.979592	5.10417	0.00262696	0.0395632	NCF1;NCF4;NCF2;CYBB;CYBA
	HALLMARK_APOPTOSIS	115	10	3.52041	2.84058	0.00263206	0.0395632	CD44;CASP4;CASP1;CD38;CD2;TAP1;PLCB2;ANXA1;ISG20;DPYD
	Reactome_Role_of_phospholipids_in_phagocytosis	20	4	0.612245	6.53333	0.00280955	0.0417957	PRKCD;FCGR1A;FCGR3A;SYK
	Reactome_Regulation_of_IFNG_signaling	10	3	0.306122	9.8	0.00289308	0.0421689	PTPN6;JAK2;STAT1
	Reactome_The_NLRP3_inflammasome	10	3	0.306122	9.8	0.00289308	0.0421689	CASP1;PSTPIP1;PYCARD
Brown	KEGG_Oxidative_phosphorylation	98	61	9.10294	6.70113	0	0	COX4I1;NDUFS1;MT-ND5;ATP6V1E1;MT-ND1;COX6A1;NDUFA4;ATP6V1G1;NDUFB3;NDUFS7;NDUFS5;NDUFA9;MT-ND2;NDUFA8;ATP6V0A4;NDUFB11;UQCRQ;NDUFA11;NDUFA5;COX6C;NDUFS4;ATP6AP1;UQCR10;UQCRB;COX7C;NDUFA3;NDUFC1;NDUFV1;NDUFS3;NDUFB7;NDUFB6;NDUFB8;NDUFB4;LHPP;NDUFA12;NDUFA2;NDUFA10;MT-CO1;COX7A2L;COX8A;UQCRC2;UQCRFS1;NDUFS2;NDUFS8;ATP6V1B1;NDUFB5;NDUFS6;CYC1;NDUFA6;NDUFC2;UQCRH;UQCRC1;NDUFV2;ATP6V1D;MT-CO2;COX5B;ND…
	KEGG_Lysosome	101	43	9.3816	4.58344	0	0	HEXA;NAGLU;ACP2;CTSD;NAPSA;ATP6V0A4;LGMN;CTSC;MANBA;GALNS;CTSS;ATP6AP1;GLA;IDS;HEXB;GLB1;GM2A;NEU1;CTSB;PLA2G15;AGA;SGSH;CTSZ;SORT1;ACP5;CTSL;CTSA;CTSO;GUSB;NPC1;DNASE2;LIPA;NPC2;CTSH;MAN2B1;ASAH1;GALC;FUCA1;GNPTG;TCIRG1;SCARB2;GNS;GAA
	KEGG_Non-alcoholic_fatty_liver_disease_(NAFLD)	114	51	10.5891	4.81626	0	0	COX4I1;NDUFS1;COX6A1;NDUFA4;NDUFB3;NDUFS7;NDUFS5;NDUFA9;NDUFA8;NDUFB11;UQCRQ;NDUFA11;NDUFA5;COX6C;NDUFS4;UQCR10;UQCRB;COX7C;NDUFA3;NDUFC1;NDUFV1;NDUFS3;NDUFB7;NDUFB6;IRS2;NDUFB8;NDUFB4;NDUFA2;NDUFA12;NDUFA10;MT-CO1;COX7A2L;COX8A;UQCRC2;UQCRFS1;MLX;NDUFS2;NDUFS8;NDUFB5;NDUFS6;CYC1;NDUFA6;NDUFC2;UQCRH;UQCRC1;NDUFV2;MT-CO2;COX5B;NDUFA7;COX5A;NDUFB1
	KEGG_Alzheimer's_disease	120	53	11.1465	4.75487	0	0	COX4I1;NDUFS1;LRP1;COX6A1;NDUFA4;NDUFB3;NDUFS7;NDUFS5;NDUFA9;NDUFA8;NDUFB11;UQCRQ;NDUFA11;NDUFA5;COX6C;NDUFS4;UQCR10;UQCRB;COX7C;NDUFA3;NDUFC1;NDUFV1;APOE;NDUFS3;NDUFB7;NDUFB6;NDUFB8;NDUFB4;NDUFA12;NDUFA2;NDUFA10;MT-CO1;COX7A2L;COX8A;UQCRC2;UQCRFS1;NDUFS2;NDUFS8;NDUFB5;NDUFS6;CYC1;NDUFA6;NDUFC2;UQCRH;UQCRC1;NDUFV2;CALML3;MT-CO2;COX5B;NDUFA7;COX5A;NDUFB1;MME
	KEGG_Parkinson's_disease	102	52	9.47449	5.48842	0	0	COX4I1;NDUFS1;MT-ND5;MT-ND1;COX6A1;NDUFA4;NDUFB3;NDUFS7;NDUFS5;NDUFA9;MT-ND2;NDUFA8;NDUFB11;UQCRQ;NDUFA11;NDUFA5;COX6C;NDUFS4;UQCR10;UQCRB;COX7C;NDUFA3;NDUFC1;NDUFV1;NDUFS3;NDUFB7;NDUFB6;NDUFB8;NDUFB4;NDUFA12;NDUFA2;NDUFA10;MT-CO1;COX7A2L;COX8A;UQCRC2;UQCRFS1;NDUFS2;NDUFS8;NDUFB5;NDUFS6;CYC1;NDUFA6;NDUFC2;UQCRH;UQCRC1;NDUFV2;MT-CO2;COX5B;NDUFA7;COX5A;NDUFB1
	KEGG_Huntington's_disease	134	49	12.4469	3.93673	0	0	COX4I1;NDUFS1;COX6A1;NDUFA4;NDUFB3;NDUFS7;NDUFS5;NDUFA9;NDUFA8;NDUFB11;UQCRQ;NDUFA11;NDUFA5;COX6C;NDUFS4;UQCR10;UQCRB;COX7C;NDUFA3;NDUFC1;NDUFV1;NDUFS3;NDUFB7;NDUFB6;NDUFB8;NDUFB4;NDUFA12;NDUFA2;NDUFA10;MT-CO1;COX7A2L;COX8A;UQCRC2;UQCRFS1;NDUFS2;NDUFS8;NDUFB5;NDUFS6;CYC1;NDUFA6;NDUFC2;UQCRH;UQCRC1;NDUFV2;MT-CO2;COX5B;NDUFA7;COX5A;NDUFB1
	HALLMARK_OXIDATIVE_PHOSPHORYLATION	179	60	16.6268	3.60863	0	0	NDUFS3;UQCRB;NDUFS2;UQCRC1;NDUFA9;NDUFS4;NDUFS1;NDUFA2;NDUFS8;NDUFS7;NDUFV1;COX5B;UQCRH;NDUFA6;COX8A;CYC1;NDUFB6;COX5A;UQCRC2;COX6A1;COX6C;NDUFB3;NDUFB8;NDUFB5;NDUFA4;NDUFB1;COX4I1;COX7C;UQCRFS1;ATP6V1F;NDUFS6;NDUFA7;NDUFV2;NDUFC1;NDUFA5;ATP6V1G1;NDUFA8;DLD;NDUFB7;ATP6V1D;COX7A2L;ATP6V1E1;NDUFA3;ATP6AP1;UQCRQ;DECR1;NDUFB4;UQCR10;ECHS1;ACAA1;ACADSB;LDHB;IDH1;TCIRG1;NQO2;NDUFC2;POR;MTRF1;GLUD1;ALDH…
	Reactome_Complex_I_biogenesis	52	34	4.83013	7.03915	0	0	NDUFA7;NDUFV1;NDUFC1;NDUFB1;NDUFS8;NDUFA6;NDUFB8;NDUFA12;NDUFS4;NDUFB11;NDUFB4;NDUFA9;NDUFA11;NDUFB7;NDUFA8;NDUFA5;NDUFC2;NDUFA10;MT-ND2;NDUFS2;NDUFS7;NDUFA2;MT-ND5;NDUFB3;NDUFB5;NDUFS5;NDUFAF5;NDUFS3;MT-ND1;NDUFV2;NDUFA3;NDUFS6;NDUFB6;NDUFS1
	Reactome_Respiratory_electron_transport	95	53	8.82428	6.00616	0	0	UQCRB;UQCRH;COX6A1;NDUFA6;NDUFB8;UQCRC1;NDUFA4;COX6C;NDUFA5;MT-ND2;NDUFS2;MT-ND5;NDUFS5;NDUFAF5;NDUFS1;NDUFA7;MT-CO1;NDUFC1;NDUFB1;COX7A2L;NDUFS4;NDUFB11;COX4I1;NDUFA8;NDUFB5;NDUFS3;NDUFV2;UQCRC2;MT-CO2;COX7C;NDUFS8;NDUFA12;NDUFB4;COX8A;NDUFB3;COX5B;MT-ND1;UQCRFS1;NDUFS6;NDUFV1;UQCR10;CYC1;NDUFA9;NDUFA11;NDUFB7;NDUFC2;NDUFA10;NDUFS7;NDUFA2;COX5A;UQCRQ;NDUFA3;NDUFB6
	Reactome_Respiratory_electron_transport,_ATP_synthesis_by_chemiosmotic_coupling,_and_heat_production_by_uncoupling_proteins.	98	54	9.10294	5.93215	0	0	UQCRB;UQCRH;COX6A1;NDUFA6;NDUFB8;UQCRC1;ATP5S;NDUFA4;COX6C;NDUFA5;MT-ND2;NDUFS2;MT-ND5;NDUFS5;NDUFAF5;NDUFS1;NDUFA7;MT-CO1;NDUFC1;NDUFB1;COX7A2L;NDUFS4;NDUFB11;COX4I1;NDUFA8;NDUFB5;NDUFS3;NDUFV2;UQCRC2;MT-CO2;COX7C;NDUFS8;NDUFA12;NDUFB4;COX8A;NDUFB3;COX5B;MT-ND1;UQCRFS1;NDUFS6;NDUFV1;UQCR10;CYC1;NDUFA9;NDUFA11;NDUFB7;NDUFC2;NDUFA10;NDUFS7;NDUFA2;COX5A;UQCRQ;NDUFA3;NDUFB6
	Reactome_The_citric_acid_(TCA)_cycle_and_respiratory_electron_transport	138	58	12.8184	4.52474	0	0	UQCRB;UQCRH;COX6A1;NDUFA6;NDUFB8;UQCRC1;LDHB;ATP5S;NDUFA4;ADHFE1;COX6C;NDUFA5;MT-ND2;NDUFS2;MT-ND5;NDUFS5;NDUFAF5;NDUFS1;NDUFA7;MT-CO1;NDUFC1;NDUFB1;COX7A2L;NDUFS4;NDUFB11;COX4I1;NDUFA8;D2HGDH;NDUFB5;NDUFS3;NDUFV2;UQCRC2;MT-CO2;COX7C;NDUFS8;NDUFA12;NDUFB4;COX8A;NDUFB3;DLD;COX5B;MT-ND1;UQCRFS1;NDUFS6;NDUFV1;UQCR10;CYC1;NDUFA9;NDUFA11;NDUFB7;NDUFC2;NDUFA10;NDUFS7;NDUFA2;COX5A;UQCRQ;NDUFA3;NDUFB6
	KEGG_Retrograde_endocannabinoid_signaling	83	35	7.70963	4.53977	1.33227e-15	1.60205e-13	NDUFS1;MT-ND5;MT-ND1;NDUFA4;NDUFB3;NDUFS7;NDUFS5;NDUFA9;MT-ND2;NDUFA8;PRKCA;NDUFB11;NDUFA11;NDUFA5;NDUFS4;NDUFA3;NDUFC1;NDUFV1;NDUFS3;NDUFB7;NDUFB6;NDUFB8;NDUFB4;NDUFA12;NDUFA2;NDUFA10;NDUFS2;NDUFS8;NDUFB5;NDUFS6;NDUFA6;NDUFC2;NDUFV2;NDUFA7;NDUFB1
	Reactome_Metabolism_of_amino_acids_and_derivatives	298	72	27.6804	2.60112	5.9952e-15	6.65468e-13	PYCR1;NNMT;SUOX;GLDC;HPD;FAU;KMO;HOGA1;RPL24;RPL6;DLD;RPL28;AGXT2;PAPSS2;RPS6;SRM;ACADSB;GATM;RPL26;GPT2;TST;PAH;MCCC1;MCCC2;ALDH18A1;AMT;RPL27A;SLC25A10;ACMSD;ASS1;RPL36AL;IYD;RPL27;RPL13;SARDH;RPL34;PYCR2;RPL26L1;RPL4;PIPOX;RPL38;BCAT1;RPL19;SLC3A2;PSAT1;TXNRD1;GLUL;RPL37A;RPS24;RPL13A;SLC44A1;CHDH;DAO;RPL35;ALDH4A1;ASNS;PRODH2;RPL8;ALDH6A1;CKMT2;ADI1;NQO1;GLUD1;CPS1;CKMT1A;DDO;AGMAT;RPL14;FTCD…
	KEGG_Cardiac_muscle_contraction	40	20	3.71549	5.38288	3.95395e-11	4.07539e-09	ATP1B3;COX4I1;SLC8A1;COX6C;CYC1;COX8A;UQCR10;UQCRB;COX6A1;COX7A2L;COX7C;UQCRC1;UQCRC2;UQCRFS1;UQCRH;MT-CO2;COX5B;COX5A;MT-CO1;UQCRQ
	HALLMARK_XENOBIOTIC_METABOLISM	157	40	14.5833	2.74287	1.65066e-09	1.58793e-07	DCXR;CYP27A1;ADH1C;UGDH;NQO1;PTS;ACOX2;EPHX1;IDH1;FMO1;POR;PTGES;AOX1;MCCC2;HACL1;DHPS;PAPSS2;ALDH2;CROT;CES1;CYP4F2;MT2A;FABP1;ACP2;ABCC2;NPC1;BPHL;PYCR1;UPP1;APOE;PTGDS;EPHA2;ACOX1;HPRT1;PGD;MAN1A1;REG1A;ANGPTL3;PC;BCAT1
	Reactome_Biological_oxidations	138	34	12.8184	2.65243	6.98703e-08	6.30142e-06	GLYATL1;ACSM2A;NNMT;GLYAT;POR;UGT2B7;UGT3A1;ADH1C;N6AMT1;ACY1;NQO2;BPHL;ALDH2;ADH1A;UGP2;UGT2B4;CYP51A1;ACSM2B;UGDH;FMO1;ADH1B;CYP4A11;ALDH1B1;GSTM1;DPEP1;PAPSS2;GSTT1;SULT1C2;CYP4F2;EPHX1;ADH6;CES1;SULT1B1;CYP27A1
	KEGG_Other_glycan_degradation	15	10	1.39331	7.17717	8.70811e-08	7.39165e-06	AGA;MAN2B1;HEXB;FUCA2;HEXA;NEU1;MAN2B2;GLB1;MANBA;FUCA1
	KEGG_Valine,_leucine_and_isoleucine_degradation	47	17	4.3657	3.894	4.40438e-07	3.53085e-05	HMGCS2;ACADSB;AACS;ABAT;ALDH6A1;ECHS1;OXCT1;ALDH1B1;ACAT2;AGXT2;ACAA1;BCAT1;MCCC1;ALDH2;DLD;AOX1;MCCC2
	KEGG_Glycosaminoglycan_degradation	14	9	1.30042	6.92084	6.35899e-07	4.82949e-05	IDS;HEXB;HEXA;GUSB;GNS;GLB1;SGSH;NAGLU;GALNS
	Reactome_Eukaryotic_Translation_Elongation	88	24	8.17407	2.93611	8.46341e-07	5.81557e-05	RPL13;RPL34;RPL35;RPL26;RPL26L1;RPL4;FAU;RPL38;RPL19;RPL8;RPL24;RPL6;RPL27A;RPL28;EEF1A2;RPL37A;RPL36AL;RPS24;RPL13A;RPL14;RPS6;RPL27;RPL29;RPL39
	Reactome_Eukaryotic_Translation_Termination	88	24	8.17407	2.93611	8.46341e-07	5.81557e-05	RPL13;RPL34;RPL35;RPL26;RPL26L1;RPL4;N6AMT1;FAU;RPL38;RPL19;RPL8;RPL24;RPL6;RPL27A;RPL28;RPL37A;RPL36AL;RPS24;RPL13A;RPL14;RPS6;RPL27;RPL29;RPL39
	KEGG_Arginine_and_proline_metabolism	40	15	3.71549	4.03716	1.23914e-06	8.12764e-05	CKMT2;GATM;ALDH18A1;ALDH1B1;P4HA2;HOGA1;ALDH4A1;CKMT1A;PYCR1;PYCR2;ALDH2;PRODH2;SRM;AGMAT;DAO
	Reactome_Peptide_chain_elongation	84	23	7.80252	2.94777	1.32834e-06	8.33387e-05	RPL13;RPL34;RPL35;RPL26;RPL26L1;RPL4;FAU;RPL38;RPL19;RPL8;RPL24;RPL6;RPL27A;RPL28;RPL37A;RPL36AL;RPS24;RPL13A;RPL14;RPS6;RPL27;RPL29;RPL39
	Reactome_Selenocysteine_synthesis	87	23	8.08118	2.84612	2.58326e-06	0.000155319	RPL13;RPL34;RPL35;RPL26;RPL26L1;RPL4;FAU;RPL38;RPL19;RPL8;RPL24;RPL6;RPL27A;RPL28;RPL37A;RPL36AL;RPS24;RPL13A;RPL14;RPS6;RPL27;RPL29;RPL39
	Reactome_Viral_mRNA_Translation	88	23	8.17407	2.81378	3.19786e-06	0.000184581	RPL13;RPL34;RPL35;RPL26;RPL26L1;RPL4;FAU;RPL38;RPL19;RPL8;RPL24;RPL6;RPL27A;RPL28;RPL37A;RPL36AL;RPS24;RPL13A;RPL14;RPS6;RPL27;RPL29;RPL39
	KEGG_Fatty_acid_degradation	38	14	3.52971	3.96633	3.60538e-06	0.000200099	ADH1A;ACADSB;ECHS1;ALDH1B1;ADH1B;ACOX1;ACAT2;CYP4A11;ACSL3;ADH1C;ECI2;ACAA1;ALDH2;ADH6
	Reactome_Selenoamino_acid_metabolism	108	26	10.0318	2.59175	3.93262e-06	0.000210177	RPL13;RPL34;NNMT;RPL35;RPL26;RPL26L1;RPL4;FAU;RPL38;RPL19;RPL8;RPL24;RPL6;RPL27A;TXNRD1;RPL28;PAPSS2;RPL37A;RPL36AL;RPS24;RPL13A;RPL14;RPS6;RPL27;RPL29;RPL39
	Reactome_Nonsense_Mediated_Decay_(NMD)_independent_of_the_Exon_Junction_Complex_(EJC)	90	23	8.35984	2.75125	4.84322e-06	0.000249599	RPL13;RPL34;RPL35;RPL26;RPL26L1;RPL4;FAU;RPL38;RPL19;RPL8;RPL24;RPL6;RPL27A;RPL28;RPL37A;RPL36AL;RPS24;RPL13A;RPL14;RPS6;RPL27;RPL29;RPL39
	HALLMARK_FATTY_ACID_METABOLISM	137	30	12.7255	2.35746	5.82043e-06	0.000289617	ACAA1;ACOX1;CYP4A11;DECR1;FABP1;IDH1;ME1;S100A10;ECHS1;ADH1C;PTS;HAO2;ACAT2;HPGD;HMGCS2;GPD1;UGDH;ECI2;FASN;BPHL;DLD;EPHX1;FMO1;CPOX;AADAT;REEP6;HSPH1;ACSM3;D2HGDH;GLUL
	KEGG_Butanoate_metabolism	22	10	2.04352	4.89352	1.02423e-05	0.000492656	ACSM2A;ACSM3;HMGCS2;AACS;ABAT;ECHS1;OXCT1;ACAT2;ACSM2B;BDH1
	KEGG_Pentose_and_glucuronate_interconversions	18	9	1.67197	5.38288	1.09647e-05	0.000510388	AKR1B1;UGP2;AKR1B10;SORD;GUSB;UGDH;UGT2B4;UGT2B7;DCXR
	Reactome_SLC-mediated_transmembrane_transport	121	27	11.2393	2.40228	1.1807e-05	0.00053242	SLC8A1;SLC2A9;SLC39A14;SLC7A7;SLC2A1;SLC5A2;SLC15A4;SLC12A1;SLC6A19;SLC5A10;SLC16A7;SLC22A8;SLC3A2;RUNX1;SLC13A3;AHCYL2;SLC4A4;SLC25A10;SLC2A2;SLC13A2;SLC22A6;SLC2A3;SLC5A12;SLC22A2;SLC43A2;SLC44A1;SLC7A8
	Reactome_Neutrophil_degranulation	408	64	37.898	1.68875	1.38187e-05	0.000604255	ATP6AP2;GGH;CSTB;B4GALT1;ACPP;PRCP;GAA;CTSC;CTSZ;ALDH3B1;NPC2;CREG1;ITGAV;PADI2;GALNS;RNASE2;MME;CTSB;CTSD;ITGAX;TCIRG1;GLA;ANXA2;GUSB;CTSA;GM2A;MANBA;CD14;CANT1;NEU1;HEXB;AGA;MAN2B1;SLPI;CHIT1;CPNE1;CTSH;QSOX1;DSC1;RAB31;PRSS2;ANPEP;FUCA2;SLC2A3;ATP6V1D;NHLRC3;IMPDH1;NFASC;DNAJC5;RAP2C;CHI3L1;GNS;FUCA1;ACAA1;SLC15A4;MGAM;GLB1;ASAH1;IQGAP2;CTSS;NDUFC2;IDH1;AMPD3;PIGR
	Reactome_Glycosphingolipid_metabolism	32	12	2.97239	4.03716	1.46561e-05	0.000606921	GALC;HEXB;CTSA;GM2A;GLB1;ASAH1;GLTP;HEXA;GLA;ARSF;SUMF2;NEU1
	KEGG_Drug_metabolism_-_cytochrome_P450	37	13	3.43682	3.78256	1.47209e-05	0.000606921	ADH1A;FMO4;FMO5;ADH1B;ALDH3B1;GSTM1;GSTT1;FMO1;UGT2B4;ADH1C;UGT2B7;ADH6;AOX1
	Reactome_Formation_of_a_pool_of_free_40S_subunits	96	23	8.91717	2.57929	1.54212e-05	0.000618135	RPL13;RPL34;RPL35;RPL26;RPL26L1;RPL4;FAU;RPL38;RPL19;RPL8;RPL24;RPL6;RPL27A;RPL28;RPL37A;RPL36AL;RPS24;RPL13A;RPL14;RPS6;RPL27;RPL29;RPL39
	KEGG_Retinol_metabolism	25	10	2.32218	4.3063	3.9993e-05	0.0015434	ALDH1A2;ADH1A;DHRS4;ADH1B;CYP4A11;UGT2B4;ADH1C;UGT2B7;ADH6;AOX1
	KEGG_Glycine,_serine_and_threonine_metabolism	35	12	3.25105	3.69111	4.17135e-05	0.0015434	GLDC;AMT;GATM;PIPOX;AGXT2;SDSL;SARDH;CHDH;PGAM2;PSAT1;DLD;DAO
	KEGG_Pyruvate_metabolism	35	12	3.25105	3.69111	4.17135e-05	0.0015434	ALDH1B1;LDHB;PCK2;ACAT2;ACYP2;PC;ME2;ALDH2;DLD;PCK1;ME1;LDHD
	KEGG_Drug_metabolism_-_other_enzymes	26	10	2.41507	4.14067	5.96376e-05	0.00215143	TK2;UPP1;IMPDH1;HPRT1;DPYS;ITPA;GUSB;UGT2B4;CES1;UGT2B7
	Reactome_SRP-dependent_cotranslational_protein_targeting_to_membrane	105	23	9.75315	2.35821	7.07674e-05	0.00249067	RPL13;RPL34;RPL35;RPL26;RPL26L1;RPL4;FAU;RPL38;RPL19;RPL8;RPL24;RPL6;RPL27A;RPL28;RPL37A;RPL36AL;RPS24;RPL13A;RPL14;RPS6;RPL27;RPL29;RPL39
	KEGG_Biosynthesis_of_amino_acids	66	17	6.13055	2.773	7.50156e-05	0.00254492	ACY1;GPT2;ALDH18A1;ACO1;GLUL;ALDOB;CPS1;SDSL;PC;PGAM2;PSAT1;PYCR1;IDH1;BCAT1;PYCR2;PAH;ASS1
	Reactome_Phase_I_-_Functionalization_of_compounds	60	16	5.57323	2.87087	7.74422e-05	0.00254492	POR;ADH1C;NQO2;BPHL;ALDH2;ADH1A;CYP51A1;FMO1;ADH1B;CYP4A11;ALDH1B1;CYP4F2;EPHX1;ADH6;CES1;CYP27A1
	Reactome_Collagen_formation	54	15	5.01591	2.99049	7.75997e-05	0.00254492	CTSL;LAMA3;PLOD1;DST;P3H2;COL4A3;P4HA2;CTSB;PLOD3;PLOD2;COLGALT1;ITGB4;P3H1;CTSS;CRTAP
	HALLMARK_ESTROGEN_RESPONSE_LATE	127	26	11.7967	2.20401	8.21751e-05	0.00259301	TPD52L1;ANXA9;ASS1;KRT19;DNAJC12;RAB31;FKBP5;WFS1;DHCR7;MYOF;DLG5;PAPSS2;ACOX2;GLA;PTGES;UGDH;DCXR;SFN;HPRT1;PRKAR2B;HMGCS2;SORD;ALDH3B1;COX6C;ST14;TST
	Reactome_L13a-mediated_translational_silencing_of_Ceruloplasmin_expression	106	23	9.84604	2.33596	8.26602e-05	0.00259301	RPL13;RPL34;RPL35;RPL26;RPL26L1;RPL4;FAU;RPL38;RPL19;RPL8;RPL24;RPL6;RPL27A;RPL28;RPL37A;RPL36AL;RPS24;RPL13A;RPL14;RPS6;RPL27;RPL29;RPL39
	Reactome_Cellular_hexose_transport	10	6	0.928872	6.45945	9.50484e-05	0.00283605	SLC2A1;SLC2A3;SLC5A2;SLC2A9;SLC5A10;SLC2A2
	Reactome_Metallothioneins_bind_metals	10	6	0.928872	6.45945	9.50484e-05	0.00283605	MT1H;MT1B;MT1E;MT1G;MT2A;MT1F
	Reactome_GTP_hydrolysis_and_joining_of_the_60S_ribosomal_subunit	107	23	9.93893	2.31413	9.63039e-05	0.00283605	RPL13;RPL34;RPL35;RPL26;RPL26L1;RPL4;FAU;RPL38;RPL19;RPL8;RPL24;RPL6;RPL27A;RPL28;RPL37A;RPL36AL;RPS24;RPL13A;RPL14;RPS6;RPL27;RPL29;RPL39
	Reactome_Nonsense_Mediated_Decay_(NMD)_enhanced_by_the_Exon_Junction_Complex_(EJC)	108	23	10.0318	2.29271	0.000111918	0.00316661	RPL13;RPL34;RPL35;RPL26;RPL26L1;RPL4;FAU;RPL38;RPL19;RPL8;RPL24;RPL6;RPL27A;RPL28;RPL37A;RPL36AL;RPS24;RPL13A;RPL14;RPS6;RPL27;RPL29;RPL39
	Reactome_Nonsense-Mediated_Decay_(NMD)	108	23	10.0318	2.29271	0.000111918	0.00316661	RPL13;RPL34;RPL35;RPL26;RPL26L1;RPL4;FAU;RPL38;RPL19;RPL8;RPL24;RPL6;RPL27A;RPL28;RPL37A;RPL36AL;RPS24;RPL13A;RPL14;RPS6;RPL27;RPL29;RPL39
	KEGG_Alanine,_aspartate_and_glutamate_metabolism	29	10	2.69373	3.71233	0.000173861	0.00472524	GPT2;ABAT;GLUD1;ASNS;GLUL;CPS1;AGXT2;ALDH4A1;DDO;ASS1
	KEGG_Galactose_metabolism	24	9	2.22929	4.03716	0.000176828	0.00472524	AKR1B1;UGP2;GLA;GLB1;AKR1B10;GALK1;B4GALT1;GAA;MGAM
	Reactome_Transferrin_endocytosis_and_recycling	24	9	2.22929	4.03716	0.000176828	0.00472524	ATP6V1F;ATP6V1B1;TFRC;ATP6V1D;ATP6V1E1;TCIRG1;ATP6AP1;ATP6V1G1;ATP6V0A4
	Reactome_Ethanol_oxidation	11	6	1.02176	5.87223	0.000192717	0.00488852	ADH1B;ALDH1B1;ADH1C;ADH6;ALDH2;ADH1A
	Reactome_Response_to_metal_ions	11	6	1.02176	5.87223	0.000192717	0.00488852	MT1H;MT1B;MT1E;MT1G;MT2A;MT1F
	KEGG_PPAR_signaling_pathway	52	14	4.83013	2.89847	0.000193102	0.00488852	ACOX2;CYP27A1;HMGCS2;FABP7;PLTP;PCK2;ACOX1;FABP1;ACSL3;ACAA1;APOA5;PLIN4;PCK1;ME1
	Reactome_Metabolism_of_carbohydrates	188	33	17.4628	1.88973	0.00022864	0.00568842	SGSH;HEXB;MAN2B1;PFKFB2;B4GALT1;MAN2B2;GAA;GALK1;GLCE;SDC1;SLC2A1;ALDOB;GNS;TKFC;NAGLU;UGP2;AKR1B1;PCK2;PCK1;GLB1;HEXA;IDS;SLC25A10;SORD;PC;GUSB;PAPSS2;PHKA1;PGAM2;PGD;MANBA;DCXR;HS2ST1
	Reactome_Cap-dependent_Translation_Initiation	114	23	10.5891	2.17204	0.000262261	0.00630738	RPL13;RPL34;RPL35;RPL26;RPL26L1;RPL4;FAU;RPL38;RPL19;RPL8;RPL24;RPL6;RPL27A;RPL28;RPL37A;RPL36AL;RPS24;RPL13A;RPL14;RPS6;RPL27;RPL29;RPL39
	Reactome_Eukaryotic_Translation_Initiation	114	23	10.5891	2.17204	0.000262261	0.00630738	RPL13;RPL34;RPL35;RPL26;RPL26L1;RPL4;FAU;RPL38;RPL19;RPL8;RPL24;RPL6;RPL27A;RPL28;RPL37A;RPL36AL;RPS24;RPL13A;RPL14;RPS6;RPL27;RPL29;RPL39
	Reactome_Insulin_receptor_recycling	21	8	1.95063	4.10124	0.000360451	0.00852674	ATP6V1F;ATP6V1B1;ATP6V1D;ATP6V1E1;TCIRG1;ATP6AP1;ATP6V1G1;ATP6V0A4
	Reactome_Transport_of_small_molecules	403	58	37.4335	1.54941	0.000398569	0.00927638	TFRC;ACO1;ABCC4;ATP6V0A4;SLC12A1;SLC6A19;ABCC2;SLC5A10;ATP6V1F;APOA5;AHCYL2;SLC4A4;SLC22A6;LIPA;NPC2;ANGPTL3;SLC8A1;ATP9A;SLC5A2;SLC16A7;TCIRG1;SLC25A10;SLC13A2;LMF1;VLDLR;MYO5B;ABCB1;SLC2A9;ATP2B1;MTTP;PRKAR2B;PLTP;SLC22A8;SLC3A2;SLC13A3;APOE;ATP1B3;SLC2A3;ANO10;ATP6V1D;LPA;SLC44A1;SLC2A2;SLC39A14;SLC7A7;NPC1;SLC2A1;ATP6V1E1;SLC15A4;CLCN7;ATP6AP1;ATP6V1B1;RUNX1;SLC5A12;SLC22A2;SLC43A2;SLC7A8;ATP…
	Reactome_Extracellular_matrix_organization	186	32	17.277	1.85217	0.000411268	0.00942	CTSL;NCAM1;PRKCA;LAMA3;PLOD1;DST;P3H2;ITGA3;PTPRS;COL4A3;SDC1;MMP14;P4HA2;CTSB;CTSD;PLOD3;ITGAX;SPP1;ITGB3;ITGA5;PRSS2;PLOD2;COLGALT1;ITGB4;P3H1;CTSS;ICAM1;ITGB6;ITGB5;CRTAP;ITGAV;LAMA1
	HALLMARK_EPITHELIAL_MESENCHYMAL_TRANSITION	148	27	13.7473	1.96402	0.000446142	0.00991864	ITGAV;NNMT;SPP1;ITGB5;CDH11;LAMA3;QSOX1;ITGA5;SDC1;PLOD2;FUCA1;LAMA1;PFN2;ANPEP;MMP14;PLOD1;CALU;SFRP1;PLOD3;DST;LRP1;ITGB3;PRSS2;CADM1;CAPG;PVR;GPX7
	Reactome_Sphingolipid_metabolism	56	14	5.20168	2.69144	0.000446786	0.00991864	HEXB;PPM1L;GALC;GLB1;ASAH1;GLTP;HEXA;GLA;SUMF2;CTSA;GM2A;ARSF;NEU1;ALDH3B1
	Reactome_Histidine,_lysine,_phenylalanine,_tyrosine,_proline_and_tryptophan_catabolism	38	11	3.52971	3.1164	0.000472911	0.0103395	PIPOX;HPD;PAH;ALDH4A1;KMO;SLC3A2;FTCD;DLD;AADAT;ACMSD;PRODH2
	KEGG_Renin-angiotensin_system	17	7	1.57908	4.43296	0.000488865	0.0105288	CTSA;NLN;ACE;ANPEP;ATP6AP2;PRCP;MME
	KEGG_Mineral_absorption	33	10	3.06528	3.26235	0.000570677	0.0121101	ATP1B3;SLC8A1;MT1B;ATP2B1;MT1G;MT1E;MT2A;MT1F;MT1H;SLC6A19
	HALLMARK_P53_PATHWAY	113	22	10.4962	2.09599	0.000595363	0.0124509	SFN;RRAD;DCXR;S100A10;FUCA1;EPHX1;SDC1;PROCR;ITGB4;VWA5A;ABAT;CTSD;NUPR1;EPHA2;UPP1;TPD52L1;IFI30;GM2A;ST14;LDHB;SLC3A2;BAIAP2
	KEGG_Ascorbate_and_aldarate_metabolism	13	6	1.20753	4.96881	0.000608271	0.0125391	ALDH1B1;UGDH;UGT2B4;MIOX;ALDH2;UGT2B7
	Reactome_Glyoxylate_metabolism_and_glycine_degradation	28	9	2.60084	3.46042	0.000665412	0.0135238	DDO;HOGA1;ALDH4A1;AMT;DLD;GLDC;DAO;AGXT2;PRODH2
	KEGG_beta-Alanine_metabolism	23	8	2.1364	3.74461	0.00073447	0.0144626	ABAT;ALDH6A1;ECHS1;ALDH1B1;ALDH3B1;DPYS;ALDH2;SRM
	Reactome_Amino_acid_synthesis_and_interconversion_(transamination)	23	8	2.1364	3.74461	0.00073447	0.0144626	GLUD1;GLUL;PYCR1;ALDH18A1;PYCR2;GPT2;PSAT1;ASNS
	Reactome_Phase_II_-_Conjugation_of_compounds	72	16	6.68788	2.39239	0.000741673	0.0144626	GLYATL1;ACSM2A;NNMT;GLYAT;UGT2B7;UGT3A1;N6AMT1;UGP2;UGT2B4;ACSM2B;UGDH;GSTM1;PAPSS2;GSTT1;SULT1C2;SULT1B1
	KEGG_Vibrio_cholerae_infection	40	11	3.71549	2.96058	0.000765092	0.0147204	ATP6AP1;ATP6V1E1;PLCG2;ATP6V1G1;ATP6V1D;ATP6V0A4;TCIRG1;ATP6V1B1;PRKCA;ATP6V1F;PDIA4
	KEGG_Glycolysis_/_Gluconeogenesis	59	14	5.48034	2.55459	0.000788	0.0149616	MINPP1;ADH1A;ALDH1B1;ADH1B;ALDH3B1;LDHB;PCK2;ALDOB;PGAM2;ADH1C;ALDH2;DLD;PCK1;ADH6
	KEGG_Carbon_metabolism	109	21	10.1247	2.07414	0.000907913	0.0170145	GPT2;ACO1;ALDH6A1;ME2;AMT;SDSL;PGAM2;DLD;PGD;GLDC;ACAT2;ALDOB;PC;PSAT1;IDH1;ME1;TKFC;HAO2;ECHS1;GLUD1;CPS1
	Reactome_Fatty_acid_metabolism	133	24	12.354	1.94269	0.00106931	0.0197823	HAO2;ACOX2;FASN;PTGES;ECI2;ACAA1;ACAD10;HACD3;ACOT11;ACSM3;ACOX1;HPGD;HACL1;PON2;CYP4A11;ACSF2;PTGDS;CROT;ACOT7;DPEP1;DECR1;CYP4F2;ECHS1;ACSL3
	KEGG_Rheumatoid_arthritis	48	12	4.45858	2.69144	0.00112949	0.0206311	IL18;ATP6V1E1;ATP6V1G1;ATP6V0A4;ATP6AP1;ACP5;ICAM1;CTSL;ATP6V1B1;ATP6V1D;TCIRG1;ATP6V1F
	KEGG_Ribosome	126	23	11.7038	1.96518	0.00114794	0.020706	RPL14;RPL19;RPL27A;RPL13A;FAU;RPL39;RPL36AL;RPL27;RPS6;RPL24;RPL29;RPS24;RPL13;RPL38;RPL26L1;RPL4;RPL28;RPL34;RPL37A;RPL35;RPL8;RPL26;RPL6
	KEGG_Bile_secretion	30	9	2.78661	3.22973	0.00116399	0.0207363	ATP1B3;ABCB1;EPHX1;SLC2A1;ABCC2;ABCC4;UGT2B4;SLC4A4;SLC22A8
	Reactome_Glycosaminoglycan_metabolism	55	13	5.10879	2.54463	0.0012505	0.0220057	SGSH;HEXB;B4GALT1;GLCE;SDC1;GNS;NAGLU;GLB1;HEXA;IDS;GUSB;PAPSS2;HS2ST1
	Reactome_HS-GAG_degradation	15	6	1.39331	4.3063	0.00150855	0.0259147	SGSH;SDC1;GLB1;NAGLU;IDS;GUSB
	Reactome_Metabolism_of_Angiotensinogen_to_Angiotensins	15	6	1.39331	4.3063	0.00150855	0.0259147	CTSZ;MME;CTSD;ACE;ATP6AP2;ANPEP
	HALLMARK_ADIPOGENESIS	161	27	14.9548	1.80544	0.00168525	0.0286095	ACOX1;IDH1;DECR1;TST;MCCC1;SLC25A10;ME1;ECHS1;APOE;UQCR10;GPX3;CYC1;ALDH2;REEP6;NDUFA5;ATP1B3;DLD;UQCRC1;APLP2;COX8A;DHCR7;NDUFS3;UQCRQ;COX6A1;DNAJB9;NDUFB7;POR
	Reactome_Heparan_sulfate/heparin_(HS-GAG)_metabolism	26	8	2.41507	3.31254	0.00182142	0.0305617	SGSH;GLCE;SDC1;GUSB;GLB1;NAGLU;IDS;HS2ST1
	Reactome_Influenza_Viral_RNA_Transcription_and_Replication	131	23	12.1682	1.89017	0.00196605	0.0326094	RPL13;RPL34;RPL35;RPL26;RPL26L1;RPL4;FAU;RPL38;RPL19;RPL8;RPL24;RPL6;RPL27A;RPL28;RPL37A;RPL36AL;RPS24;RPL13A;RPL14;RPS6;RPL27;RPL29;RPL39
	KEGG_ECM-receptor_interaction	58	13	5.38745	2.41301	0.00209753	0.0343947	LAMA1;ITGB6;SDC1;ITGB4;ITGB3;ITGA3;CHAD;ITGA5;LAMA3;ITGB5;ITGAV;COL4A3;SPP1
	KEGG_Phagosome	124	22	11.518	1.91005	0.00212976	0.0345309	FCGR2B;TUBB3;ATP6V1E1;TFRC;ATP6V1G1;ITGB3;ITGA5;ATP6V0A4;ITGAV;CTSS;ATP6AP1;CD14;C1R;TUBB6;DYNC1I1;CTSL;ITGB5;ATP6V1B1;TUBB2A;ATP6V1D;TCIRG1;ATP6V1F
	KEGG_Proximal_tubule_bicarbonate_reclamation	16	6	1.48619	4.03716	0.00222624	0.0356941	ATP1B3;GLUD1;PCK2;SLC25A10;PCK1;SLC4A4
	KEGG_Metabolism_of_xenobiotics_by_cytochrome_P450	39	10	3.6226	2.76045	0.00235208	0.0369503	ADH1A;EPHX1;ADH1B;ALDH3B1;GSTM1;GSTT1;UGT2B4;ADH1C;UGT2B7;ADH6
	Reactome_Transport_of_inorganic_cations/anions_and_amino_acids/oligopeptides	52	12	4.83013	2.4844	0.00237113	0.0369503	SLC8A1;SLC7A7;SLC15A4;SLC12A1;SLC6A19;SLC3A2;AHCYL2;SLC4A4;SLC25A10;SLC5A12;SLC43A2;SLC7A8
	KEGG_Glyoxylate_and_dicarboxylate_metabolism	27	8	2.50795	3.18985	0.00238141	0.0369503	GLDC;HAO2;AMT;ACO1;GLUL;ACAT2;HOGA1;DLD
	KEGG_Collecting_duct_acid_secretion	22	7	2.04352	3.42547	0.00283922	0.043585	ATP6V1E1;ATP6V1G1;ATP6V1D;ATP6V0A4;TCIRG1;ATP6V1B1;ATP6V1F
	HALLMARK_MTORC1_SIGNALING	159	26	14.7691	1.76044	0.0029275	0.044298	CTSC;ACSL3;TFRC;PLOD2;PSAT1;MTHFD2;VLDLR;IDH1;SLC2A1;NUPR1;PSMG1;NAMPT;LGMN;GLA;ASNS;HPRT1;DHCR7;IFI30;CYP51A1;TXNRD1;SLC2A3;ATP6V1D;ME1;BCAT1;SORD;SYTL2
	HALLMARK_GLYCOLYSIS	151	25	14.026	1.78241	0.00294706	0.044298	ALDOB;SLC25A10;GUSB;SDC1;PC;HS2ST1;PGAM2;GALK1;PLOD2;QSOX1;ME2;P4HA2;MIOX;ME1;UGP2;IRS2;B4GALT1;VLDLR;GLCE;PLOD1;LHPP;PAM;IDH1;KIF2A;DLD
	KEGG_2-Oxocarboxylic_acid_metabolism	17	6	1.57908	3.79968	0.0031739	0.0472159	ACY1;IDH1;BCAT1;GPT2;ACO1;AADAT

## Sheet: pathway_Tumor_grade_protein
Pathway Database	(+/-) log10 (FDR)
REACTOME___TRANSLATION	64.5942
KEGG___RIBOSOME	31.3926
REACTOME___SRP-DEPENDENT COTRANSLATIONAL PROTEIN TARGETING TO MEMBRANE	31.1843
REACTOME___RRNA PROCESSING	31.1225
REACTOME___EUKARYOTIC TRANSLATION INITIATION	30.5771
REACTOME___CAP-DEPENDENT TRANSLATION INITIATION	30.5771
REACTOME___RRNA PROCESSING IN THE NUCLEUS AND CYTOSOL	30.1159
REACTOME___GTP HYDROLYSIS AND JOINING OF THE 60S RIBOSOMAL SUBUNIT	29.7659
REACTOME___L13A-MEDIATED TRANSLATIONAL SILENCING OF CERULOPLASMIN EXPRESSION	29.7659
REACTOME___FORMATION OF A POOL OF FREE 40S SUBUNITS	29.6022
REACTOME___MAJOR PATHWAY OF RRNA PROCESSING IN THE NUCLEOLUS AND CYTOSOL	29.3214
REACTOME___EUKARYOTIC TRANSLATION ELONGATION	29.2436
REACTOME___PEPTIDE CHAIN ELONGATION	27.9333
REACTOME___VIRAL MRNA TRANSLATION	27.3748
REACTOME___EUKARYOTIC TRANSLATION TERMINATION	26.653
REACTOME___NONSENSE MEDIATED DECAY (NMD) INDEPENDENT OF THE EXON JUNCTION COMPLEX (EJC)	26.065
REACTOME___SELENOAMINO ACID METABOLISM	25.9441
REACTOME___SELENOCYSTEINE SYNTHESIS	23.4156
REACTOME___INFLUENZA LIFE CYCLE	20.8345							0.346353
REACTOME___INFLUENZA INFECTION	20.3979
REACTOME___NONSENSE MEDIATED DECAY (NMD) ENHANCED BY THE EXON JUNCTION COMPLEX (EJC)	19.2115
REACTOME___INFLUENZA VIRAL RNA TRANSCRIPTION AND REPLICATION	19.2115
REACTOME___NONSENSE-MEDIATED DECAY (NMD)	19.2115
REACTOME___PROTEIN LOCALIZATION	18.1949
REACTOME___METABOLISM OF AMINO ACIDS AND DERIVATIVES	17.7211
REACTOME___REGULATION OF EXPRESSION OF SLITS AND ROBOS	16.3723
REACTOME___MITOCHONDRIAL TRANSLATION	15.4699
REACTOME___MITOCHONDRIAL TRANSLATION ELONGATION	14.4409
HALLMARK___OXIDATIVE_PHOSPHORYLATION	13.8985
REACTOME___MITOCHONDRIAL TRANSLATION INITIATION	13.8848
REACTOME___MITOCHONDRIAL TRANSLATION TERMINATION	13.7631
REACTOME___MITOCHONDRIAL PROTEIN IMPORT	13.433
REACTOME___ASPARAGINE N-LINKED GLYCOSYLATION	13.1032
REACTOME___ACTIVATION OF THE MRNA UPON BINDING OF THE CAP-BINDING COMPLEX AND EIFS, AND SUBSEQUENT BINDING TO 43S	12.3579
REACTOME___TRANSLATION INITIATION COMPLEX FORMATION	12.304
HALLMARK___MTORC1_SIGNALING	12.0935
REACTOME___FORMATION OF THE TERNARY COMPLEX, AND SUBSEQUENTLY, THE 43S COMPLEX	12.0048
REACTOME___RIBOSOMAL SCANNING AND START CODON RECOGNITION	11.9921
REACTOME___RRNA MODIFICATION IN THE NUCLEUS AND CYTOSOL	11.2337
REACTOME___SIGNALING BY ROBO RECEPTORS	10.97
REACTOME___NEUTROPHIL DEGRANULATION	10.889
KEGG___PROTEIN PROCESSING IN ENDOPLASMIC RETICULUM	10.8086
HALLMARK___PROTEIN_SECRETION	10.3843
REACTOME___INTRA-GOLGI AND RETROGRADE GOLGI-TO-ER TRAFFIC	10.3084
REACTOME___TRNA AMINOACYLATION	10.0113
REACTOME___THE CITRIC ACID (TCA) CYCLE AND RESPIRATORY ELECTRON TRANSPORT	8.34924
KEGG___N-GLYCAN BIOSYNTHESIS	7.94624
KEGG___AMINOACYL-TRNA BIOSYNTHESIS	7.71562
REACTOME___TRANSPORT TO THE GOLGI AND SUBSEQUENT MODIFICATION	7.35196
HALLMARK___MYC_TARGETS_V2	7.13147
REACTOME___CRISTAE FORMATION	5.96187
KEGG___RIBOSOME BIOGENESIS IN EUKARYOTES	5.86731
REACTOME___PYRUVATE METABOLISM AND CITRIC ACID (TCA) CYCLE	5.8557
KEGG___PEROXISOME	5.46274
REACTOME___FATTY ACID METABOLISM	5.38028
REACTOME___ER TO GOLGI ANTEROGRADE TRANSPORT	5.38028
REACTOME___COPI-DEPENDENT GOLGI-TO-ER RETROGRADE TRAFFIC	5.27853
REACTOME___INFECTIOUS DISEASE	5.25635
REACTOME___MITOCHONDRIAL CALCIUM ION TRANSPORT	5.20044
REACTOME___MITOCHONDRIAL TRNA AMINOACYLATION	5.13496
REACTOME___PEROXISOMAL PROTEIN IMPORT	4.99998
HALLMARK___ADIPOGENESIS	4.93648
REACTOME___RAB GERANYLGERANYLATION	4.77253
KEGG___LYSOSOME	4.71987
REACTOME___CYTOSOLIC TRNA AMINOACYLATION	4.61524
HALLMARK___GLYCOLYSIS	4.57791
REACTOME___COPI-MEDIATED ANTEROGRADE TRANSPORT	4.47223
REACTOME___CALNEXIN/CALRETICULIN CYCLE	4.45893
REACTOME___CITRIC ACID CYCLE (TCA CYCLE)	4.40744
REACTOME___GOLGI-TO-ER RETROGRADE TRANSPORT	4.34662
REACTOME___RETROGRADE TRANSPORT AT THE TRANS-GOLGI-NETWORK	4.28253
HALLMARK___UNFOLDED_PROTEIN_RESPONSE	4.19486
REACTOME___IRE1ALPHA ACTIVATES CHAPERONES	4.13582
HALLMARK___XENOBIOTIC_METABOLISM	4.13069
KEGG___CITRATE CYCLE (TCA CYCLE)	4.07262
REACTOME___MITOPHAGY	4.05766
HALLMARK___PEROXISOME	3.98662
HALLMARK___FATTY_ACID_METABOLISM	3.85031
REACTOME___PROCESSING OF SMDT1	3.81029
KEGG___PROTEIN EXPORT	3.74388
REACTOME___XBP1(S) ACTIVATES CHAPERONE GENES	3.74388
HALLMARK___EPITHELIAL_MESENCHYMAL_TRANSITION	3.71449
REACTOME___RESPIRATORY ELECTRON TRANSPORT, ATP SYNTHESIS BY CHEMIOSMOTIC COUPLING, AND HEAT PRODUCTION BY UNCOUPLING PROTEINS.	3.71449
REACTOME___INTRA-GOLGI TRAFFIC	3.6959
KEGG___MUCIN TYPE O-GLYCAN BIOSYNTHESIS	3.35307
REACTOME___PINK/PARKIN MEDIATED MITOPHAGY	3.35307
REACTOME___TRNA MODIFICATION IN THE MITOCHONDRION	3.30348
REACTOME___GLYCOSAMINOGLYCAN METABOLISM	3.25336
KEGG___RNA TRANSPORT	3.07132
HALLMARK___MYC_TARGETS_V1	3.00569
REACTOME___GLYOXYLATE METABOLISM AND GLYCINE DEGRADATION	2.80703
KEGG___VALINE, LEUCINE AND ISOLEUCINE DEGRADATION	2.75186
HALLMARK___INFLAMMATORY_RESPONSE	2.6749
REACTOME___N-GLYCAN TRIMMING IN THE ER AND CALNEXIN/CALRETICULIN CYCLE	2.59438
REACTOME___ABC-FAMILY PROTEINS MEDIATED TRANSPORT	2.5918
REACTOME___O-LINKED GLYCOSYLATION OF MUCINS	2.52145
REACTOME___RESPIRATORY ELECTRON TRANSPORT	2.51043
REACTOME___SPHINGOLIPID METABOLISM	2.45585
REACTOME___KERATAN SULFATE/KERATIN METABOLISM	2.41607
HALLMARK___UV_RESPONSE_UP	2.34426
REACTOME___PEROXISOMAL LIPID METABOLISM	2.31136
REACTOME___MITOCHONDRIAL IRON-SULFUR CLUSTER BIOGENESIS	2.31064
KEGG___CARBON METABOLISM	2.28535
KEGG___UBIQUINONE AND OTHER TERPENOID-QUINONE BIOSYNTHESIS	2.27529
KEGG___P53 SIGNALING PATHWAY	2.26743
REACTOME___ALPHA-LINOLENIC ACID (ALA) METABOLISM	2.21585
REACTOME___ALPHA-LINOLENIC (OMEGA3) AND LINOLEIC (OMEGA6) ACID METABOLISM	2.21585
REACTOME___MITOCHONDRIAL FATTY ACID BETA-OXIDATION	2.16838
REACTOME___CARGO CONCENTRATION IN THE ER	2.16044
REACTOME___ATTACHMENT OF GPI ANCHOR TO UPAR	2.12683
REACTOME___ER QUALITY CONTROL COMPARTMENT (ERQC)	2.10431
REACTOME___COPII-MEDIATED VESICLE TRANSPORT	2.10106
KEGG___LEGIONELLOSIS	2.03441
REACTOME___LDL CLEARANCE	2.00514
REACTOME___SYNTHESIS OF VERY LONG-CHAIN FATTY ACYL-COAS	2.00514
REACTOME___REPRODUCTION	-2.00814
REACTOME___TRANSCRIPTIONAL REGULATION BY E2F6	-2.00814
KEGG___T CELL RECEPTOR SIGNALING PATHWAY	-2.04418
KEGG___TNF SIGNALING PATHWAY	-2.04612
REACTOME___REGULATION OF PTEN GENE TRANSCRIPTION	-2.09359
KEGG___VIRAL CARCINOGENESIS	-2.10621
REACTOME___DNA REPAIR	-2.11449
REACTOME___REGULATION OF TP53 ACTIVITY	-2.12331
REACTOME___ERCC6 (CSB) AND EHMT2 (G9A) POSITIVELY REGULATE RRNA EXPRESSION	-2.12331
REACTOME___RUNX1 INTERACTS WITH CO-FACTORS WHOSE PRECISE EFFECT ON RUNX1 TARGETS IS NOT KNOWN	-2.12331
KEGG___HERPES SIMPLEX INFECTION	-2.20917
REACTOME___RNA POLYMERASE II PRE-TRANSCRIPTION EVENTS	-2.20917
KEGG___VASCULAR SMOOTH MUSCLE CONTRACTION	-2.22743
REACTOME___PPARA ACTIVATES GENE EXPRESSION	-2.22743
REACTOME___MEIOTIC SYNAPSIS	-2.26647
REACTOME___MEIOSIS	-2.28942
KEGG___CGMP-PKG SIGNALING PATHWAY	-2.31806
REACTOME___SIGNALING BY RECEPTOR TYROSINE KINASES	-2.31806
REACTOME___REGULATION OF LIPID METABOLISM BY PEROXISOME PROLIFERATOR-ACTIVATED RECEPTOR ALPHA (PPARALPHA)	-2.3327
REACTOME___REGULATION OF TP53 ACTIVITY THROUGH ACETYLATION	-2.34907
KEGG___TH1 AND TH2 CELL DIFFERENTIATION	-2.41553
REACTOME___NOTCH1 INTRACELLULAR DOMAIN REGULATES TRANSCRIPTION	-2.41553
REACTOME___PROCESSING OF CAPPED INTRONLESS PRE-MRNA	-2.49089
REACTOME___RUNX1 REGULATES GENES INVOLVED IN MEGAKARYOCYTE DIFFERENTIATION AND PLATELET FUNCTION	-2.55352
KEGG___FOCAL ADHESION	-2.55698
REACTOME___RHO GTPASE CYCLE	-2.61197
REACTOME___G ALPHA (12/13) SIGNALLING EVENTS	-2.61381
REACTOME___MYOGENESIS	-2.62913
REACTOME___CDO IN MYOGENESIS	-2.62913
KEGG___ADHERENS JUNCTION	-2.6825
HALLMARK___MITOTIC_SPINDLE	-2.80172
KEGG___TIGHT JUNCTION	-2.80172
KEGG___MAPK SIGNALING PATHWAY	-2.8789
REACTOME___ESTROGEN-DEPENDENT GENE EXPRESSION	-2.9924
REACTOME___PKMTS METHYLATE HISTONE LYSINES	-3.0491
REACTOME___SUMOYLATION OF TRANSCRIPTION COFACTORS	-3.0491
REACTOME___ESR-MEDIATED SIGNALING	-3.0514						0.00158489
REACTOME___DEACTIVATION OF THE BETA-CATENIN TRANSACTIVATING COMPLEX	-3.12386
REACTOME___TRANSCRIPTIONAL REGULATION BY RUNX1	-3.13891
REACTOME___FORMATION OF THE BETA-CATENIN:TCF TRANSACTIVATING COMPLEX	-3.44198
REACTOME___MRNA 3'-END PROCESSING	-3.44198
REACTOME___SUMO E3 LIGASES SUMOYLATE TARGET PROTEINS	-3.61804
REACTOME___PRE-NOTCH TRANSCRIPTION AND TRANSLATION	-3.62746
REACTOME___SUMOYLATION	-3.65871
REACTOME___TRANSCRIPTIONAL REGULATION OF WHITE ADIPOCYTE DIFFERENTIATION	-3.65871
REACTOME___HDACS DEACETYLATE HISTONES	-3.88321
REACTOME___CLEAVAGE OF GROWING TRANSCRIPT IN THE TERMINATION REGION	-3.992
REACTOME___RNA POLYMERASE II TRANSCRIPTION TERMINATION	-3.992
REACTOME___SIGNALING BY RHO GTPASES	-4.52594
REACTOME___OXIDATIVE STRESS INDUCED SENESCENCE	-4.76424
REACTOME___CELLULAR SENESCENCE	-5.06613
REACTOME___ACTIVATION OF ANTERIOR HOX GENES IN HINDBRAIN DEVELOPMENT DURING EARLY EMBRYOGENESIS	-6.24723
REACTOME___ACTIVATION OF HOX GENES DURING DIFFERENTIATION	-6.24723
REACTOME___HATS ACETYLATE HISTONES	-6.32242
KEGG___SPLICEOSOME	-9.05107
REACTOME___PROCESSING OF CAPPED INTRON-CONTAINING PRE-MRNA	-9.73485
REACTOME___MRNA SPLICING	-13.5751
REACTOME___MRNA SPLICING - MAJOR PATHWAY	-14.0466
REACTOME___CHROMATIN ORGANIZATION	-14.1539
REACTOME___CHROMATIN MODIFYING ENZYMES	-14.1539

## Sheet: pathway_Tumor_grade_mRNA
Pathway Database	(+/-) log10 (FDR)
HALLMARK___E2F_TARGETS	19.8126
REACTOME___CELL CYCLE CHECKPOINTS	16.1386
REACTOME___CELL CYCLE, MITOTIC	14.4077
HALLMARK___MYC_TARGETS_V1	11.7782
HALLMARK___MTORC1_SIGNALING	11.3108
HALLMARK___GLYCOLYSIS	10.209
REACTOME___DNA REPLICATION	10.209
REACTOME___G2/M CHECKPOINTS	8.9419
REACTOME___SYNTHESIS OF DNA	8.77624
REACTOME___M PHASE	7.83318
HALLMARK___G2M_CHECKPOINT	7.82125
REACTOME___SEPARATION OF SISTER CHROMATIDS	7.59351
REACTOME___DNA STRAND ELONGATION	7.46103
HALLMARK___EPITHELIAL_MESENCHYMAL_TRANSITION	7.23202
REACTOME___MITOTIC METAPHASE AND ANAPHASE	7.23202
REACTOME___RESOLUTION OF SISTER CHROMATID COHESION	7.18753
REACTOME___MITOTIC PROMETAPHASE	7.14734
REACTOME___MITOTIC ANAPHASE	7.09465
REACTOME___ACTIVATION OF ATR IN RESPONSE TO REPLICATION STRESS	6.13732
REACTOME___DNA REPLICATION PRE-INITIATION	6.13223
REACTOME___AMPLIFICATION OF SIGNAL FROM UNATTACHED KINETOCHORES VIA A MAD2 INHIBITORY SIGNAL	6.13223
REACTOME___AMPLIFICATION OF SIGNAL FROM THE KINETOCHORES	6.13223
REACTOME___S PHASE	6.13223
REACTOME___COLLAGEN FORMATION	6.03558
REACTOME___MITOTIC SPINDLE CHECKPOINT	5.96194
REACTOME___KERATINIZATION	5.75077
REACTOME___G1/S TRANSITION	5.52759
KEGG___CELL CYCLE	5.45496
REACTOME___ACTIVATION OF THE PRE-REPLICATIVE COMPLEX	5.44765
REACTOME___MITOTIC G1-G1/S PHASES	5.35262
REACTOME___CHROMOSOME MAINTENANCE	5.19235
REACTOME___DNA REPAIR	4.70415
REACTOME___DNA DOUBLE-STRAND BREAK REPAIR	4.55094
REACTOME___ORC1 REMOVAL FROM CHROMATIN	4.34047
REACTOME___SWITCHING OF ORIGINS TO A POST-REPLICATIVE STATE	4.34047
REACTOME___HOMOLOGY DIRECTED REPAIR	4.34047
KEGG___DNA REPLICATION	4.25942
REACTOME___ASSEMBLY OF THE PRE-REPLICATIVE COMPLEX	4.1569
REACTOME___REGULATION OF MITOTIC CELL CYCLE	4.08771
REACTOME___APC/C-MEDIATED DEGRADATION OF CELL CYCLE PROTEINS	4.08771
REACTOME___HDR THROUGH HOMOLOGOUS RECOMBINATION (HRR) OR SINGLE STRAND ANNEALING (SSA)	4.01015
REACTOME___HDR THROUGH HOMOLOGOUS RECOMBINATION (HRR)	3.98827
KEGG___P53 SIGNALING PATHWAY	3.8539
REACTOME___LAGGING STRAND SYNTHESIS	3.8539
REACTOME___EXTRACELLULAR MATRIX ORGANIZATION	3.54412
REACTOME___TRANSLATION	3.50452
REACTOME___RHO GTPASES ACTIVATE FORMINS	3.48035
REACTOME___TELOMERE C-STRAND (LAGGING STRAND) SYNTHESIS	3.45692
REACTOME___COPI-DEPENDENT GOLGI-TO-ER RETROGRADE TRAFFIC	3.45258
REACTOME___UNWINDING OF DNA	3.45258
REACTOME___HOMOLOGOUS DNA PAIRING AND STRAND EXCHANGE	3.45258
REACTOME___EXTENSION OF TELOMERES	3.3891
REACTOME___ACTIVATION OF APC/C AND APC/C:CDC20 MEDIATED DEGRADATION OF MITOTIC PROTEINS	3.3891
REACTOME___COLLAGEN BIOSYNTHESIS AND MODIFYING ENZYMES	3.28
REACTOME___PRESYNAPTIC PHASE OF HOMOLOGOUS DNA PAIRING AND STRAND EXCHANGE	3.27365
REACTOME___MITOTIC G2-G2/M PHASES	3.20876
REACTOME___REGULATION OF APC/C ACTIVATORS BETWEEN G1/S AND EARLY ANAPHASE	3.16192
REACTOME___G2/M DNA DAMAGE CHECKPOINT	3.16192
REACTOME___NEUTROPHIL DEGRANULATION	3.15355
REACTOME___APC/C:CDC20 MEDIATED DEGRADATION OF MITOTIC PROTEINS	3.14289
REACTOME___CONDENSATION OF PROMETAPHASE CHROMOSOMES	3.04072
KEGG___MISMATCH REPAIR	2.97558
REACTOME___POLYMERASE SWITCHING ON THE C-STRAND OF THE TELOMERE	2.95678
REACTOME___POLYMERASE SWITCHING	2.95678
REACTOME___LEADING STRAND SYNTHESIS	2.95678
REACTOME___ASSEMBLY OF COLLAGEN FIBRILS AND OTHER MULTIMERIC STRUCTURES	2.95678
REACTOME___G2/M TRANSITION	2.93525
REACTOME___PROCESSIVE SYNTHESIS ON THE LAGGING STRAND	2.90536
KEGG___HOMOLOGOUS RECOMBINATION	2.89902
REACTOME___G1/S-SPECIFIC TRANSCRIPTION	2.8865
REACTOME___ACTIVATION OF E2F1 TARGET GENES AT G1/S	2.8865
REACTOME___G1/S DNA DAMAGE CHECKPOINTS	2.74574
REACTOME___TRANSCRIPTIONAL REGULATION BY TP53	2.74574
REACTOME___REGULATION OF COMPLEMENT CASCADE	2.72157
REACTOME___GOLGI-TO-ER RETROGRADE TRANSPORT	2.71429
REACTOME___NUCLEOSOME ASSEMBLY	2.70063
REACTOME___DEPOSITION OF NEW CENPA-CONTAINING NUCLEOSOMES AT THE CENTROMERE	2.70063
REACTOME___APC:CDC20 MEDIATED DEGRADATION OF CELL CYCLE PROTEINS PRIOR TO SATISFATION OF THE CELL CYCLE CHECKPOINT	2.66437
REACTOME___CDC6 ASSOCIATION WITH THE ORC:ORIGIN COMPLEX	2.66356
KEGG___PROTEIN PROCESSING IN ENDOPLASMIC RETICULUM	2.64987
REACTOME___REMOVAL OF THE FLAP INTERMEDIATE	2.56495
REACTOME___CDT1 ASSOCIATION WITH THE CDC6:ORC:ORIGIN COMPLEX	2.53688
REACTOME___MISMATCH REPAIR (MMR) DIRECTED BY MSH2:MSH6 (MUTSALPHA)	2.49325
HALLMARK___HYPOXIA	2.48009
REACTOME___MISMATCH REPAIR	2.48009
REACTOME___SCF(SKP2)-MEDIATED DEGRADATION OF P27/P21	2.47235
REACTOME___CDC20:PHOSPHO-APC/C MEDIATED DEGRADATION OF CYCLIN A	2.41104
REACTOME___THE ROLE OF GTSE1 IN G2/M PROGRESSION AFTER G2 CHECKPOINT	2.35644
HALLMARK___PROTEIN_SECRETION	2.34102
REACTOME___P53-DEPENDENT G1 DNA DAMAGE RESPONSE	2.32847
REACTOME___P53-DEPENDENT G1/S DNA DAMAGE CHECKPOINT	2.32847
REACTOME___CYTOSOLIC TRNA AMINOACYLATION	2.25396
REACTOME___GLUCURONIDATION	2.22649
REACTOME___E2F-ENABLED INHIBITION OF PRE-REPLICATION COMPLEX FORMATION	2.22649
REACTOME___RHO GTPASE EFFECTORS	2.22649
REACTOME___TELOMERE MAINTENANCE	2.21232
REACTOME___PROCESSING OF DNA DOUBLE-STRAND BREAK ENDS	2.19247
REACTOME___TP53 REGULATES TRANSCRIPTION OF CELL CYCLE GENES	2.1506
REACTOME___APC/C:CDH1 MEDIATED DEGRADATION OF CDC20 AND OTHER APC/C:CDH1 TARGETED PROTEINS IN LATE MITOSIS/EARLY G1	2.11329
REACTOME___MISMATCH REPAIR (MMR) DIRECTED BY MSH2:MSH3 (MUTSBETA)	2.10064
REACTOME___FORMATION OF THE CORNIFIED ENVELOPE	2.08944
HALLMARK___UNFOLDED_PROTEIN_RESPONSE	2.08584
KEGG___COMPLEMENT AND COAGULATION CASCADES	2.077
REACTOME___CROSS-PRESENTATION OF SOLUBLE EXOGENOUS ANTIGENS (ENDOSOMES)	2.06302
REACTOME___RESOLUTION OF D-LOOP STRUCTURES THROUGH SYNTHESIS-DEPENDENT STRAND ANNEALING (SDSA)	2.05609
REACTOME___GLYCOSAMINOGLYCAN METABOLISM	2.04069
KEGG___SYSTEMIC LUPUS ERYTHEMATOSUS	2.03361
REACTOME___REGULATION OF TP53 ACTIVITY THROUGH PHOSPHORYLATION	2.03361
REACTOME___HOST INTERACTIONS OF HIV FACTORS	2.00552
REACTOME___ERK/MAPK TARGETS	-2.05393
REACTOME___NOTCH1 INTRACELLULAR DOMAIN REGULATES TRANSCRIPTION	-2.06062
REACTOME___SIGNALING BY RECEPTOR TYROSINE KINASES	-2.06992
REACTOME___TRANSCRIPTIONAL REGULATION OF WHITE ADIPOCYTE DIFFERENTIATION	-2.07479
REACTOME___RIP-MEDIATED NFKB ACTIVATION VIA ZBP1	-2.12644
KEGG___THYROID HORMONE SIGNALING PATHWAY	-2.24647
KEGG___HEPATITIS C	-2.24647
REACTOME___SIGNALING BY NOTCH3	-2.25942
KEGG___VASCULAR SMOOTH MUSCLE CONTRACTION	-2.26067
KEGG___PHOSPHOLIPASE D SIGNALING PATHWAY	-2.43953
KEGG___FATTY ACID DEGRADATION	-2.57143
REACTOME___ERKS ARE INACTIVATED	-2.57143
KEGG___NEUROTROPHIN SIGNALING PATHWAY	-2.57143
KEGG___RAS SIGNALING PATHWAY	-2.57143
REACTOME___NOTCH4 INTRACELLULAR DOMAIN REGULATES TRANSCRIPTION	-2.57143
KEGG___APELIN SIGNALING PATHWAY	-2.57143
KEGG___PHOSPHATIDYLINOSITOL SIGNALING SYSTEM	-2.57143
REACTOME___CONSTITUTIVE SIGNALING BY NOTCH1 HD+PEST DOMAIN MUTANTS	-2.57143
REACTOME___CONSTITUTIVE SIGNALING BY NOTCH1 PEST DOMAIN MUTANTS	-2.57143
REACTOME___SIGNALING BY NOTCH1 IN CANCER	-2.57143
REACTOME___SIGNALING BY NOTCH1 PEST DOMAIN MUTANTS IN CANCER	-2.57143
REACTOME___SIGNALING BY NOTCH1 HD+PEST DOMAIN MUTANTS IN CANCER	-2.57143
KEGG___CHOLINE METABOLISM IN CANCER	-2.57143
KEGG___MAPK SIGNALING PATHWAY	-2.57143
REACTOME___SIGNALING BY NOTCH1	-2.65219
KEGG___RAP1 SIGNALING PATHWAY	-3.11749
KEGG___TH1 AND TH2 CELL DIFFERENTIATION	-3.11749

## Sheet: TSNet
List of proteins upregulated/downregulated in Tumor versus NAT based on TSNet (Petralia et al, 2018) (FDR 10%)
Upregulated Proteins in Tumor	Downregulated Proteins in Tumor
ABLIM3	AADAT
ACLY	AARS2
ADA	AASS
ADAMTSL4	ABAT
AHNAK	ABCB1
AHR	ABCB10
AKAP12	ABCB7
ALDH1A3	ABCB8
ANXA1	ABCC2
ANXA2	ABCC6
ANXA4	ABCD3
APAF1	ABHD10
APBB1IP	ABHD14B
APCS	ABI3
APOBEC3C	ACAA1
APOBEC3F	ACAA2
APOBEC3G	ACAD10
ARHGAP26	ACAD11
ARHGAP4	ACAD8
ATF2	ACAD9
BANF1	ACADM
BRIX1	ACADS
C11orf96	ACADSB
C11orf98	ACAT1
C1QTNF5	ACE
CALU	ACE2
CARHSP1	ACMSD
CASP1	ACO1
CASP2	ACO2
CASP4	ACOT11
CBFB	ACOT13
CBR3	ACOT2
CCDC86	ACOT4
CD248	ACOT7
CD40	ACOT8
CD63	ACOX1
CD93	ACOX2
CD99	ACOX3
CDH11	ACP6
CEBPB	ACSF2
CETN3	ACSF3
CLIP2	ACSL1
CMA1	ACSM2A
COL6A1	ACSM2B
COL6A2	ACSM3
COL6A3	ACSM5
CPA3	ACSS1
CRELD2	ACSS3
CRYAB	ACTR3B
CSTA	ACY1
CTPS1	ACY3
CTSG	ADA2
CYR61	ADAMTSL5
DCDC2	ADCK1
DCK	ADCY9
DCTPP1	ADD1
DDX54	ADD2
DDX58	ADH1C
DENND3	ADH6
DIAPH2	ADHFE1
DOCK11	ADI1
DTX3L	ADSSL1
EBNA1BP2	AFG1L
EFHD1	AFG3L2
EGFR	AFMID
EGLN1	AGK
EOGT	AGMAT
ERAP1	AGPAT5
F9	AGT
FAM13A	AGXT2
FAU	AHCY
FBN1	AHSG
FBXO17	AIF1
FKBP7	AIF1L
FNDC3B	AIFM1
FOLR2	AK2
FOSL2	AK3
GBP2	AK4
GBP4	ALAD
GFRA1	ALB
GIMAP1	ALDH1B1
GIMAP1-GIMAP5	ALDH1L1
GIMAP7	ALDH2
GIMAP8	ALDH3A2
GPCPD1	ALDH4A1
GUCY1A1	ALDH6A1
GUCY1B1	ALDH7A1
GZMA	ALDH8A1
H1F0	ALDOB
H1FX	ALG5
H2AFY2	ALKBH7
H6PD	ALPL
HIST1H1C	AMACR
HIST1H1D	AMDHD1
HIST1H1E	AMPD3
HLA-DMA	AMT
HLA-DMB	ANGPTL3
HMGN5	ANK1
HSPB8	ANK2
IFI16	ANK3
IFIT2	ANKIB1
IFITM3	ANPEP
IKBIP	AOC1
IMPDH2	AOX1
IRF9	APEH
ISG20	APOA1
ITGA5	APOA2
ITGAM	APOA4
ITGB3	APOB
ITGB4	APOC1
ITGB6	APOC2
JAK1	APOC3
JPT1	APOM
JPT2	APOO
JUNB	APOOL
KDELC2	AQP1
KIAA0930	ARF6
KRT7	ARHGAP45
LAMA3	ARL2
LAMA4	ARMC1
LAMB2	ARMCX1
LAMC1	ARMCX2
LAMC3	ARSF
LDHA	AS3MT
LGALS1	ASB9
LMNB1	ASPDH
LNPK	ASPN
LTF	ASPSCR1
LTV1	ASS1
LYSMD2	ATAD1
LYVE1	ATAD3A
LZTS1	ATP1A1
MACC1	ATP1B1
MAP3K6	ATP23
MAP7D3	ATP5F1A
MARCKSL1	ATP5F1B
MATN2	ATP5F1C
MCM4	ATP5F1D
MFAP2	ATP5F1E
MID1	ATP5IF1
MLKL	ATP5MD
MMP7	ATP5ME
MMP9	ATP5MF-PTCD1
MOB3A	ATP5MG
MPO	ATP5MPL
MUC1	ATP5PB
MYOF	ATP5PD
NAIP	ATP5PF
NCF1	ATP5PO
NCF2	ATP5S
NCK1	ATP6V0A1
NEDD4	ATP6V0C
NFATC1	ATP6V0D1
NFKB2	ATP6V1A
NFKBIE	ATP6V1B1
NID2	ATP6V1B2
NMI	ATP6V1C1
NNMT	ATP6V1D
NOL3	ATP6V1E1
NOP53	ATP6V1F
NOSTRIN	ATP6V1G1
NOTCH3	ATP6V1G2
NR2F2	ATP6V1H
NRIP2	ATPAF1
NRP1	ATPAF2
NUDT1	AUH
NXN	BAD
OAS3	BAIAP2
OGA	BCKDHA
P3H2	BCKDHB
PARP9	BCL2L1
PDIA5	BCL2L13
PECAM1	BCS1L
PFKP	BDH1
PFN1	BHMT2
PIGR	BLVRB
PKM	BPGM
PLAT	BPHL
PLCB1	BTD
PLEKHA1	C11orf52
PLEKHA2	C11orf54
PLSCR1	C15orf48
PNPLA2	C19orf12
POLE4	C19orf70
POU3F3	C1QA
PPP1R13L	C1QB
PPP1R3G	C1QBP
PRG3	C1QC
PROM1	C1QTNF3
PROSER2	C6orf203
PRTFDC1	C8orf82
PRTN3	CA1
PSMB10	CA2
PSMB8	CA3
PSMB9	CA5B
PSTPIP2	CADM4
PTK7	CALB1
PTPN12	CALML3
PTPN18	CAMK2G
PYCARD	CARD19
PYGL	CARS2
RAB34	CASK
RASAL1	CAT
RASSF2	CBR1
RBM19	CBR4
RBMS3	CCDC51
RCN1	CCDC58
RECQL	CCDC90B
RFTN1	CCDC93
RHPN2	CCT6B
RNF213	CD14
RPF2	CD4
RPL13	CD5L
RPL13A	CDH1
RPL15	CDH16
RPL18A	CDHR2
RPL19	CDHR5
RPL23A	CEBPZOS
RPL24	CELF2
RPL27A	CELSR1
RPL28	CENPV
RPL29	CES2
RPL3	CFD
RPL32	CGNL1
RPL34	CHAD
RPL35	CHCHD1
RPL36	CHCHD10
RPL36AL	CHCHD2
RPL4	CHCHD3
RPL5	CHCHD4
RPL6	CHCHD5
RPL7	CHCHD6
RPL7A	CHCHD7
RPL8	CHDH
RPS6	CHIT1
RPS8	CHL1
RRP15	CHP1
RSL1D1	CISD1
RUNX1	CISD3
S100A10	CLCN5
S100A11	CLEC11A
S100A13	CLEC18B
S100A16	CLEC3B
S100A2	CLIC4
S100A8	CLIC5
S100A9	CLPB
SAP30	CLPP
SBSPON	CLPTM1
SELENOM	CLPX
SELP	CLSTN1
SEPT5	CLTRN
SERPINB9	CLYBL
SETD7	CMC1
SFN	CMC2
SFRP1	CMC4
SH3BP5L	CMTM4
SHC1	CNN1
SLC9A9	CNN2
SLFN11	CNP
SLPI	COA1
SOAT1	COA3
SP100	COA4
SP110	COA5
SPARC	COA6
SPARCL1	COA7
SPON1	COBL
SRM	COCH
STAT1	COL5A1
STAT6	COMMD4
STBD1	COMTD1
STON1	COQ10B
SURF6	COQ3
SWAP70	COQ5
SYTL2	COQ6
TBL1XR1	COQ7
TEAD1	COQ8A
TES	COQ9
TGFB1	COTL1
TGM2	COX11
THRA	COX15
TIMP1	COX17
TIMP3	COX18
TINAGL1	COX19
TMED3	COX20
TMSB10	COX4I1
TPSAB1	COX5A
TRIM21	COX5B
TRIM22	COX6A1
TRIM38	COX6B1
TTC39A	COX6C
TUBB6	COX7A1
TYMP	COX7A2
UBE2L6	COX7A2L
UMOD	COX7C
VCAM1	COX8A
VIM	CPS1
VSIR	CPT1A
VWA1	CPT2
VWA5A	CPXM2
VWF	CRABP1
WFDC2	CRAT
YBX3	CRHBP
YWHAH	CROT
ZC3HAV1L	CRYAA
ZNF22	CRYBB3
ZPR1	CRYM
	CS
	CSDC2
	CSRP1
	CST3
	CST6
	CTSC
	CTSL
	CTSS
	CTSZ
	CYB5R1
	CYB5R3
	CYC1
	CYCS
	CYP27A1
	CYP2J2
	CYP4A11
	CYP4F2
	CYTH1
	D2HGDH
	DAO
	DAP3
	DARS2
	DBT
	DCXR
	DDC
	DDI2
	DDX28
	DECR1
	DECR2
	DES
	DGLUCY
	DHODH
	DHRS1
	DHRS11
	DHRS4
	DHRS7B
	DHTKD1
	DHX30
	DIABLO
	DLAT
	DLD
	DLG1
	DLST
	DMAC2
	DMGDH
	DNAJC11
	DNAJC12
	DNAJC5
	DOCK2
	DPEP1
	DPYD
	DPYS
	DSC1
	EARS2
	ECH1
	ECHDC1
	ECHDC2
	ECHS1
	ECI1
	ECI2
	ECM1
	EHD1
	EHD3
	EHHADH
	EMCN
	ENDOG
	ENO3
	ENPP6
	ENTPD5
	EPB41
	EPB41L3
	EPB42
	EPHX1
	ERAL1
	ESPN
	ESRP2
	ETFA
	ETFB
	ETFDH
	ETFRF1
	EVA1B
	F10
	F11
	F12
	F2
	FAAH
	FABP1
	FAHD1
	FAM151A
	FAM160A1
	FAM162A
	FAM185A
	FAM210B
	FARS2
	FASTKD2
	FASTKD5
	FBP1
	FBP2
	FBXO7
	FCER1G
	FCGR1A
	FCGR3A
	FCN2
	FCN3
	FDX2
	FDXR
	FECH
	FERMT1
	FETUB
	FGD3
	FGL2
	FH
	FHIT
	FIS1
	FLT1
	FMNL1
	FMO1
	FMO4
	FMO5
	FN1
	FOLR1
	FOXRED1
	FREM2
	FRMD3
	FTCD
	FTH1
	FTL
	FUNDC2
	FUOM
	FXN
	FXYD2
	GADD45GIP1
	GALC
	GALK1
	GALNT11
	GALT
	GAS2
	GATB
	GATC
	GATD3B
	GATM
	GCDH
	GCHFR
	GCLC
	GCSH
	GFER
	GFM1
	GFM2
	GGACT
	GGT1
	GGT5
	GHDC
	GK
	GLA
	GLB1
	GLDC
	GLOD5
	GLRX5
	GLS
	GLUD1
	GLYAT
	GLYATL1
	GLYCTK
	GM2A
	GMPR
	GNAO1
	GNG7
	GOT2
	GPAT3
	GPD1
	GPD1L
	GPHN
	GPNMB
	GPT
	GPT2
	GPX3
	GRB14
	GRHPR
	GSDME
	GSTA1
	GSTA2
	GSTK1
	GSTM2
	GSTZ1
	GTPBP10
	GTPBP6
	GUF1
	HAAO
	HACL1
	HADH
	HADHA
	HADHB
	HAGH
	HAO2
	HARS2
	HBA2
	HBB
	HBD
	HBG1
	HBG2
	HCLS1
	HDDC3
	HDHD3
	HIBADH
	HIBCH
	HIGD1A
	HINT2
	HMGCL
	HMGCS2
	HNF4A
	HOGA1
	HPD
	HPGD
	HSCB
	HSD17B10
	HSD17B8
	HSD3B7
	HSDL2
	HSPA12A
	HSPD1
	HSPE1
	HYAL1
	IARS2
	IBA57
	IDH1
	IDH2
	IDNK
	IER3IP1
	IGF1
	IGF2BP2
	IGFALS
	IGSF8
	IL16
	ILVBL
	IMMT
	IMPA2
	IP6K1
	IQGAP2
	ISCA1
	ISCA2
	ISOC2
	ITGA4
	ITIH1
	ITIH2
	ITPR2
	ITPRID2
	IVD
	IYD
	KCNAB2
	KHK
	KIAA0391
	KIF12
	KLHDC7A
	KLKB1
	KMO
	KYAT1
	KYNU
	LACTB
	LACTB2
	LARS2
	LCAT
	LCP1
	LCP2
	LDHD
	LETM1
	LETMD1
	LHPP
	LIAS
	LIME1
	LIN7A
	LIPT2
	LLGL2
	LMBRD1
	LOC110384692
	LONP1
	LONP2
	LOX
	LRPPRC
	LTBP2
	LYPLAL1
	LYRM1
	LYRM2
	LYRM4
	LYRM9
	MACROD1
	MAOA
	MAOB
	MAP7
	MAP7D2
	MARC2
	2019-03-05
	MARS2
	MBL2
	MCAT
	MCCC1
	MCCC2
	MCEE
	MCRIP2
	MCUR1
	MDH2
	ME2
	ME3
	MECR
	METTL15
	METTL7A
	MFN1
	MFN2
	MGAM
	MGME1
	MGST1
	MINOS1
	MIOX
	MIPEP
	MISP3
	MLX
	MLYCD
	MMAA
	MMAB
	MME
	MMP24OS
	MOCS1
	MPC2
	MPP1
	MPP5
	MPP6
	MPP7
	MPST
	MRM1
	MRM2
	MRPL1
	MRPL10
	MRPL11
	MRPL12
	MRPL13
	MRPL14
	MRPL15
	MRPL16
	MRPL17
	MRPL18
	MRPL19
	MRPL21
	MRPL22
	MRPL23
	MRPL24
	MRPL27
	MRPL28
	MRPL3
	MRPL30
	MRPL32
	MRPL33
	MRPL34
	MRPL37
	MRPL39
	MRPL4
	MRPL40
	MRPL41
	MRPL42
	MRPL43
	MRPL44
	MRPL45
	MRPL48
	MRPL49
	MRPL50
	MRPL51
	MRPL52
	MRPL53
	MRPL54
	MRPL55
	MRPL57
	MRPL9
	MRPS10
	MRPS11
	MRPS12
	MRPS14
	MRPS16
	MRPS17
	MRPS18A
	MRPS18B
	MRPS2
	MRPS21
	MRPS22
	MRPS23
	MRPS24
	MRPS25
	MRPS26
	MRPS27
	MRPS28
	MRPS30
	MRPS31
	MRPS33
	MRPS34
	MRPS35
	MRPS36
	MRPS5
	MRPS6
	MRPS7
	MRPS9
	MRRF
	MSRA
	MSRB2
	MST1
	MT-ATP6
	MT-ATP8
	MT-CO1
	MT-CO2
	MT-ND1
	MT-ND2
	MT-ND5
	MT3
	MTCH1
	MTCH2
	MTERF3
	MTERF4
	MTFMT
	MTFR1L
	MTG1
	MTG2
	MTHFS
	MTIF2
	MTIF3
	MTMR11
	MTO1
	MTRF1
	MTTP
	MTURN
	MTX1
	MTX2
	MTX3
	MUT
	MXRA5
	MYH11
	MYO1F
	MYO7A
	MYO7B
	MYO9B
	NAGLU
	NARS2
	NAT8
	NAXE
	NCKAP1L
	NDUFA10
	NDUFA11
	NDUFA12
	NDUFA13
	NDUFA2
	NDUFA3
	NDUFA4
	NDUFA5
	NDUFA6
	NDUFA7
	NDUFA8
	NDUFA9
	NDUFAB1
	NDUFAF1
	NDUFAF3
	NDUFAF4
	NDUFAF5
	NDUFAF6
	NDUFAF7
	NDUFB1
	NDUFB10
	NDUFB11
	NDUFB3
	NDUFB4
	NDUFB5
	NDUFB6
	NDUFB7
	NDUFB8
	NDUFB9
	NDUFC1
	NDUFC2
	NDUFS1
	NDUFS2
	NDUFS3
	NDUFS4
	NDUFS5
	NDUFS6
	NDUFS7
	NDUFS8
	NDUFV1
	NDUFV2
	NECTIN3
	NEDD4L
	NFASC
	NFS1
	NHSL1
	NIPSNAP1
	NIT1
	NIT2
	NLRX1
	NME3
	NME6
	NMNAT3
	NMRK1
	NNT
	NPC2
	NPL
	NQO2
	NT5C3A
	NUBPL
	NUDT19
	NUDT6
	NUDT8
	NUDT9
	OAT
	OCIAD2
	OCLN
	OGDH
	OGDHL
	OLFML3
	OMA1
	OPA1
	OSBPL8
	OSGEPL1
	OXA1L
	OXCT1
	OXLD1
	OXNAD1
	OXSM
	PACSIN3
	PADI2
	PAH
	PALM
	PARD3B
	PARS2
	PBLD
	PC
	PCCA
	PCCB
	PCK1
	PCK2
	PCOLCE
	PCTP
	PCYT2
	PDF
	PDHA1
	PDHB
	PDHX
	PDK2
	PDK3
	PDLIM2
	PDLIM3
	PDP1
	PDPR
	PDSS1
	PDSS2
	PDZK1IP1
	PEBP4
	PECR
	PEPD
	PET100
	PEX26
	PEX6
	PFKFB2
	PGAM2
	PGAM5
	PGLYRP2
	PHGDH
	PHYHD1
	PHYHIPL
	PIPOX
	PKLR
	PLA2G12B
	PLA2G4A
	PLCD1
	PLCD4
	PLCL1
	PLCXD3
	PLEKHA7
	PLGRKT
	PLPP3
	PLS3
	PLXNB1
	PMPCA
	PMPCB
	PNKD
	PNP
	PNPLA4
	PNPT1
	PODXL
	POLDIP2
	POLRMT
	POSTN
	PPA2
	PPCS
	PPIF
	PPM1H
	PPM1K
	PPOX
	PPP1R16A
	PPP1R18
	PRDX2
	PRDX3
	PRG4
	PRKN
	PRODH
	PRODH2
	PSAT1
	PSMB5
	PSMB6
	PSMB7
	PTCD3
	PTER
	PTGDS
	PTGES2
	PTGR1
	PTH1R
	PTPMT1
	PTPN3
	PTPRC
	PTPRD
	PTPRO
	PTRH1
	PUS1
	PVALB
	PXK
	PXMP2
	PYURF
	QPRT
	RAB11FIP3
	RAB24
	RAB29
	RABGAP1L
	RARS2
	RASSF8
	RBFA
	RBP4
	RCC1L
	RCSD1
	RDH11
	RDX
	REEP6
	RENBP
	RETSAT
	REXO2
	RFESD
	RGN
	RHOT1
	RIT1
	RMDN2
	RMND1
	RNASE6
	ROGDI
	ROMO1
	RPIA
	RPUSD4
	RRAS2
	RTN4IP1
	S100A4
	SAA2-SAA4
	SAMHD1
	SAMM50
	SARDH
	SARS2
	SAT2
	SCLY
	SCO1
	SCO2
	SCPEP1
	SCRN2
	SDHA
	SDHB
	SDHC
	SDR39U1
	SDSL
	SELENBP1
	SELENOO
	SERAC1
	SERPINA4
	SERPINA5
	SERPINA6
	SERPINA7
	SERPIND1
	SERPINE1
	SERPINE2
	SERPINF1
	SERPINF2
	SERPING1
	SFXN1
	SFXN2
	SFXN4
	SFXN5
	SGK2
	SH3GL2
	SIGIRR
	SIPA1L1
	SKAP2
	SLC12A6
	SLC13A2
	SLC13A3
	SLC16A4
	SLC16A7
	SLC17A3
	SLC22A2
	SLC22A4
	SLC22A5
	SLC22A6
	SLC22A8
	SLC23A1
	SLC25A10
	SLC25A11
	SLC25A13
	SLC25A15
	SLC25A16
	SLC25A20
	SLC25A26
	SLC25A3
	SLC25A30
	SLC25A35
	SLC25A42
	SLC25A46
	SLC25A5
	SLC25A51
	SLC25A6
	SLC27A2
	SLC2A1
	SLC2A2
	SLC2A5
	SLC2A9
	SLC30A9
	SLC37A4
	SLC3A1
	SLC3A2
	SLC43A2
	SLC47A1
	SLC4A1
	SLC4A4
	SLC5A1
	SLC5A10
	SLC5A12
	SLC5A2
	SLC5A8
	SLC6A13
	SLC6A19
	SLC7A7
	SLC7A8
	SLC9A3R2
	SLCO4C1
	SLIRP
	SMIM1
	SMIM12
	SMIM20
	SMIM24
	SMPDL3A
	SMTNL2
	SNCA
	SNTA1
	SORD
	SPG7
	SPRYD4
	SPTA1
	SPTB
	SQOR
	SRR
	STK10
	STK17B
	STOML2
	SUCLA2
	SUCLG1
	SUCLG2
	SUGCT
	SULT1B1
	SULT1C2
	SUOX
	SURF1
	SUSD2
	SYNJ2BP-COX16
	TARS2
	TBC1D10A
	TBC1D13
	TBC1D24
	TBRG4
	TEFM
	TEX264
	TFAM
	TFB1M
	TFB2M
	THBS1
	THBS2
	THBS4
	THEM4
	THEM6
	THY1
	TIMM10
	TIMM10B
	TIMM21
	TIMM23
	TIMM29
	TIMM44
	TIMM50
	TIMM9
	TIMMDC1
	TINAG
	TKFC
	TMEM11
	TMEM120A
	TMEM141
	TMEM143
	TMEM167A
	TMEM173
	TMEM177
	TMEM19
	TMEM65
	TMEM70
	TMEM72
	TMEM9B
	TMLHE
	TNFSF13
	TOM1L2
	TOMM20
	TOMM5
	TOMM70
	TPCN1
	TRAP1
	TRAPPC6A
	TREH
	TRIAP1
	TRMT10C
	TRMT61B
	TRMU
	TRPV4
	TRUB2
	TSFM
	TSPAN33
	TST
	TSTD1
	TTC38
	TTC39B
	TUB
	TUBA4A
	TUBAL3
	TUBB2B
	TUFM
	TXN
	TXN2
	TXNRD2
	UBA5
	UGT2B4
	UGT2B7
	UGT3A1
	UNG
	UPB1
	UQCC1
	UQCR10
	UQCRB
	UQCRC1
	UQCRC2
	UQCRFS1
	UQCRH
	UQCRQ
	VARS2
	VDAC1
	VDAC2
	VDAC3
	VEGFA
	VIL1
	VWA8
	WARS2
	WDR13
	WDR72
	WWOX
	XPNPEP2
	XPNPEP3
	YARS2
	YOD1
	ZADH2

## Sheet: TSNet Pathway UP
Pathways enriched in the set of proteins upregulated in Tumor according to deconvolution method TSNet
geneSet	Pathway gene #	Observed gene #	Expected	Enrichment Ratio	p-value	FDR	Observed protein identifications
Reactome_Peptide_chain_elongation	82	25	3.73767	6.68865	6.66134e-15	6.13389e-12	RPL13;RPL34;RPL35;RPL5;RPL23A;RPL7;RPL4;RPS8;FAU;RPL15;RPL32;RPL19;RPL8;RPL7A;RPL24;RPL6;RPL27A;RPL28;RPL3;RPL36AL;RPL13A;RPS6;RPL18A;RPL29;RPL36
Reactome_Selenocysteine_synthesis	84	25	3.82884	6.5294	1.24345e-14	6.13389e-12	RPL13;RPL34;RPL35;RPL5;RPL23A;RPL7;RPL4;RPS8;FAU;RPL15;RPL32;RPL19;RPL8;RPL7A;RPL24;RPL6;RPL27A;RPL28;RPL3;RPL36AL;RPL13A;RPS6;RPL18A;RPL29;RPL36
Reactome_Eukaryotic_Translation_Elongation	86	25	3.92	6.37755	2.28706e-14	6.13389e-12	RPL13;RPL34;RPL35;RPL5;RPL23A;RPL7;RPL4;RPS8;FAU;RPL15;RPL32;RPL19;RPL8;RPL7A;RPL24;RPL6;RPL27A;RPL28;RPL3;RPL36AL;RPL13A;RPS6;RPL18A;RPL29;RPL36
Reactome_Eukaryotic_Translation_Termination	86	25	3.92	6.37755	2.28706e-14	6.13389e-12	RPL13;RPL34;RPL35;RPL5;RPL23A;RPL7;RPL4;RPS8;FAU;RPL15;RPL32;RPL19;RPL8;RPL7A;RPL24;RPL6;RPL27A;RPL28;RPL3;RPL36AL;RPL13A;RPS6;RPL18A;RPL29;RPL36
Reactome_Viral_mRNA_Translation	86	25	3.92	6.37755	2.28706e-14	6.13389e-12	RPL13;RPL34;RPL35;RPL5;RPL23A;RPL7;RPL4;RPS8;FAU;RPL15;RPL32;RPL19;RPL8;RPL7A;RPL24;RPL6;RPL27A;RPL28;RPL3;RPL36AL;RPL13A;RPS6;RPL18A;RPL29;RPL36
Reactome_Nonsense_Mediated_Decay_(NMD)_independent_of_the_Exon_Junction_Complex_(EJC)	88	25	4.01116	6.23261	4.13003e-14	9.23062e-12	RPL13;RPL34;RPL35;RPL5;RPL23A;RPL7;RPL4;RPS8;FAU;RPL15;RPL32;RPL19;RPL8;RPL7A;RPL24;RPL6;RPL27A;RPL28;RPL3;RPL36AL;RPL13A;RPS6;RPL18A;RPL29;RPL36
Reactome_Formation_of_a_pool_of_free_40S_subunits	94	25	4.28465	5.83478	2.19824e-13	4.2112e-11	RPL13;RPL34;RPL35;RPL5;RPL23A;RPL7;RPL4;RPS8;FAU;RPL15;RPL32;RPL19;RPL8;RPL7A;RPL24;RPL6;RPL27A;RPL28;RPL3;RPL36AL;RPL13A;RPS6;RPL18A;RPL29;RPL36
Reactome_Selenoamino_acid_metabolism	104	26	4.74047	5.48469	3.48166e-13	5.83613e-11	RPL13;RPL34;NNMT;RPL35;RPL5;RPL23A;RPL7;RPL4;RPS8;FAU;RPL15;RPL32;RPL19;RPL8;RPL7A;RPL24;RPL6;RPL27A;RPL28;RPL3;RPL36AL;RPL13A;RPS6;RPL18A;RPL29;RPL36
Reactome_SRP-dependent_cotranslational_protein_targeting_to_membrane	101	25	4.60372	5.43039	1.30129e-12	1.93893e-10	RPL13;RPL34;RPL35;RPL5;RPL23A;RPL7;RPL4;RPS8;FAU;RPL15;RPL32;RPL19;RPL8;RPL7A;RPL24;RPL6;RPL27A;RPL28;RPL3;RPL36AL;RPL13A;RPS6;RPL18A;RPL29;RPL36
Reactome_L13a-mediated_translational_silencing_of_Ceruloplasmin_expression	104	25	4.74047	5.27374	2.65232e-12	3.44762e-10	RPL13;RPL34;RPL35;RPL5;RPL23A;RPL7;RPL4;RPS8;FAU;RPL15;RPL32;RPL19;RPL8;RPL7A;RPL24;RPL6;RPL27A;RPL28;RPL3;RPL36AL;RPL13A;RPS6;RPL18A;RPL29;RPL36
Reactome_GTP_hydrolysis_and_joining_of_the_60S_ribosomal_subunit	105	25	4.78605	5.22352	3.34222e-12	3.44762e-10	RPL13;RPL34;RPL35;RPL5;RPL23A;RPL7;RPL4;RPS8;FAU;RPL15;RPL32;RPL19;RPL8;RPL7A;RPL24;RPL6;RPL27A;RPL28;RPL3;RPL36AL;RPL13A;RPS6;RPL18A;RPL29;RPL36
Reactome_Nonsense_Mediated_Decay_(NMD)_enhanced_by_the_Exon_Junction_Complex_(EJC)	105	25	4.78605	5.22352	3.34222e-12	3.44762e-10	RPL13;RPL34;RPL35;RPL5;RPL23A;RPL7;RPL4;RPS8;FAU;RPL15;RPL32;RPL19;RPL8;RPL7A;RPL24;RPL6;RPL27A;RPL28;RPL3;RPL36AL;RPL13A;RPS6;RPL18A;RPL29;RPL36
Reactome_Nonsense-Mediated_Decay_(NMD)	105	25	4.78605	5.22352	3.34222e-12	3.44762e-10	RPL13;RPL34;RPL35;RPL5;RPL23A;RPL7;RPL4;RPS8;FAU;RPL15;RPL32;RPL19;RPL8;RPL7A;RPL24;RPL6;RPL27A;RPL28;RPL3;RPL36AL;RPL13A;RPS6;RPL18A;RPL29;RPL36
Reactome_Cap-dependent_Translation_Initiation	112	25	5.10512	4.89705	1.55824e-11	1.39307e-09	RPL13;RPL34;RPL35;RPL5;RPL23A;RPL7;RPL4;RPS8;FAU;RPL15;RPL32;RPL19;RPL8;RPL7A;RPL24;RPL6;RPL27A;RPL28;RPL3;RPL36AL;RPL13A;RPS6;RPL18A;RPL29;RPL36
Reactome_Eukaryotic_Translation_Initiation	112	25	5.10512	4.89705	1.55824e-11	1.39307e-09	RPL13;RPL34;RPL35;RPL5;RPL23A;RPL7;RPL4;RPS8;FAU;RPL15;RPL32;RPL19;RPL8;RPL7A;RPL24;RPL6;RPL27A;RPL28;RPL3;RPL36AL;RPL13A;RPS6;RPL18A;RPL29;RPL36
Reactome_Regulation_of_expression_of_SLITs_and_ROBOs	144	28	6.56372	4.26587	3.02589e-11	2.53607e-09	RPL13;RPL34;RPL35;PSMB9;RPL5;RPL23A;RPL7;RPL4;RPS8;FAU;PSMB10;RPL15;RPL32;RPL19;RPL8;RPL7A;PSMB8;RPL24;RPL6;RPL27A;RPL28;RPL3;RPL36AL;RPL13A;RPS6;RPL18A;RPL29;RPL36
Reactome_Signaling_by_ROBO_receptors	177	31	8.06791	3.84238	4.2107e-11	3.3215e-09	RPL13;RPL34;RPL35;PSMB9;RPL5;RPL23A;RPL7;RPL4;NCK1;RPS8;FAU;PSMB10;RPL15;RPL32;RPL19;RPL8;RPL7A;PSMB8;RPL24;RPL6;RPL27A;RPL28;RPL3;RPL36AL;PFN1;RPL13A;RPS6;RPL18A;NRP1;RPL29;RPL36
HALLMARK_INTERFERON_GAMMA_RESPONSE	118	25	5.3786	4.64805	5.27517e-11	3.93e-09	STAT1;IFIT2;OAS3;IRF9;SP110;PSMB8;IFITM3;GBP4;PSMB9;UBE2L6;TRIM21;DDX58;NMI;PSMB10;PLSCR1;CASP1;ISG20;HLA-DMA;VCAM1;SELP;RNF213;CD40;PFKP;GZMA;CASP4
KEGG_Ribosome	121	25	5.51535	4.5328	9.40841e-11	6.64035e-09	RPL15;RPL36;RPL32;RPL19;RPL27A;RPL13A;RPL7;FAU;RPS8;RPL36AL;RPL7A;RPL3;RPS6;RPL24;RPL29;RPL5;RPL13;RPL4;RPL18A;RPL28;RPL23A;RPL34;RPL35;RPL8;RPL6
Reactome_Influenza_Viral_RNA_Transcription_and_Replication	127	25	5.78884	4.31866	2.82789e-10	1.8961e-08	RPL13;RPL34;RPL35;RPL5;RPL23A;RPL7;RPL4;RPS8;FAU;RPL15;RPL32;RPL19;RPL8;RPL7A;RPL24;RPL6;RPL27A;RPL28;RPL3;RPL36AL;RPL13A;RPS6;RPL18A;RPL29;RPL36
Reactome_Influenza_Infection	144	26	6.56372	3.96117	8.91026e-10	5.68984e-08	RPL13;RPL34;RPL35;RPL5;RPL23A;RPL7;TGFB1;RPL4;RPS8;FAU;RPL15;RPL32;RPL19;RPL8;RPL7A;RPL24;RPL6;RPL27A;RPL28;RPL3;RPL36AL;RPL13A;RPS6;RPL18A;RPL29;RPL36
Reactome_Influenza_Life_Cycle	136	25	6.19907	4.03286	1.29732e-09	7.90773e-08	RPL13;RPL34;RPL35;RPL5;RPL23A;RPL7;RPL4;RPS8;FAU;RPL15;RPL32;RPL19;RPL8;RPL7A;RPL24;RPL6;RPL27A;RPL28;RPL3;RPL36AL;RPL13A;RPS6;RPL18A;RPL29;RPL36
Reactome_Extracellular_matrix_organization	163	27	7.42977	3.63403	3.042e-09	1.77362e-07	NID2;VCAM1;LAMA3;LAMA4;MFAP2;MMP9;CMA1;P3H2;TGFB1;ITGAM;LAMB2;COL6A1;SPARC;MMP7;COL6A2;TPSAB1;ITGB3;ITGA5;TIMP1;FBN1;COL6A3;LAMC3;PECAM1;LAMC1;ITGB4;CTSG;ITGB6
Reactome_Major_pathway_of_rRNA_processing_in_the_nucleolus_and_cytosol	164	27	7.47535	3.61187	3.49612e-09	1.90322e-07	RPL13;RPL34;RPL35;RPL5;RPL23A;RPL7;RPL4;LTV1;RPS8;FAU;RPL15;RPL32;RPL19;RPL8;RPL7A;RPL24;RPL6;EBNA1BP2;RPL27A;RPL28;RPL3;RPL36AL;RPL13A;RPS6;RPL18A;RPL29;RPL36
Reactome_Axon_guidance	351	42	15.9991	2.62515	3.54813e-09	1.90322e-07	RPL7;RPS8;FAU;RPL24;RPL6;RPL28;PFN1;RPS6;RPL18A;RPL36;ABLIM3;RPL5;MMP9;NCK1;PSMB10;RPL15;SHC1;RPL7A;PSMB8;GFRA1;RPL27A;COL6A3;RPL36AL;LAMC1;NRP1;RPL13;RPL34;RPL4;COL6A1;EGFR;ITGB3;RPL32;RPL19;ITGA5;RPL13A;RPL35;PSMB9;RPL23A;COL6A2;RPL8;RPL3;RPL29
Reactome_rRNA_processing_in_the_nucleus_and_cytosol	173	27	7.88558	3.42397	1.16094e-08	5.98777e-07	RPL13;RPL34;RPL35;RPL5;RPL23A;RPL7;RPL4;LTV1;RPS8;FAU;RPL15;RPL32;RPL19;RPL8;RPL7A;RPL24;RPL6;EBNA1BP2;RPL27A;RPL28;RPL3;RPL36AL;RPL13A;RPS6;RPL18A;RPL29;RPL36
HALLMARK_EPITHELIAL_MESENCHYMAL_TRANSITION	127	22	5.78884	3.80042	4.17959e-08	2.07586e-06	FBN1;COL6A3;SPARC;LAMC1;COL6A2;NNMT;NID2;VIM;CDH11;LAMA3;TIMP1;TIMP3;VCAM1;CYR61;ITGA5;MATN2;CALU;TGFB1;SFRP1;LGALS1;TGM2;ITGB3
Reactome_Developmental_Biology	472	48	21.5144	2.23106	5.09201e-08	2.41223e-06	RPL7;RPS8;FAU;TBL1XR1;RPL24;RPL6;RPL28;PFN1;RPS6;RPL18A;RPL36;ABLIM3;RPL5;MMP9;TGFB1;NCK1;PSMB10;RPL15;SHC1;RPL7A;PSMB8;GFRA1;CSTA;RPL27A;COL6A3;RPL36AL;LAMC1;NRP1;RPL13;RPL34;CEBPB;RPL4;COL6A1;EGFR;ITGB3;RPL19;RPL32;ITGA5;KRT7;RPL13A;RPL35;PSMB9;RPL23A;NR2F2;COL6A2;RPL8;RPL3;RPL29
Reactome_Cytokine_Signaling_in_Immune_system	413	44	18.8251	2.3373	5.2166e-08	2.41223e-06	ANXA1;ISG20;LMNB1;STAT1;SP100;RASAL1;VWF;TRIM38;VIM;CD40;MMP9;TGFB1;ITGAM;PSMB10;SHC1;GBP4;DDX58;PSMB8;GFRA1;TIMP1;ANXA2;TRIM21;ATF2;GBP2;VCAM1;UBE2L6;APBB1IP;EGFR;TRIM22;OAS3;ITGB3;STAT6;JUNB;IFIT2;MID1;PSMB9;JAK1;NFKB2;NEDD4;CASP1;IFITM3;IRF9;MUC1;PRTN3
Reactome_rRNA_processing	190	27	8.66047	3.11762	8.91289e-08	3.98406e-06	RPL13;RPL34;RPL35;RPL5;RPL23A;RPL7;RPL4;LTV1;RPS8;FAU;RPL15;RPL32;RPL19;RPL8;RPL7A;RPL24;RPL6;EBNA1BP2;RPL27A;RPL28;RPL3;RPL36AL;RPL13A;RPS6;RPL18A;RPL29;RPL36
HALLMARK_INTERFERON_ALPHA_RESPONSE	67	15	3.05395	4.91167	2.05127e-07	8.87338e-06	IRF9;IFIT2;SP110;UBE2L6;PSMB8;ISG20;GBP2;PLSCR1;PSMB9;IFITM3;TRIM21;NMI;CASP1;PARP9;GBP4
KEGG_ECM-receptor_interaction	52	13	2.37023	5.48469	3.45837e-07	1.43524e-05	ITGB6;VWF;LAMC1;ITGB4;COL6A2;ITGB3;LAMA4;LAMB2;LAMC3;ITGA5;LAMA3;COL6A3;COL6A1
Reactome_Interleukin-4_and_13_signaling	44	12	2.00558	5.9833	3.53191e-07	1.43524e-05	ANXA1;VCAM1;VIM;JAK1;MMP9;TGFB1;ITGAM;STAT1;TIMP1;STAT6;JUNB;MUC1
Reactome_Interferon_Signaling	127	19	5.78884	3.28218	3.68833e-06	0.000145472	GBP2;TRIM38;VCAM1;ISG20;JAK1;UBE2L6;STAT1;SP100;TRIM22;OAS3;GBP4;DDX58;PSMB8;NEDD4;TRIM21;IFITM3;IRF9;IFIT2;MID1
Reactome_Interferon_gamma_signaling	56	12	2.55256	4.70117	5.73327e-06	0.000219666	GBP2;TRIM38;VCAM1;JAK1;STAT1;SP100;TRIM22;OAS3;GBP4;TRIM21;IRF9;MID1
Reactome_Metabolism_of_amino_acids_and_derivatives	279	30	12.7172	2.35901	7.47205e-06	0.000278334	NNMT;RPL7;RPS8;FAU;RPL24;RPL6;RPL28;RPS6;RPL18A;SRM;RPL36;RPL5;PSMB10;RPL15;RPL7A;PSMB8;RPL27A;RPL36AL;RPL13;RPL34;RPL4;RPL32;RPL19;RPL13A;RPL35;PSMB9;RPL23A;RPL8;RPL3;RPL29
Reactome_Activation_of_Matrix_Metalloproteinases	14	6	0.63814	9.40233	1.86152e-05	0.000674677	CTSG;MMP7;TIMP1;MMP9;CMA1;TPSAB1
Reactome_Interferon_alpha/beta_signaling	36	9	1.64093	5.48469	2.34076e-05	0.000826041	GBP2;PSMB8;IRF9;ISG20;JAK1;OAS3;IFIT2;IFITM3;STAT1
Reactome_Infectious_disease	326	32	14.8595	2.1535	2.43413e-05	0.000836965	RPL7;BANF1;RPS8;FAU;RPL24;RPL6;RPL28;RPS6;RPL18A;RPL36;RPL5;TGFB1;PSMB10;RPL15;RPL7A;PSMB8;RPL27A;RPL36AL;RPL13;RPL34;APOBEC3G;RPL4;RPL32;RPL19;RPL13A;RPL35;PSMB9;RPL23A;LTF;RPL8;RPL3;RPL29
Reactome_Laminin_interactions	21	7	0.957209	7.31293	2.51985e-05	0.000844779	LAMC3;NID2;LAMC1;LAMB2;ITGB4;LAMA3;LAMA4
HALLMARK_KRAS_SIGNALING_UP	68	12	3.09953	3.87155	4.58842e-05	0.00150075	SLPI;MMP9;ALDH1A3;SPON1;AKAP12;PLAT;SPARCL1;PIGR;VWA5A;PSMB8;NRP1;PECAM1
Reactome_Non-integrin_membrane-ECM_interactions	34	8	1.54977	5.16206	0.00010751	0.00343263	ITGB3;LAMC3;LAMC1;LAMB2;ITGB4;LAMA3;LAMA4;TGFB1
Reactome_Formation_of_Senescence-Associated_Heterochromatin_Foci_(SAHF)	12	5	0.546977	9.14116	0.000114971	0.0035855	LMNB1;HIST1H1E;H1F0;HIST1H1D;HIST1H1C
Reactome_Signaling_by_Interleukins	292	28	13.3098	2.10372	0.000123315	0.00375831	ANXA1;LMNB1;STAT1;RASAL1;VWF;VIM;MMP9;TGFB1;ITGAM;PSMB10;SHC1;PSMB8;GFRA1;TIMP1;ANXA2;ATF2;VCAM1;APBB1IP;EGFR;ITGB3;STAT6;JUNB;PSMB9;JAK1;NFKB2;CASP1;MUC1;PRTN3
KEGG_Leishmaniasis	44	9	2.00558	4.48748	0.000127977	0.00381372	ITGAM;JAK1;HLA-DMB;HLA-DMA;NCF2;STAT1;TGFB1;NCF1;MARCKSL1
Reactome_Regulation_of_Insulin-like_Growth_Factor_(IGF)_transport_and_uptake_by_Insulin-like_Growth_Factor_Binding_Proteins_(IGFBPs)	77	12	3.50977	3.41903	0.000160661	0.00468362	LGALS1;PNPLA2;LAMB2;VWA1;SPARCL1;CYR61;RCN1;TIMP1;FBN1;LAMC1;CTSG;CALU
KEGG_Th17_cell_differentiation	56	10	2.55256	3.91764	0.000179632	0.00512525	AHR;HLA-DMB;TGFB1;NFKBIE;JAK1;HLA-DMA;STAT1;NFATC1;STAT6;RUNX1
KEGG_Inflammatory_bowel_disease_(IBD)	20	6	0.911628	6.58163	0.000190583	0.00530383	NFATC1;HLA-DMB;HLA-DMA;STAT1;TGFB1;STAT6
KEGG_PI3K-Akt_signaling_pathway	154	18	7.01953	2.56427	0.000193801	0.00530383	COL6A2;ITGB3;ITGA5;COL6A1;YWHAH;EGFR;RPS6;JAK1;ATF2;LAMA4;ITGB6;VWF;LAMC1;ITGB4;LAMC3;LAMB2;LAMA3;COL6A3
Reactome_ECM_proteoglycans	37	8	1.68651	4.74352	0.000203	0.00544447	ITGB3;LAMC1;LAMB2;SPARC;ITGB6;LAMA3;LAMA4;TGFB1
KEGG_Amoebiasis	57	10	2.59814	3.84891	0.000209269	0.00550255	ITGAM;SERPINB9;TGFB1;CTSG;PLCB1;LAMA4;LAMC1;LAMB2;LAMC3;LAMA3
Reactome_Post-translational_protein_phosphorylation	68	11	3.09953	3.54892	0.00021479	0.0055391	LGALS1;PNPLA2;LAMB2;VWA1;SPARCL1;CYR61;RCN1;TIMP1;FBN1;LAMC1;CALU
KEGG_Osteoclast_differentiation	69	11	3.14512	3.49749	0.000245411	0.00613202	JUNB;ITGB3;NCF2;TGFB1;NFKB2;IRF9;JAK1;FOSL2;STAT1;NFATC1;NCF1
Reactome_Assembly_of_collagen_fibrils_and_other_multimeric_structures	29	7	1.32186	5.29557	0.00024718	0.00613202	COL6A1;ITGB4;MMP7;LAMA3;COL6A2;MMP9;COL6A3
KEGG_Human_papillomavirus_infection	171	19	7.79442	2.43764	0.0002515	0.00613202	ITGB3;COL6A2;ITGA5;COL6A1;EGFR;IRF9;JAK1;STAT1;LAMA4;NOTCH3;ITGB6;VWF;LAMC1;PKM;ITGB4;LAMB2;LAMC3;LAMA3;COL6A3
Reactome_Antimicrobial_peptides	21	6	0.957209	6.26822	0.000256736	0.00614792	LTF;S100A9;S100A8;TRIM21;CTSG;PRTN3
Reactome_Signaling_by_PDGF	39	8	1.77767	4.50026	0.000298883	0.0070316	NCK1;STAT1;COL6A1;PLAT;COL6A2;STAT6;PTPN12;COL6A3
KEGG_Toxoplasmosis	71	11	3.23628	3.39897	0.000317819	0.0073482	HLA-DMB;TGFB1;CD40;JAK1;HLA-DMA;STAT1;LAMA4;LAMC1;LAMB2;LAMC3;LAMA3
Reactome_Diseases_associated_with_O-glycosylation_of_proteins	15	5	0.683721	7.31293	0.000389371	0.00884993	ADAMTSL4;SBSPON;MUC1;SPON1;NOTCH3
HALLMARK_COMPLEMENT	124	15	5.65209	2.65388	0.000458311	0.0102432	CASP1;GZMA;TIMP1;CASP4;PSMB9;APOBEC3G;S100A9;PLAT;PFN1;ITGAM;LTF;PLSCR1;APOBEC3F;CEBPB;S100A13
KEGG_Intestinal_immune_network_for_IgA_production	16	5	0.729302	6.85587	0.000545473	0.011798	PIGR;HLA-DMB;HLA-DMA;TGFB1;CD40
Reactome_MET_activates_PTK2_signaling	16	5	0.729302	6.85587	0.000545473	0.011798	LAMB2;LAMA3;LAMC3;LAMA4;LAMC1
HALLMARK_IL2_STAT5_SIGNALING	88	12	4.01116	2.99165	0.000574866	0.0122364	NRP1;AHR;GBP4;MUC1;ANXA4;SELP;PLSCR1;AHNAK;IFITM3;COL6A1;SWAP70;TGM2
HALLMARK_COAGULATION	101	13	4.60372	2.8238	0.00060266	0.0126276	F9;MMP9;VWF;TIMP1;PLAT;SPARC;ANXA1;FBN1;ITGB3;PECAM1;MMP7;S100A13;TIMP3
HALLMARK_ALLOGRAFT_REJECTION	89	12	4.05674	2.95804	0.000638096	0.0131644	TGFB1;NCK1;HLA-DMB;HLA-DMA;STAT1;CD40;TIMP1;MMP9;EGFR;PSMB10;GBP2;GZMA
Reactome_Translation	276	25	12.5805	1.98721	0.000686801	0.0139545	RPL13;RPL34;RPL35;RPL5;RPL23A;RPL7;RPL4;RPS8;FAU;RPL15;RPL32;RPL19;RPL8;RPL7A;RPL24;RPL6;RPL27A;RPL28;RPL3;RPL36AL;RPL13A;RPS6;RPL18A;RPL29;RPL36
Reactome_Collagen_formation	44	8	2.00558	3.98887	0.000706715	0.0140337	LAMA3;MMP9;P3H2;COL6A1;MMP7;COL6A2;COL6A3;ITGB4
Reactome_NCAM1_interactions	10	4	0.455814	8.77551	0.000711628	0.0140337	COL6A1;GFRA1;COL6A2;COL6A3
KEGG_Th1_and_Th2_cell_differentiation	45	8	2.05116	3.90023	0.000826285	0.0160587	HLA-DMB;NFKBIE;JAK1;HLA-DMA;STAT1;NFATC1;NOTCH3;STAT6
KEGG_Focal_adhesion	132	15	6.01674	2.49304	0.000892724	0.016978	ITGB3;COL6A2;ITGA5;COL6A1;SHC1;EGFR;LAMA4;ITGB6;VWF;LAMC1;ITGB4;LAMC3;LAMB2;LAMA3;COL6A3
Reactome_Elastic_fibre_formation	26	6	1.18512	5.06279	0.000898911	0.016978	ITGB3;ITGA5;ITGB6;MFAP2;TGFB1;FBN1
HALLMARK_APICAL_JUNCTION	107	13	4.87721	2.66546	0.00104847	0.019263	CDH11;ITGB4;LAMA3;CD99;PFN1;FBN1;YWHAH;EGFR;SHC1;VWF;VCAM1;MMP9;PECAM1
KEGG_NOD-like_receptor_signaling_pathway	94	12	4.28465	2.80069	0.00104862	0.019263	GBP4;NAIP;CASP1;IFI16;IRF9;JAK1;STAT1;CASP4;PLCB1;PYCARD;OAS3;GBP2
Reactome_Activation_of_DNA_fragmentation_factor	12	4	0.546977	7.31293	0.00156023	0.0278969	HIST1H1E;H1F0;HIST1H1D;HIST1H1C
Reactome_Apoptosis_induced_DNA_fragmentation	12	4	0.546977	7.31293	0.00156023	0.0278969	HIST1H1E;H1F0;HIST1H1D;HIST1H1C
Reactome_Degradation_of_the_extracellular_matrix	50	8	2.27907	3.5102	0.00169028	0.0298245	LAMA3;MMP9;CMA1;MMP7;TPSAB1;TIMP1;LAMC1;CTSG
HALLMARK_HYPOXIA	105	12	4.78605	2.50729	0.00274881	0.0478721	PFKP;LDHA;ISG20;SAP30;STBD1;EGFR;CYR61;ANXA2;AKAP12;TES;TGM2;FOSL2

## Sheet: TSNet Pathways Down
Pathways enriched in the set of proteins downregulated in Tumor according to deconvolution method TSNet
geneSet	Pathway gene #	Observed gene #	Expected	Enrichment Ratio	p-value	FDR	Observed protein identifications
KEGG_Oxidative_phosphorylation	89	82	15.3825	5.33073	0	0	COX4I1;NDUFS1;NDUFB9;NDUFB10;MT-ND5;ATP6V1E1;COX7A2;MT-ND1;COX6A1;NDUFA4;ATP6V1G1;ATP6V0A1;NDUFB3;COX7A1;NDUFS7;NDUFS5;ATP6V1B2;NDUFA9;MT-ND2;NDUFA8;NDUFB11;ATP6V0D1;UQCRQ;NDUFA11;COX6B1;NDUFA5;SDHB;COX6C;NDUFS4;MT-ATP6;UQCR10;NDUFAB1;UQCRB;COX7C;NDUFA3;NDUFC1;NDUFV1;COX15;COX11;NDUFS3;NDUFB7;NDUFB6;ATP6V1C1;NDUFB8;NDUFB4;LHPP;NDUFA12;NDUFA2;NDUFA10;MT-CO1;ATP6V1A;COX7A2L;PPA2;COX8A;ATP6V1H;ATP6V…
KEGG_Valine,_leucine_and_isoleucine_degradation	46	39	7.95051	4.90534	0	0	HMGCS2;IVD;ACADSB;ALDH7A1;MCEE;HADHB;ACADS;ACAT1;HIBCH;PCCA;ABAT;ALDH6A1;ECHS1;ACADM;OXCT1;PCCB;ALDH3A2;HIBADH;ALDH1B1;EHHADH;HMGCL;ACAA2;HADHA;AGXT2;ACSF3;BCKDHA;BCKDHB;ACAA1;HADH;MCCC1;ALDH2;DLD;DBT;ACAD8;AUH;HSD17B10;MUT;AOX1;MCCC2
KEGG_Carbon_metabolism	105	60	18.1479	3.30617	0	0	CS;GPT;GPT2;RGN;ACO1;ALDH6A1;ACADM;FBP2;SUCLG2;ACO2;ME2;ENO3;SUCLA2;SDHB;ACSS1;ACADS;AMT;ACAT1;HIBCH;EHHADH;OGDHL;SDSL;MDH2;PGAM2;PDHB;DLD;CAT;IDNK;PDHA1;FBP1;GCSH;GLYCTK;RPIA;GLDC;PCCA;PHGDH;IDH2;PCCB;DLST;OGDH;ALDOB;PC;PSAT1;IDH1;SDHC;FH;TKFC;DLAT;SUCLG1;HAO2;MCEE;ECHS1;GLUD1;CPS1;HADHA;GOT2;PKLR;ME3;SDHA;MUT
KEGG_Non-alcoholic_fatty_liver_disease_(NAFLD)	103	62	17.8022	3.48271	0	0	COX4I1;NDUFS1;NDUFB9;NDUFB10;COX7A2;COX6A1;NDUFA4;NDUFB3;COX7A1;NDUFS7;NDUFS5;NDUFA9;NDUFA8;NDUFB11;UQCRQ;NDUFA11;COX6B1;NDUFA5;SDHB;COX6C;NDUFS4;UQCR10;NDUFAB1;UQCRB;COX7C;NDUFA3;NDUFC1;NDUFV1;NDUFS3;NDUFB7;NDUFB6;NDUFB8;NDUFB4;NDUFA2;NDUFA12;NDUFA10;MT-CO1;COX7A2L;COX8A;UQCRC2;UQCRFS1;MLX;NDUFS2;NDUFS8;SDHC;NDUFB5;NDUFS6;CYC1;NDUFA6;NDUFC2;UQCRH;UQCRC1;NDUFV2;PKLR;MT-CO2;COX5B;NDUFA7;COX5A;SDHA…
KEGG_Alzheimer's_disease	113	68	19.5306	3.48172	0	0	COX4I1;NDUFS1;NDUFB9;NDUFB10;COX7A2;COX6A1;NDUFA4;NDUFB3;COX7A1;NDUFS7;NDUFS5;NDUFA9;NDUFA8;HSD17B10;NDUFB11;UQCRQ;NDUFA11;COX6B1;NDUFA5;SDHB;COX6C;NDUFS4;MT-ATP6;UQCR10;NDUFAB1;UQCRB;COX7C;NDUFA3;NDUFC1;NDUFV1;NDUFS3;NDUFB7;NDUFB6;NDUFB8;NDUFB4;NDUFA12;NDUFA2;NDUFA10;MT-CO1;COX7A2L;COX8A;ITPR2;UQCRC2;UQCRFS1;NDUFA13;NDUFS2;NDUFS8;SDHC;NDUFB5;NDUFS6;SNCA;CYC1;CYCS;MT-ATP8;NDUFA6;NDUFC2;UQCRH;UQCR…
KEGG_Parkinson's_disease	95	73	16.4195	4.44592	0	0	COX4I1;NDUFS1;NDUFB9;NDUFB10;MT-ND5;COX7A2;MT-ND1;COX6A1;NDUFA4;SLC25A5;NDUFB3;COX7A1;NDUFS7;NDUFS5;NDUFA9;MT-ND2;NDUFA8;NDUFB11;VDAC2;UQCRQ;NDUFA11;COX6B1;NDUFA5;SDHB;COX6C;NDUFS4;PRKN;MT-ATP6;UQCR10;NDUFAB1;UQCRB;COX7C;NDUFA3;NDUFC1;NDUFV1;NDUFS3;NDUFB7;NDUFB6;NDUFB8;NDUFB4;NDUFA12;NDUFA2;NDUFA10;MT-CO1;COX7A2L;PPIF;COX8A;SLC25A6;UQCRC2;UQCRFS1;NDUFS2;NDUFS8;SDHC;NDUFB5;NDUFS6;SNCA;CYC1;MT-ATP8…
KEGG_Huntington's_disease	123	69	21.259	3.24569	0	0	COX4I1;NDUFS1;NDUFB9;NDUFB10;COX7A2;COX6A1;NDUFA4;SLC25A5;NDUFB3;COX7A1;NDUFS7;NDUFS5;NDUFA9;NDUFA8;NDUFB11;VDAC2;UQCRQ;NDUFA11;COX6B1;NDUFA5;SDHB;COX6C;NDUFS4;MT-ATP6;UQCR10;NDUFAB1;UQCRB;COX7C;NDUFA3;NDUFC1;NDUFV1;NDUFS3;NDUFB7;NDUFB6;TFAM;NDUFB8;NDUFB4;NDUFA12;NDUFA2;NDUFA10;MT-CO1;COX7A2L;PPIF;COX8A;SLC25A6;UQCRC2;UQCRFS1;NDUFS2;NDUFS8;SDHC;NDUFB5;NDUFS6;CYC1;MT-ATP8;NDUFA6;NDUFC2;UQCRH;VDAC1…
HALLMARK_FATTY_ACID_METABOLISM	127	68	21.9503	3.0979	0	0	ACAA1;ACAA2;ACADM;ACOT8;ACOX1;ACSL1;ALDH3A2;CPT2;CYP4A11;DECR1;ECH1;ECI1;FABP1;HADH;HIBCH;HMGCL;IDH1;MLYCD;RETSAT;SUCLG1;EHHADH;HADHB;ECHS1;ACADS;CA2;HSD17B10;ADH1C;MAOA;HAO2;MCEE;AUH;HPGD;FH;HMGCS2;ALAD;GPD1;ACO2;CBR1;GRHPR;ACOT2;MDH2;BCKDHB;GSTZ1;CRAT;ETFDH;ECI2;HSDL2;SDHC;GCDH;SLC22A5;PDHB;BPHL;DLD;EPHX1;DLST;FMO1;CPT1A;SUCLG2;AADAT;REEP6;ACSS1;ENO3;ACSM3;D2HGDH;SUCLA2;SDHA;PDHA1;RDH11
HALLMARK_OXIDATIVE_PHOSPHORYLATION	172	136	29.728	4.57481	0	0	NDUFS3;UQCRB;NDUFS2;SDHA;UQCRC1;NDUFA9;NDUFS4;NDUFS1;NDUFA2;NDUFS8;SDHB;NNT;NDUFS7;NDUFV1;COX5B;UQCRH;CYCS;NDUFA6;NDUFAB1;COX8A;ACO2;CYC1;NDUFB6;COX5A;UQCRC2;COX6A1;COX6C;NDUFB3;OGDH;NDUFB8;SURF1;COX6B1;NDUFB5;NDUFA4;NDUFB1;COX4I1;COX7C;UQCRFS1;SDHC;ATP6V1F;COX7A2;SUCLG1;NDUFS6;NDUFA7;FH;NDUFV2;OXA1L;NDUFC1;NDUFA5;CS;ATP6V1G1;HADHB;PDHA1;NDUFA8;DLD;OPA1;SLC25A11;PDHB;NDUFB7;IDH2;MTX2;VDAC3;IMMT;M…
Reactome_Complex_I_biogenesis	48	46	8.29619	5.54472	0	0	NDUFA7;NDUFV1;NUBPL;NDUFC1;NDUFB1;NDUFS8;NDUFA6;NDUFAF7;NDUFB8;NDUFA12;NDUFS4;NDUFB10;NDUFB11;NDUFB4;TIMMDC1;NDUFAF1;NDUFA9;NDUFA11;NDUFAB1;NDUFB9;NDUFAF4;NDUFAF3;NDUFB7;NDUFA8;NDUFA13;NDUFA5;NDUFAF6;NDUFC2;NDUFA10;MT-ND2;NDUFS2;NDUFS7;NDUFA2;MT-ND5;NDUFB3;NDUFB5;NDUFS5;NDUFAF5;NDUFS3;MT-ND1;ACAD9;NDUFV2;NDUFA3;NDUFS6;NDUFB6;NDUFS1
Reactome_Fatty_acid_metabolism	114	67	19.7034	3.40042	0	0	HSD17B8;MECR;ACADS;HADHA;HAO2;SLC22A5;HADH;MMAA;SLC27A2;PTGR1;ACAA2;ECI1;GGT5;ACOX2;PCCB;NUDT19;DECR2;PCTP;CPT2;PTGES2;ECI2;ACAA1;ACAD10;ACOT2;ACOT4;CPT1A;ACOT11;PECR;ALDH3A2;ACSM3;MLYCD;ACOX1;HPGD;MUT;HACL1;CYP4A11;CRAT;ACSF2;EHHADH;CYP2J2;PTGDS;ACOT8;CROT;ACSF3;ACOT7;ACOT13;THEM4;ACSL1;DPEP1;DECR1;PLA2G4A;CBR4;CBR1;SLC25A20;MCEE;ACADM;FAAH;HADHB;CYP4F2;AMACR;NDUFAB1;ACOX3;ACAD11;ECHS1;MCAT;GGT1…
Reactome_Glyoxylate_metabolism_and_glycine_degradation	26	25	4.49377	5.56326	0	0	LIAS;DLST;PDHB;GCSH;GOT2;HOGA1;DHTKD1;ALDH4A1;NDUFAB1;GRHPR;BCKDHA;AMT;PXMP2;PDHA1;DLAT;OGDH;DLD;DBT;GLDC;DAO;AGXT2;PRODH2;LIPT2;BCKDHB;PDHX
Reactome_Mitochondrial_protein_import	54	40	9.33321	4.28577	0	0	CHCHD7;COX17;CHCHD2;TOMM20;ACO2;CYC1;COX19;CHCHD5;CHCHD3;HSCB;NDUFB8;CMC2;TIMM50;LDHD;TIMM10B;VDAC1;BCS1L;SAMM50;SLC25A6;PMPCA;TOMM5;COA6;TIMM10;MTX1;CMC4;HSPD1;TIMM21;TIMM44;TIMM9;TOMM70;CS;PMPCB;GFER;COA4;CHCHD4;FXN;TIMM23;SLC25A13;CHCHD10;MTX2
Reactome_Mitochondrial_translation	89	81	15.3825	5.26572	0	0	TUFM;MRPL49;ERAL1;MRPS9;MTIF3;MRPL33;MRPL10;MRPS16;MRPL19;MRPS21;MRPL55;MRPL14;MRPL44;MRPS11;MRPL4;MRPL27;MRPL52;MRPL28;GFM1;MRPS18A;MRPL30;MRPS35;CHCHD1;GFM2;MRPL1;PTCD3;MRPL21;MRPS36;DAP3;GADD45GIP1;MTFMT;MRPS2;MRPS31;MRPL37;MRPL57;MRPL17;MRPL11;MRPL54;MRPS30;MRPL13;MRPS22;MRPL39;MRPS27;MRPS25;MRPS18B;MRPS28;MRPL16;MRPL34;MRPL12;MRPL48;MRPS17;MRPL32;MRPL41;MRPS6;MRPL23;MRPL43;MRPS26;MRPL3;MTIF2…
Reactome_Mitochondrial_translation_elongation	84	76	14.5183	5.23476	0	0	TUFM;MRPL49;ERAL1;MRPS9;MRPL33;MRPL10;MRPS16;MRPL19;MRPS21;MRPL55;MRPL14;MRPL44;MRPS11;MRPL4;MRPL27;MRPL52;MRPL28;GFM1;MRPS18A;MRPL30;MRPS35;CHCHD1;MRPL1;PTCD3;MRPL21;MRPS36;DAP3;GADD45GIP1;MRPS2;MRPS31;MRPL37;MRPL57;MRPL17;MRPL11;MRPL54;MRPS30;MRPL13;MRPS22;MRPL39;MRPS27;MRPS25;MRPS18B;MRPS28;MRPL16;MRPL34;MRPL12;MRPL48;MRPS17;MRPL32;MRPL41;MRPS6;MRPL23;MRPL43;MRPS26;MRPL3;MRPL22;MRPL53;MRPS24;M…
Reactome_Mitochondrial_translation_initiation	84	76	14.5183	5.23476	0	0	MRPL49;ERAL1;MRPS9;MTIF3;MRPL33;MRPL10;MRPS16;MRPL19;MRPS21;MRPL55;MRPL14;MRPL44;MRPS11;MRPL4;MRPL27;MRPL52;MRPL28;MRPS18A;MRPL30;MRPS35;CHCHD1;MRPL1;PTCD3;MRPL21;MRPS36;DAP3;GADD45GIP1;MTFMT;MRPS2;MRPS31;MRPL37;MRPL57;MRPL17;MRPL11;MRPL54;MRPS30;MRPL13;MRPS22;MRPL39;MRPS27;MRPS25;MRPS18B;MRPS28;MRPL16;MRPL34;MRPL12;MRPL48;MRPS17;MRPL32;MRPL41;MRPS6;MRPL9;MRPL23;MRPL43;MRPS26;MRPL3;MTIF2;MRPL22;M…
Reactome_Mitochondrial_translation_termination	83	75	14.3455	5.22812	0	0	MRPL49;ERAL1;MRPS9;MRPL33;MRPL10;MRPS16;MRPL19;MRPS21;MRPL55;MRPL14;MRPL44;MRPS11;MRPL4;MRPL27;MRPL52;MRPL28;MRPS18A;MRPL30;MRPS35;CHCHD1;GFM2;MRPL1;PTCD3;MRPL21;MRPS36;DAP3;GADD45GIP1;MRPS2;MRPS31;MRPL37;MRPL57;MRPL17;MRPL11;MRPL54;MRPS30;MRPL13;MRPS22;MRPL39;MRPS27;MRPS25;MRPS18B;MRPS28;MRPL16;MRPL34;MRPL12;MRPL48;MRPS17;MRPL32;MRPL41;MRPS6;MRPL23;MRPL43;MRPS26;MRPL3;MRPL22;MRPL53;MRPS24;MRPS33…
Reactome_Respiratory_electron_transport	86	83	14.864	5.58396	0	0	ETFA;UQCRB;UQCRH;COX11;COX6A1;NDUFA6;NDUFAF7;NDUFB8;UQCRC1;NDUFA4;NDUFB9;NDUFAF4;COX6C;NDUFA13;NDUFA5;MT-ND2;NDUFS2;MT-ND5;NDUFS5;NDUFAF5;CYCS;COX20;NDUFS1;NDUFA7;SDHA;MT-CO1;NDUFC1;NDUFB1;COX7A2L;SDHB;NDUFS4;NDUFB11;LRPPRC;SDHC;NDUFAF3;COX6B1;COX4I1;NDUFA8;NDUFB5;SCO1;NDUFS3;TRAP1;ACAD9;NDUFV2;UQCRC2;MT-CO2;COX7C;NDUFS8;NDUFA12;COX18;NDUFB4;TIMMDC1;COX8A;NDUFAF6;NDUFB3;COX5B;MT-ND1;UQCRFS1;NDUFS…
Reactome_Respiratory_electron_transport,_ATP_synthesis_by_chemiosmotic_coupling,_and_heat_production_by_uncoupling_proteins.	89	86	15.3825	5.59076	0	0	ETFA;UQCRB;UQCRH;COX11;COX6A1;NDUFA6;NDUFAF7;NDUFB8;UQCRC1;ATP5S;NDUFA4;NDUFB9;NDUFAF4;COX6C;NDUFA13;NDUFA5;MT-ND2;NDUFS2;MT-ND5;NDUFS5;NDUFAF5;CYCS;COX20;NDUFS1;NDUFA7;SDHA;MT-CO1;NDUFC1;NDUFB1;COX7A2L;SDHB;NDUFS4;NDUFB11;LRPPRC;SDHC;NDUFAF3;COX6B1;COX4I1;NDUFA8;MT-ATP8;MT-ATP6;NDUFB5;SCO1;NDUFS3;TRAP1;ACAD9;NDUFV2;UQCRC2;MT-CO2;COX7C;NDUFS8;NDUFA12;COX18;NDUFB4;TIMMDC1;COX8A;NDUFAF6;NDUFB3;COX5…
Reactome_The_citric_acid_(TCA)_cycle_and_respiratory_electron_transport	126	110	21.7775	5.05109	0	0	ETFA;UQCRB;UQCRH;COX11;COX6A1;DLST;NDUFA6;NDUFAF7;NDUFB8;UQCRC1;SUCLA2;ATP5S;NDUFA4;NDUFB9;NDUFAF4;ADHFE1;COX6C;PDHA1;NDUFA13;NDUFA5;MDH2;MT-ND2;NDUFS2;MT-ND5;NDUFS5;NDUFAF5;CYCS;NNT;PDK3;COX20;PDHX;NDUFS1;NDUFA7;SDHA;MT-CO1;NDUFC1;NDUFB1;HAGH;COX7A2L;SDHB;NDUFS4;NDUFB11;LRPPRC;SDHC;PDK2;NDUFAF3;COX6B1;FH;COX4I1;NDUFA8;D2HGDH;MT-ATP8;OGDH;MT-ATP6;NDUFB5;SCO1;NDUFS3;TRAP1;ACAD9;IDH2;NDUFV2;UQCRC2;…
Reactome_Mitochondrial_Fatty_Acid_Beta-Oxidation	32	27	5.53079	4.88176	2.22045e-16	1.41791e-14	PCCB;ACSM3;MUT;MCEE;ACADM;PCTP;HADHB;MECR;ACADS;NDUFAB1;HADHA;ACAD11;ACAD10;ACOT2;ECHS1;HADH;ACSF2;MMAA;ACAA2;MCAT;ECI1;PCCA;ACOT7;ACOT11;ACOT13;THEM4;DECR1
KEGG_Tryptophan_metabolism	29	25	5.01228	4.98775	7.77156e-16	4.73712e-14	ALDH7A1;ACAT1;AOC1;GCDH;AADAT;ECHS1;ALDH3A2;ALDH1B1;EHHADH;OGDH;OGDHL;HADHA;MAOA;AFMID;ACMSD;KMO;KYNU;DDC;HAAO;KYAT1;HADH;MAOB;ALDH2;CAT;AOX1
Reactome_Translation	276	100	47.7031	2.0963	6.43929e-15	3.75439e-13	TUFM;MRPL49;ERAL1;AARS2;FARS2;MRPS9;MTIF3;MRPL33;MRPL10;MRPS16;APEH;MRPL19;MRPS21;SARS2;MRPL55;MRPL14;MRPL44;MRPS11;RARS2;MRPL4;MRPL27;MRPL52;WARS2;MRPL28;GFM1;MRPS18A;MRPL30;MRPS35;TARS2;CHCHD1;GFM2;MRPL1;PTCD3;MRPL21;MRPS36;DAP3;GADD45GIP1;MTFMT;MRPS2;MRPS31;MRPL37;YARS2;EARS2;MRPL17;MRPL11;MRPL57;MARS2;MRPL54;MRPS30;MRPL13;MRPL39;MRPS22;MRPS27;PARS2;MRPS25;MRPS18B;MRPS28;MRPL16;MRPL34;MRPL12;M…
KEGG_Retrograde_endocannabinoid_signaling	77	43	13.3085	3.23103	1.42109e-14	7.94032e-13	NDUFS1;NDUFB9;NDUFB10;MT-ND5;MT-ND1;NDUFA4;NDUFB3;NDUFS7;NDUFS5;NDUFA9;MT-ND2;NDUFA8;NDUFB11;NDUFA11;NDUFA5;NDUFS4;NDUFAB1;NDUFA3;NDUFC1;NDUFV1;NDUFS3;NDUFB7;NDUFB6;NDUFB8;NDUFB4;NDUFA12;NDUFA2;NDUFA10;ITPR2;GNG7;NDUFS2;FAAH;NDUFS8;NDUFB5;NDUFS6;GNAO1;NDUFA6;NDUFC2;NDUFV2;NDUFA7;ADCY9;NDUFB1;NDUFA13
KEGG_Citrate_cycle_(TCA_cycle)	28	23	4.83944	4.75261	9.4369e-14	4.86726e-12	CS;SUCLA2;SDHB;ACO1;IDH2;DLST;OGDH;PCK2;OGDHL;PC;MDH2;SUCLG2;ACO2;IDH1;PDHB;DLD;PCK1;SDHC;SDHA;FH;PDHA1;DLAT;SUCLG1
KEGG_Propanoate_metabolism	28	23	4.83944	4.75261	9.4369e-14	4.86726e-12	SUCLA2;ACSS1;MCEE;PCCA;HIBCH;ACAT1;ALDH6A1;ABAT;ECHS1;ACADM;PCCB;ECHDC1;EHHADH;HADHA;ACSS3;BCKDHA;BCKDHB;SUCLG2;DLD;MLYCD;DBT;MUT;SUCLG1
KEGG_Fatty_acid_degradation	36	26	6.22214	4.17863	4.85945e-13	2.41352e-11	ACADSB;ALDH7A1;HADHB;ACADS;ACAT1;CPT2;CPT1A;ECI1;GCDH;ECHS1;ACADM;ALDH3A2;ALDH1B1;EHHADH;ACOX1;ACAA2;ACOX3;HADHA;CYP4A11;ACSL1;ADH1C;ECI2;ACAA1;HADH;ALDH2;ADH6
Reactome_Pyruvate_metabolism_and_Citric_Acid_(TCA)_cycle	40	27	6.91349	3.90541	2.27895e-12	1.09146e-10	SDHA;SUCLG2;ACO2;PDPR;DLST;HAGH;PDHB;SDHB;SUCLA2;SDHC;PDK2;ADHFE1;FH;PDP1;PDHA1;D2HGDH;DLAT;MDH2;OGDH;CS;DLD;NNT;MPC2;SUCLG1;PDK3;IDH2;PDHX
KEGG_Cardiac_muscle_contraction	34	24	5.87647	4.08409	8.79641e-12	3.93199e-10	COX4I1;COX6B1;ATP1B1;COX6C;CYC1;COX8A;COX7A2;UQCR10;UQCRB;COX6A1;COX7A2L;COX7C;FXYD2;UQCRC1;UQCRC2;UQCRFS1;UQCRH;COX7A1;MT-CO2;COX5B;ATP1A1;COX5A;MT-CO1;UQCRQ
Reactome_Histidine,_lysine,_phenylalanine,_tyrosine,_proline_and_tryptophan_catabolism	34	24	5.87647	4.08409	8.79641e-12	3.93199e-10	AMDHD1;PIPOX;HAAO;GCDH;ALDH7A1;DLST;HPD;PAH;ALDH4A1;KMO;SLC3A2;KYNU;PRODH;OGDH;AASS;FTCD;DLD;CRYM;AFMID;AADAT;KYAT1;ACMSD;PRODH2;GSTZ1
Reactome_Mitochondrial_tRNA_aminoacylation	21	18	3.62958	4.95925	1.29696e-11	5.61041e-10	PARS2;LARS2;DARS2;AARS2;FARS2;SARS2;IARS2;YARS2;EARS2;RARS2;NARS2;MARS2;WARS2;CARS2;HARS2;VARS2;TARS2;PPA2
Reactome_Peroxisomal_lipid_metabolism	24	19	4.14809	4.58042	4.95348e-11	2.07582e-09	ACOX2;ALDH3A2;MLYCD;ACOX1;NUDT19;DECR2;HACL1;AMACR;ECI2;ACOX3;ACAA1;HAO2;CRAT;SLC27A2;EHHADH;ACOT8;CROT;ACOT4;PECR
KEGG_Glycine,_serine_and_threonine_metabolism	31	22	5.35795	4.10605	5.64738e-11	2.29489e-09	GLYCTK;GLDC;ALDH7A1;AMT;GATM;PHGDH;BPGM;DMGDH;PIPOX;AGXT2;SDSL;MAOA;SARDH;CHDH;PGAM2;PSAT1;SRR;MAOB;DLD;GRHPR;DAO;GCSH
KEGG_Peroxisome	57	31	9.85172	3.14666	1.84603e-10	7.28095e-09	ACOX2;DECR2;PEX6;DHRS4;HAO2;ECH1;IDH2;HACL1;PEX26;EHHADH;PIPOX;CRAT;HMGCL;ACOX1;NUDT19;ACOX3;SLC27A2;ACOT8;PXMP2;ACSL1;IDH1;ACAA1;ECI2;GSTK1;PECR;MLYCD;CAT;AMACR;CROT;ABCD3;DAO
Reactome_Cristae_formation	15	14	2.59256	5.40007	2.46754e-10	9.45421e-09	APOOL;DNAJC11;CHCHD3;CHCHD6;IMMT;ATP5S;SAMM50;MTX1;APOO;MT-ATP8;MT-ATP6;TMEM11;MINOS1;MTX2
HALLMARK_ADIPOGENESIS	148	57	25.5799	2.22831	3.97042e-10	1.47898e-08	CPT2;ACAA2;ETFB;ACOX1;ACADM;HADH;IDH1;ACADS;DECR1;TST;MCCC1;BCL2L13;SLC25A10;NDUFAB1;ECHS1;CS;ECH1;CRAT;CHCHD10;AK2;UQCR10;ACO2;GPX3;RETSAT;HIBCH;SUCLG1;CYC1;ALDH2;SDHB;BCKDHA;MTCH2;REEP6;NDUFA5;COQ3;IMMT;COQ5;GPHN;DLD;UQCRC1;CAT;DLAT;MRPL15;SDHC;SAMM50;COQ9;PTCD3;AIFM1;MDH2;COX8A;DHRS7B;PRDX3;DBT;NDUFS3;UQCRQ;COX6A1;NDUFB7;ABCB8
Reactome_Transport_of_small_molecules	311	97	53.7524	1.80457	4.16507e-10	1.50956e-08	SLC3A1;ATP6V0C;ACO1;LCAT;APOA1;ABCB7;APOB;SLC6A19;ABCC2;FTH1;SLC5A10;ATP6V1F;APOA4;GNG7;APOC2;STOML2;SLC4A4;HBB;CYB5R1;CLCN5;SLC17A3;ATP6V0D1;SLC22A6;FXYD2;VDAC2;NPC2;ATP6V1A;ANGPTL3;ABCC6;ADD1;PSMB7;ALAD;APOC3;SLC5A2;NEDD4L;AFG3L2;SLC16A7;VDAC1;AQP1;VDAC3;ADD2;SLC25A10;CAMK2G;CA1;SLC13A2;ATP6V1B2;PSMB5;APOC1;ATP1A1;TPCN1;ABCB1;SLC2A9;ATP6V0A1;MTTP;TRPV4;ALB;SLC4A1;ADCY9;ATP6V1C1;SLC12A6;SLC5A8;S…
KEGG_Glyoxylate_and_dicarboxylate_metabolism	26	19	4.49377	4.22808	5.39482e-10	1.9038e-08	GLYCTK;CS;GLDC;HAO2;MCEE;PCCA;ACAT1;AMT;ACO1;PCCB;HOGA1;AFMID;MDH2;ACO2;DLD;CAT;MUT;GRHPR;GCSH
Reactome_Citric_acid_cycle_(TCA_cycle)	18	15	3.11107	4.82149	1.61655e-09	5.55843e-08	SDHA;SUCLG2;DLD;SUCLA2;NNT;ACO2;SDHC;SUCLG1;MDH2;DLST;IDH2;OGDH;CS;SDHB;FH
Reactome_Biological_oxidations	116	47	20.0491	2.34424	2.0506e-09	6.87463e-08	GLYATL1;ACSS1;ACSM2A;GLYAT;UGT2B7;GGT5;MAOA;UGT3A1;ABHD10;ADH1C;FDX2;ACY1;NQO2;BPHL;ALDH2;AS3MT;GCLC;UGT2B4;GSTM2;GSTK1;ACSM2B;CYB5R3;ABHD14B;FMO1;AHCY;FDXR;MGST1;ACY3;CYP4A11;ALDH1B1;CYP2J2;DPEP1;GSTZ1;GSTA1;GSTA2;MARC2;SULT1C2;CYP4F2;EPHX1;ADH6;AOC1;ACSM5;MAOB;SULT1B1;CES2;GGT1;CYP27A1
Reactome_Branched-chain_amino_acid_catabolism	23	17	3.97526	4.27645	3.42639e-09	1.08005e-07	ACADSB;HSD17B10;ACAT1;MCCC2;HIBCH;ALDH6A1;PPM1K;ACAD8;BCKDHA;MCCC1;IVD;AUH;TMLHE;DLD;DBT;HIBADH;BCKDHB
HALLMARK_XENOBIOTIC_METABOLISM	140	53	24.1972	2.19034	3.42836e-09	1.08005e-07	DCXR;CYP2J2;CYP27A1;ADH1C;ACOX2;EPHX1;LCAT;IDH1;FMO1;UPB1;ECH1;AHCY;AOX1;F11;MCCC2;SERPINA6;BLVRB;HACL1;MAOA;KYNU;SERPINE1;ALDH2;CA2;CAT;FBP1;RBP4;DHRS1;FETUB;CROT;IGF1;CYP4F2;RETSAT;GCLC;FABP1;DDC;ACOX3;ABCC2;BPHL;ENTPD5;ETFDH;CBR1;PTGDS;PTGR1;ACOX1;NFS1;HNF4A;ACO2;LONP1;F10;MBL2;ANGPTL3;PC;ITIH1
KEGG_Pyruvate_metabolism	33	21	5.70363	3.68187	3.46324e-09	1.08005e-07	ACSS1;ALDH7A1;HAGH;ACAT1;ALDH3A2;ALDH1B1;PCK2;PC;MDH2;PKLR;ME2;PDHB;ALDH2;DLD;ME3;PCK1;FH;LDHD;GRHPR;PDHA1;DLAT
Reactome_rRNA_processing_in_the_mitochondrion	17	14	2.93823	4.76477	7.90922e-09	2.41051e-07	HSD17B10;MT-CO2;MT-CO1;TFB1M;MTERF4;KIAA0391;MT-ATP8;MT-ND2;MT-ATP6;MT-ND5;MT-ND1;MRM1;MRM2;TRMT10C
Reactome_Metabolism_of_amino_acids_and_derivatives	279	86	48.2216	1.78343	8.41588e-09	2.50793e-07	SUOX;GLDC;GCDH;HPD;KMO;IVD;AUH;HIBCH;GCSH;HOGA1;DLD;AGXT2;AMDHD1;KYNU;PRODH;AASS;ACADSB;HAAO;GATM;GPT2;PSMB7;TSTD1;PDHX;TST;DMGDH;PAH;MCCC1;ALDH7A1;MCCC2;AHCY;AMT;OAT;SLC25A10;ACMSD;ASS1;PHGDH;PSMB5;NDUFAB1;SCLY;IYD;HIBADH;ACAT1;SARDH;ACAD8;SLC25A15;DDC;LIPT2;PIPOX;PXMP2;TMLHE;LIAS;HSD17B10;GRHPR;SLC3A2;PSAT1;AFMID;GSTZ1;GLS;CHDH;DAO;DLST;ALDH4A1;GPT;BCKDHA;PDHA1;BHMT2;KYAT1;PRODH2;PPM1K;PSMB6;OG…
KEGG_Collecting_duct_acid_secretion	18	14	3.11107	4.50006	2.99336e-08	8.72628e-07	SLC4A1;ATP6V1E1;ATP6V1G2;ATP6V1G1;ATP6V0A1;ATP6V1D;CA2;ATP6V1B2;ATP6V1C1;ATP6V0C;ATP6V0D1;ATP6V1B1;ATP6V1F;ATP6V1A
KEGG_Fatty_acid_metabolism	34	20	5.87647	3.40341	5.65428e-08	1.61328e-06	ACADSB;HADHB;ACADS;ACAT1;CPT1A;CPT2;ECHS1;ACADM;EHHADH;ACOX1;ACAA2;ACOX3;HADHA;MCAT;OXSM;ACSL1;ACAA1;HADH;PECR;MECR
KEGG_Butanoate_metabolism	21	15	3.62958	4.13271	6.38336e-08	1.78335e-06	ACSM2A;ACSM3;HMGCS2;ACADS;ACAT1;ABAT;ECHS1;OXCT1;EHHADH;HMGCL;ACSM2B;ACSM5;HADHA;HADH;BDH1
Reactome_Metabolism_of_vitamins_and_cofactors	120	44	20.7405	2.12146	2.22892e-07	6.09995e-06	COQ9;PDSS1;NMRK1;ALDH1L1;RBP4;MTHFS;MMAA;BTD;MMAB;PCCB;RDH11;SLC2A1;APOM;APOA1;LMBRD1;PDSS2;APOC3;MCCC1;APOB;MOCS1;SLC5A8;SLC23A1;QPRT;CYB5R3;MCCC2;APOA4;MUT;APOC2;NAXE;COQ6;GPHN;RETSAT;SLC25A16;APOA2;PC;AOX1;COQ5;NMNAT3;COQ7;NFS1;COQ3;IDH1;PCCA;PPCS
Reactome_SLC-mediated_transmembrane_transport	72	31	12.4443	2.4911	2.35219e-07	6.30858e-06	SLC3A1;SLC2A9;SLC22A5;SLC7A7;ALB;SLC2A1;SLC4A1;SLC6A13;SLC5A2;SLC6A19;SLC12A6;SLC5A8;SLC25A26;SLC5A10;SLC22A4;SLC16A7;SLC22A8;SLC3A2;SLC13A3;SLC47A1;SLC4A4;SLC25A10;SLC2A2;SLC13A2;SLCO4C1;SLC22A6;SLC5A1;SLC5A12;SLC22A2;SLC43A2;SLC7A8
KEGG_beta-Alanine_metabolism	23	15	3.97526	3.77334	4.0773e-07	1.06874e-05	ALDH7A1;HIBCH;UPB1;ABAT;ALDH6A1;ECHS1;ACADM;ALDH3A2;ALDH1B1;EHHADH;DPYS;HADHA;ALDH2;MLYCD;DPYD
Reactome_Insulin_receptor_recycling	18	13	3.11107	4.17863	4.14427e-07	1.06874e-05	ATP6V1F;ATP6V1B2;ATP6V0D1;ATP6V1B1;ATP6V0C;ATP6V1D;ATP6V1E1;ATP6V1C1;ATP6V0A1;ATP6V1H;ATP6V1A;ATP6V1G1;ATP6V1G2
Reactome_tRNA_processing_in_the_mitochondrion	12	10	2.07405	4.82149	1.07529e-06	2.72068e-05	HSD17B10;MT-CO2;MT-CO1;KIAA0391;MT-ATP8;MT-ND2;MT-ATP6;MT-ND5;MT-ND1;TRMT10C
Reactome_Transferrin_endocytosis_and_recycling	19	13	3.28391	3.9587	1.10505e-06	2.7442e-05	ATP6V1F;ATP6V1B2;ATP6V0D1;ATP6V1B1;ATP6V0C;ATP6V1D;ATP6V1E1;ATP6V1C1;ATP6V0A1;ATP6V1H;ATP6V1A;ATP6V1G1;ATP6V1G2
Reactome_Lysine_catabolism	10	9	1.72837	5.20721	1.12714e-06	2.74817e-05	CRYM;PIPOX;AADAT;GCDH;ALDH7A1;DLST;OGDH;AASS;DLD
HALLMARK_BILE_ACID_METABOLISM	59	26	10.1974	2.54967	1.29568e-06	3.10269e-05	ABCD3;SLC27A2;HSD3B7;CYP27A1;PEX26;CROT;HACL1;PIPOX;PEX6;ACSL1;MLYCD;AMACR;IDH1;PXMP2;APOA1;GSTK1;ALDH8A1;RETSAT;PECR;CAT;LONP2;FDXR;SULT1B1;SLC23A1;SERPINA6;IDH2
KEGG_Proximal_tubule_bicarbonate_reclamation	15	11	2.59256	4.24291	2.70333e-06	6.35993e-05	ATP1B1;GLUD1;FXYD2;PCK2;CA2;AQP1;SLC25A10;ATP1A1;GLS;PCK1;SLC4A4
Reactome_Mitochondrial_iron-sulfur_cluster_biogenesis	11	9	1.90121	4.73383	5.2443e-06	0.000119529	NFS1;FDXR;ISCA1;FXN;GLRX5;ISCA2;FDX2;HSCB;LYRM4
HALLMARK_PEROXISOME	70	28	12.0986	2.31432	5.25891e-06	0.000119529	ABCD3;ACOT8;ACOX1;ACSL1;ECH1;ECI2;EHHADH;GSTK1;MLYCD;RETSAT;SLC27A2;HSD3B7;ACAA1;HAO2;CRAT;LONP2;IDH1;FIS1;PEX6;ABCB1;HMGCL;NUDT19;CAT;IDH2;ALB;SERPINA6;RDH11;CRABP1
KEGG_Aminoacyl-tRNA_biosynthesis	43	20	7.432	2.69107	8.06427e-06	0.000180236	AARS2;YARS2;CARS2;NARS2;IARS2;TARS2;SARS2;LARS2;PARS2;VARS2;MTFMT;EARS2;HARS2;GATB;MARS2;GATC;DARS2;FARS2;WARS2;RARS2
Reactome_ROS,_RNS_production_in_phagocytes	22	13	3.80242	3.41888	1.21079e-05	0.000266176	ATP6V1F;ATP6V1B2;ATP6V0D1;ATP6V1B1;ATP6V0C;ATP6V1G2;ATP6V1D;ATP6V1E1;ATP6V1C1;ATP6V0A1;ATP6V1H;ATP6V1A;ATP6V1G1
Reactome_Phase_I_-_Functionalization_of_compounds	48	21	8.29619	2.53128	1.56543e-05	0.000338588	ACSS1;MAOA;ADH1C;FDX2;NQO2;BPHL;ALDH2;CYB5R3;FMO1;FDXR;CYP4A11;ALDH1B1;CYP2J2;MARC2;CYP4F2;EPHX1;ADH6;AOC1;MAOB;CES2;CYP27A1
Reactome_Regulation_of_pyruvate_dehydrogenase_(PDH)_complex	12	9	2.07405	4.33934	1.77513e-05	0.00037785	PDP1;PDHA1;PDK2;PDPR;DLAT;PDK3;PDHB;PDHX;DLD
Reactome_Metabolism_of_lipids	395	100	68.2707	1.46476	1.80856e-05	0.00037895	OXCT1;ACSS3;OSBPL8;HADHA;NUDT19;FDX2;DECR2;AGK;APOA1;MLYCD;MUT;PCYT2;ACOT7;ACOT13;AGT;CBR4;CYP4F2;ACOX3;CYP27A1;HSD17B8;ACADS;FABP1;HAO2;SLC27A2;GPD1;ACOX2;PCCB;BDH1;PCTP;GK;PNPLA4;PECR;ACSM3;ACOX1;HACL1;GLA;CRAT;ACSF3;ACSL1;GM2A;FAAH;HADHB;NDUFAB1;GGT1;ACAT1;MECR;PLPP3;ECI1;ALB;ECI2;ACAD10;ACOT4;ENPP6;ACP6;GPAT3;GALC;HPGD;HMGCL;CYP4A11;ACSF2;CYP2J2;PTGDS;CROT;THEM4;PLA2G4A;SLC25A20;MCEE;GPD1L;AC…
Reactome_Iron_uptake_and_transport	35	17	6.0493	2.81024	1.90473e-05	0.00039296	ATP6V1F;FTL;ATP6V1B2;ATP6V0D1;ATP6V1B1;ATP6V0C;ALAD;ATP6V1D;ATP6V1E1;ACO1;ATP6V1C1;ATP6V0A1;ATP6V1H;ATP6V1A;FTH1;ATP6V1G1;ATP6V1G2
KEGG_Bile_secretion	26	14	4.49377	3.11543	2.37744e-05	0.000483053	ABCB1;ATP1B1;EPHX1;FXYD2;SLC2A1;ABCC2;CA2;UGT2B4;AQP1;SLC5A1;ATP1A1;ADCY9;SLC4A4;SLC22A8
Reactome_Beta-oxidation_of_very_long_chain_fatty_acids	10	8	1.72837	4.62863	2.51104e-05	0.000495192	ACOT8;ACOT4;MLYCD;ACOX1;EHHADH;ECI2;ACAA1;DECR2
Reactome_mitochondrial_fatty_acid_beta-oxidation_of_saturated_fatty_acids	10	8	1.72837	4.62863	2.51104e-05	0.000495192	ECHS1;ACSM3;HADHB;HADH;MECR;ACADS;HADHA;ACADM
KEGG_Lysine_degradation	36	17	6.22214	2.73218	3.03429e-05	0.000589708	ALDH7A1;ACAT1;GCDH;AADAT;ECHS1;AASS;ALDH3A2;DLST;ALDH1B1;OGDH;EHHADH;OGDHL;PIPOX;HADHA;HADH;ALDH2;TMLHE
KEGG_Arginine_and_proline_metabolism	37	17	6.39498	2.65834	4.7202e-05	0.00089152	ALDH7A1;OAT;AOC1;GATM;SAT2;ALDH3A2;ALDH1B1;GOT2;PRODH;HOGA1;MAOA;ALDH4A1;MAOB;ALDH2;PRODH2;AGMAT;DAO
KEGG_Rheumatoid_arthritis	37	17	6.39498	2.65834	4.7202e-05	0.00089152	ATP6V1E1;ATP6V1G1;ATP6V0A1;ATP6V1B2;ATP6V0D1;FLT1;ATP6V1C1;VEGFA;ATP6V1A;ATP6V1H;TNFSF13;ATP6V1G2;CTSL;ATP6V0C;ATP6V1B1;ATP6V1D;ATP6V1F
HALLMARK_HEME_METABOLISM	115	37	19.8763	1.86152	6.15094e-05	0.00114561	PPOX;FECH;ALAD;SELENBP1;BLVRB;EPB42;SLC4A1;SPTB;MPP1;GLRX5;ANK1;SPTA1;SLC22A4;GCLC;SNCA;CA1;CA2;FBXO7;HBD;PRDX2;HBB;CAT;ISCA1;PDZK1IP1;ADD1;FTCD;ADD2;BPGM;HAGH;SLC2A1;EPB41;TMEM9B;ALDH1L1;PC;NNT;ALDH6A1;ATP6V0A1
KEGG_2-Oxocarboxylic_acid_metabolism	16	10	2.7654	3.61612	6.65342e-05	0.00122222	IDH2;CS;ACO2;ACY1;IDH1;GPT;GPT2;GOT2;ACO1;AADAT
Reactome_Gluconeogenesis	28	14	4.83944	2.8929	7.00589e-05	0.00126958	FBP1;PCK2;FBP2;PGAM2;PCK1;ALDOB;GOT2;SLC37A4;ENO3;SLC25A11;MDH2;SLC25A10;PC;SLC25A13
KEGG_PPAR_signaling_pathway	45	19	7.77767	2.44289	7.21591e-05	0.0012902	APOA2;APOA1;ACOX2;CYP27A1;HMGCS2;CPT2;CPT1A;ACADM;EHHADH;PCK2;ACOX1;APOC3;ACOX3;GK;SLC27A2;FABP1;ACSL1;ACAA1;PCK1
Reactome_tRNA_Aminoacylation	42	18	7.25916	2.47962	8.82137e-05	0.00155651	PARS2;LARS2;DARS2;AARS2;FARS2;SARS2;IARS2;YARS2;EARS2;RARS2;NARS2;MARS2;WARS2;CARS2;HARS2;PPA2;TARS2;VARS2
Reactome_Ion_channel_transport	61	23	10.5431	2.18153	0.000108114	0.00188286	ATP6V0C;TPCN1;ATP6V0A1;TRPV4;ATP6V1E1;ATP6V1C1;NEDD4L;ATP6V1F;ATP6V1B1;ATP1B1;ATP6V1H;CAMK2G;CLCN5;SLC17A3;ATP6V1B2;ATP6V0D1;SGK2;FXYD2;ATP6V1D;ATP6V1A;ATP1A1;ATP6V1G1;ATP6V1G2
Reactome_Signaling_by_Nuclear_Receptors	26	13	4.49377	2.8929	0.000127784	0.00216909	PDHX;ADH1C;RDH11;PDHB;PDK2;DHRS4;PDHA1;DLAT;CRABP1;ALDH8A1;DLD;CPT1A;PDK3
Reactome_Signaling_by_Retinoic_Acid	26	13	4.49377	2.8929	0.000127784	0.00216909	PDHX;ADH1C;RDH11;PDHB;PDK2;DHRS4;PDHA1;DLAT;CRABP1;ALDH8A1;DLD;CPT1A;PDK3
Reactome_Intrinsic_Pathway_of_Fibrin_Clot_Formation	17	10	2.93823	3.40341	0.000136643	0.00229048	SERPING1;F12;F11;C1QBP;KLKB1;SERPINA5;SERPIND1;SERPINE2;F2;F10
Reactome_Pyruvate_metabolism	20	11	3.45674	3.18219	0.000142686	0.00236224	PDPR;HAGH;PDHB;PDK2;PDP1;PDHA1;DLAT;DLD;MPC2;PDK3;PDHX
Reactome_Phase_II_-_Conjugation_of_compounds	63	23	10.8887	2.11227	0.000190797	0.00312023	GLYATL1;ACSM2A;GLYAT;UGT2B7;GGT5;UGT3A1;ABHD10;AS3MT;GCLC;UGT2B4;GSTM2;GSTK1;ACSM2B;ABHD14B;AHCY;MGST1;GSTZ1;GSTA1;GSTA2;SULT1C2;ACSM5;SULT1B1;GGT1
KEGG_Ribosome	121	37	20.9133	1.76921	0.000201107	0.0032492	MRPL30;MRPL19;MRPL13;MRPL11;MRPL33;MRPL23;MRPL32;MRPL28;MRPL21;MRPL16;MRPS7;MRPL12;MRPL27;MRPS5;MRPL34;MRPS18A;MRPS16;MRPL3;MRPL17;MRPL18;MRPL9;MRPS10;MRPL24;MRPS9;MRPL22;MRPS2;MRPL4;MRPL10;MRPS11;MRPS21;MRPL15;MRPL1;MRPS17;MRPL14;MRPS6;MRPS14;MRPS12
KEGG_Drug_metabolism_-_cytochrome_P450	34	15	5.87647	2.55255	0.000231398	0.0036941	MGST1;GSTA1;FMO4;GSTA2;FMO5;GSTM2;MAOA;FMO1;UGT2B4;GSTK1;ADH1C;MAOB;UGT2B7;ADH6;AOX1
KEGG_Histidine_metabolism	18	10	3.11107	3.21433	0.000260072	0.00410301	AMDHD1;ALDH7A1;AOC1;FTCD;ALDH3A2;ALDH1B1;MAOA;DDC;MAOB;ALDH2
KEGG_Glycolysis_/_Gluconeogenesis	53	20	9.16037	2.18332	0.000297254	0.00463508	ALDH7A1;ACSS1;ALDH3A2;ALDH1B1;BPGM;PCK2;FBP2;ALDOB;DLAT;PKLR;PGAM2;ADH1C;PDHB;ALDH2;DLD;PCK1;ADH6;PDHA1;FBP1;ENO3
Reactome_Mitochondrial_biogenesis	57	21	9.85172	2.13161	0.000310973	0.00479328	ATP5S;POLRMT;CYCS;TMEM11;DNAJC11;CHCHD6;TFAM;APOO;MT-ATP8;MT-ATP6;MINOS1;IDH2;APOOL;IMMT;SAMM50;MTX1;MTX2;GLUD1;CHCHD3;TFB1M;TFB2M
Reactome_TP53_Regulates_Metabolic_Genes	69	24	11.9258	2.01245	0.000326304	0.00497242	COX11;COX6A1;NDUFA4;COX6C;CYCS;COX20;MT-CO1;COX7A2L;LRPPRC;COX6B1;COX4I1;SCO1;TXN;MT-CO2;COX7C;COX18;COX8A;COX5B;SURF1;COX19;PRDX2;GLS;COX5A;SCO2
Reactome_Chylomicron_assembly	10	7	1.72837	4.05005	0.000333372	0.00502306	APOC2;APOA1;APOB;MTTP;APOC3;APOA2;APOA4
KEGG_Ascorbate_and_aldarate_metabolism	13	8	2.24688	3.56049	0.000438631	0.00646378	ALDH7A1;RGN;ALDH3A2;ALDH1B1;UGT2B4;MIOX;ALDH2;UGT2B7
KEGG_Biosynthesis_of_unsaturated_fatty_acids	13	8	2.24688	3.56049	0.000438631	0.00646378	ACOT4;ACOX1;ACOX3;HADHA;ACOT2;ACAA1;PECR;ACOT7
KEGG_Fatty_acid_elongation	16	9	2.7654	3.25451	0.000474919	0.00692247	ACOT4;HADHB;ECHS1;ACAA2;HADHA;ACOT2;HADH;ACOT7;MECR
Reactome_Arachidonic_acid_metabolism	29	13	5.01228	2.59363	0.000500372	0.00721504	PLA2G4A;HPGD;CBR1;PTGES2;FAAH;CYP4F2;CYP4A11;CYP2J2;PTGDS;PTGR1;GGT1;GGT5;DPEP1
KEGG_Glycerolipid_metabolism	26	12	4.49377	2.67037	0.000594675	0.0084836	GPAT3;GLYCTK;ALDH7A1;GLA;ALDH3A2;ALDH1B1;AGK;AGPAT5;GK;ALDH2;TKFC;PLPP3
KEGG_Biosynthesis_of_amino_acids	60	21	10.3702	2.02503	0.000691049	0.00975471	CS;RPIA;ACY1;GPT;GPT2;ACO1;PHGDH;IDH2;ALDOB;CPS1;GOT2;SDSL;PC;PKLR;PGAM2;PSAT1;ACO2;IDH1;PAH;ASS1;ENO3
Reactome_Transport_of_inorganic_cations/anions_and_amino_acids/oligopeptides	30	13	5.18512	2.50718	0.000745135	0.0104086	SLC3A1;SLC7A7;SLC4A1;SLC6A19;SLC12A6;SLC5A8;SLC25A26;SLC3A2;SLC4A4;SLC25A10;SLC5A12;SLC43A2;SLC7A8
KEGG_Retinol_metabolism	20	10	3.45674	2.8929	0.000786475	0.0108728	DHRS4;PNPLA4;CYP4A11;UGT2B4;ADH1C;RDH11;UGT2B7;ADH6;RETSAT;AOX1
Reactome_Mitochondrial_calcium_ion_transport	17	9	2.93823	3.06307	0.00085548	0.0113505	LETM1;STOML2;VDAC1;VDAC3;SPG7;PMPCA;VDAC2;AFG3L2;PMPCB
KEGG_Arginine_biosynthesis	14	8	2.41972	3.30617	0.000869088	0.0113505	ACY1;GPT;GPT2;GLUD1;CPS1;GOT2;GLS;ASS1
KEGG_Fat_digestion_and_absorption	14	8	2.41972	3.30617	0.000869088	0.0113505	APOB;APOA1;GOT2;FABP1;PLA2G12B;APOA4;MTTP;PLPP3
Reactome_Amino_acid_and_oligopeptide_SLC_transporters	14	8	2.41972	3.30617	0.000869088	0.0113505	SLC3A1;SLC43A2;SLC3A2;SLC6A19;SLC5A8;SLC7A8;SLC25A10;SLC7A7
Reactome_Plasma_lipoprotein_assembly	14	8	2.41972	3.30617	0.000869088	0.0113505	APOC2;APOA1;APOB;MTTP;APOC3;APOA2;APOA4;APOC1
KEGG_Vibrio_cholerae_infection	34	14	5.87647	2.38238	0.000871811	0.0113505	ATP6V1H;ATP6V1E1;ATP6V1G2;ATP6V1G1;ATP6V0A1;ATP6V1D;ATP6V1B2;ATP6V1C1;ATP6V0C;ATP6V0D1;ADCY9;ATP6V1B1;ATP6V1F;ATP6V1A
KEGG_Alanine,_aspartate_and_glutamate_metabolism	27	12	4.6666	2.57146	0.000904155	0.0116584	GPT;GPT2;ABAT;GLUD1;ADSSL1;CPS1;AGXT2;GOT2;ALDH4A1;NIT2;GLS;ASS1
Reactome_Diseases_of_metabolism	21	10	3.62958	2.75514	0.0012713	0.0162363	PCCB;MCCC2;MUT;FDX2;FDXR;MCCC1;MMAA;IDH1;PCCA;PC
Reactome_Metabolism_of_water-soluble_vitamins_and_cofactors	84	26	14.5183	1.79084	0.00141635	0.0179182	NMRK1;ALDH1L1;MTHFS;MMAA;BTD;MMAB;PCCB;SLC2A1;LMBRD1;MCCC1;MOCS1;SLC5A8;SLC23A1;QPRT;CYB5R3;MCCC2;MUT;NAXE;GPHN;SLC25A16;PC;AOX1;NMNAT3;NFS1;PCCA;PPCS
Reactome_Defects_in_vitamin_and_cofactor_metabolism	12	7	2.07405	3.37504	0.00159403	0.0199776	PCCB;PCCA;MMAA;MCCC2;MUT;PC;MCCC1
KEGG_Tyrosine_metabolism	22	10	3.80242	2.62991	0.0019741	0.0245118	GSTZ1;GOT2;MAOA;HPD;ADH1C;DDC;MAOB;ADH6;FAHD1;AOX1
Reactome_Plasma_lipoprotein_remodeling	19	9	3.28391	2.74064	0.00233857	0.0287708	ALB;LCAT;APOA4;APOC2;APOA1;APOC3;APOB;APOA2;ANGPTL3
KEGG_Arachidonic_acid_metabolism	26	11	4.49377	2.44783	0.00239795	0.0292332	PTGES2;PLA2G4A;CYP4F2;PTGDS;GGT5;GPX3;CYP4A11;PLA2G12B;GGT1;CBR1;CYP2J2
KEGG_Vitamin_digestion_and_absorption	10	6	1.72837	3.47147	0.00293014	0.0343063	APOB;APOA1;SLC23A1;LMBRD1;APOA4;BTD
Reactome_Interaction_between_L1_and_Ankyrins	10	6	1.72837	3.47147	0.00293014	0.0343063	ANK2;SPTB;NFASC;ANK3;SPTA1;ANK1
Reactome_Synthesis_of_Leukotrienes_(LT)_and_Eoxins_(EX)	10	6	1.72837	3.47147	0.00293014	0.0343063	CYP4F2;CYP4A11;PTGR1;GGT1;GGT5;DPEP1
KEGG_Synaptic_vesicle_cycle	34	13	5.87647	2.21221	0.00293474	0.0343063	ATP6V1H;ATP6V1E1;ATP6V1G2;ATP6V1G1;ATP6V0A1;ATP6V1D;ATP6V1B2;ATP6V1C1;ATP6V0C;ATP6V0D1;ATP6V1B1;ATP6V1F;ATP6V1A
KEGG_Phenylalanine_metabolism	13	7	2.24688	3.11543	0.002942	0.0343063	GLYAT;DDC;HPD;PAH;GOT2;MAOB;MAOA
Reactome_Transport_of_bile_salts_and_organic_acids,_metal_ions_and_amine_compounds	27	11	4.6666	2.35717	0.00342494	0.0395935	SLC22A5;SLC6A13;SLC6A19;SLC22A4;SLC16A7;SLC22A8;SLC13A3;SLC47A1;SLC13A2;SLC22A6;SLC22A2
KEGG_Porphyrin_and_chlorophyll_metabolism	24	10	4.14809	2.41075	0.00429987	0.0490865	MMAB;FXN;ALAD;COX15;EARS2;UGT2B4;BLVRB;PPOX;UGT2B7;FECH
Reactome_Pink/Parkin_Mediated_Mitophagy	17	8	2.93823	2.72273	0.00431932	0.0490865	TOMM20;MFN1;MTERF3;MFN2;PRKN;VDAC1;TOMM5;TOMM70

[truncated: 4 more sheets: Anatomical Region NAT, DEG ccRCC versus NAT Cortex, Upregulated pathways ccRCC vers, Downregulated pathways ccRCC ve]
