# Supplementary material for: Integrated Proteogenomic Characterization of Clear Cell Renal Cell Carcinoma
Source: Cell. Author manuscript; Available in PMC 2020 Aug 11. (PMC7331093; doi:10.1016/j.cell.2019.10.007)
Supplement: Table S3 [file NIHMS1597713-supplement-Table_S3.xlsx]

## Sheet: README
README for Supplementary Table 3
This supplementary table contains 7 tabs as follows:
Tab1 (Fig2A): iProFun results
Notes: Tab1 provides iProFun results with mRNA, protein and phosphoprotein as outcomes and mutation, CNV(lr), CNV(baf) and methylation as predictor, adjusted for age, gender and tumor purity. Results include identified genes (Yes=1/No=0) with FDR<5%, R^2 explained by each predictor on each outcome, and q-values with phenotype association analyses.
Tab2: iProFun_no_phospho
Notes: Tab1 provides iProFun results with mRNA and protein as outcomes and mutation, CNV(lr), CNV(baf) and methylation as predictor, adjusted for age, gender and tumor purity. Results include identified genes (Yes=1/No=0) with FDR<5%, R^2 explained by each predictor on each outcome, and q-values with phenotype association analyses.
Tab3: R^2 of 5 key gene:
Notes: Tab4 provides R^2 of 5 key genes for the % of variation on on each molecular trait (mRNA, protein and phospho) explained by each genetic event (mutation, CNV, methylation).
Tab4: R^2 methy-protein phospho genes
Notes: Tab5 provides the % of hypermethylation and R^2 for 8 genes. The R^2 explains for the % of variation on on each molecular trait (mRNA, protein and phospho) explained by each genetic event (mutation, CNV, methylation). The 8 genes are identified by iProFun for their methylation associated with protein and phosphoprotein, without mRNA reflection.
Tab5: Association TN for Fig2A
Notes: Tab6 provides p-value for phosphoprotein association analyses with TN, adjusting for age, gender, grade (1234 numerical), oct (1=use oct drug, 0= not), tumor stage (1=stage34, 0=stage12), tumor purity score, European (1=yes, 0=no), ischemic time, and also patient ID as random effects (some patients contributed both a tumor and stromal normal tissue)
Tab6: Association Grade for Fig2A
Notes: Tab7 provides p-value for phosphoprotein association analysis for grade (in numerical values 1234) with phosphor gene-level data. Adjusting for Tumor/Normal, gender, stage12_34 (stage 34 being 1, stage12 being 0), age, Tumor purity, European (it is coded as Slavonic but it is actually European), ischemic time and a random intercept for each patient. No interaction.
Tab7: Trans-effects for Fig2B and FigS2D
Notes: Tab7 provides enriched pathways (p-value < 0.005, FDR < 0.05) associated with trans-effects involving CNV alterations (chr 3p loss, 5q gain, 7p gain, and 14 loss) CIMP+ status, and mutations (VHL, BAP1, PBRM1, SETD2, and KDM5C); highlighted pathways were represented in Figures 2B and S2E, respectively

## Sheet: Tab1.iProFun 
Gene	peptide	chromosome	start	CNV (lr) RNA	CNV (baf) RNA	Methylation RNA	CNV (lr) Protein	CNV (baf) Protein	Methylation Protein	CNV (lr) Phospho	CNV (baf) Phospho	Methylation Phospho	Mutation RNA	Mutation Protein	Mutation Phospho	R^2 CNV (baf)-Global	R^2 CNV (baf)-mRNA	R^2 CNV (baf)-Phospho	R^2 CNV (lr)-Global	R^2 CNV (lr)-mRNA	R^2 CNV (lr)-Phospho	R^2 Methylation-Global	R^2 Methylation-mRNA	R^2 Methylation-Phospho	R^2 Mutation-Global	R^2 Mutation-mRNA	R^2 Mutation-Phospho	q_value_tumor_normal	q_value_grade	hypermethylation	CNV (lr) gain or loss	CNV (baf) < 0.4
SEPT1	EEEIHIYQFPECDSDEDEDFKR	chr16	30378133	0	0	0	0	0	0	0	0	0	NA	NA	NA	0.019	1.3e-05	0.014	0.014	0.0055	0.013	0.0064	0.037	0.035	NA	NA	NA	3.8e-19	0.72	0	0.15	0.11
SEPT2	IYHLPDAESDEDEDFK	chr2	241315100	1	0	0	0	0	0	0	0	0	NA	NA	NA	0.061	0.013	0.042	0.0073	0.19	0.0097	0.0025	0.019	0.0011	NA	NA	NA	0.00039	0.36	0	0.14	0.17
SEPT4	LTRESGTDFPIPAVPPGTDPETEK	chr17	58520250	1	0	0	0	0	0	0	0	0	NA	NA	NA	2.6e-05	5.6e-05	0.013	0.017	0.015	0.023	0.00014	0.0023	0.00016	NA	NA	NA	4.6e-21	0.54	0	0.019	0.029
SEPT5	MESPIPILPLPTPDAETEK	chr22	19714464	1	0	0	0	0	0	0	0	0	NA	NA	NA	0.00055	0.028	0.0008	0.0097	0.048	0.017	0.0029	0.0017	0.0038	NA	NA	NA	9.7e-23	0.72	0.99	0.058	0.058
SEPT6	TAAELLQSQGSQAGGSQTLKR	chrX	119615724	0	0	0	0	0	0	0	0	0	NA	NA	NA	0.013	0.013	0.0024	0.00052	0.013	0.015	0.0036	0.041	0.0051	NA	NA	NA	0.00031	0.63	0.44	0.12	0.38
SEPT7	ILEQQNSSR	chr7	35800932	1	0	0	1	0	0	1	0	0	NA	NA	NA	0.035	0.00096	0.058	0.069	0.21	0.018	0.0045	0.0011	0.021	NA	NA	NA	3.5e-06	0.78	0	0.26	0.16
SEPT8	SLSLGGHVGFDSLPDQLVSK	chr5	132750817	1	0	0	1	0	0	1	0	0	NA	NA	NA	0.0035	9.2e-05	0.017	0.026	0.2	0.034	0.084	0.004	0.03	NA	NA	NA	8.6e-15	0.89	0	0.55	0.34
SEPT9	SVQPTSEERIPK	chr17	77280569	1	0	0	1	0	0	1	0	0	NA	NA	NA	0.0027	0.14	0.00045	0.038	0.17	0.041	0.0051	0.00023	0.011	NA	NA	NA	7.3e-38	0.79	0.32	0.038	0.038
SEPT10	TTCMSSQGSDDEQIKR	chr2	109542982	1	0	0	1	0	0	1	0	0	NA	NA	NA	0.022	0.0071	0.017	0.044	0.21	0.043	0.058	0.031	0.01	NA	NA	NA	0.065	0.39	0.0099	0.067	0.087
SEPT11	NLSLSGHVGFDSLPDQLVNK	chr4	76949703	0	0	0	0	0	0	0	0	0	NA	NA	NA	0.029	0.0024	0.041	0.00053	0.015	0.0018	0.11	0.013	0.016	NA	NA	NA	7.1e-07	0.44	0	0.077	0.067
AAAS	FSPVLGR	chr12	53307456	1	0	0	0	0	0	0	0	0	NA	NA	NA	0.0019	0.014	0.006	0.037	0.17	0.003	0.001	0.0011	0.0084	NA	NA	NA	4e-25	0.92	0	0.096	0.067
AAGAB	AFWMAIGGDRDEIEGLSSDEEH	chr15	67201033	1	0	0	1	0	0	1	0	0	NA	NA	NA	0.019	0.014	0.00033	0.059	0.16	0.017	0.0007	0.0028	0.0018	NA	NA	NA	9e-18	0.13	0	0.058	0.029
AAK1	VGSLTPPSSPK	chr2	69457997	0	0	0	0	0	0	0	0	0	NA	NA	NA	0.0019	0.033	0.072	0.022	0.011	0.00041	0.00025	0.017	0.02	NA	NA	NA	0.048	0.1	0	0.077	0.11
AARS	VDDSSEDKTEFTVK	chr16	70252295	1	0	0	1	0	0	1	0	0	NA	NA	NA	0.00069	0.001	0.016	0.17	0.17	0.021	0.0055	0.011	0.024	NA	NA	NA	1.2e-05	0.92	0	0.18	0.16
AARS2	AASVAAAAR	chr6	44299654	1	0	0	1	0	0	1	0	0	NA	NA	NA	0.0061	0.036	0.024	0.068	0.19	0.013	0.00092	0.0019	0.043	NA	NA	NA	2.6e-18	0.44	0	0.096	0.096
AATF	AGDRNSEDDGVVMTFSSVK	chr17	36948875	0	0	0	0	0	0	0	0	0	NA	NA	NA	0.027	0.0018	0.015	7.7e-05	0.055	0.021	0.00076	0.00024	0.0021	NA	NA	NA	1.1e-07	0.78	0	0.0096	0.0096
ABCA1	QSCLRPFTEDDAADPNDSDIDPESR	chr9	104781002	0	0	0	0	0	0	0	0	0	NA	NA	NA	0.012	0.0036	0.016	0.0083	0.015	0.096	0.0058	0.0029	0.015	NA	NA	NA	1.5e-33	0.2	0.02	0.17	0.15
ABCA2	ALVADEPEDLDTEDEGLISFEEER	chr9	137007227	0	0	0	0	0	0	0	0	0	NA	NA	NA	0.008	0.0023	0.026	0.0019	0.00088	0.0009	0.011	0.016	0.0098	NA	NA	NA	0.046	0.79	0	0.17	0.14
ABCB1	LVTMQTAGNEVELENAADESKSEIDALEMSSNDSR	chr7	87503633	0	0	0	0	0	0	0	0	0	NA	NA	NA	0.00021	0.0038	0.013	0.012	0.0011	0.046	0.0031	0.016	0.0082	NA	NA	NA	3.2e-30	0.63	0	0.27	0.16
ABCB6	APGIILLDEATSALDTSNER	chr2	219209766	1	0	1	1	0	1	1	0	1	NA	NA	NA	0.037	0.016	0.00029	0.04	0.079	0.02	0.066	0.069	0.031	NA	NA	NA	2.1e-13	0.78	0	0.13	0.15
ABCC1	HHNSTAELQK	chr16	15949577	0	0	1	0	0	1	0	0	1	NA	NA	NA	0.01	0.063	0.0075	0.0054	0.0023	0.00071	0.017	0.074	0.019	NA	NA	NA	5.5e-22	0.062	0	0.15	0.13
ABCC3	NGSFANFLCNYAPDEDQGHLEDSWTALEGAEDK	chr17	50634777	1	0	0	1	0	0	1	0	0	NA	NA	NA	0.00086	0.0012	3e-05	0.023	0.031	0.023	0.016	0.004	0.0043	NA	NA	NA	9.3e-35	0.45	0	0.019	0.029
ABCC4	KDNEESEQPPVPGTPTLR	chr13	95019829	1	0	0	1	0	0	1	0	0	NA	NA	NA	0.0041	0.008	0.0086	0.043	0.13	0.034	0.012	4e-05	0.0062	NA	NA	NA	9.2e-10	0.75	0	0.11	0.077
ABCE1	FRDASLVFK	chr4	145097932	1	0	0	1	0	0	1	0	0	NA	NA	NA	0.0033	0.0026	0.063	0.06	0.038	0.07	0.014	0.0018	0.061	NA	NA	NA	0.088	0.69	0	0.096	0.068
ABCF1	GGNVFAALIQDQSEEEEEEEK	chr6	30571376	1	0	0	1	0	0	1	0	0	NA	NA	NA	0.038	0.0059	0.042	0.2	0.088	0.17	0.0036	0.0056	0.01	NA	NA	NA	0.00022	0.85	0	0.087	0.087
ABCF3	TSNPLVLEEASASQAGSRK	chr3	184186023	1	0	0	1	0	0	1	0	0	NA	NA	NA	0.0042	0.0013	0.0022	0.36	0.35	0.081	0.00057	0.001	0.013	NA	NA	NA	0.0012	0.78	0	0.19	0.25
ABHD15	REVSSSSNLEEIFNWK	chr17	29560547	0	0	1	0	0	1	0	0	1	NA	NA	NA	8.6e-05	0.0001	0.00036	0.0019	0.017	0.0016	0.028	0.11	0.22	NA	NA	NA	1.6e-09	0.25	0	0.0096	0.029
ABHD16A	APASVPETPTAVTAPHSSSWDTYYQPR	chr6	31686949	1	0	0	1	0	0	0	0	0	NA	NA	NA	0.0011	0.01	0.00028	0.028	0.13	0.0055	0.0018	0.0019	0.0071	NA	NA	NA	1.3e-14	0.45	0	0.087	0.068
ABI1	TNPPTQKPPSPPMSGR	chr10	26746593	1	0	0	1	0	0	1	0	0	NA	NA	NA	0.00085	0.0099	0.08	0.085	0.18	0.14	8.2e-05	0.033	0.014	NA	NA	NA	2.7e-07	0.7	0	0.048	0.048
ABI2	TTPPTQKPPSPPMSGK	chr2	203328219	1	0	0	1	0	0	1	0	0	NA	NA	NA	0.0081	0.0059	0.0051	0.12	0.21	0.17	0.0096	0.0035	0.0033	NA	NA	NA	1.1e-14	0.36	0	0.14	0.14
ABL1	GTVTPPPR	chr9	130713946	1	0	0	1	0	0	1	0	0	NA	NA	NA	3e-05	0.016	0.0022	0.1	0.14	0.088	0.016	0.0061	0.029	NA	NA	NA	3.5e-14	0.44	0	0.17	0.15
ABL2	QRDKSPSSLLEDAK	chr1	179099327	1	0	0	1	0	0	1	0	0	NA	NA	NA	0.0077	0.024	0.0043	0.13	0.09	0.14	0.00051	0.014	0.0086	NA	NA	NA	6.3e-25	0.62	0	0.087	0.11
ABLIM2	RSDGEDGSLDQDNRK	chr4	7965310	0	0	0	0	0	0	0	0	0	NA	NA	NA	0.0084	0.00018	0.014	0.0009	0.02	0.00093	0.00024	6.6e-05	0.00022	NA	NA	NA	2.6e-28	0.67	0	0.096	0.048
ABLIM3	TPSADLFHYDSMNAVNWGMR	chr5	149141483	1	0	1	1	0	1	1	0	1	NA	NA	NA	4.1e-05	0.011	0.00057	0.11	0.19	0.13	0.1	0.065	0.079	NA	NA	NA	1.7e-37	0.77	0	0.59	0.36
ABR	VPERDSPGHSSPERDSDGSR	chr17	1003518	1	0	0	0	0	0	0	0	0	NA	NA	NA	0.018	0.0055	0.05	0.021	0.0026	0.047	0.00032	0.0035	0.0014	NA	NA	NA	3.1e-15	0.63	0.48	0.038	0.048
ABTB2	HNSWDTVNTVLPEDPEVADLFSR	chr11	34150988	1	0	0	0	0	0	0	0	0	NA	NA	NA	0.00077	0.0065	0.0055	0.022	0.15	0.016	0.087	0.084	0.00033	NA	NA	NA	4.1e-10	0.76	0	0.029	0.048
ACAA1	SITVTQDEGIRPSTTMEGLAK	chr3	38103129	1	0	0	1	0	0	1	0	0	NA	NA	NA	0.0072	0.0023	0.018	0.053	0.16	0.054	0.0015	0.017	0.052	NA	NA	NA	4.3e-26	0.88	0	0.86	0.89
ACACA	SSMSGLHLVK	chr17	37084988	1	1	0	0	1	0	0	1	0	NA	NA	NA	0.072	0.13	0.087	0.03	0.0067	0.015	0.0043	0.0035	0.0061	NA	NA	NA	0.017	0.032	0	0.0096	0.029
ACAD11	RQVSTWTK	chr3	132558138	1	0	0	0	0	0	0	0	0	NA	NA	NA	0.00064	0.0017	0.048	0.02	0.038	0.011	0.00041	0.014	0.0011	NA	NA	NA	0.002	0.84	0	0.19	0.25
ACADVL	SDSHPSDALTR	chr17	7217125	1	0	0	0	0	0	0	0	0	NA	NA	NA	0.0048	0.011	0.0026	0.0061	0.046	0.0007	0.0024	0.0047	0.024	NA	NA	NA	6.3e-12	0.77	0	0.038	0.059
ACAP1	RSHDLHTL	chr17	7336529	0	0	0	0	0	0	0	0	0	NA	NA	NA	0.0093	0.0014	0.003	0.0079	0.003	0.005	0.043	0.061	0.1	NA	NA	NA	2.8e-15	0.56	0.24	0.038	0.048
ACAP2	YSISLSPPEQQK	chr3	195274736	1	0	0	1	0	0	1	0	0	NA	NA	NA	0.00048	0.0087	0.0019	0.17	0.14	0.15	0.051	0.096	0.029	NA	NA	NA	9.6e-26	0.92	0	0.19	0.25
ACAP3	CLRPHSSPR	chr1	1292376	1	0	0	0	0	0	0	0	0	NA	NA	NA	0.0069	0.0021	0.013	0.0028	0.062	0.02	0.00099	0.017	0.0021	NA	NA	NA	1.6e-07	0.79	0	0.058	0.11
ACAT1	IHMGSCAENTAK	chr11	108121516	1	0	0	1	0	0	1	0	0	NA	NA	NA	0.012	0.00026	0.046	0.031	0.06	0.015	0.00034	0.00093	0.011	NA	NA	NA	2.1e-21	0.24	0	0.067	0.038
ACBD3	LEVSVDGLTLSPDPEERPGAEGAPLLPPPLPPPSPPGSGR	chr1	226144679	1	0	0	1	0	0	1	0	0	NA	NA	NA	0.036	0.0024	0.018	0.16	0.29	0.18	0.00019	0.012	6.9e-05	NA	NA	NA	2.6e-16	0.24	0	0.087	0.12
ACBD4	EGLRGSPPGPQELDVWLLGTVR	chr17	45132600	0	0	0	0	0	0	0	0	0	NA	NA	NA	0.0006	0.0013	0.0048	0.0033	0.0049	0.011	0.0088	0.00046	0.0015	NA	NA	NA	1.6e-07	0.72	0	0.019	0.029
ACBD5	AESSDSGAESEEEEAQEEVK	chr10	27195214	1	0	0	1	0	0	1	0	0	NA	NA	NA	0.048	0.0035	0.064	0.12	0.17	0.0065	0.00075	0.00064	0.00024	NA	NA	NA	1.6e-05	0.18	0	0.048	0.048
ACBD6	ALGDSSPSQAMQEYIAVVK	chr1	180269653	1	0	0	1	0	0	1	0	0	NA	NA	NA	9.1e-05	0.0013	0.00011	0.22	0.36	0.048	2e-06	0.0016	0.00062	NA	NA	NA	9.4e-13	0.9	0	0.077	0.11
ACIN1	TTSPLEEEEREIK	chr14	23058564	1	0	0	1	0	0	1	0	0	NA	NA	NA	0.0041	0.025	0.045	0.051	0.21	0.15	0.0048	0.0011	0.001	NA	NA	NA	1.5e-07	0.087	0	0.28	0.28
ACLY	AKPAMPQDSVPSPR	chr17	41866908	1	0	1	1	0	1	1	0	1	NA	NA	NA	0.0037	0.00011	0.0028	0.028	0.099	0.061	0.048	0.06	0.04	NA	NA	NA	1e-38	0.86	0	0.0096	0.029
ACO1	IETVNESWNALATPSDK	chr9	32384603	1	1	0	1	1	0	1	1	0	NA	NA	NA	0.078	0.27	0.076	0.037	0.17	0.033	0.00051	0.013	0.0048	NA	NA	NA	4.7e-38	0.87	0	0.15	0.15
ACO2	DSSGQHVDVSPTSQR	chr22	41469125	1	0	0	1	0	0	1	0	0	NA	NA	NA	0.0029	0.002	0.0033	0.058	0.088	0.021	0.004	0.00021	0.0055	NA	NA	NA	3.1e-12	0.87	0	0.067	0.058
ACOX1	ERDSASFNPELLTHILDGSPEK	chr17	75941507	1	0	0	1	0	0	1	0	0	NA	NA	NA	0.036	0.0066	0.021	0.037	0.053	0.0026	0.00031	0.0028	0.015	NA	NA	NA	5.8e-16	0.58	0	0.048	0.038
ACP1	LVTDQNISENWVIDSGAVSDWNVGRSPDPR	chr2	264140	1	0	0	1	0	0	1	0	0	NA	NA	NA	0.0011	0.0072	0.00011	0.09	0.22	0.0068	0.016	0.0046	0.028	NA	NA	NA	0.0021	0.82	0	0.067	0.096
ACSL1	GITLHPELFSIDNGLLTPTMK	chr4	184755595	0	0	0	0	0	0	0	0	0	NA	NA	NA	0.0055	0.0016	0.00076	0.065	0.059	0.017	0.022	0.00095	0.021	NA	NA	NA	0.005	0.75	0	0.13	0.12
ACSL3	IRLSPEPWTPETGLVTDAFK	chr2	222860934	0	0	0	0	0	0	0	0	0	NA	NA	NA	0.0066	0.0067	0.014	0.049	0.078	0.0016	0.028	0.0088	0.02	NA	NA	NA	0.00035	0.5	0	0.14	0.16
ACSL4	VRLSPEPWTPETGLVTDAFK	chrX	109624244	0	0	0	0	0	0	0	0	0	NA	NA	NA	0.0006	0.0082	0.017	0.0061	0.011	0.0035	0.015	0.016	0.0064	NA	NA	NA	2e-30	0.56	0.27	0.12	0.38
ACSS2	ARSWSPPPEVSR	chr20	34872146	1	0	0	1	0	0	1	0	0	NA	NA	NA	1.6e-05	0.0045	0.0016	0.041	0.069	0.038	0.0015	0.0023	0.00024	NA	NA	NA	8.8e-20	0.56	0	0.077	0.019
ACSS3	ITSTIEDPSIFGHVEEMLK	chr12	80936414	0	0	0	0	0	0	0	0	0	NA	NA	NA	0.00035	0.037	0.0026	0.011	0.044	0.00067	0.017	0.012	0.11	NA	NA	NA	3.7e-07	0.5	0.0099	0.096	0.067
ACTB	AVFPSIVGRPR	chr7	5527147	0	0	0	0	0	0	0	0	0	NA	NA	NA	0.0011	0.0001	0.051	0.012	0.0061	0.021	0.0027	0.0084	0.0051	NA	NA	NA	4.2e-20	0.6	0	0.26	0.14
ACTL6A	EAVREGSPANWK	chr3	179562880	1	0	0	1	0	0	1	0	0	NA	NA	NA	0.0013	0.011	0.0029	0.098	0.31	0.027	0.0076	0.012	0.0027	NA	NA	NA	3.1e-29	0.78	0	0.19	0.24
ACTN1	LRLSNRPAFMPSEGR	chr14	68874143	1	0	0	1	0	0	1	0	0	NA	NA	NA	0.0012	0.021	0.018	0.016	0.024	0.057	0.018	0.0056	0.027	NA	NA	NA	6.5e-06	0.81	0	0.38	0.36
ACTN4	QFASQANVVGPWIQTK	chr19	38647649	0	0	1	0	0	1	0	0	1	NA	NA	NA	0.00058	0.0048	0.002	4.2e-05	0.033	0.00036	0.05	0.069	0.044	NA	NA	NA	5.4e-23	0.73	0	0.019	0.029
ACTR10	FNIDGNNERPSPPPNVDYPLDGEK	chr14	58200080	0	0	0	0	0	0	0	0	0	NA	NA	NA	0.036	9.5e-05	0.00041	0.014	0.1	0.075	0.00032	0.047	0.038	NA	NA	NA	0.0072	0.88	0	0.34	0.33
ACTR1A	MESYDVIANQPVVIDNGSGVIK	chr10	102461881	1	0	0	1	0	0	1	0	0	NA	NA	NA	0.0054	0.12	0.015	0.11	0.22	0.0067	0.039	0.013	0.00064	NA	NA	NA	0.00012	0.77	0	0.087	0.096
ACTR2	ILLTEPPMNPTK	chr2	65227753	0	0	0	0	0	0	0	0	0	NA	NA	NA	9.2e-05	8.9e-05	0.012	3.3e-06	0.034	0.0012	0.0082	1.3e-05	0.0085	NA	NA	NA	0.00037	0.67	0	0.067	0.11
ACTR8	RIPVSPEQAR	chr3	53867066	1	0	0	1	0	0	1	0	0	NA	NA	NA	0.0037	0.024	0.018	0.089	0.23	0.022	0.00018	0.0054	0.037	NA	NA	NA	0.0048	0.69	0	0.85	0.89
ACY1	LQSNPHLK	chr3	51983278	0	0	0	0	0	0	0	0	0	NA	NA	NA	0.0011	0.028	0.0096	0.014	0.009	0.00029	0.011	0.0038	0.031	NA	NA	NA	5e-36	0.81	0	0.87	0.9
ADAM10	QRPRESYQMGHMR	chr15	58588807	0	0	0	0	0	0	0	0	0	NA	NA	NA	0.023	0.0003	0.02	0.02	0.047	0.011	0.003	0.0018	0.012	NA	NA	NA	3.6e-07	0.39	0	0.058	0.029
ADAM17	MDTIQEDPSTDSHMDEDGFEK	chr2	9488486	1	0	0	0	0	0	0	0	0	NA	NA	NA	0.0079	0.014	0.0053	0.0082	0.095	0.022	0.0015	0.0093	0.00019	NA	NA	NA	1.4e-26	0.28	0	0.067	0.11
ADAM9	HVSPVTPPREVPIYANR	chr8	38996869	1	0	0	1	0	0	1	0	0	NA	NA	NA	0.0059	1.1e-05	0.0074	0.034	0.074	0.073	0.0077	0.019	0.0024	NA	NA	NA	1.2e-24	0.73	0	0.23	0.21
ADAMTSL3	LPTERPCLLEACDESPASR	chr15	83654086	0	0	1	0	0	0	0	0	0	NA	NA	NA	0.00087	4.3e-06	0.018	0.0019	0.04	0.0041	0.014	0.14	0.0082	NA	NA	NA	6.5e-19	0.91	0	0.058	0.029
ADAMTSL4	GVWRPIFLCISRESGEELDER	chr1	150549369	1	0	0	0	0	0	0	0	0	NA	NA	NA	0.0012	0.049	0.0055	0.02	0.094	0.0069	0.0021	0.015	0.0012	NA	NA	NA	0.016	0.81	0	0.058	0.096
ADAP2	LTASTESGRSSR	chr17	30906344	0	0	0	0	0	0	0	0	0	NA	NA	NA	0.00098	0.0034	1.8e-05	0.00057	0.00017	0.00011	0.0027	0.00025	0.0043	NA	NA	NA	5.5e-19	0.83	0	0.0096	0.029
ADAR	SPEAQPK	chr1	154582057	1	1	0	1	1	0	1	1	0	NA	NA	NA	0.02	0.056	0.089	0.15	0.26	0.11	0.0085	0.0051	0.021	NA	NA	NA	2.4e-05	0.24	0.05	0.067	0.096
ADARB1	TLSVNTDFTSDQADFPDTLFNGFETPDK	chr21	45073853	0	0	0	0	0	0	0	0	0	NA	NA	NA	0.0095	0.001	0.0011	0.00025	0.0011	0.011	0.012	0.026	0.012	NA	NA	NA	0.051	0.84	1	0.048	0.0096
ADAT1	KCEDPDSPVTKK	chr16	75596981	1	0	1	1	0	1	1	0	1	NA	NA	NA	2.6e-05	0.038	0.0019	0.067	0.26	0.14	0.003	0.038	0.062	NA	NA	NA	7.8e-10	0.83	0	0.18	0.16
ADCY6	DAEPPSPTPAGPPR	chr12	48766194	1	0	0	0	0	0	0	0	0	NA	NA	NA	8.1e-07	0.0026	0.00027	0.0047	0.061	0.025	0.00021	0.06	0.011	NA	NA	NA	1.5e-06	0.56	1	0.096	0.058
ADCY9	QGDEESENSVKR	chr16	3953387	1	0	0	0	0	0	0	0	0	NA	NA	NA	0.011	5.5e-05	0.027	0.0054	0.086	0.0042	0.0043	0.0058	0.038	NA	NA	NA	9.3e-08	0.39	0	0.15	0.13
ADD1	KYSDVEVPASVTGYSFASDGDSGTCSPLRHSFQK	chr4	2843857	0	0	0	0	0	0	0	0	0	NA	NA	NA	0.0027	0.0061	0.005	0.0061	0.022	0.013	0.0044	0.012	0.046	NA	NA	NA	4e-33	0.67	0	0.11	0.058
ADD2	ETAPEEPGSPAK	chr2	70607618	0	0	0	0	0	0	0	0	0	NA	NA	NA	0.017	0.0024	0.019	0.027	0.014	0.0073	0.028	0.049	0.092	NA	NA	NA	1.7e-16	0.92	0.079	0.067	0.096
ADD3	RVSRLSTSTTIENIEITIK	chr10	109996368	1	0	0	1	0	0	1	0	0	NA	NA	NA	0.026	0.0021	0.0014	0.081	0.04	0.086	0.0055	0.00017	0.0012	NA	NA	NA	2.5e-14	0.68	0	0.096	0.11
ADH5	IKVDEFVTHNLSFDEINK	chr4	99070978	1	0	0	1	0	0	1	0	0	NA	NA	NA	0.0033	0.0061	0.01	0.048	0.059	0.11	0.068	0.09	0.0066	NA	NA	NA	8.5e-14	0.15	0	0.077	0.058
ADNP	LNQSPSLAPVK	chr20	50888916	1	0	0	1	0	0	1	0	0	NA	NA	NA	0.0028	0.0014	0.0017	0.039	0.23	0.14	0.0097	0.018	0.00013	NA	NA	NA	9e-10	0.8	0	0.087	0.048
ADPRHL2	HVQSLEPDPGTPGSER	chr1	36088875	1	0	0	1	0	0	1	0	0	NA	NA	NA	0.0078	0.00091	0.0056	0.058	0.076	0.027	0.007	0.00013	6e-07	NA	NA	NA	5.6e-17	0.91	0	0.029	0.048
ADRM1	SQSAAVTPSSTTSSTR	chr20	62302093	1	0	0	1	0	0	1	0	0	NA	NA	NA	0.018	0.012	0.016	0.11	0.15	0.031	0.049	0.019	0.043	NA	NA	NA	4.3e-06	0.39	0	0.087	0.038
ADSL	AAGGDHGSPDSYR	chr22	40346500	1	0	0	1	0	0	1	0	0	NA	NA	NA	8.8e-05	0.0033	0.011	0.11	0.086	0.091	0.0095	0.0069	5.8e-05	NA	NA	NA	3e-09	0.78	0	0.058	0.038
ADSSL1	ASNDRPPGAGGVK	chr14	104724186	1	0	0	0	0	0	0	0	0	NA	NA	NA	0.0017	0.0013	0.011	0.03	0.024	0.0046	0.0069	0.00036	0.00036	NA	NA	NA	1e-25	0.56	0	0.35	0.33
AFAP1	RTGSNAAQYK	chr4	7758714	0	0	0	0	0	0	0	0	0	NA	NA	NA	0.0021	0.0013	0.0005	0.015	0.003	0.0011	0.027	0.0046	0.011	NA	NA	NA	2.6e-07	0.9	0	0.096	0.048
AFAP1L1	GASPELAK	chr5	149271871	0	0	0	0	0	0	0	0	0	NA	NA	NA	0.007	0.033	0.021	0.00057	0.0029	0.0017	0.00073	0.023	0.0096	NA	NA	NA	2.5e-31	0.023	0	0.59	0.36
AFAP1L2	DNHLHFYQDR	chr10	114294824	0	0	0	0	0	0	0	0	0	NA	NA	NA	0.043	0.015	0.0099	0.00015	0.00024	0.0015	0.023	0.027	0.082	NA	NA	NA	1.9e-25	0.055	0.0099	0.096	0.11
AFF1	ELSPLISLPSPVPPLSPIHSNQQTLPR	chr4	86935002	1	0	0	1	0	0	1	0	0	NA	NA	NA	0.027	0.0029	0.026	0.093	0.044	0.051	5.7e-08	0.012	0.002	NA	NA	NA	1.1e-08	0.61	0	0.087	0.058
AFF4	DLLPSPAGPVPSK	chr5	132875379	1	0	0	1	0	0	1	0	0	NA	NA	NA	0.013	0.0002	0.032	0.086	0.21	0.11	0.0022	0.022	0.061	NA	NA	NA	1.9e-09	0.92	0	0.55	0.33
AFG3L2	STYEEFVEGTGSLDEDTSLPEGLK	chr18	12328944	1	0	0	1	0	0	1	0	0	NA	NA	NA	0.00061	0.00021	0.0011	0.042	0.11	0.019	0.013	0.00053	0.0039	NA	NA	NA	6.4e-11	0.28	0	0.13	0.14
AFTPH	KSSGTGTEPVAK	chr2	64524305	1	0	0	1	0	0	1	0	0	NA	NA	NA	0.0016	0.02	0.039	0.064	0.13	0.013	0.0053	7e-06	0.015	NA	NA	NA	5.9e-06	0.75	0	0.067	0.11
AGAP1	LDPPPSPHANRK	chr2	235494089	1	0	0	1	0	0	1	0	0	NA	NA	NA	0.047	0.0066	0.041	0.088	0.16	0.1	0.019	0.023	0.002	NA	NA	NA	2.2e-14	0.78	0.03	0.14	0.17
AGAP3	LDPPPSPHSNRK	chr7	151085831	1	0	0	1	0	0	1	0	0	NA	NA	NA	0.019	0.011	0.024	0.15	0.18	0.14	0.0026	0.0031	0.00095	NA	NA	NA	5e-12	0.82	0	0.26	0.16
AGFG1	GTPSQSPVVGR	chr2	227472152	1	0	0	1	0	0	1	0	0	NA	NA	NA	0.0015	0.0023	0.00078	0.16	0.091	0.069	0.0009	0.0034	0.031	NA	NA	NA	0.0017	0.32	0	0.14	0.16
AGFG2	STQPPPHSSVKK	chr7	100539211	0	0	0	0	0	0	0	0	0	NA	NA	NA	0.0024	0.00098	0.019	0.011	0.0028	0.0027	0.021	0.024	0.00064	NA	NA	NA	8.1e-09	0.88	0	0.26	0.15
AGGF1	VTVPTSGNTIESPLHENISNSTSFK	chr5	77029251	1	0	0	0	0	0	0	0	0	NA	NA	NA	0.011	0.00082	4.5e-05	0.022	0.16	0.004	0.022	0.0099	7.3e-05	NA	NA	NA	4.7e-22	0.15	0	0.25	0.13
AGMAT	NQPPSPEFVARPVGVCSMMR	chr1	15572353	0	0	0	0	0	0	0	0	0	NA	NA	NA	0.0096	0.024	0.0028	0.0017	0.0049	4.6e-05	8.7e-06	0.014	0.00025	NA	NA	NA	2.2e-29	0.77	0	0.067	0.12
AGPS	RAASAATAAPTATPAAQESGTIPK	chr2	177392644	1	0	0	0	0	0	0	0	0	NA	NA	NA	2.2e-06	0.0044	0.003	0.014	0.18	0.0041	0.023	0.00097	0.0012	NA	NA	NA	1.8e-24	0.92	0	0.13	0.13
AGRN	ALGPAGCEADASAPATCAEMR	chr1	1020123	0	0	0	0	0	0	0	0	0	NA	NA	NA	0.015	2.8e-05	0.0015	3.5e-06	0.0046	0.003	0.0011	0.024	0.0029	NA	NA	NA	7.8e-23	0.92	0	0.058	0.12
AGTRAP	SAYQTIDSAEAPADPFAVPEGR	chr1	11736084	1	0	0	1	0	0	1	0	0	NA	NA	NA	3.1e-06	0.018	0.044	0.052	0.19	0.044	0.011	0.0088	0.016	NA	NA	NA	0.1	0.61	0	0.077	0.13
AHCTF1	STPLASPSPSPGRSPQR	chr1	246839098	1	0	0	1	0	0	1	0	0	NA	NA	NA	0.024	0.0022	0.018	0.056	0.3	0.013	0.023	0.0014	0.097	NA	NA	NA	0.0049	0.3	0.47	0.077	0.13
AHDC1	YYPGGPPTPRPLLPTRPPASPPDK	chr1	27534035	1	0	0	1	0	1	1	0	1	NA	NA	NA	0.0093	0.0058	0.012	0.045	0.0044	0.06	0.12	0.011	0.16	NA	NA	NA	9.2e-07	0.78	0	0.077	0.087
AHNAK	KGDRSPEPGQTWTR	chr11	62433542	1	1	1	1	1	1	1	1	1	NA	NA	NA	0.033	0.22	0.05	0.031	0.036	0.026	0.12	0.028	0.095	NA	NA	NA	1e-19	0.83	0	0.019	0.038
AHNAK2	AQPTPGMSREGEGEGLQSLEIGIAR	chr14	104937244	1	0	0	1	0	0	1	0	0	NA	NA	NA	0.038	0.052	0.0085	0.063	0.059	0.067	0.031	0.00061	0.00018	NA	NA	NA	2.1e-31	0.79	0	0.35	0.33
AIDA	SAALQSTQSQEEFKLEDLK	chr1	222668013	1	0	0	1	0	0	1	0	0	NA	NA	NA	0.022	0.00055	0.0017	0.12	0.23	0.11	0.00026	0.054	0.0045	NA	NA	NA	2.2e-07	0.92	0	0.077	0.11
AIF1L	ANESSPKPVGPPPER	chr9	131096476	1	0	0	1	0	0	1	0	0	NA	NA	NA	0.038	0.015	0.015	0.074	0.043	0.026	0.0014	0.0098	0.016	NA	NA	NA	1.8e-40	0.66	0	0.17	0.15
AIFM1	VMPNAIVQSVGVSSGK	chrX	130129362	0	0	0	0	0	0	0	0	0	NA	NA	NA	0.0044	0.011	0.028	0.00065	0.014	0.0094	0.012	0.00064	0.001	NA	NA	NA	1e-37	0.9	0.27	0.12	0.39
AIMP2	MIQTPDADLDVTNIIQADEPTTLTTNALDLNSVLGK	chr7	6009245	1	0	0	0	0	0	0	0	0	NA	NA	NA	0.0017	0.016	0.004	0.011	0.058	0.037	0.0012	0.009	0.00037	NA	NA	NA	0.00063	0.73	0	0.26	0.14
AJUBA	NQRGSFEAPR	chr14	22971174	1	0	0	1	0	0	1	0	0	NA	NA	NA	0.024	0.035	1.5e-05	0.06	0.0014	0.04	0.00022	0.047	0.00011	NA	NA	NA	4.5e-16	0.75	0	0.28	0.28
AK1	VNAEGSVDSVFSQVCTHLDALK	chr9	127866480	1	0	0	0	0	0	0	0	0	NA	NA	NA	0.0027	0.00062	0.0069	0.028	0.03	0.024	0.054	0.00024	0.066	NA	NA	NA	3.8e-19	0.23	0	0.17	0.15
AK2	DDITGEPLIRRSDDNEK	chr1	33007940	1	0	0	0	0	0	0	0	0	NA	NA	NA	0.025	0.00052	0.088	0.0025	0.078	0.019	0.015	0.011	0.073	NA	NA	NA	3.4e-27	0.67	0	0.058	0.077
AK4	ENIKASTEVGEMAK	chr1	65147549	1	0	0	0	0	0	0	0	0	NA	NA	NA	0.0032	0.014	0.023	0.016	0.07	0.0017	0.029	0.0068	0.0057	NA	NA	NA	0.00059	0.1	0	0.029	0.048
AKAP1	AITPPLPESTVPFSNGVLK	chr17	57085092	1	1	0	1	1	0	1	1	0	NA	NA	NA	0.13	0.16	0.11	0.087	0.078	0.059	0.0024	0.0033	0.00015	NA	NA	NA	1.4e-11	0.92	0	0.019	0.029
AKAP10	KQPSHMEAAHFGDLGR	chr17	19904302	0	0	0	0	0	0	0	0	0	NA	NA	NA	0.031	0.001	0.033	0.095	0.1	0.0027	0.0016	0.003	0.0015	NA	NA	NA	1e-21	0.72	0	0.038	0.067
AKAP11	KPESPYGNLCDAPDSPRPVK	chr13	42272153	0	0	0	0	0	0	0	0	0	NA	NA	NA	0.011	0.0091	0.037	0.032	0.28	0.00013	0.018	1.8e-05	0.02	NA	NA	NA	1.7e-05	0.45	0	0.096	0.096
AKAP12	VLSKPPEGVVSEVEMLSSQER	chr6	151239999	1	0	0	0	0	0	0	0	0	NA	NA	NA	2.3e-06	0.035	0.0028	0.019	0.094	0.016	0.03	0.044	0.084	NA	NA	NA	0.00083	0.91	0.81	0.19	0.19
AKAP13	IPSFFPSPEEPPSPSAPSIAK	chr15	85380571	1	0	0	1	0	0	1	0	0	NA	NA	NA	0.0022	7.8e-05	0.034	0.022	0.017	0.043	0.033	0.00017	0.034	NA	NA	NA	2.4e-42	0.66	0	0.067	0.029
AKAP8	GGSGGGGEGIQDR	chr19	15353385	1	0	0	1	0	0	1	0	0	NA	NA	NA	0.0016	0.0011	0.027	0.069	0.1	0.079	2.9e-05	0.011	0.031	NA	NA	NA	7.9e-14	0.83	0	0.019	0.038
AKAP8L	GENPFTDSPEEEK	chr19	15380048	1	0	0	1	0	0	1	0	0	NA	NA	NA	0.013	0.0016	0.032	0.064	0.082	0.029	0.044	0.013	0.031	NA	NA	NA	1.2e-14	0.85	0	0.019	0.038
AKAP9	TGKPTNLLREEEFGVDDSYSEQGAQDSPTHLEMMESELAGK	chr7	91940867	1	0	0	1	0	0	1	0	0	NA	NA	NA	0.0058	0.0049	0.014	0.34	0.55	0.23	8.8e-05	0.0078	0.012	NA	NA	NA	5.5e-07	0.47	0	0.26	0.16
AKR1A1	NADGTICYDSTHYK	chr1	45550543	1	0	0	0	0	0	0	0	0	NA	NA	NA	0.0015	0.0028	0.028	0.031	0.029	0.0057	0.0049	0.007	0.0063	NA	NA	NA	1.3e-26	0.59	0	0.029	0.058
AKR1B1	GIVVTAYSPLGSPDRPWAKPEDPSLLEDPR	chr7	134442350	0	0	1	0	0	1	0	0	1	NA	NA	NA	6.1e-08	0.00024	6.7e-05	0.022	0.0094	0.024	0.088	0.038	0.085	NA	NA	NA	1.4e-06	0.8	0	0.26	0.16
AKR7A2	AAVHCALRSPPPEAR	chr1	19303965	1	0	0	0	0	0	0	0	0	NA	NA	NA	0.033	0.025	0.021	0.009	0.027	0.015	0.0035	0.005	0.014	NA	NA	NA	5.5e-12	0.26	0	0.067	0.12
AKT1	YFDEEFTAQMITITPPDQDDSMECVDSER	chr14	104769349	1	0	0	1	0	0	1	0	0	NA	NA	NA	0.00017	0.018	0.01	0.074	0.17	0.05	0.027	0.0018	0.00094	NA	NA	NA	0.00053	0.68	0	0.35	0.34
AKT1S1	SLPVSVPVWGFK	chr19	49869033	1	0	0	0	0	0	0	0	0	NA	NA	NA	0.0016	0.18	0.01	0.0051	0.048	0.0026	0.0016	0.0095	0.0072	NA	NA	NA	2.9e-09	0.8	0	0.0096	0.029
AKT2	TFCGTPEYLAPEVLEDNDYGR	chr19	40230317	0	0	0	0	0	0	0	0	0	NA	NA	NA	0.051	0.013	0.0042	0.066	0.13	0.075	0.016	0.00052	0.014	NA	NA	NA	4e-06	0.59	0	0.0096	0.019
AKTIP	TLTGDVKTSPPR	chr16	53491040	1	0	0	1	0	0	1	0	0	NA	NA	NA	0.027	0.013	0.064	0.042	0.099	0.023	0.00082	0.041	0.011	NA	NA	NA	0.12	0.89	0	0.17	0.14
ALAD	DAAKSSPAFGDRR	chr9	113386317	1	0	0	0	0	0	0	0	0	NA	NA	NA	9.4e-06	0.025	0.0095	0.0083	0.15	0.006	0.0067	0.00018	0.0038	NA	NA	NA	8.7e-28	0.26	0	0.17	0.15
ALDH16A1	SSRPIRDSSGNLHGYVAEGGAK	chr19	49453169	1	0	0	1	0	0	1	0	0	NA	NA	NA	0.00094	0.065	0.0035	0.048	0.073	0.012	0.0062	0.005	0.0024	NA	NA	NA	4.2e-17	0.92	0	0.0096	0.019
ALDH1A2	VVGSPFDPTTEQGPQIDK	chr15	57953424	0	0	0	0	0	0	0	0	0	NA	NA	NA	0.025	0.0098	0.019	0.003	0.05	0.044	0.038	0.0022	0.08	NA	NA	NA	5.9e-19	0.91	0.089	0.058	0.029
ALDH1L1	KVSLELGGK	chr3	126103562	0	0	0	0	0	0	0	0	0	NA	NA	NA	0.014	0.032	0.015	0.0095	0.0065	0.026	0.003	0.0067	8.6e-06	NA	NA	NA	1.1e-27	0.45	0	0.23	0.27
ALDH2	VVGNPFDSK	chr12	111766887	0	0	0	0	0	0	0	0	0	NA	NA	NA	0.00041	0.0015	0.00018	0.043	0.0099	0.00043	0.0058	0.0039	0.0027	NA	NA	NA	4.2e-23	0.74	0	0.096	0.058
ALDH3A2	RILSLLEGQK	chr17	19648136	0	0	0	0	0	0	0	0	0	NA	NA	NA	0.0001	0.039	0.0003	0.011	0.0069	0.0081	0.00061	7.2e-09	0.0012	NA	NA	NA	2.5e-12	0.87	0	0.038	0.068
ALDH4A1	SSPSLTILAGGK	chr1	18871430	0	0	0	0	0	0	0	0	0	NA	NA	NA	0.0077	0.0023	0.0049	0.0011	0.0064	0.0015	0.033	0.046	0.023	NA	NA	NA	2.8e-35	0.81	0	0.067	0.12
ALDH5A1	VAEQLEVGMVGVNEGLISSVECPFGGVK	chr6	24494852	0	0	0	0	0	0	0	0	0	NA	NA	NA	0.0013	0.00016	0.018	0.0095	0.025	0.0018	0.00072	0.018	0.0014	NA	NA	NA	0.062	0.73	0.059	0.087	0.077
ALDH6A1	AISFVGSNK	chr14	74056850	1	0	0	0	0	0	0	0	0	NA	NA	NA	0.01	0.0085	0.012	0.035	0.011	0.03	0.028	2.4e-08	0.061	NA	NA	NA	3.1e-35	0.69	0	0.38	0.36
ALDH7A1	QASVADYEETVKK	chr5	126531200	1	0	0	1	0	0	1	0	0	NA	NA	NA	0.0025	8.3e-05	0.028	0.083	0.14	0.068	1.6e-07	0.0029	0.0019	NA	NA	NA	5.7e-33	0.27	0	0.51	0.3
ALDH9A1	AGLAALSPLLR	chr1	165662216	1	0	0	0	0	0	0	0	0	NA	NA	NA	0.0011	0.039	0.0063	0.0095	0.028	0.019	0.021	0.031	0.0014	NA	NA	NA	6.2e-24	0.75	0	0.067	0.096
ALDOA	RLQSIGTENTEENRR	chr16	30064164	0	1	0	0	1	0	0	1	0	NA	NA	NA	0.04	0.028	0.047	0.0004	0.031	7.7e-07	0.03	0.014	0.048	NA	NA	NA	5.6e-27	0.58	0	0.15	0.11
ALG3	GRSGSAAQAEGLCK	chr3	184242301	1	0	0	1	0	0	1	0	0	NA	NA	NA	0.00011	0.011	0.0027	0.093	0.11	0.025	0.0033	0.039	0.021	NA	NA	NA	0.00036	0.61	0	0.19	0.25
ALKBH3	EHHLSDREFVFK	chr11	43880811	0	0	0	0	0	0	0	0	0	NA	NA	NA	0.017	0.0062	0.058	0.011	0.12	0.0029	0.0023	0.01	0.001	NA	NA	NA	4.6e-12	0.14	0	0.038	0.067
ALKBH5	KYQEDSDPERSDYEEQQLQK	chr17	18183078	1	0	0	1	0	0	1	0	0	NA	NA	NA	0.0015	0.0034	0.01	0.032	0.045	0.016	0.023	0.0016	0.017	NA	NA	NA	8.2e-17	0.68	0	0.048	0.058
ALPL	TYNTNAQVPDSAGTATAYLCGVK	chr1	21509372	0	0	1	0	0	1	0	0	1	NA	NA	NA	0.01	0.015	0.0088	0.0035	0.0021	0.0066	0.094	0.11	0.064	NA	NA	NA	0.014	0.38	0.11	0.067	0.12
ALS2	KSSSLVDIREEETEGGSR	chr2	201700554	1	0	0	1	0	0	1	0	0	NA	NA	NA	0.00013	0.0054	0.014	0.067	0.41	0.21	0.0061	0.0082	0.0018	NA	NA	NA	0.0055	0.77	0	0.13	0.16
ALYREF	WQHDLFDSGFGGGAGVETGGK	chr17	81887844	1	0	0	1	0	0	1	0	0	NA	NA	NA	0.0071	0.00079	1.3e-05	0.019	0.05	0.026	0.0044	2.9e-05	0.043	NA	NA	NA	9.2e-08	0.77	0	0.038	0.048
AMACR	GSFITSEEQDVSPRPAPLLLNTPAIPSFK	chr5	33986178	1	0	0	1	0	0	1	0	0	NA	NA	NA	0.00023	0.00011	0.0017	0.017	0.014	0.069	0.0019	0.0049	0.0019	NA	NA	NA	3.3e-15	0.7	0	0.25	0.13
AMBRA1	IHRSSQTGTEPGAAHTSSPQPSTSR	chr11	46396414	0	0	0	0	0	0	0	0	0	NA	NA	NA	0.0075	0.025	0.0016	0.015	0.31	0.013	0.00012	2.4e-05	0.0016	NA	NA	NA	1.8e-06	0.67	0	0.038	0.067
AMFR	SDSIRPALNSPVERPSSDQEEGETSAQTER	chr16	56361452	1	0	0	1	0	0	1	0	0	NA	NA	NA	0.0016	0.0034	0.0014	0.024	0.098	0.057	0.02	0.012	0.00036	NA	NA	NA	1.7e-08	0.89	0	0.17	0.16
AMN	RLSLVPK	chr14	102922656	0	0	0	0	0	0	0	0	0	NA	NA	NA	0.0011	0.0097	0.011	0.00026	0.0064	5.3e-05	0.0061	0.00023	0.0081	NA	NA	NA	0.002	0.85	0	0.36	0.32
AMOT	TDGPVFHSNTLERK	chrX	112774503	1	0	0	0	0	0	0	0	0	NA	NA	NA	0.043	0.0052	0.014	0.0019	0.063	0.014	1.1e-05	0.0031	0.041	NA	NA	NA	4.9e-09	0.72	0	0.12	0.39
AMOTL1	NGSYGESSLEAHIWQEEEEVVQANRR	chr11	94706431	1	1	0	1	1	0	1	1	0	NA	NA	NA	0.082	0.056	0.047	0.048	0.0022	0.041	0.026	0.007	0.0082	NA	NA	NA	1.4e-07	0.27	0	0.048	0.067
AMOTL2	AASLDSVATSR	chr3	134355874	1	0	0	0	0	0	0	0	0	NA	NA	NA	0.029	0.0025	0.029	0.0094	0.1	0.02	0.014	0.0044	0.071	NA	NA	NA	4.2e-08	0.9	0	0.19	0.25
AMPD2	QISQDVKLEPDILLR	chr1	109616104	1	0	0	1	0	0	1	0	0	NA	NA	NA	0.039	0.0087	0.027	0.024	0.031	0.033	0.0093	0.02	0.00045	NA	NA	NA	9.5e-23	0.92	0	0.048	0.048
AMPD3	SQSLSLQMPPQQDWK	chr11	10308313	1	0	1	0	0	1	0	0	1	NA	NA	NA	0.00038	0.0033	0.0035	0.0028	0.098	0.00074	0.13	0.068	0.11	NA	NA	NA	3.3e-17	0.18	0	0.038	0.058
ANAPC1	NFDFEGSLSPVIAPK	chr2	111611639	1	0	0	0	0	0	0	0	0	NA	NA	NA	0.013	0.001	0.04	0.013	0.25	0.016	0.0049	0.015	0.01	NA	NA	NA	8.6e-29	0.73	0	0.067	0.087
ANAPC2	TDPASLETGQDSEDDSGEPEDWVPDPVDADPGK	chr9	137174784	1	0	0	0	0	0	0	0	0	NA	NA	NA	0.012	0.0025	0.0032	0.0046	0.14	0.023	0.0029	0.023	0.009	NA	NA	NA	1.4e-09	0.85	0	0.17	0.15
ANAPC4	IKEEVLSESEAENQQAGAAALAPEIVIK	chr4	25377213	0	0	0	0	0	0	0	0	0	NA	NA	NA	6.3e-05	0.022	0.035	2.1e-05	0.073	0.029	0.003	0.0057	0.0017	NA	NA	NA	1.5e-12	0.92	0	0.077	0.048
ANK1	YSILSESTPGSLSGTEQAEMK	chr8	41653220	0	0	0	0	0	0	0	0	0	NA	NA	NA	0.00069	0.006	0.0019	5.5e-05	3.7e-05	0.011	0.06	0.0006	0.075	NA	NA	NA	1.6e-17	0.48	0.0099	0.2	0.19
ANK3	TSPADGKPR	chr10	60026298	0	0	1	0	0	1	0	0	1	NA	NA	NA	0.02	0.022	0.0018	0.013	0.026	0.00079	0.053	0.045	0.12	NA	NA	NA	2.3e-19	0.23	0	0.077	0.11
ANKFY1	RESGAAEQVDNK	chr17	4163907	1	0	0	1	0	0	1	0	0	NA	NA	NA	0.025	0.016	0.0032	0.076	0.068	0.014	0.0014	0.0012	0.0062	NA	NA	NA	0.09	0.92	0	0.038	0.058
ANKIB1	AALSSSELLELGDSLMR	chr7	92246234	0	0	0	0	0	0	0	0	0	NA	NA	NA	0.033	0.014	0.0042	0.035	0.12	0.017	0.0033	0.00013	0.0023	NA	NA	NA	1.3e-05	0.74	0	0.27	0.17
ANKLE2	TSLPLSPVK	chr12	132725503	1	0	0	1	0	0	1	0	0	NA	NA	NA	0.0081	0.014	0.00083	0.058	0.078	0.13	0.00099	0.00017	6.3e-05	NA	NA	NA	8.2e-10	0.075	0	0.096	0.067
ANKMY2	ESLESEAELEGLQDAPAGPQVSEE	chr7	16599776	1	0	0	1	0	0	1	0	0	NA	NA	NA	0.00065	0.0038	0.0087	0.2	0.22	0.027	0.021	0.039	0.075	NA	NA	NA	2.9e-07	0.36	0	0.25	0.13
ANKRD11	VYREDSAFDEYCNK	chr16	89267619	1	0	0	1	0	0	1	0	0	NA	NA	NA	0.014	2.3e-05	0.057	0.038	0.14	0.04	0.001	0.00086	0.008	NA	NA	NA	8.5e-06	0.73	1	0.18	0.16
ANKRD13A	RLTSPVINTSLDTK	chr12	109999186	1	0	0	0	0	0	0	0	0	NA	NA	NA	0.021	0.037	0.013	0.013	0.049	0.00065	0.023	0.018	0.023	NA	NA	NA	9.5e-14	0.42	0	0.096	0.058
ANKRD17	NSPLDCGSASPNK	chr4	73073376	1	0	0	1	0	0	1	0	0	NA	NA	NA	0.0054	0.067	2.8e-05	0.059	0.42	0.068	0.00029	0.0074	0.0023	NA	NA	NA	2.2e-07	0.51	0	0.087	0.077
ANKRD26	TLFEDRDSDSQDEVVVESLPTTSIK	chr10	26991914	0	0	0	0	0	0	0	0	0	NA	NA	NA	0.063	0.063	0.00028	0.0048	0.021	0.011	0.006	0.041	0.12	NA	NA	NA	0.096	0.47	0	0.048	0.058
ANKRD27	LLSQEDHDK	chr19	32597007	1	0	0	1	0	0	1	0	0	NA	NA	NA	0.023	0.016	0.0071	0.024	0.046	0.019	0.0051	1.4e-06	0.011	NA	NA	NA	1.8e-06	0.21	0	0.0096	0.029
ANKRD28	TVSFEALPIMR	chr3	15667236	1	0	0	1	0	0	1	0	0	NA	NA	NA	0.057	0.086	0.0093	0.25	0.27	0.0063	0.0084	0.0033	0.0028	NA	NA	NA	0.0042	0.57	0	0.84	0.88
ANKRD50	SSLSNNSLK	chr4	124664052	0	0	0	0	0	0	0	0	0	NA	NA	NA	0.015	0.011	0.00087	0.028	2.3e-05	0.00057	0.071	0.0014	0.022	NA	NA	NA	6.3e-13	0.34	0	0.11	0.058
ANKRD54	ASGGAQSPLR	chr22	37830855	1	0	0	1	0	0	1	0	0	NA	NA	NA	0.0072	0.013	0.013	0.021	0.12	0.072	0.0021	0.0045	0.032	NA	NA	NA	8.1e-07	0.69	0	0.058	0.048
ANKRD6	KEEAREEFLSASPEPR	chr6	89433170	0	0	0	0	0	0	0	0	0	NA	NA	NA	0.06	0.0088	9.3e-05	0.025	0.0057	0.049	0.0041	0.024	0.0061	NA	NA	NA	0.029	0.63	1	0.14	0.14
ANKS1A	EVDKTPPPQPPLISSMDSISQK	chr6	34889265	1	1	0	1	1	0	1	1	0	NA	NA	NA	0.029	0.093	0.056	0.11	0.084	0.13	0.0046	0.017	0.012	NA	NA	NA	3.1e-24	0.81	0	0.096	0.087
ANKS3	GYVTFNSSGENPLEEEGLCCR	chr16	4696510	1	0	0	0	0	0	0	0	0	NA	NA	NA	0.0088	0.0042	0.0031	0.0019	0.12	0.022	0.0044	0.016	0.0032	NA	NA	NA	4.3e-16	0.92	0	0.15	0.13
ANKS6	STSPTLTPSPSPK	chr9	98731329	1	0	0	1	0	0	1	0	0	NA	NA	NA	0.0008	0.06	0.001	0.0073	0.19	0.13	0.0013	0.016	0.0042	NA	NA	NA	3.2e-06	0.7	0	0.17	0.15
ANKZF1	LHSPQTHWK	chr2	219229757	1	0	0	1	0	0	1	0	0	NA	NA	NA	0.0022	0.00019	0.0019	0.08	0.13	0.058	6.6e-06	0.0028	0.0015	NA	NA	NA	2.6e-31	0.6	0	0.13	0.15
ANO10	VTLSALDTSESSFTPLVVIELAQDVK	chr3	43354859	1	0	0	1	0	0	1	0	0	NA	NA	NA	0.00054	0.0098	8.8e-05	0.15	0.29	0.014	0.0094	0.00028	0.0011	NA	NA	NA	4e-11	0.9	0	0.86	0.89
ANO6	FRRQSEDPSCPNER	chr12	45215987	1	0	0	0	0	0	0	0	0	NA	NA	NA	8.8e-05	0.0028	0.0069	0.025	0.049	0.0017	0.00031	0.019	0.043	NA	NA	NA	2.5e-07	0.79	0	0.096	0.058
ANP32A	ELVLDNSRSNEGK	chr15	68778535	1	0	0	1	0	0	1	0	0	NA	NA	NA	0.009	0.0052	3.5e-05	0.072	0.11	0.0024	0.01	0.014	0.044	NA	NA	NA	0.095	0.86	0	0.058	0.029
ANTXR1	EVPPPPAEESEEEDDDGLPKK	chr2	69013178	0	0	0	0	0	0	0	0	0	NA	NA	NA	0.0094	0.0023	0.018	0.0099	0.001	0.016	0.0075	0.004	0.0023	NA	NA	NA	0.028	0.81	0	0.067	0.12
ANXA2	SALSGHLETVILGLLK	chr15	60347134	1	0	0	1	0	0	1	0	0	NA	NA	NA	0.012	0.019	0.0026	0.043	0.041	0.06	0.034	0.083	0.0059	NA	NA	NA	2.4e-26	0.6	0	0.058	0.029
ANXA4	SLEDDIRSDTSFMFQR	chr2	69644425	1	0	0	1	0	0	1	0	0	NA	NA	NA	0.04	0.0082	0.013	0.073	0.075	0.13	2e-05	0.017	0.0016	NA	NA	NA	9.3e-42	0.9	0	0.077	0.11
ANXA5	LYDAYELK	chr4	121667955	0	0	0	0	0	0	0	0	0	NA	NA	NA	0.0042	0.02	0.0023	0.0063	0.031	0.011	0.0073	0.0085	0.015	NA	NA	NA	6.4e-07	0.73	0	0.11	0.067
ANXA6	YRGSIHDFPGFDPNQDAEALYTAMK	chr5	151100712	0	0	0	0	0	0	0	0	0	NA	NA	NA	0.0019	0.0046	0.001	0.021	0.025	7.4e-06	0.017	0.035	0.016	NA	NA	NA	0.00093	0.67	0	0.59	0.36
AOX1	GTSTETVPNANISGGSVVADLNGLAVK	chr2	200585868	1	1	0	1	1	0	1	1	0	NA	NA	NA	0.084	0.098	0.076	0.054	0.098	0.063	0.0052	4.4e-05	0.0078	NA	NA	NA	4.9e-28	0.8	0	0.13	0.15
AP1AR	LSSDATVLTPNTESSCDLMTK	chr4	112231737	1	0	0	0	0	0	0	0	0	NA	NA	NA	0.00021	2.2e-05	0.015	0.029	0.081	0.0011	0.02	0.019	1.3e-05	NA	NA	NA	0.01	0.72	0	0.087	0.067
AP1G1	TFQLQLLSPSSSIVPAFNTGTITQVIK	chr16	71729000	1	0	0	1	0	0	1	0	0	NA	NA	NA	0.011	0.0048	0.012	0.23	0.38	0.2	0.004	0.0022	0.0029	NA	NA	NA	2.9e-07	0.77	0	0.18	0.16
AP1M1	LETGAPRPPATVTNAVSWR	chr19	16197578	0	0	0	0	0	0	0	0	0	NA	NA	NA	0.0017	0.059	0.037	0.00011	0.048	0.018	0.009	0.0091	0.0014	NA	NA	NA	1.2e-14	0.62	0	0.019	0.038
AP1S1	AIEQADLLQEEDESPRSVLEEMGLA	chr7	101154400	0	0	0	0	0	0	0	0	0	NA	NA	NA	0.022	0.011	0.071	0.00045	0.11	0.0021	0.0056	0.0012	0.0073	NA	NA	NA	3.9e-28	0.83	0	0.26	0.14
AP2A1	RDPSSNDINGGMEPTPSTVSTPSPSADLLGLR	chr19	49766968	0	1	0	0	0	0	0	0	0	NA	NA	NA	0.031	0.17	0.0021	0.016	0.035	0.022	0.007	0.004	0.00065	NA	NA	NA	0.0033	0.9	0	0.0096	0.019
AP2A2	KGPSTVTDLEDTK	chr11	924894	0	0	0	0	0	0	0	0	0	NA	NA	NA	0.0011	0.0053	0.038	0.018	0.015	0.0012	0.0013	1.4e-07	0.0016	NA	NA	NA	0.021	0.84	0.92	0.029	0.067
AP2M1	QQVRSPVTNIAR	chr3	184174689	1	0	0	1	0	0	1	0	0	NA	NA	NA	0.026	0.0091	8e-05	0.01	0.19	0.085	0.0054	0.0028	0.0044	NA	NA	NA	0.012	0.77	0	0.19	0.25
AP3B1	EGDELEDNGKNFYESDDDQK	chr5	78000525	1	0	0	1	0	0	1	0	0	NA	NA	NA	0.00057	7.5e-06	0.0034	0.094	0.32	0.038	0.024	0.0032	0.025	NA	NA	NA	1.2e-14	0.73	0	0.26	0.13
AP3D1	KAEDLDFWLSTTPPPAPAPAPAPVPSTGELSVNTVTTPK	chr19	2100988	1	0	0	0	0	0	0	0	0	NA	NA	NA	0.0068	0.0093	0.025	0.017	0.037	0.0011	0.00063	0.023	0.00039	NA	NA	NA	6.5e-28	0.52	0	0.019	0.038
AP3M1	SVVNSITGSSNVGDTLPTGQLSNIPWR	chr10	74120255	0	0	0	0	0	0	0	0	0	NA	NA	NA	0.036	0.01	0.011	0.022	0.22	0.064	0.027	0.00027	0.0084	NA	NA	NA	1.6e-06	0.6	0	0.087	0.096
AP4B1	TSSFAASGPLIPEENK	chr1	113894748	1	0	0	0	0	0	0	0	0	NA	NA	NA	0.0023	0.089	0.0089	0.0087	0.16	0.0033	0.0035	0.0011	0.0095	NA	NA	NA	2.3e-09	0.077	0	0.048	0.048
AP4E1	QSPAGISLGSDVSGNSAETGLK	chr15	50908672	1	0	0	0	0	0	0	0	0	NA	NA	NA	7.5e-06	0.02	3.7e-05	0.012	0.17	0.042	0.00019	0.033	0.0019	NA	NA	NA	7.3e-07	0.55	0	0.058	0.038
AP5Z1	AWLLHSGPEGPGTLDTDDRSEQEGSTLSVISATSSAGR	chr7	4775615	0	0	0	0	0	0	0	0	0	NA	NA	NA	0.0026	0.012	0.0027	0.016	0.2	0.00026	0.039	2.1e-05	0.0041	NA	NA	NA	0.00019	0.62	0	0.26	0.14
APBA1	SNSQENVEASHPSQDGKR	chr9	69427530	1	0	0	1	0	0	1	0	0	NA	NA	NA	0.018	0.064	0.013	0.056	0.059	0.074	0.00025	0.1	0.0067	NA	NA	NA	5.4e-14	0.36	0	0.17	0.16
APBA3	DILVPSEDLTPDSQWDPMPGGPGSLSR	chr19	3750819	1	0	0	1	0	0	1	0	0	NA	NA	NA	0.0041	0.014	0.064	0.056	0.19	0.0019	0.00033	0.0027	0.00037	NA	NA	NA	1e-19	0.51	0	0.019	0.038
APBB1	CLVNGLSLDHSK	chr11	6395124	1	0	0	1	0	0	1	0	0	NA	NA	NA	0.014	0.025	0.061	0.025	0.033	0.017	0.035	0.054	0.00034	NA	NA	NA	0.0076	0.85	0	0.038	0.058
APBB1IP	RSSDTSGSPATPLK	chr10	26438203	1	0	0	1	0	1	1	0	0	NA	NA	NA	0.00016	0.0024	0.012	0.029	0.02	0.047	0.12	0.068	0.0093	NA	NA	NA	5.5e-46	0.2	0.14	0.048	0.048
APBB2	KGSLSSVTPSPTPENEK	chr4	40810027	1	0	0	1	0	0	1	0	0	NA	NA	NA	0.0043	0.00055	0.018	0.033	0.035	0.013	0.3	0.25	0.31	NA	NA	NA	1.9e-05	0.02	0	0.077	0.068
APC	YSDEQLNSGRQSPSQNER	chr5	112707498	1	0	0	1	0	0	1	0	0	NA	NA	NA	0.013	0.0035	0.00023	0.016	0.062	0.097	0.0052	0.015	0.02	NA	NA	NA	4.9e-11	0.2	0	0.41	0.2
APEH	ALDVSASDDEIAR	chr3	49674002	1	0	0	1	0	0	1	0	0	NA	NA	NA	7.3e-05	0.0063	0.011	0.11	0.24	0.17	0.0028	5.8e-06	4.1e-05	NA	NA	NA	1.5e-32	0.78	0	0.87	0.9
API5	RASEDTTSGSPPKK	chr11	43311963	1	0	0	1	0	0	1	0	0	NA	NA	NA	0.021	0.026	0.0052	0.03	0.21	0.011	0.016	0.028	0.012	NA	NA	NA	1.4e-18	0.77	0	0.038	0.067
APIP	DISGPSPSK	chr11	34853094	1	0	0	1	0	0	1	0	0	NA	NA	NA	0.012	0.00019	0.035	0.071	0.12	0.00093	0.0094	0.021	0.0016	NA	NA	NA	1.1e-11	0.45	0.0099	0.029	0.058
APLF	NSQVLDEDNILNETPKSPVINLPHETTGASQLEGSTEIAK	chr2	68467561	1	0	0	1	0	0	1	0	0	NA	NA	NA	0.0034	0.0037	0.00044	0.03	0.098	0.07	0.0054	0.00036	0.00012	NA	NA	NA	0.018	0.88	0	0.067	0.11
APLP2	IIGSVSK	chr11	130068147	1	0	0	0	0	0	0	0	0	NA	NA	NA	0.0054	0.015	0.0014	0.023	0.063	0.0016	0.001	0.00085	0.025	NA	NA	NA	1e-11	0.88	0	0.048	0.058
APOB	VRESDEETQIK	chr2	21001429	0	0	0	0	0	0	0	0	0	NA	NA	NA	0.00061	0.093	1.7e-06	0.0091	0.004	0.013	0.01	0.043	0.00012	NA	NA	NA	0.041	0.89	0.98	0.067	0.087
APP	VESLEQEAANER	chr21	25880550	1	0	0	1	0	0	1	0	0	NA	NA	NA	0.00092	0.016	2.1e-06	0.082	0.13	0.034	0.00082	0.0025	0.017	NA	NA	NA	9.5e-27	0.56	0	0.048	0.0096
APPL1	TNPFGESGGSTK	chr3	57227726	1	1	0	1	0	0	1	0	0	NA	NA	NA	0.0031	0.17	0.0024	0.25	0.42	0.16	0.0048	0.026	0.064	NA	NA	NA	2.8e-11	0.58	0	0.85	0.88
APRT	IDYIAGLDSR	chr16	88809339	1	0	0	1	0	0	1	0	0	NA	NA	NA	0.0038	0.019	0.03	0.26	0.32	0.009	0.0012	0.0026	0.041	NA	NA	NA	6.7e-21	0.17	0	0.18	0.16
APTX	KRSGNSDSIER	chr9	32972606	1	0	0	1	0	0	1	0	0	NA	NA	NA	0.0026	0.014	0.0053	0.093	0.35	0.091	0.0044	0.00013	3.3e-05	NA	NA	NA	3.8e-24	0.88	0	0.15	0.13
AQR	IVAPTVSQINAEFVTQLACK	chr15	34851782	0	0	0	0	0	0	0	0	0	NA	NA	NA	0.00098	0.0079	0.001	0.0015	0.21	0.00052	0.011	0.04	0.019	NA	NA	NA	7e-19	0.82	0.069	0.058	0.038
ARAF	GSPSPASVSSGRK	chrX	47561100	0	0	0	0	0	0	0	0	0	NA	NA	NA	0.00072	0.0023	0.084	0.0015	0.017	0.007	0.014	0.087	0.033	NA	NA	NA	3.2e-26	0.79	0.27	0.11	0.29
ARAP1	LFPEFDDSDYDEVPEEGPGAPAR	chr11	72685069	1	0	0	1	0	0	1	0	0	NA	NA	NA	0.0051	0.0008	0.016	0.13	0.18	0.037	2.3e-07	0.00017	0.0042	NA	NA	NA	4.1e-11	0.58	0	0.019	0.048
ARAP3	SLDQPFLSK	chr5	141653401	0	0	0	0	0	0	0	0	0	NA	NA	NA	0.0052	0.0084	0.0008	0.0064	0.0018	0.018	0.0073	0.0066	0.043	NA	NA	NA	3e-10	0.02	0	0.58	0.36
ARCN1	KAPGFGGFGSSAVSGGSTAAMITETIIETDKPK	chr11	118572390	1	0	0	0	0	0	0	0	0	NA	NA	NA	0.014	0.0069	0.028	0.0028	0.25	3e-05	0.043	0.0084	0.0029	NA	NA	NA	0.014	0.37	0	0.058	0.067
ARF6	LGQSVTTIPTVGFNVETVTYK	chr14	49893092	0	0	0	0	0	0	0	0	0	NA	NA	NA	0.035	0.069	0.023	0.14	0.15	0.004	0.00069	0.0039	0.0036	NA	NA	NA	5.5e-19	0.9	0	0.33	0.3
ARFGAP1	YVGFGNTPPPQKK	chr20	63272785	1	0	0	1	0	0	1	0	0	NA	NA	NA	0.013	0.004	0.047	0.26	0.23	0.17	0.0033	1.3e-05	0.0045	NA	NA	NA	3.3e-17	0.098	0	0.087	0.038
ARFGAP2	AISSDMFFGR	chr11	47164299	0	0	0	0	0	0	0	1	0	NA	NA	NA	0.0024	0.016	0.088	0.049	0.3	0.0028	0.0091	0.0035	0.026	NA	NA	NA	2.5e-08	0.83	0	0.038	0.058
ARFGAP3	LERLSASSSISSADLFEEPRK	chr22	42796502	1	0	0	1	0	0	1	0	0	NA	NA	NA	0.0022	0.02	0.0082	0.044	0.13	0.012	0.0066	0.0022	0.02	NA	NA	NA	2.9e-24	0.63	0	0.067	0.067
ARFGEF1	AETEKQSPPHGEAK	chr8	67173511	1	0	0	1	0	0	1	0	0	NA	NA	NA	0.049	0.047	0.00062	0.28	0.46	0.25	0.049	0.0015	0.011	NA	NA	NA	0.00052	0.24	0	0.14	0.15
ARFGEF2	HSQAQSKPTTPEK	chr20	48921890	1	0	0	1	0	0	1	0	0	NA	NA	NA	0.014	0.023	0.041	0.18	0.15	0.17	0.044	0.053	7.6e-06	NA	NA	NA	0.0051	0.62	0	0.087	0.038
ARFIP1	DLKHSLPSGLGLSETQITSHGFDNTK	chr4	152779937	1	0	0	1	0	0	1	0	0	NA	NA	NA	0.057	0.027	0.009	0.24	0.26	0.038	0.046	0.0042	0.031	NA	NA	NA	4.2e-08	0.21	0	0.13	0.11
ARFIP2	HPSHSTTPSGPGDEVAR	chr11	6474683	0	0	0	0	0	0	0	0	0	NA	NA	NA	0.00039	0.0015	0.056	0.071	0.15	0.00017	0.002	0.0015	0.0002	NA	NA	NA	5.1e-11	0.18	0	0.038	0.058
ARGLU1	ERASSPPDRIDIFGR	chr13	106541673	1	0	0	1	0	0	1	0	0	NA	NA	NA	0.0005	8.7e-05	0.044	0.0049	0.22	0.049	0.013	0.0071	0.012	NA	NA	NA	1e-19	0.85	0	0.12	0.087
ARHGAP1	SSSPELVTHLK	chr11	46677080	0	0	0	0	0	0	0	0	0	NA	NA	NA	0.0045	0.0036	0.0032	0.014	0.0032	0.036	0.0049	0.0033	0.0052	NA	NA	NA	0.0078	0.56	0	0.038	0.058
ARHGAP10	EDTPTSSLDSLSSPSPVTTAVPGPPGPDK	chr4	147732063	1	0	0	0	0	0	0	0	0	NA	NA	NA	0.0035	0.0035	0.00093	0.023	0.025	0.016	0.034	0.025	0.062	NA	NA	NA	0.11	0.89	0	0.087	0.077
ARHGAP12	IHQDSESGDELSSSSTEQIR	chr10	31805404	1	1	0	0	1	0	0	1	0	NA	NA	NA	0.046	0.051	0.16	0.0057	0.0034	0.057	0.006	0.00053	0.0037	NA	NA	NA	7.3e-05	0.71	0	0.038	0.048
ARHGAP21	LRTSTSDLSR	chr10	24583609	1	0	0	1	0	0	1	1	0	NA	NA	NA	0.047	0.023	0.099	0.035	0.049	0.33	0.00034	0.0016	0.032	NA	NA	NA	0.0084	0.56	0	0.048	0.058
ARHGAP22	TSSLDGAAVAVLSR	chr10	48446034	1	0	0	1	0	0	1	0	0	NA	NA	NA	0.0013	0.011	0.0078	0.035	0.0089	0.041	0.005	0.013	0.0064	NA	NA	NA	7.4e-31	0.5	0	0.067	0.077
ARHGAP23	HTVVVQSPLTDLNFNEWK	chr17	38419280	1	0	0	1	0	0	1	0	0	NA	NA	NA	0.022	0.12	0.039	0.0031	0.028	0.062	0.00084	0.00057	0.058	NA	NA	NA	5.5e-24	0.78	0	0.0096	0.058
ARHGAP26	IFNTVPDMPLTNAQLHLSR	chr5	142770377	1	0	0	1	0	0	1	0	0	NA	NA	NA	0.016	0.0052	0.0018	0.049	0.038	0.08	0.0023	0.017	0.049	NA	NA	NA	3.6e-26	0.85	0	0.58	0.37
ARHGAP27	VDFGSSER	chr17	45393902	0	0	0	0	0	0	0	0	0	NA	NA	NA	0.00019	0.024	0.0077	0.0035	0.0015	0.022	0.033	0.00025	0.13	NA	NA	NA	2.4e-22	0.92	0.97	0.019	0.029
ARHGAP29	AEEEHLSSSGGLAK	chr1	94148988	0	0	0	0	0	0	0	0	0	NA	NA	NA	0.03	0.0025	0.072	0.027	0.051	0.0025	0.0077	0.0062	0.09	NA	NA	NA	8.8e-27	0.92	0	0.048	0.049
ARHGAP31	VSAVISTNSTPCRTPPK	chr3	119294373	0	0	1	0	0	1	0	0	1	NA	NA	NA	0.038	0.0078	0.031	0.0037	0.016	0.0059	0.018	0.065	0.047	NA	NA	NA	5.3e-22	0.012	0	0.26	0.29
ARHGAP4	QGLGPASTTSPSPGPRSPK	chrX	153907367	0	0	0	0	0	0	0	0	0	NA	NA	NA	0.046	0.04	0.1	7.7e-05	0.031	0.0041	0.0064	0.012	0.0057	NA	NA	NA	1.6e-20	0.29	0	0.12	0.35
ARHGAP42	SLGLWTTSPESSSR	chr11	100687653	1	0	0	1	0	0	1	0	0	NA	NA	NA	0.0024	0.0065	0.04	0.05	0.063	0.22	0.0045	0.0018	0.00033	NA	NA	NA	0.00019	0.84	0	0.048	0.077
ARHGAP44	GSPGSSQGTACAGTQPGAQPGAQPGASPSPSQPPADQSPHTLRK	chr17	12789539	1	1	0	0	1	0	0	1	0	NA	NA	NA	0.01	0.22	0.082	0.0094	0.048	0.017	0.012	0.0026	0.0085	NA	NA	NA	2.5e-13	0.7	0.059	0.038	0.048
ARHGAP5	RTHSDASDDEAFTTSK	chr14	32076114	1	0	0	1	0	0	1	0	0	NA	NA	NA	0.017	0.013	0.027	0.14	0.14	0.15	0.018	0.018	0.0094	NA	NA	NA	3.8e-15	0.33	0	0.31	0.31
ARHGAP6	DPGMTGSSGDIFESSSLR	chrX	11137543	0	0	0	0	0	0	0	0	0	NA	NA	NA	0.011	0.032	0.0012	0.02	0.00011	0.014	0.06	0.028	0.072	NA	NA	NA	6.3e-06	0.18	0.26	0.11	0.24
ARHGAP9	SDTGTPEPLDPQGSLSLSQR	chr12	57472255	0	0	0	0	0	0	0	0	0	NA	NA	NA	0.00019	0.00075	0.038	0.012	0.016	0.059	0.014	0.0078	0.0015	NA	NA	NA	2e-20	0.06	0	0.096	0.058
ARHGDIA	SIQEIQELDKDDESLRK	chr17	81867721	1	0	0	0	0	0	0	0	0	NA	NA	NA	0.0034	0.065	0.0072	0.024	0.055	0.0066	0.0003	0.0039	0.02	NA	NA	NA	0.071	0.51	0	0.038	0.048
ARHGEF1	QLLFPAEEDNGAGPPRDGDGVPGGGPLSPAR	chr19	41883161	0	0	0	0	0	0	0	0	0	NA	NA	NA	0.00092	0.0083	0.1	0.00055	0.013	0.02	0.0063	5.3e-06	0.014	NA	NA	NA	5.9e-07	0.73	0	0.0096	0.019
ARHGEF10	SRDSLAPGPEPQDEDQK	chr8	1823976	1	0	1	0	0	1	0	0	1	NA	NA	NA	0.00063	0.0033	8.8e-05	0.01	0.062	0.0024	0.14	0.13	0.12	NA	NA	NA	1.9e-19	0.043	0	0.21	0.18
ARHGEF10L	NFGSALGSSGR	chr1	17539835	1	0	0	0	0	0	0	0	0	NA	NA	NA	0.00021	0.01	0.025	0.023	0.029	0.0058	0.012	0.00022	0.02	NA	NA	NA	0.035	0.18	0	0.067	0.12
ARHGEF11	TRNSGIWESPELDRNLAEDASSTEAAGGYK	chr1	156934840	1	1	0	1	1	0	1	1	0	NA	NA	NA	0.041	0.23	0.11	0.047	0.011	0.065	0.0087	0.027	0.0096	NA	NA	NA	2e-08	0.56	0	0.067	0.096
ARHGEF12	KFDSVAFGESQSEDEQFENDLETDPPNWQQLVSR	chr11	120336914	1	0	0	1	0	0	1	0	0	NA	NA	NA	0.013	1.9e-05	0.038	0.045	0.07	0.063	0.0042	0.00094	7.1e-05	NA	NA	NA	9.1e-05	0.17	0	0.048	0.058
ARHGEF16	SSSVPHPFQVTLLR	chr1	3454426	1	0	0	1	0	0	1	0	0	NA	NA	NA	0.0032	0.0027	0.013	0.028	0.041	0.016	0.0014	0.00047	0.0029	NA	NA	NA	8.5e-19	0.068	0	0.067	0.11
ARHGEF17	RSSMSLYTAASVIDTASK	chr11	73308289	1	0	1	0	0	1	0	0	1	NA	NA	NA	0.044	0.0013	0.044	0.017	0.072	0.0095	0.1	0.08	0.13	NA	NA	NA	2.7e-14	0.015	0	0.019	0.048
ARHGEF18	GPPNSPDLK	chr19	7395113	1	0	0	1	0	0	1	0	0	NA	NA	NA	0.0033	0.018	0.033	0.03	0.08	0.14	0.00045	2.2e-06	0.0017	NA	NA	NA	0.0001	0.56	1	0.0096	0.039
ARHGEF2	ERPSSAIYPSDSFR	chr1	155946851	0	0	0	0	0	0	0	0	0	NA	NA	NA	0.046	0.00035	0.026	2.3e-06	0.0036	0.0014	7e-05	0.1	0.12	NA	NA	NA	9.6e-21	0.79	0.0099	0.067	0.096
ARHGEF37	HGADEPSSRSGSPDREGR	chr5	149551947	0	0	0	0	0	0	0	0	0	NA	NA	NA	0.0021	0.00049	0.00052	0.026	0.011	0.045	0.021	0.02	0.004	NA	NA	NA	2e-13	0.91	0	0.59	0.36
ARHGEF40	EDASHQEALGNLPSPSEHKLPECHLVK	chr14	21070270	1	0	0	1	0	0	1	0	0	NA	NA	NA	0.00088	0.0039	0.033	0.024	0.029	0.068	0.00047	0.0007	0.00063	NA	NA	NA	7.9e-12	0.69	0	0.28	0.26
ARHGEF6	KPSEEEYVIRK	chrX	136665547	0	0	1	0	0	0	0	0	0	NA	NA	NA	0.0022	0.00069	0.074	0.00038	5.6e-05	0.016	0.022	0.14	0.042	NA	NA	NA	4.1e-22	0.65	0.26	0.12	0.38
ARHGEF7	IIVEETKSNGQTVIEEK	chr13	111114559	1	0	0	1	0	0	1	0	0	NA	NA	NA	0.019	0.00022	0.00042	0.1	0.078	0.051	0.014	0.018	0.036	NA	NA	NA	6.5e-25	0.035	0	0.12	0.087
ARID1A	VSSPAPMEGGEEEEELLGPKLEEEEEEEVVENDEEIAFSGK	chr1	26693236	1	0	0	1	0	0	1	0	0	NA	NA	NA	0.053	0.026	0.034	0.18	8.7e-05	0.12	0.026	0.024	0.00036	NA	NA	NA	0.00026	0.78	0	0.077	0.096
ARID2	KYSDSSLPPSNSGK	chr12	45729665	1	0	0	1	0	0	1	0	0	NA	NA	NA	0.0027	0.0093	1.5e-06	0.11	0.3	0.061	0.00017	0.0028	0.00081	NA	NA	NA	0.00057	0.48	0	0.096	0.067
ARID3A	EGTPGSPGR	chr19	925781	1	0	0	0	0	0	0	0	0	NA	NA	NA	9.5e-05	0.011	0.015	0.0024	0.00093	0.0065	0.0026	0.049	0.00063	NA	NA	NA	0.00024	0.83	0	0.029	0.038
ARID4A	ILGQSSPEKK	chr14	58298385	1	0	0	1	0	0	1	0	0	NA	NA	NA	0.0017	3e-05	0.0027	0.076	0.063	0.071	0.00072	0.0016	0.0019	NA	NA	NA	2.5e-06	0.043	0	0.34	0.34
ARID4B	EKEDNSSEEEEEIEPFPEERENFLQQLYK	chr1	235131634	1	0	0	1	0	0	1	0	0	NA	NA	NA	0.0051	0.0048	0.0051	0.066	0.26	0.15	0.018	0.019	0.0032	NA	NA	NA	0.091	0.91	0	0.077	0.13
ARIH1	DISQDSLQDIK	chr15	72474326	1	0	0	1	0	0	1	0	0	NA	NA	NA	0.0039	0.0014	0.0095	0.061	0.24	0.00096	0.021	4.2e-05	0.022	NA	NA	NA	5.7e-10	0.4	0	0.058	0.029
ARL2	KFNGEDIDTISPTLGFNIK	chr11	65014113	0	0	0	0	0	0	0	0	0	NA	NA	NA	0.028	7e-05	0.012	0.0034	0.0072	0.0056	0.031	0.026	0.016	NA	NA	NA	7.2e-10	0.6	0	0.019	0.038
ARL2BP	SSSLPASQNNLRH	chr16	57245098	1	0	0	1	0	0	1	0	0	NA	NA	NA	0.00034	0.0093	0.00065	0.12	0.16	0.016	0.00033	0.0014	9e-06	NA	NA	NA	1.6e-09	0.7	0	0.17	0.15
ARL3	QLASEDISHITPTQGFNIK	chr10	102673731	1	0	0	1	0	0	1	0	0	NA	NA	NA	0.0003	0.011	0.014	0.17	0.25	0.02	0.01	0.019	0.021	NA	NA	NA	5e-25	0.92	0	0.087	0.097
ARL6	LKPSNAQSQNILPTIGFSIEK	chr3	97764521	1	0	0	1	0	0	1	0	0	NA	NA	NA	0.00073	0.0022	0.014	0.15	0.11	0.013	0.033	0.012	0.057	NA	NA	NA	0.00012	0.84	0	0.34	0.35
ARL6IP4	KASTAPGAEASPSPCITER	chr12	122980060	1	0	0	1	0	0	1	0	0	NA	NA	NA	0.00069	0.00051	0.0063	0.025	0.076	0.017	0.01	0.025	0.0067	NA	NA	NA	0.00053	0.81	0	0.096	0.058
ARL6IP6	KRSVLPPDGNGSPVLPDK	chr2	152717893	1	0	0	1	0	0	1	0	0	NA	NA	NA	0.02	0.00051	0.0012	0.0071	0.35	0.095	0.078	0.03	0.011	NA	NA	NA	4.6e-05	0.77	0	0.12	0.13
ARMC1	SESGEEMLVPFQDTPVEVEQNTELPDYLPEDESPTK	chr8	65602456	1	0	0	1	0	0	1	0	0	NA	NA	NA	0.0026	0.039	0.036	0.14	0.52	0.14	0.007	0.02	0.016	NA	NA	NA	0.00012	0.77	0	0.14	0.13
ARMC10	SAEDLTDGSYDDVLNAEQLQK	chr7	103074881	1	0	0	1	0	0	1	0	0	NA	NA	NA	0.04	0.0018	0.00021	0.17	0.53	0.11	0.0058	0.0079	2.8e-05	NA	NA	NA	1.1e-19	0.58	0	0.27	0.17
ARMC9	QLNSEELPDGVLESDDDEDEDDEEDHDIMEADLDK	chr2	231198546	1	0	0	1	0	0	1	0	0	NA	NA	NA	0.0048	0.00063	0.00028	0.093	0.046	0.068	0.0044	0.00039	0.018	NA	NA	NA	0.03	0.75	0	0.14	0.17
ARNT	FARSDDEQSSADK	chr1	150809705	1	0	0	1	1	0	1	1	0	NA	NA	NA	0.051	0.021	0.084	0.053	0.32	0.036	0.0038	0.00078	0.00015	NA	NA	NA	3.3e-23	0.62	0	0.058	0.096
ARPC1B	KASSEGGTAAGAGLDSLHK	chr7	99374249	1	0	0	0	0	0	0	0	0	NA	NA	NA	0.011	0.014	0.021	0.0026	0.048	1.4e-07	0.0011	1.6e-05	0.00016	NA	NA	NA	6.8e-16	0.83	0	0.26	0.15
ARPC5L	AFHAALRNSPVNTK	chr9	124862130	1	0	0	1	0	0	1	0	0	NA	NA	NA	0.032	0.0063	0.00046	0.11	0.13	0.08	0.018	0.0047	6.1e-05	NA	NA	NA	9.3e-21	0.92	0	0.16	0.14
ARPP19	QLPTAAPDKTEVTGDHIPTPQDLPQRKPSLVASK	chr15	52547045	1	0	0	1	0	0	1	0	0	NA	NA	NA	0.0016	0.0079	8.4e-05	0.087	0.15	0.061	0.023	0.0032	0.0013	NA	NA	NA	7.3e-35	0.8	0	0.058	0.048
ARRB2	VDPVDGVVLVDPDYLK	chr17	4710489	1	0	0	0	0	0	0	0	0	NA	NA	NA	0.01	0.031	0.0061	0.021	0.014	0.0012	0.12	0.027	0.15	NA	NA	NA	2.7e-12	0.63	0	0.038	0.058
ARVCF	FQAEPYGLEDDTRSLAADDEGGPELEPDYGTATR	chr22	19969896	0	1	0	0	1	0	0	1	0	NA	NA	NA	0.059	0.052	0.064	0.0018	4.4e-07	3.9e-05	0.013	0.032	0.0012	NA	NA	NA	7.7e-35	0.043	0	0.058	0.067
ASAP1	TDHLSLDK	chr8	130052104	1	0	0	0	0	0	0	0	0	NA	NA	NA	0.004	0.034	0.0024	0.01	0.12	0.032	0.0082	0.0096	0.027	NA	NA	NA	5.9e-23	0.85	0	0.11	0.087
ASAP2	VTSTNPLTPTPPPPVAK	chr2	9206765	0	1	0	0	1	0	0	1	0	NA	NA	NA	0.033	0.086	0.051	0.017	0.031	0.0009	0.02	0.051	0.039	NA	NA	NA	2.5e-37	0.53	0	0.067	0.087
ASCC2	GYRHDSSTAVAGSPR	chr22	29788608	0	0	0	0	0	0	0	0	0	NA	NA	NA	0.00082	0.03	0.0038	5.2e-05	0.23	4.3e-06	0.00038	0.048	0.049	NA	NA	NA	4.1e-21	0.37	0	0.058	0.048
ASCC3	FLNSSNDHR	chr6	100508194	1	0	0	1	0	0	1	0	0	NA	NA	NA	0.0026	0.011	0.0015	0.058	0.098	0.0021	0.0047	0.00022	0.0099	NA	NA	NA	4.4e-18	0.27	0	0.14	0.14
ASH2L	DTLEGAGDTSEVMDTQAGSVDEENGR	chr8	38105242	1	0	0	1	0	0	1	0	0	NA	NA	NA	0.017	0.0098	3.2e-05	0.077	0.23	0.00054	0.007	0.0076	0.0016	NA	NA	NA	3e-09	0.82	0	0.23	0.19
ASPSCR1	AAGSPSPLPAPDPAPK	chr17	81976807	1	1	0	1	1	0	1	1	0	NA	NA	NA	0.064	0.063	0.017	0.046	0.033	0.13	0.0092	5e-05	0.0023	NA	NA	NA	4.1e-20	0.83	0	0.048	0.058
ASRGL1	MNPIVVVHGGGAGPISK	chr11	62337448	0	0	0	0	0	0	0	0	0	NA	NA	NA	0.0032	0.0002	0.026	8e-05	0.00034	0.017	0.0036	0.0096	0.00069	NA	NA	NA	1.5e-30	0.24	0	0.019	0.038
ASS1	QHGIPIPVTPK	chr9	130444929	0	0	0	0	0	0	0	0	0	NA	NA	NA	0.00019	0.04	9.5e-05	6.9e-05	0.011	0.0059	0.013	0.00033	0.019	NA	NA	NA	2.8e-36	0.82	0	0.17	0.15
ATAD1	EYVNSTSEESHDEDEIRPVQQQDLHR	chr10	87751512	1	1	0	1	1	0	1	1	0	NA	NA	NA	0.09	0.037	0.052	0.097	0.29	0.091	3e-05	0.015	1.4e-05	NA	NA	NA	0.046	0.63	0	0.087	0.13
ATAD3A	LLSRPQDALEGVVLSPSLEAR	chr1	1512151	0	0	0	0	0	0	0	0	0	NA	NA	NA	0.023	0.0083	0.0052	0.0083	0.018	0.01	0.0083	0.00093	0.00025	NA	NA	NA	8.4e-07	0.85	0	0.058	0.11
ATE1	KEEPQELLQSQDFVGEK	chr10	121740421	1	0	0	1	0	0	1	0	0	NA	NA	NA	1.5e-05	7.7e-05	0.0023	0.17	0.21	0.03	0.0022	0.016	0.00011	NA	NA	NA	0.0057	0.91	0	0.11	0.13
ATF1	TTPSATSLPQTVVMTSPVTLTSQTTK	chr12	50763710	1	0	0	1	0	0	0	0	0	NA	NA	NA	0.033	0.06	0.00036	0.024	0.095	0.017	0.00038	6.9e-05	0.014	NA	NA	NA	0.089	0.79	0	0.096	0.067
ATF2	KMPLDLSPLATPIIR	chr2	175072250	1	0	0	1	0	0	1	0	0	NA	NA	NA	0.024	0.0068	0.0046	0.11	0.6	0.23	0.027	0.0023	0.00027	NA	NA	NA	1.4e-06	0.83	0	0.13	0.13
ATF7	AAAGPLDMSLPSTPDIK	chr12	53507856	0	0	0	0	0	0	0	0	0	NA	NA	NA	0.032	0.056	0.0017	0.0049	0.14	0.043	0.011	0.004	0.004	NA	NA	NA	1.1e-15	0.92	0	0.096	0.077
ATF7IP	LLNGNHENGDLDPTSPLENMDYIK	chr12	14365632	1	0	0	1	0	0	1	0	0	NA	NA	NA	0.01	0.019	0.013	0.02	0.073	0.023	0.0095	0.01	0.0099	NA	NA	NA	1.5e-20	0.73	0.15	0.096	0.067
ATG13	ASPHDVLETIFVR	chr11	46617527	1	0	0	1	0	0	1	0	0	NA	NA	NA	0.00044	0.00083	0.00093	0.082	0.2	0.083	0.012	0.01	0.055	NA	NA	NA	0.098	0.86	0	0.038	0.067
ATG16L1	RLSQPAGGLLDSITNIFGR	chr2	233210051	1	0	0	1	0	0	1	0	0	NA	NA	NA	0.00096	0.0083	0.064	0.081	0.076	0.0027	0.0077	0.0072	0.032	NA	NA	NA	1.5e-10	0.92	0	0.14	0.17
ATG2A	SGAPPPSPPVGGPAGSLGSCSEEK	chr11	64894546	1	0	0	1	0	0	1	0	0	NA	NA	NA	0.024	0.0085	0.025	0.019	0.11	0.049	0.015	0.0033	0.0085	NA	NA	NA	1.4e-07	0.72	0	0.019	0.038
ATG2B	SVSVDESRPELIFR	chr14	96279202	1	0	0	1	0	0	1	0	0	NA	NA	NA	0.0074	0.0083	2.1e-05	0.16	0.2	0.075	3.2e-05	0.0018	0.033	NA	NA	NA	2.8e-12	0.19	0	0.36	0.34
ATG4B	FFDSEDEDFEILSL	chr2	241637213	1	0	0	1	0	0	1	0	0	NA	NA	NA	0.025	0.054	0.00071	0.15	0.19	0.11	0.0042	0.00028	0.011	NA	NA	NA	5e-23	0.89	0	0.14	0.17
ATG9A	AHSTMTGSGVDAR	chr2	219219380	1	0	0	1	0	0	1	0	0	NA	NA	NA	0.00028	2.4e-06	0.0027	0.1	0.15	0.1	0.016	0.014	0.013	NA	NA	NA	1.1e-16	0.28	0	0.13	0.15
ATL1	TYEWSSEEEEPVKK	chr14	50532509	0	0	0	0	0	0	0	0	0	NA	NA	NA	0.0068	0.0032	0.031	0.01	0.016	0.0014	0.028	0.0057	0.027	NA	NA	NA	0.03	0.7	0	0.33	0.32
ATL2	RRTSDPSAAVNHVSSTTSLGENYEDDDLVNSDEVMK	chr2	38294880	1	0	0	1	0	0	1	0	0	NA	NA	NA	0.0021	0.0016	0.0054	0.067	0.15	0.0094	0.0017	0.01	0.00085	NA	NA	NA	3.5e-20	0.44	0	0.067	0.096
ATL3	DAVVGRPSMDKK	chr11	63624087	1	0	1	0	0	1	0	0	1	NA	NA	NA	0.00011	0.0034	0.003	3.9e-05	0.043	0.00073	0.086	0.092	0.03	NA	NA	NA	1.5e-21	0.26	0	0.019	0.048
ATM	STTPANLDSESEHFFR	chr11	108222484	1	0	0	0	0	0	0	0	0	NA	NA	NA	0.019	0.016	0.041	0.0047	0.082	0.0015	0.00013	0.004	0.00041	NA	NA	NA	2.1e-06	0.59	0	0.067	0.048
ATN1	TEQELPRPQSPSDLDSLDGR	chr12	6924463	1	0	0	0	0	0	0	0	0	NA	NA	NA	7.9e-05	0.0007	0.029	0.0091	0.077	0.035	0.0074	0.018	0.041	NA	NA	NA	0.00013	0.86	0	0.096	0.067
ATOX1	VCIESEHSMDTLLATLK	chr5	151742316	1	0	0	1	0	0	1	0	0	NA	NA	NA	0.0048	0.00072	0.022	0.12	0.12	0.1	0.048	0.025	0.025	NA	NA	NA	6.3e-06	0.81	0	0.59	0.36
ATP11A	GDGTCHVTTASLDGESSHK	chr13	112690329	1	0	0	1	0	0	1	0	0	NA	NA	NA	0.028	0.006	0.039	0.089	0.16	0.029	0.0064	0.00071	0.019	NA	NA	NA	3.5e-16	0.12	0	0.12	0.087
ATP11B	SWSASDPFYTNDR	chr3	182793500	1	0	0	1	0	0	1	0	0	NA	NA	NA	0.013	0.021	7.2e-05	0.15	0.42	0.13	0.00037	0.026	6.7e-05	NA	NA	NA	0.068	0.85	0	0.19	0.26
ATP13A1	RRPRDSPTLSNSGIR	chr19	19645198	1	0	0	0	0	0	0	0	0	NA	NA	NA	0.033	0.037	0.046	0.0013	0.044	0.0054	0.0024	0.021	0.0065	NA	NA	NA	5.7e-11	0.32	0	0.019	0.038
ATP1A1	EVSMDDHKLSLDELHRK	chr1	116372668	1	1	0	1	1	0	1	1	0	NA	NA	NA	0.16	0.14	0.14	0.04	0.14	0.039	0.0018	9.1e-05	0.018	NA	NA	NA	8e-39	0.92	0	0.048	0.048
ATP2A2	EFDELNPSAQR	chr12	110280756	1	0	1	1	0	1	1	0	1	NA	NA	NA	0.0062	0.024	0.0094	0.046	0.23	0.0009	0.028	0.03	0.066	NA	NA	NA	0.049	0.32	0	0.096	0.067
ATP2B1	SSIHNFMTHPEFR	chr12	89588049	1	0	0	1	0	0	1	0	0	NA	NA	NA	0.0046	0.0015	0.00058	0.089	0.11	0.14	0.003	4.7e-06	0.0041	NA	NA	NA	3.4e-35	0.76	0	0.096	0.077
ATP2B4	SIHSFMTHPEFAIEEELPRTPLLDEEEEENPDK	chr1	203626561	1	0	0	1	0	0	1	0	0	NA	NA	NA	0.0035	0.012	0.00017	0.068	0.25	0.061	0.01	0.0056	4.3e-05	NA	NA	NA	4.3e-25	0.76	0.12	0.087	0.12
ATP6V0A1	HLGTLNFGGIR	chr17	42458844	0	0	0	0	0	0	0	0	0	NA	NA	NA	0.0048	7.5e-05	0.0026	3.5e-07	0.013	0.012	0.0022	0.045	0.027	NA	NA	NA	0.0027	0.2	0	0.0096	0.029
ATP6V0A2	KDSEEEVSLLGSQDIEEGNHQVEDGCR	chr12	123712318	1	0	0	1	0	0	1	0	0	NA	NA	NA	3.1e-05	0.02	0.0028	0.022	0.22	0.024	0.0023	0.0094	0.0047	NA	NA	NA	2.6e-11	0.69	0	0.096	0.058
ATP6V1E1	IMEYYEK	chr22	17592136	1	0	0	1	0	0	1	0	0	NA	NA	NA	0.0024	0.00099	0.0052	0.016	0.14	0.034	0.019	0.018	1.6e-05	NA	NA	NA	1.3e-34	0.86	0	0.067	0.058
ATP6V1G1	EAAALGSRGSCSTEVEK	chr9	114587746	1	1	0	1	0	0	1	0	0	NA	NA	NA	0.018	0.11	0.033	0.043	0.35	0.0043	0.068	0.074	0.026	NA	NA	NA	7.4e-22	0.89	0	0.17	0.15
ATP7A	SLNSVVTSEPDK	chrX	77910656	0	0	0	0	0	0	0	0	0	NA	NA	NA	0.037	0.08	0.0014	0.0019	0.0027	0.013	0.031	0.038	0.013	NA	NA	NA	4.8e-08	0.59	0.26	0.12	0.4
ATP8A1	TDDVSEKTSLADQEEVR	chr4	42408373	1	0	0	1	0	0	1	0	0	NA	NA	NA	0.0091	0.0023	0.019	0.057	0.039	0.052	0.0026	0.0031	0.042	NA	NA	NA	2.6e-08	0.73	0	0.077	0.058
ATP8B1	SAYAFSHQR	chr18	57646426	1	0	0	0	0	0	0	0	0	NA	NA	NA	0.0065	0.00015	0.013	0.0014	0.06	0.014	0.015	0.0037	0.011	NA	NA	NA	5.7e-19	0.66	0.24	0.14	0.13
ATR	RLSSSLNPSK	chr3	142449235	0	0	0	0	0	0	0	0	0	NA	NA	NA	0.00014	0.0043	0.0025	0.00066	0.31	0.073	0.00061	0.0064	0.0082	NA	NA	NA	0.062	0.76	0	0.18	0.24
ATRX	LHDFLAHSSEESEETSSPPR	chrX	77504878	0	0	0	0	0	0	0	1	0	NA	NA	NA	0.0058	0.0042	0.17	0.0024	0.0023	0.00066	9.6e-05	0.0094	0.0015	NA	NA	NA	1.2e-20	0.82	0.27	0.12	0.42
ATXN1	EASPSTLNDK	chr6	16299112	1	0	0	1	0	0	1	0	0	NA	NA	NA	7.8e-06	0.0029	0.015	0.003	0.018	0.066	0.0013	0.015	0.028	NA	NA	NA	1e-18	0.57	0	0.087	0.077
ATXN1L	KEEPSPLNLSHHTPDHQGEGR	chr16	71845991	1	0	0	1	0	0	1	0	0	NA	NA	NA	2.1e-05	0.0074	0.00021	0.035	0.24	0.12	0.00037	0.00015	0.012	NA	NA	NA	0.00082	0.24	0	0.18	0.16
ATXN2	TSPSGGTWSSVVSGVPRLSPK	chr12	111443485	1	0	0	1	0	0	1	0	0	NA	NA	NA	0.0025	0.02	0.0075	0.064	0.23	0.096	0.021	0.0005	0.00015	NA	NA	NA	0.091	0.34	0	0.096	0.058
ATXN2L	LQPSSSPENSLDPFPPR	chr16	28823035	1	0	0	1	0	0	1	0	0	NA	NA	NA	0.0009	0.018	0.0014	0.015	0.095	0.11	0.022	0.0011	0.0005	NA	NA	NA	2.6e-15	0.019	0	0.15	0.11
ATXN3	NISQDMTQTSGTNLTSEELRK	chr14	92044496	1	0	0	1	0	0	1	0	0	NA	NA	NA	0.00047	0.0018	0.0041	0.13	0.12	0.003	0.0095	0.0028	9.2e-05	NA	NA	NA	4.6e-12	0.92	0	0.38	0.35
ATXN7L3B	LPLCSLPGEPGNGPDQQLQRSPPEFQ	chr12	74537827	1	0	0	0	0	0	0	0	0	NA	NA	NA	0.0021	0.022	0.0002	0.005	0.11	0.022	0.0049	9.7e-05	0.0072	NA	NA	NA	0.11	0.7	0	0.096	0.058
AUP1	LRPQSAQSSFPPSPGPSPDVQLATLAQR	chr2	74526645	1	0	0	1	0	0	1	0	0	NA	NA	NA	0.044	0.0056	0.0037	0.032	0.2	0.02	0.011	0.0028	0.0015	NA	NA	NA	0.026	0.82	0	0.067	0.11
AUTS2	ISPTAGNQNGLLNK	chr7	69598296	0	0	0	0	0	0	0	0	0	NA	NA	NA	3.1e-05	0.00068	0.015	0.015	9.2e-05	0.0029	0.049	0.0059	0.023	NA	NA	NA	2.4e-16	0.12	0	0.28	0.16
AVEN	REPGGWGAGASAPVEDDSDAETYGEENDEQGNYSK	chr15	33866227	1	0	0	0	0	0	0	0	0	NA	NA	NA	0.00088	6.7e-06	3.2e-05	0.01	0.056	0.0091	0.0032	0.035	0.0031	NA	NA	NA	5.6e-09	0.46	0	0.058	0.048
AVL9	GQEPNDTNQYLKPPSRPSPDSSESDWETLDPSVLEDPNLK	chr7	32495426	1	0	0	1	0	0	1	0	0	NA	NA	NA	0.02	8e-05	0.0011	0.16	0.45	0.066	0.013	0.019	0.019	NA	NA	NA	0.037	0.01	0	0.26	0.15
AZI2	ALCHTTSSPLPGDVK	chr3	28315003	1	1	0	1	1	0	1	1	0	NA	NA	NA	0.025	0.16	0.057	0.14	0.35	0.16	0.00051	0.04	0.0023	NA	NA	NA	0.00034	0.17	0	0.85	0.89
B4GALT1	LPQLVGVSTPLQGGSNSAAAIGQSSGELR	chr9	33104082	0	0	0	0	0	0	0	0	0	NA	NA	NA	0.0013	0.0029	0.0075	0.0056	0.0068	0.0068	0.0032	0.0029	0.00061	NA	NA	NA	0.014	0.68	0	0.15	0.14
BACH1	ASPPLQDSASQTYESMCLEK	chr21	29194071	1	0	0	1	0	0	1	0	0	NA	NA	NA	0.00019	0.0026	0.00022	0.053	0.049	0.074	0.013	0.012	3.3e-05	NA	NA	NA	1.4e-24	0.67	0	0.048	0.019
BAD	GLGPSPAGDGPSGSGK	chr11	64269830	0	0	0	0	0	0	0	0	0	NA	NA	NA	0.00067	0.031	0.039	0.025	0.06	4.1e-05	0.014	0.0016	0.019	NA	NA	NA	1.3e-10	0.62	0	0.019	0.029
BAG1	KNSPQEEVELK	chr9	33247820	1	0	0	1	0	0	1	0	0	NA	NA	NA	0.011	0.035	0.0013	0.32	0.23	0.17	0.0045	0.014	0.0018	NA	NA	NA	4e-16	0.19	0	0.15	0.14
BAG3	SSVQGASSR	chr10	119651370	1	0	0	1	0	0	1	0	0	NA	NA	NA	8.6e-08	0.0028	0.0012	0.15	0.055	0.11	0.0074	0.0066	0.01	NA	NA	NA	3.8e-30	0.2	0	0.096	0.13
BAG6	AAGARPLTSPESLSR	chr6	31639028	1	0	0	1	0	0	1	0	0	NA	NA	NA	0.01	0.0046	0.0016	0.064	0.044	0.029	0.0066	0.0015	0.0021	NA	NA	NA	4e-15	0.77	0	0.087	0.068
BAIAP2	LSDSYSNTLPVRK	chr17	81035122	1	0	0	1	0	0	1	0	0	NA	NA	NA	0.012	0.0032	0.0041	0.071	0.036	0.078	0.0072	0.023	0.069	NA	NA	NA	8.1e-14	0.83	0.0099	0.038	0.048
BAIAP2L1	SVSVATGLNMMK	chr7	98291651	0	0	0	0	1	0	0	1	0	NA	NA	NA	0.054	5.7e-06	0.08	4.3e-05	0.035	0.0074	0.059	0.019	0.066	NA	NA	NA	0.016	0.11	0	0.26	0.14
BANP	QHSPIQVPMVAGSPLGATQTCNK	chr16	87949244	0	0	0	0	0	0	0	0	0	NA	NA	NA	0.016	0.058	2.3e-05	0.0075	0.014	0.015	0.00049	0.0039	0.0015	NA	NA	NA	1.8e-08	0.79	0	0.19	0.16
BAP1	SRVPVRPPQQYSDDEDDYEDDEEDDVQNTNSALR	chr3	52401013	0	0	0	0	0	0	0	0	0	1	0	1	0.0018	0.001	0.024	0.065	0.29	0.057	0.045	0.00019	0.00018	0.065	0.034	0.087	0.065	0.53	0	0.87	0.89
BASP1	SDGAPASDSKPGSSEAAPSSK	chr5	17065598	0	0	0	0	0	0	0	0	0	NA	NA	NA	0.003	0.0071	0.0058	0.0087	0.0024	0.0056	0.0028	0.0008	0.001	NA	NA	NA	1.3e-25	0.26	0.059	0.25	0.13
BAZ1A	ELDQDMVTEDEDDPGSHK	chr14	34752731	1	0	0	1	0	0	1	0	0	NA	NA	NA	0.015	0.0052	0.013	0.023	0.038	0.025	0.0015	0.0027	0.0037	NA	NA	NA	1.2e-26	0.9	0	0.32	0.32
BAZ1B	KFPDRLAEDEGDSEPEAVGQSR	chr7	73440398	1	0	0	1	0	0	1	0	0	NA	NA	NA	0.0023	0.00053	0.0051	0.12	0.52	0.075	0.0014	0.0016	0.039	NA	NA	NA	0.092	0.56	0	0.28	0.16
BAZ2A	RAGDPGEMPQSPTGLGQPK	chr12	56595596	1	0	0	1	0	0	1	0	0	NA	NA	NA	0.0097	0.01	0.011	0.0096	0.099	0.054	0.0044	0.023	0.0021	NA	NA	NA	1e-16	0.055	0	0.096	0.058
BBX	TADGRVSPAGGTLDDKPK	chr3	107522936	1	0	0	1	0	0	1	0	0	NA	NA	NA	0.016	0.0026	1e-05	0.056	0.17	0.2	0.0018	0.00038	0.0085	NA	NA	NA	8.3e-11	0.63	0.0099	0.3	0.35
BCAM	GAPPPGEPGLSHSGSEQPEQTGLLMGGASGGAR	chr19	44809059	0	0	0	0	0	0	0	0	0	NA	NA	NA	0.023	0.0012	0.04	0.042	5e-06	0.049	0.033	0.0045	0.012	NA	NA	NA	1.2e-17	0.33	0	0.0096	0.019
BCAP31	KQSEGLTK	chrX	153700492	0	0	0	0	0	0	0	0	0	NA	NA	NA	0.0081	0.014	0.00026	0.049	0.013	0.0029	0.059	0.032	0.0057	NA	NA	NA	1.6e-15	0.9	0.34	0.12	0.37
BCAR1	HLLAPGPQDIYDVPPVR	chr16	75228187	1	0	0	1	0	0	1	0	0	NA	NA	NA	0.00014	0.0016	0.0047	0.043	0.1	0.055	0.041	0.00071	0.018	NA	NA	NA	3.7e-05	0.62	0	0.18	0.16
BCAR3	AGEALRGSDSQLCPKPPPKPCK	chr1	93561786	1	0	0	0	0	0	0	0	0	NA	NA	NA	9.7e-05	0.00097	0.014	0.0043	0.013	0.054	0.019	6.6e-05	0.035	NA	NA	NA	8.1e-13	0.15	0	0.048	0.048
BCAS3	VKPPPQISPSK	chr17	60677453	1	0	0	1	0	0	1	0	0	NA	NA	NA	0.0033	0.0083	0.0033	0.0021	0.091	0.076	0.0017	0.0063	0.019	NA	NA	NA	0.00048	0.73	0	0.038	0.048
BCCIP	EVENEDEDDDDSDKEK	chr10	125823546	1	0	0	1	0	0	1	0	0	NA	NA	NA	0.013	0.00092	0.01	0.071	0.22	0.13	0.0068	0.0015	0.00015	NA	NA	NA	0.077	0.82	0	0.11	0.13
BCKDHA	QQQQFSSLDDKPQFPGASAEFIDK	chr19	41397460	0	0	0	0	0	0	0	0	0	NA	NA	NA	0.0022	0.0063	0.00032	0.0022	0.0097	0.022	0.0056	0.046	0.011	NA	NA	NA	1.2e-39	0.81	0	0.0096	0.019
BCKDK	ARSTSATDTHHVEMAR	chr16	31106107	0	1	0	0	0	0	0	0	0	NA	NA	NA	0.013	0.15	0.0097	0.02	0.00038	0.031	0.038	0.018	0.039	NA	NA	NA	0.00041	0.73	0.0099	0.15	0.11
BCL10	CSSCEPFPDGATNNLSRSNSDESNFSEK	chr1	85265776	1	0	0	1	0	0	1	0	0	NA	NA	NA	0.0021	0.0019	0.0036	0.054	0.1	0.064	0.00059	0.0089	0.002	NA	NA	NA	0.0014	0.83	0	0.048	0.048
BCL11B	VSEPVEIGIQVTPDEDDHLLSPTK	chr14	99169287	1	0	0	1	0	0	1	0	0	NA	NA	NA	0.086	0.011	0.062	0.078	0.019	0.055	0.044	0.00024	0.036	NA	NA	NA	1.1e-15	0.82	0.0099	0.36	0.34
BCL2	TSPLQTPAAPGAAAGPALSPVPPVVHLTLR	chr18	63123346	1	0	0	1	0	0	1	0	0	NA	NA	NA	0.01	0.00073	0.0072	0.17	0.054	0.092	0.00037	0.0024	0.00067	NA	NA	NA	0.011	0.61	0	0.14	0.13
BCL2L11	SSSGYFSFDTDRSPAPMSCDK	chr2	111119378	0	0	0	0	0	0	0	0	0	NA	NA	NA	0.1	0.059	0.0028	0.02	0.00011	0.0062	0.00033	0.0068	0.0042	NA	NA	NA	0.017	0.4	0	0.067	0.087
BCL2L13	LQEQHLSSPQGVQLDIASQSLDQEILLK	chr22	17628855	1	0	0	1	0	0	1	0	0	NA	NA	NA	0.01	0.0063	0.069	0.071	0.24	0.017	0.00014	0.012	0.011	NA	NA	NA	1e-16	0.035	0	0.067	0.058
BCL3	RPLRAPSPEPAAPR	chr19	44747705	1	0	0	1	0	0	1	0	0	NA	NA	NA	0.00076	0.23	0.0016	0.018	0.00089	0.12	0.014	0.028	0.034	NA	NA	NA	1.7e-17	0.62	0	0.0096	0.019
BCL7B	TDDSQPPTLGQEILEEPSLPSSEVADEPPTLTK	chr7	73536356	1	0	0	1	0	0	1	0	0	NA	NA	NA	0.031	0.013	9.1e-05	0.12	0.25	0.011	0.00046	4.1e-05	0.0074	NA	NA	NA	2.8e-07	0.82	0	0.28	0.16
BCL7C	GTEPSPGGTPQPSRPVSPAGPPEGVPEEAQPPR	chr16	30833626	0	0	1	0	0	1	0	0	0	NA	NA	NA	0.0004	0.028	0.0011	0.015	0.0038	0.01	0.072	0.036	0.0031	NA	NA	NA	0.0092	0.77	0	0.15	0.12
BCL9L	RDRSVSVDSGEQR	chr11	118893875	1	0	0	0	0	1	0	0	1	NA	NA	NA	0.0056	0.089	0.0032	0.017	0.06	0.00019	0.13	0.00069	0.15	NA	NA	NA	3.5e-28	0.92	0.6	0.048	0.067
BCLAF1	SFATASHRNTEEEGLK	chr6	136256627	1	0	0	0	0	0	0	0	0	NA	NA	NA	0.0071	0.037	0.015	0.028	0.16	0.011	0.0031	0.0096	0.0069	NA	NA	NA	3.5e-06	0.92	0	0.17	0.16
BCR	RHQDGLPYIDDSPSSSPHLSSK	chr22	23179704	1	0	1	1	0	1	1	0	1	NA	NA	NA	0.0081	0.00017	0.00065	0.054	0.06	0.02	0.052	0.14	0.058	NA	NA	NA	2e-39	0.74	0.12	0.058	0.048
BEND3	INDELEGLGLDAGSEGDPPRDDCYDSSSLPDDISVVK	chr6	107065182	0	0	0	0	0	0	0	0	0	NA	NA	NA	0.0094	0.014	0.0076	0.015	0.011	0.0046	0.019	0.36	0.0021	NA	NA	NA	2.7e-11	0.77	0	0.14	0.15
BET1	SLSIEIGHEVK	chr7	93962762	1	0	0	1	0	0	1	0	0	NA	NA	NA	0.0052	0.0027	0.0031	0.053	0.2	0.019	0.0098	0.0041	0.0018	NA	NA	NA	3.2e-29	0.56	0	0.25	0.14
BET1L	AQSPGAVEEILDRENK	chr11	167784	1	0	1	0	0	1	0	0	1	NA	NA	NA	1.2e-05	0.00038	0.026	0.019	0.17	7.4e-05	0.048	0.058	0.022	NA	NA	NA	1.6e-31	0.16	0	0.029	0.096
BICC1	SPSHSGNAGDLK	chr10	58513140	1	0	0	1	0	0	1	0	0	NA	NA	NA	0.00084	0.0087	0.0033	0.16	0.18	0.21	0.0027	9.1e-05	2.5e-05	NA	NA	NA	2.3e-14	0.18	0	0.077	0.096
BICD1	TPTISPVITAPPSSPVLDTSDIRK	chr12	32106835	1	0	1	1	0	1	1	0	1	NA	NA	NA	0.00063	5.5e-06	0.016	0.053	0.17	0.07	0.072	0.021	0.12	NA	NA	NA	4.4e-33	0.25	0	0.096	0.087
BICD2	GRRSPILLPK	chr9	92711363	1	0	0	1	0	0	1	0	0	NA	NA	NA	0.0034	0.00039	0.0041	0.067	0.21	0.11	0.0022	0.00021	5.5e-06	NA	NA	NA	1.3e-08	0.85	0	0.17	0.15
BID	ELDALGHELPVLAPQWEGYDELQTDGNRSSHSR	chr22	17734138	0	0	0	0	0	0	0	0	0	NA	NA	NA	0.0014	0.0079	1.1e-05	0.023	0.022	6.1e-05	0.0012	0.047	0.0012	NA	NA	NA	0.00018	0.78	0.0099	0.067	0.048
BIN1	GNKSPSPPDGSPAATPEIRVNHEPEPAGGATPGATLPK	chr2	127048027	1	0	0	1	0	0	1	0	0	NA	NA	NA	0.017	0.0089	0.00013	0.063	0.066	0.048	7.3e-05	0.0039	0.024	NA	NA	NA	4.4e-15	0.87	0	0.077	0.096
BIRC2	LGDSPIQK	chr11	102347211	1	0	0	0	0	0	0	0	0	NA	NA	NA	0.002	0.017	0.03	0.00089	0.076	0.055	0.0086	0.0022	0.067	NA	NA	NA	1e-08	0.77	0	0.048	0.058
BIRC6	KQDLSSSLTDDSK	chr2	32357028	1	0	0	1	0	0	1	0	0	0	0	0	0.007	0.026	0.0016	0.05	0.35	0.11	0.016	0.00058	0.0013	0.036	0.0044	0.043	5.3e-09	0.46	0	0.067	0.12
BLOC1S1	RGPGVPSPQPDVTMLSR	chr12	55716037	0	0	0	0	0	0	0	0	0	NA	NA	NA	0.0026	0.04	0.0073	0.0002	0.11	0.0085	0.0023	0.04	0.006	NA	NA	NA	2.5e-09	0.91	0	0.096	0.067
BLOC1S3	VAGEAAETDSEPEPEPEPTAAPR	chr19	45178745	0	0	0	0	0	0	0	0	0	NA	NA	NA	1.5e-05	0.065	0.0055	0.0084	0.084	0.013	8.6e-05	0.00011	0.0012	NA	NA	NA	3.3e-05	0.9	0	0.0096	0.019
BLVRA	SGSLENVPNVGVNK	chr7	43758680	1	0	0	1	0	0	1	0	0	NA	NA	NA	0.00045	0.00066	4.7e-05	0.046	0.033	0.032	0.00052	0.00079	0.006	NA	NA	NA	0.092	0.9	0	0.26	0.14
BLVRB	NDLSPTTVMSEGAR	chr19	40447765	1	0	0	0	0	0	0	0	0	NA	NA	NA	0.014	0.047	0.06	0.0082	0.074	0.011	0.0013	9.2e-05	0.0003	NA	NA	NA	0.00025	0.45	0	0.0096	0.019
BMF	LQLFPLTHCCGPGLRPTSQEDK	chr15	40087890	1	0	0	1	0	0	1	0	0	NA	NA	NA	0.009	0.0052	0.016	0.092	0.059	0.22	0.004	0.029	0.0011	NA	NA	NA	5.6e-11	0.76	0	0.058	0.029
BMP2K	QNSLHGSFHSADVLK	chr4	78776342	0	0	0	0	0	0	0	0	0	NA	NA	NA	0.01	0.025	0.016	0.015	0.02	0.034	0.0032	0.017	0.0027	NA	NA	NA	1.7e-17	0.92	0	0.077	0.069
BMPR2	NLKESSDENLMEHSLK	chr2	202376936	1	0	0	1	0	0	1	0	0	NA	NA	NA	0.00014	0.0051	0.057	0.072	0.17	0.074	0.0017	0.0011	0.024	NA	NA	NA	4.1e-05	0.71	0	0.13	0.16
BMS1	LGPQNFIDETSDIENLLK	chr10	42782801	1	0	0	0	0	0	0	0	0	NA	NA	NA	1.3e-05	0.00095	0.0097	0.00067	0.2	0.011	0.00093	0.0014	0.00046	NA	NA	NA	5.4e-12	0.6	0	0.048	0.058
BNC2	FSPEGDLCSSPDPK	chr9	16409503	0	1	0	0	0	0	0	0	0	NA	NA	NA	0.0012	0.14	0.012	0.00042	0.044	0.036	0.038	0.0026	0.018	NA	NA	NA	0.0094	0.84	0	0.17	0.16
BNIP2	KGSITEYTAAEEK	chr15	59659146	1	0	0	0	0	0	0	0	0	NA	NA	NA	0.0069	0.00028	0.0013	8.8e-05	0.073	0.0041	0.012	0.04	0.023	NA	NA	NA	4.1e-15	0.8	0	0.058	0.038
BNIP3	SSHCDSPPRSQTPQDTNR	chr10	131966455	1	0	1	0	0	1	0	0	1	NA	NA	NA	0.0053	0.016	0.0024	0.014	0.033	0.03	0.17	0.051	0.13	NA	NA	NA	0.0021	0.8	0	0.12	0.13
BNIP3L	DHSSQSEEEVVEGEK	chr8	26382898	1	0	0	1	0	0	1	0	0	NA	NA	NA	0.0023	0.035	0.0089	0.025	0.21	0.16	0.0041	0.0045	0.0074	NA	NA	NA	0.0023	0.9	0	0.24	0.19
BOK	RSSVFAAEIMDAFDR	chr2	241551424	0	0	0	0	0	0	0	0	0	NA	NA	NA	0.032	0.0075	0.016	0.039	0.018	0.00018	0.013	0.068	0.059	NA	NA	NA	1.1e-07	0.61	0	0.14	0.17
BOLA1	ENSQLDTSPPCLGGNKK	chr1	149887890	1	0	0	1	0	0	1	0	0	NA	NA	NA	0.0026	0.00091	0.013	0.014	0.15	0.085	0.002	0.0013	0.0033	NA	NA	NA	1.4e-19	0.77	0	0.058	0.096
BOP1	IGDEYAEDSSDEEDIR	chr8	144262102	1	0	0	1	0	0	1	0	0	NA	NA	NA	0.0027	0.051	0.00012	0.038	0.49	0.04	0.00084	0.015	0.00049	NA	NA	NA	1.9e-05	0.8	0	0.11	0.087
BPTF	KGDIDNVKSPEETEK	chr17	67825524	1	0	0	1	0	0	1	0	0	NA	NA	NA	0.00045	0.049	0.042	0.033	0.13	0.088	4e-05	0.0096	0.0081	NA	NA	NA	0.0062	0.8	0	0.038	0.048
BRAF	TPIQAGGYGEFAAFK	chr7	140719327	1	0	0	1	0	0	1	0	0	NA	NA	NA	0.007	0.0057	0.0044	0.14	0.3	0.08	0.0003	0.0016	0.00051	NA	NA	NA	0.045	0.7	0	0.25	0.16
BRAP	ECINAAPDSPSK	chr12	111642146	1	0	0	1	0	0	1	0	0	NA	NA	NA	0.0015	0.0032	3.4e-05	0.063	0.21	0.094	0.042	0.013	0.027	NA	NA	NA	1.2e-11	0.59	0	0.096	0.058
BRAT1	GSPNTASAEATLPR	chr7	2537877	1	0	0	1	0	0	1	0	0	NA	NA	NA	0.0018	0.0034	0.013	0.092	0.27	0.0052	0.00043	0.0065	0.00098	NA	NA	NA	0.077	0.78	0	0.26	0.14
BRD1	STCGDSEVEEESPGK	chr22	49773283	1	0	0	0	0	0	0	0	0	NA	NA	NA	0.043	0.0011	0.0032	0.00026	0.13	0.025	0.016	0.00036	0.011	NA	NA	NA	3.1e-12	0.67	1	0.067	0.067
BRD2	RKADTTTPTPTAILAPGSPASPPGSLEPK	chr6	32968660	1	0	0	1	0	0	1	0	0	NA	NA	NA	0.029	0.047	0.012	0.073	0.14	0.045	0.0085	0.011	0.012	NA	NA	NA	3.4e-09	0.91	0	0.087	0.087
BRD3	QASASYDSEEEEEGLPMSYDEK	chr9	134030305	1	0	0	1	0	0	1	0	0	NA	NA	NA	0.00094	0.012	0.00051	0.12	0.037	0.13	0.00029	0.23	0.00089	NA	NA	NA	6.6e-08	0.66	1	0.17	0.16
BRD8	SGVAEAPVGSK	chr5	138139766	1	0	0	0	0	0	0	0	0	NA	NA	NA	0.0025	0.0008	0.004	0.0019	0.31	0.02	0.0015	0.027	2.1e-06	NA	NA	NA	2.8e-13	0.9	0	0.57	0.34
BRD9	EREHCDTEGEADDFDPGK	chr5	850291	0	0	0	0	0	0	0	0	0	NA	NA	NA	0.0076	0.009	0.035	0.00036	0.31	0.0021	0.0085	0.0033	0.017	NA	NA	NA	4.1e-11	0.47	0	0.25	0.13
BRF1	GLSSAGGGSPHREDAQPEHSASAR	chr14	105209286	1	0	0	1	0	0	1	0	0	NA	NA	NA	0.0041	0.0019	1.9e-05	0.015	0.088	0.071	0.00046	0.027	0.0079	NA	NA	NA	6.1e-14	0.17	0	0.35	0.33
BRF2	RICPVPPVSTVTGDENISDSEIEQYLR	chr8	37843268	1	0	0	1	0	0	1	0	0	NA	NA	NA	0.059	0.054	0.00011	0.17	0.25	0.015	0.015	0.046	0.019	NA	NA	NA	3e-05	0.85	0	0.23	0.19
BRI3BP	VLESLDRSK	chr12	124993700	1	0	0	0	0	0	0	0	0	NA	NA	NA	0.019	0.0041	0.0004	0.00054	0.14	0.058	0.01	0.047	0.0071	NA	NA	NA	7.8e-05	0.051	0	0.096	0.058
BRIX1	IFQGSFGGPTLYENPHYQSPNMHRR	chr5	34915376	1	0	0	1	0	0	1	0	0	NA	NA	NA	0.012	0.015	0.00024	0.083	0.14	0.05	0.0015	0.009	0.004	NA	NA	NA	3.9e-05	0.88	0	0.25	0.13
BRMS1L	RKDPFSPDK	chr14	35826318	1	0	0	1	0	0	1	0	0	NA	NA	NA	0.0031	0.0055	0.027	0.057	0.14	0.13	0.00059	0.022	0.023	NA	NA	NA	0.0034	0.89	0	0.33	0.32
BRPF1	RLPALSHSEGEEDEDEEEDEGK	chr3	9731729	1	0	0	1	0	0	1	0	0	NA	NA	NA	0.022	0.0037	0.041	0.056	0.18	0.047	0.0029	0.035	0.003	NA	NA	NA	0.0012	0.58	0	0.84	0.88
BSDC1	VFELNSDSGK	chr1	32365103	1	0	0	1	0	0	1	1	0	NA	NA	NA	0.02	0.028	0.16	0.036	0.2	0.12	0.0056	0.00019	0.054	NA	NA	NA	8.6e-09	0.063	0	0.058	0.077
BSG	RKPEDVLDDDDAGSAPLK	chr19	571277	1	0	0	0	0	0	0	0	0	NA	NA	NA	0.012	0.022	2.2e-05	0.0023	0.076	0.0017	0.0038	0.0045	0.0016	NA	NA	NA	1.6e-10	0.85	0	0.019	0.048
BTAF1	QRSRDAVETNEK	chr10	91923769	1	0	0	1	0	0	1	0	0	NA	NA	NA	0.0012	8.3e-05	0.014	0.14	0.065	0.026	0.0076	0.0064	0.039	NA	NA	NA	5.7e-10	0.19	0	0.087	0.13
BTBD10	DHSSSRPSSPRPQK	chr11	13388001	0	0	0	0	0	0	0	0	0	NA	NA	NA	0.00012	0.021	0.012	0.0071	0.055	0.011	0.033	0.018	0.066	NA	NA	NA	2.8e-10	0.35	0	0.038	0.067
BTF3	LAEALPKQSVDGK	chr5	73498408	1	0	0	1	0	0	1	0	0	NA	NA	NA	0.01	0.0069	0.058	0.045	0.18	0.052	0.032	0.076	0.08	NA	NA	NA	4.1e-10	0.89	0	0.25	0.11
BTF3L4	APKPEDIDEEDDDVPDLVENFDEASKNEAN	chr1	52056125	1	0	0	0	0	0	0	0	0	NA	NA	NA	0.013	7.2e-06	0.0028	0.017	0.18	0.0027	0.00089	0.0081	0.037	NA	NA	NA	6.8e-11	0.26	0	0.029	0.048
BUB3	VAVEYLDPSPEVQKK	chr10	123154277	0	0	0	0	0	0	0	0	0	NA	NA	NA	0.011	0.0044	0.025	0.0011	0.19	0.0088	0.0018	0.0096	0.062	NA	NA	NA	1.1e-11	0.82	0	0.11	0.12
BUD13	VRHGTPDPSPRK	chr11	116748170	1	0	0	1	0	0	1	0	0	NA	NA	NA	0.026	0.013	0.00047	0.14	0.27	0.17	0.0039	0.0036	0.0015	NA	NA	NA	0.031	0.87	0	0.058	0.067
BYSL	MPQDGSDDEDEEWPTLEK	chr6	41921188	1	0	0	0	0	0	0	0	0	NA	NA	NA	0.0062	0.002	0.016	0.01	0.052	0.024	0.028	0.0088	0.015	NA	NA	NA	1.2e-25	0.38	0	0.096	0.096
BZW2	KFVEWLQNAEEESESEGEEN	chr7	16646131	1	0	0	1	0	0	1	0	0	NA	NA	NA	0.016	0.0083	3.2e-06	0.09	0.17	0.012	0.00042	0.08	0.028	NA	NA	NA	0.00042	0.85	0	0.25	0.13
C11orf54	SHIMPAEFSSCPLNSDEEVNK	chr11	93741591	0	0	0	0	0	0	0	0	0	NA	NA	NA	4.8e-05	0.00054	0.0021	0.0048	0.018	0.0021	0.0092	0.0072	0.012	NA	NA	NA	2.8e-35	0.66	0	0.048	0.067
C11orf58	RSASPDDDLGSSNWEAADLGNEERK	chr11	16613132	1	0	0	1	0	0	1	0	0	NA	NA	NA	0.0018	0.025	0.0089	0.079	0.084	0.089	0.0017	0.039	0.0016	NA	NA	NA	5.8e-05	0.78	0	0.038	0.058
C11orf68	FQLGGSAR	chr11	65916808	1	0	0	1	0	0	1	0	0	NA	NA	NA	0.013	0.025	0.002	0.073	0.27	0.028	0.00084	0.0011	0.0062	NA	NA	NA	0.09	0.64	0	0.019	0.049
C11orf96	LRNSLDSSDSDSAL	chr11	43942505	0	0	0	0	0	0	0	0	0	NA	NA	NA	0.0099	0.00095	0.022	0.0021	0.0034	0.0017	0.036	0.0045	0.025	NA	NA	NA	0.067	0.65	0	0.038	0.067
C12orf4	VQPSQFRESVEAIGR	chr12	4487728	0	0	0	0	0	0	0	0	0	NA	NA	NA	0.0019	0.0015	0.006	0.016	0.13	0.021	0.081	0.025	0.013	NA	NA	NA	1.3e-14	0.81	0	0.096	0.077
C12orf43	EAAVSASDILQESAIHSPGTVEK	chr12	121000486	1	0	0	1	0	0	1	0	0	NA	NA	NA	0.011	0.002	0.053	0.042	0.052	0.0039	0.0081	0.00057	0.028	NA	NA	NA	0.00012	0.6	0	0.096	0.058
C12orf75	DVTEESVTEDDK	chr12	105235290	1	0	0	1	0	0	1	0	0	NA	NA	NA	0.0047	0.047	0.0024	0.11	0.22	0.064	0.00029	0.0075	0.0095	NA	NA	NA	0.0085	0.44	0	0.096	0.058
C16orf70	SSSPNNTNPFGSTFCFGLQR	chr16	67109958	1	0	0	1	0	0	1	0	0	NA	NA	NA	0.0001	0.0034	0.019	0.1	0.23	0.0019	0.054	0.059	0.049	NA	NA	NA	0.0049	0.89	0	0.18	0.18
C16orf86	MLSVCTAPLVPPLSPQYK	chr16	67666816	1	0	1	1	0	1	1	0	1	NA	NA	NA	0.019	0.038	0.00072	0.15	0.21	0.057	0.049	0.048	0.095	NA	NA	NA	0.0018	0.4	0	0.18	0.16
C17orf49	VYEDSGIPLPAESPKK	chr17	7014495	1	0	0	1	0	0	1	0	0	NA	NA	NA	0.007	0.00063	0.066	0.047	0.0037	0.061	0.014	0.024	0.0031	NA	NA	NA	1.1e-23	0.83	0	0.038	0.058
C17orf75	MLPSLQESMDGDEK	chr17	32324565	0	0	0	0	0	0	0	1	0	NA	NA	NA	0.00051	0.0026	0.14	5.6e-05	0.0074	0.06	0.0095	0.071	0.006	NA	NA	NA	4.6e-06	0.4	0	0.0096	0.029
C17orf97	AECPNLCFEGNLTPK	chr17	410327	0	0	0	0	0	0	0	0	0	NA	NA	NA	0.00027	0.033	0.017	0.0057	0.014	0.0093	0.012	0.0055	0.036	NA	NA	NA	2.5e-09	0.78	0	0.038	0.058
C18orf25	SESETSTMAAK	chr18	46173553	1	0	0	1	0	0	1	0	0	NA	NA	NA	0.0045	0.13	0.025	0.076	0.38	0.026	0.0018	0.013	4e-05	NA	NA	NA	7.5e-09	0.74	0	0.14	0.13
C19orf47	MITNSLNHDSPPSTPPRRPDTSTSK	chr19	40319536	1	0	0	1	0	0	1	0	0	NA	NA	NA	0.0076	0.044	0.00085	0.09	0.11	0.059	1.7e-05	0.0069	0.012	NA	NA	NA	0.00014	0.73	0	0.0096	0.019
C1GALT1	CTHSSSIEDLALGR	chr7	7156934	1	0	0	0	0	0	0	0	0	NA	NA	NA	0.0075	0.0031	0.015	0.0011	0.22	0.016	0.018	8.8e-06	0.0075	NA	NA	NA	9.9e-28	0.6	0.26	0.26	0.15
C1orf174	HSAGSGAEESNSSSTVQK	chr1	3889125	1	0	0	1	0	0	1	0	0	NA	NA	NA	0.0021	0.0016	0.035	0.057	0.11	0.077	0.0033	0.034	0.018	NA	NA	NA	9.8e-05	0.86	0	0.067	0.11
C1orf198	SSSLDALGPTRK	chr1	230837119	0	0	0	0	0	0	0	0	0	NA	NA	NA	0.0073	0.012	0.021	0.00065	0.012	2.3e-05	0.024	0.016	0.036	NA	NA	NA	2.4e-08	0.89	0	0.077	0.12
C1orf35	RPAEATSSPTSPERPR	chr1	228100726	0	0	0	0	0	0	0	0	0	NA	NA	NA	0.00029	0.022	0.076	0.13	0.38	0.047	3.1e-05	5.5e-05	0.0082	NA	NA	NA	9.3e-07	0.7	0	0.087	0.12
C1orf52	LLPEGEETLESDDEKDEHTSK	chr1	85249953	1	0	0	0	0	0	0	0	0	NA	NA	NA	0.00013	0.0074	0.025	0.00014	0.17	0.0034	0.00032	0.0049	0.005	NA	NA	NA	1.2e-06	0.9	0	0.048	0.048
C1QBP	EVSFQSTGESEWK	chr17	5432777	0	0	0	0	0	0	0	0	0	NA	NA	NA	0.021	0.00071	0.03	0.015	0.019	0.0061	0.00032	0.0088	0.0052	NA	NA	NA	2.6e-12	0.43	0	0.038	0.048
C20orf27	CVGAELEYDSEHSDWHGFD	chr20	3753508	0	0	0	0	0	0	0	0	0	NA	NA	NA	0.0014	0.00078	0.0013	0.0098	0.062	0.016	0.0018	0.00054	3.8e-05	NA	NA	NA	0.00028	0.85	0	0.087	0.058
C2CD2	KKSTIIISGISK	chr21	41885112	1	0	0	1	0	0	1	0	0	NA	NA	NA	0.00012	0.0016	0.024	3.6e-05	0.043	0.053	0.016	0.033	0.03	NA	NA	NA	5.3e-23	0.62	0	0.048	0.0096
C2CD2L	SSSCGDTELLGQATLPVGSPSRPLSR	chr11	119102198	0	0	0	0	0	0	0	0	0	NA	NA	NA	0.026	0.0087	0.0071	0.0024	0.026	0.0011	0.00044	0.0027	0.015	NA	NA	NA	0.0024	0.83	0	0.058	0.067
C2orf49	SPPLSPVGTTPVK	chr2	105337359	1	0	0	1	0	0	1	0	0	NA	NA	NA	0.02	0.0044	0.00041	0.14	0.22	0.078	0.015	0.0089	0.008	NA	NA	NA	0.00067	0.13	0	0.067	0.087
C5orf15	LDQNVNEAMPSLK	chr5	133955502	1	0	0	1	0	0	1	0	0	NA	NA	NA	0.00036	0.0083	0.00023	0.13	0.19	0.07	0.0072	0.027	0.048	NA	NA	NA	0.00023	0.071	0	0.55	0.33
C5orf24	TSPGRPLGTTK	chr5	134845680	1	0	0	1	0	0	1	0	0	NA	NA	NA	5.5e-05	0.00083	0.00057	0.019	0.098	0.14	0.0021	0.0022	4.1e-05	NA	NA	NA	0.037	0.84	0	0.56	0.33
C6orf106	KVEGNFNPFASPQK	chr6	34587288	0	0	0	0	0	0	0	0	0	NA	NA	NA	0.002	0.0008	0.068	0.032	0.039	0.042	0.00095	0.00018	6.2e-05	NA	NA	NA	8.6e-18	0.38	0.86	0.096	0.087
C6orf132	QAEATRASPPRSPAEPK	chr6	42101118	0	0	1	0	0	1	0	0	1	NA	NA	NA	0.0019	0.046	0.004	7.7e-06	0.073	0.00024	0.075	0.079	0.088	NA	NA	NA	1.1e-11	0.65	0	0.096	0.087
C6orf203	VDEEDSDEESHHDEMSEQEEELEDDPTVVK	chr6	107028213	1	0	0	0	0	0	0	0	0	NA	NA	NA	6e-05	0.0075	0.00016	0.0013	0.096	3.7e-05	0.0054	8.7e-06	0.0054	NA	NA	NA	1.6e-37	0.91	0	0.14	0.14
C6orf47	LEAGGASPK	chr6	31658298	1	0	0	1	0	0	1	0	0	NA	NA	NA	0.029	0.0088	0.002	0.11	0.15	0.038	0.0089	0.0016	0.0018	NA	NA	NA	0.00018	0.54	0	0.087	0.068
C7orf25	GDIVAVNALLDHPEELQPSESESDDEGPELLQVTR	chr7	42908726	1	0	0	1	0	0	1	0	0	NA	NA	NA	0.013	0.0037	0.0055	0.072	0.18	0.059	0.02	0.048	0.0014	NA	NA	NA	2.6e-09	0.89	0	0.26	0.15
C7orf43	SQSFSHQQPSR	chr7	100154420	1	0	0	1	0	0	1	0	0	NA	NA	NA	0.0014	4.7e-09	0.0048	0.061	0.035	0.019	0.0051	0.019	0.0015	NA	NA	NA	2.4e-11	0.039	0	0.26	0.14
C7orf50	ELDEEGSDPPLPGR	chr7	996986	1	0	0	1	0	0	1	0	0	NA	NA	NA	0.00054	0.017	0.011	0.18	0.29	0.21	0.00066	0.0025	0.00042	NA	NA	NA	2.1e-10	0.57	1	0.26	0.14
C8orf37	ASIEGLGK	chr8	95244919	1	0	0	1	0	0	1	0	0	NA	NA	NA	0.046	0.00057	0.064	0.061	0.25	0.029	0.0067	0.0057	0.12	NA	NA	NA	2.5e-12	0.4	0	0.12	0.11
C8orf59	NVFHIASQK	chr8	85214076	1	0	0	1	0	0	1	0	0	NA	NA	NA	0.007	0.026	0.03	0.05	0.51	0.073	0.0016	0.025	1.6e-05	NA	NA	NA	4.4e-05	0.54	0	0.13	0.12
C9orf16	LEFQQQLGEAPSDASP	chr9	128160260	0	0	0	0	0	0	0	0	0	NA	NA	NA	0.00052	0.0079	0.003	0.0064	0.044	0.009	0.029	3.9e-05	0.00097	NA	NA	NA	9e-08	0.79	0	0.17	0.16
C9orf40	RRDSGDNSAPSGQER	chr9	74946581	1	0	0	0	0	0	0	0	0	NA	NA	NA	0.00011	0.007	8.1e-05	0.012	0.05	0.025	0.045	0.35	0.03	NA	NA	NA	2.4e-11	0.48	0	0.18	0.15
C9orf66	RLSPFWDPATCK	chr9	212824	1	0	0	0	0	0	0	0	0	NA	NA	NA	0.03	0.016	0.0018	0.0025	0.023	0.053	4.4e-05	0.0039	9.2e-05	NA	NA	NA	1.8e-16	0.52	0	0.15	0.13
C9orf78	VGDTEKPEPERSPPNRK	chr9	129827290	1	0	0	1	0	0	1	0	0	NA	NA	NA	0.0013	0.0018	0.0098	0.17	0.23	0.18	0.0032	0.00067	0.034	NA	NA	NA	3.3e-22	0.36	0	0.16	0.14
CA13	YDSSLRPLSIK	chr8	85220587	1	0	0	1	0	0	1	0	0	NA	NA	NA	0.029	0.007	0.0087	0.072	0.2	0.0048	0.019	0.014	0.0064	NA	NA	NA	0.00054	0.92	0	0.13	0.12
CA2	YDPSLKPLSVSYDQATSLR	chr8	85463852	0	0	0	0	0	0	0	0	0	NA	NA	NA	0.0028	0.0089	0.0012	0.0012	0.027	0.015	0.042	0.0017	0.037	NA	NA	NA	1e-14	0.32	0	0.13	0.13
CA8	ADLSFIEDTVAFPEK	chr8	60187347	1	1	0	0	1	0	0	1	0	NA	NA	NA	0.078	0.098	0.051	0.0045	0.085	0.0061	0.1	0.037	0.033	NA	NA	NA	2.2e-05	0.79	0.05	0.15	0.14
CABIN1	FPPEITVTPPTPTLLSPK	chr22	24011192	1	0	0	0	0	0	0	0	0	NA	NA	NA	0.0073	0.0036	0.043	0.0035	0.13	0.0027	3.1e-07	0.043	0.0062	NA	NA	NA	0.088	0.77	0	0.058	0.058
CABLES1	RNTIDSTSSFSQFR	chr18	23134564	1	0	1	1	0	1	0	0	1	NA	NA	NA	0.00014	0.045	0.024	0.031	0.091	0.0096	0.12	0.087	0.06	NA	NA	NA	5.9e-08	0.015	0	0.13	0.12
CAD	DQMSHLFNVAHTLR	chr2	27217390	1	0	0	1	0	0	1	0	0	NA	NA	NA	0.00091	0.076	0.00061	0.11	0.063	0.13	0.027	0.068	0.0096	NA	NA	NA	6.2e-37	0.032	0	0.067	0.087
CADM1	GADDAADADTAIINAEGGQNNSEEKK	chr11	115169218	0	0	0	0	0	0	0	0	0	NA	NA	NA	0.014	0.038	0.0004	0.014	0.00045	0.0089	0.013	0.017	0.036	NA	NA	NA	1.2e-34	0.87	0	0.058	0.067
CADM4	GSYLTHEASGLDEQGEAR	chr19	43622368	0	0	0	0	0	0	0	0	0	NA	NA	NA	0.008	0.0036	0.0004	0.00093	0.008	0.0088	0.0029	0.016	0.0084	NA	NA	NA	8.4e-28	0.88	0	0.019	0.019
CALCOCO2	RLSENEIICNALQR	chr17	48830988	1	0	0	0	0	0	0	0	0	NA	NA	NA	5.7e-07	0.017	0.03	0.024	0.044	0.00068	0.002	0.0012	0.0019	NA	NA	NA	1.8e-13	0.3	0	0.019	0.029
CALML3	LGEKLSDEEVDEMIR	chr10	5524009	0	0	0	0	0	0	0	0	0	NA	NA	NA	0.0049	0.0089	0.0056	0.077	0.0055	0.076	0.021	0.00055	0.0023	NA	NA	NA	1.2e-27	0.66	1	0.048	0.058
CALR	AKIDDPTDSKPEDWDKPEHIPDPDAK	chr19	12938578	0	0	0	0	0	0	0	0	0	NA	NA	NA	0.065	0.035	0.039	0.028	0.054	0.017	0.002	0.022	0.0049	NA	NA	NA	3.9e-05	0.74	0	0.0096	0.038
CALU	TFDQLTPEESK	chr7	128739292	1	0	0	1	0	0	1	0	0	NA	NA	NA	0.026	0.0027	0.0098	0.19	0.14	0.026	0.0032	9.5e-05	0.0047	NA	NA	NA	2.4e-17	0.83	0	0.25	0.15
CAMK1	DCCVEPGTELSPTLPHQL	chr3	9757342	1	0	0	0	0	0	0	0	0	NA	NA	NA	0.053	0.057	0.015	0.0037	0.05	0.0093	0.017	0.004	0.0081	NA	NA	NA	0.11	0.64	0	0.85	0.89
CAMK2B	RGSGAPEAEGPLPCPSPAPFSPLPAPSPR	chr7	44217150	0	0	0	0	0	0	0	0	0	NA	NA	NA	0.00035	0.012	0.023	0.00062	0.0006	3e-05	0.0088	0.0079	0.00018	NA	NA	NA	7.7e-15	0.83	0	0.26	0.14
CAMK2D	SGSPTVPIKPPCIPNGK	chr4	113451032	1	0	0	1	0	0	1	0	0	NA	NA	NA	0.0021	0.045	0.014	0.095	0.17	0.17	8.3e-05	0.0018	0.0068	NA	NA	NA	6.6e-12	0.28	0	0.087	0.067
CAMK2G	QSSAPASPAASAAGLAGQAAK	chr10	73812501	0	0	0	0	0	0	0	0	0	NA	NA	NA	0.016	0.017	0.066	0.088	0.17	0.033	0.0013	0.0045	0.0064	NA	NA	NA	1.6e-15	0.77	0	0.096	0.096
CAMK4	ASRDPSPIQDGNEDMK	chr5	111223653	0	0	0	0	0	0	0	0	0	NA	NA	NA	0.00094	0.0026	0.00052	0.034	0.00044	0.024	0.0011	0.0029	0.018	NA	NA	NA	1.1e-17	0.78	0	0.4	0.19
CAMKK1	KLSLQERPAGSYLEAQAGPYATGPASHISPR	chr17	3860315	1	0	0	0	0	0	0	0	0	NA	NA	NA	0.0003	0.0023	0.0089	0.054	0.024	0.033	0.00072	1.2e-05	0.057	NA	NA	NA	5.2e-36	0.58	0.5	0.038	0.067
CAMKK2	CICPSLPYSPVSSPQSSPRLPR	chr12	121237691	1	0	0	1	0	0	0	0	0	NA	NA	NA	0.0026	0.018	0.0051	0.03	0.16	0.0058	0.0059	0.011	0.0011	NA	NA	NA	3.5e-10	0.91	0	0.096	0.058
CAMLG	NRGDLTADSVQRGSR	chr5	134738501	1	0	0	1	0	0	1	0	0	NA	NA	NA	0.0016	0.00082	6.7e-05	0.24	0.17	0.053	0.0041	0.021	0.0072	NA	NA	NA	0.0095	0.43	0	0.55	0.32
CAMSAP1	ADVVPQQADPEFPRASPR	chr9	135808487	1	0	0	1	0	0	1	0	0	NA	NA	NA	0.018	0.009	0.001	0.017	0.077	0.081	0.0039	0.007	0.016	NA	NA	NA	1.2e-34	0.92	0.59	0.17	0.14
CAMSAP2	SCVPLNTNELNSNENIHYK	chr1	200739558	1	0	0	1	0	0	1	0	0	NA	NA	NA	0.01	0.009	0.0015	0.0094	0.052	0.12	0.0092	0.005	0.0061	NA	NA	NA	2.2e-13	0.76	0	0.087	0.12
CAMSAP3	KFSPSQVPVQTR	chr19	7595902	1	0	0	0	0	0	0	0	0	NA	NA	NA	0.0029	0.0025	0.036	0.0058	0.049	0.039	0.0025	0.015	0.034	NA	NA	NA	4.6e-05	0.89	0	0.019	0.048
CAND1	DSSSTNLESMDTS	chr12	67269281	1	0	0	1	0	0	1	0	0	NA	NA	NA	0.0001	0.001	0.0099	0.13	0.18	0.026	0.0078	0.029	0.046	NA	NA	NA	1.4e-10	0.75	0	0.096	0.058
CANT1	ISVGGLPVLASMTK	chr17	78991717	1	1	0	1	1	0	1	1	0	NA	NA	NA	0.052	0.13	0.073	0.08	0.27	0.019	0.024	0.0086	0.00088	NA	NA	NA	2.4e-06	0.41	0	0.048	0.058
CANX	AEEDEILNRSPRNR	chr5	179678628	1	0	0	1	0	0	1	0	0	NA	NA	NA	0.0017	0.0024	0.00041	0.23	0.22	0.21	7.5e-06	0.0034	0.0015	NA	NA	NA	1.3e-11	0.47	0	0.6	0.36
CAP1	GYADSPSK	chr1	40040233	1	0	0	1	0	0	1	0	0	NA	NA	NA	0.00021	0.0011	0.034	0.088	0.092	0.044	0.0023	0.028	0.042	NA	NA	NA	2.1e-16	0.51	0.0099	0.038	0.058
CAPG	TSTGAPAAIKK	chr2	85394748	0	0	0	0	0	1	0	0	1	NA	NA	NA	0.008	0.022	0.003	0.0065	0.0076	0.016	0.1	0.008	0.029	NA	NA	NA	2.9e-06	0.51	0	0.067	0.11
CAPN1	KAPSDLYQIILK	chr11	65180566	1	0	0	0	0	0	0	0	0	NA	NA	NA	0.059	0.0059	0.086	0.02	0.053	0.0084	0.0064	0.0029	0.002	NA	NA	NA	6.9e-05	0.9	0	0.019	0.038
CAPN7	AHFPLGANPFLERPQSFISPQSCDAQGQR	chr3	15206152	1	0	0	1	0	0	1	0	0	NA	NA	NA	0.021	0.0043	0.00055	0.13	0.32	0.0012	0.03	0.049	0.0073	NA	NA	NA	5.3e-06	0.83	0	0.85	0.88
CAPNS1	MFLVNSFLK	chr19	36139575	0	0	0	0	0	0	0	0	0	NA	NA	NA	0.007	0.0001	1.6e-07	0.0087	0.00017	0.0031	0.0005	0.001	0.02	NA	NA	NA	5.3e-05	0.62	0	0.019	0.019
CAPRIN1	QFMAETQFTSGEK	chr11	34051683	1	0	0	0	0	0	0	0	0	NA	NA	NA	0.012	0.0044	0.049	0.0027	0.058	0.042	2.2e-05	0.009	0.00085	NA	NA	NA	0.00013	0.73	0	0.029	0.048
CAPZA1	EGAAHAFAQYNMDQFTPVK	chr1	112619173	1	0	0	1	0	0	1	0	0	NA	NA	NA	6.2e-06	0.016	0.035	0.036	0.12	0.0095	0.0028	0.0016	0.0025	NA	NA	NA	5e-07	0.56	0	0.048	0.048
CAPZA2	ADLEEQLSDEEK	chr7	116811070	1	0	0	1	0	0	1	0	0	NA	NA	NA	0.02	0.0021	0.00089	0.099	0.3	0.22	0.06	0.057	0.012	NA	NA	NA	0.024	0.7	0	0.26	0.14
CAPZB	ELSQVLTQR	chr1	19338776	1	0	0	1	0	0	1	0	0	NA	NA	NA	0.0051	0.035	0.0013	0.034	0.082	0.017	0.035	0.057	0.0075	NA	NA	NA	1e-10	0.57	0	0.067	0.13
CARD10	RVLSGPGSAR	chr22	37490362	0	0	1	0	0	1	0	0	1	NA	NA	NA	0.038	0.00079	0.055	0.00022	0.00072	0.087	0.042	0.16	0.0069	NA	NA	NA	4.1e-07	0.81	0	0.058	0.058
CARD9	GCLAGGGSPK	chr9	136361903	0	0	0	0	0	0	0	0	0	NA	NA	NA	0.0056	0.014	0.026	0.0015	0.01	0.0073	0.045	0.0042	4e-07	NA	NA	NA	6.6e-24	0.022	1	0.17	0.15
CARHSP1	ERSPSPLR	chr16	8852942	0	1	0	0	1	0	0	1	0	NA	NA	NA	0.0069	0.047	0.12	0.0059	0.027	0.019	0.00038	9.1e-05	0.0088	NA	NA	NA	9.9e-35	0.92	0	0.15	0.12
CARS	LHLYNSLTR	chr11	3000922	0	0	0	0	0	0	0	0	0	NA	NA	NA	0.016	0.00032	0.0089	4e-06	0.041	0.067	0.0075	0.0046	0.024	NA	NA	NA	9.1e-18	0.41	0	0.029	0.058
CASC4	NEEPSSNHIPHGK	chr15	44288729	0	0	0	0	0	0	0	0	0	NA	NA	NA	0.0079	0.0095	0.004	9.8e-08	0.052	0.00042	0.0025	0.00021	0.011	NA	NA	NA	2.6e-17	0.81	0.0099	0.058	0.048
CASK	TQSSSCEDLPSTTQPK	chrX	41514934	0	0	0	0	0	0	0	0	0	NA	NA	NA	0.013	0.01	0.033	0.003	7.1e-05	9.6e-05	0.059	0.056	0.066	NA	NA	NA	2e-31	0.83	0.02	0.11	0.27
CASKIN2	VGLSPDSPAGDRNSVGSEGSVGSIR	chr17	75500261	0	0	0	0	0	0	0	0	0	NA	NA	NA	0.038	0.0012	0.033	0.0035	0.0033	0.035	0.0028	0.032	0.0042	NA	NA	NA	0.00082	0.05	0	0.048	0.038
CASP2	NHAGSPGCEESDAGK	chr7	143288215	1	0	0	1	0	0	1	0	0	NA	NA	NA	0.0064	0.019	0.0041	0.12	0.3	0.11	0.0016	0.00011	0.0022	NA	NA	NA	9.1e-18	0.84	0	0.26	0.15
CASP7	SSFVPSLFSK	chr10	113679162	1	0	0	1	0	0	1	0	0	NA	NA	NA	0.0021	1e-05	0.021	0.055	0.093	0.035	0.016	0.011	0.031	NA	NA	NA	3.4e-08	0.69	0	0.096	0.11
CASP9	DHGFEVASTSPEDESPGSNPEPDATPFQEGLR	chr1	15490832	1	0	0	1	0	0	1	0	0	NA	NA	NA	0.00074	0.027	0.015	0.029	0.099	0.051	0.0045	0.0058	0.0094	NA	NA	NA	0.0014	0.91	0	0.067	0.12
CASR	NAMAHRNSTHQNSLEAQK	chr3	122183683	0	0	0	0	0	0	0	0	0	NA	NA	NA	0.0038	0.00074	0.00043	0.0041	0.038	0.013	0.021	0.034	0.00016	NA	NA	NA	3.3e-47	0.88	0.75	0.24	0.28
CAST	LAAAISEVVSQTPASTTQAGAPPRDTSSDKDLDDALDK	chr5	96525267	1	0	0	1	0	0	1	0	0	NA	NA	NA	0.0022	2.4e-05	4.4e-05	0.31	0.19	0.19	0.13	0.28	0.085	NA	NA	NA	5.8e-16	0.14	0	0.32	0.14
CAT	NAIHTFVQSGSHLAAR	chr11	34438925	1	0	0	1	0	0	1	0	0	NA	NA	NA	0.00092	0.0004	0.00054	0.018	0.22	0.033	0.073	0.0057	0.0077	NA	NA	NA	8.8e-18	0.82	0	0.029	0.048
CAV1	AMADELSEK	chr7	116524785	1	0	0	1	0	0	1	0	0	NA	NA	NA	7.9e-05	2.5e-05	0.024	0.028	0.14	0.044	0.045	0.01	0.035	NA	NA	NA	2.9e-33	0.78	0	0.26	0.14
CAV2	ADVQLFMDDDSYSHHSGLEYADPEK	chr7	116287380	1	0	1	1	0	1	1	0	1	NA	NA	NA	0.0012	0.0025	0.019	0.062	0.22	0.044	0.075	0.032	0.084	NA	NA	NA	1.8e-42	0.64	0	0.26	0.14
CBFB	RQQDPSPGSNLGGGDDLK	chr16	67029116	1	0	0	0	0	0	0	0	0	NA	NA	NA	0.041	0.0089	0.008	0.019	0.077	9.3e-05	0.0001	0.0078	0.0023	NA	NA	NA	1.9e-24	0.29	0	0.18	0.18
CBL	VERPPSPFSMAPQASLPPVPPRLDLLPQR	chr11	119206276	1	0	0	1	0	0	1	0	0	NA	NA	NA	0.043	1.7e-05	0.026	0.0062	0.018	0.057	0.0061	0.0018	0.021	NA	NA	NA	1.3e-27	0.92	0	0.058	0.067
CBLB	VFSNGHLGSEEYDVPPRLSPPPPVTTLLPSIK	chr3	105655461	1	0	0	1	0	0	1	0	0	NA	NA	NA	0.0048	0.0028	0.0012	0.03	0.026	0.06	0.001	0.0027	0.002	NA	NA	NA	1.8e-24	0.8	0	0.3	0.35
CBR1	EGWPSSAYGVTK	chr21	36069941	1	0	0	1	0	0	1	0	0	NA	NA	NA	0.03	0.0014	0.02	0.065	0.076	0.056	0.032	0.023	0.022	NA	NA	NA	3.7e-15	0.89	0.0099	0.048	0.0096
CBX1	KADSDSEDKGEESKPK	chr17	48070052	1	0	0	0	0	0	0	0	0	NA	NA	NA	0.0021	0.0053	0.0036	0.027	0.034	0.0075	0.003	0.032	0.00061	NA	NA	NA	9.8e-15	0.4	0	0.019	0.029
CBX3	LTWHSCPEDEAQ	chr7	26201162	0	0	0	0	0	0	0	0	0	NA	NA	NA	0.0011	0.0022	0.00028	0.027	0.18	0.0042	0.002	0.079	0.054	NA	NA	NA	1.3e-05	0.37	0	0.25	0.13
CBX4	SGEVAEGEARSPSHKK	chr17	79833156	0	0	0	0	0	0	0	0	0	NA	NA	NA	0.0088	0.0011	0.00075	0.0082	0.0041	0.018	0.0092	0.0039	0.028	NA	NA	NA	0.00012	0.61	0.05	0.038	0.048
CBX5	SNFSNSADDIK	chr12	54230940	1	0	0	1	0	0	1	0	0	NA	NA	NA	0.035	0.018	0.0043	0.068	0.16	0.076	0.0014	0.0098	0.002	NA	NA	NA	7e-11	0.52	0	0.096	0.067
CBX7	LCFSLTCPLGSGSPEGVVK	chr22	39120167	0	0	0	0	0	0	0	0	0	NA	NA	NA	0.059	0.062	0.019	0.0014	2.7e-05	0.0093	0.0039	0.012	0.0026	NA	NA	NA	3.5e-10	0.92	0	0.058	0.058
CBX8	RQDSDLVQCGVTSPSSAEATGK	chr17	79792132	0	0	0	0	0	0	0	0	0	NA	NA	NA	0.01	0.0057	0.0046	0.033	0.015	0.0041	0.022	0.015	0.041	NA	NA	NA	0.00065	0.62	0	0.038	0.048
CC2D1A	KQNSPVAPTAQPK	chr19	13906201	1	0	0	1	0	0	1	0	0	NA	NA	NA	0.024	0.023	0.0034	0.16	0.12	0.04	0.014	0.00085	0.036	NA	NA	NA	6.3e-12	0.65	0	0.0096	0.038
CCAR1	DDDETEEDNNQDEYDPMEAEEAEDEEDDRDEEEMTK	chr10	68721012	1	0	0	1	0	0	1	0	0	NA	NA	NA	0.00046	0.023	0.064	0.028	0.21	0.023	0.026	0.0044	0.025	NA	NA	NA	2.7e-17	0.39	0	0.087	0.087
CCDC102A	SLGAGGPRGSSGRQER	chr16	57512178	0	0	0	0	0	0	0	0	0	NA	NA	NA	0.017	0.00015	0.059	0.008	0.033	0.0077	0.007	0.054	0.0032	NA	NA	NA	1.4e-15	0.84	0	0.17	0.15
CCDC124	QENPNMRLSQLK	chr19	17933016	1	0	0	1	0	0	1	0	0	NA	NA	NA	0.0013	0.0084	2.3e-05	0.033	0.14	0.039	0.0029	0.014	0.0049	NA	NA	NA	0.039	0.9	0	0.0096	0.029
CCDC130	VPEEAAQDRPMSPGDCPPETTETPK	chr19	13731760	1	0	0	1	0	0	1	0	0	NA	NA	NA	0.0046	0.00021	0.013	0.011	0.035	0.039	0.044	0.012	0.003	NA	NA	NA	3e-13	0.84	0	0.0096	0.048
CCDC28A	TASDSNLDR	chr6	138773509	1	0	0	1	0	0	1	0	0	NA	NA	NA	0.0064	0.005	0.0004	0.061	0.039	0.017	0.032	0.056	0.0019	NA	NA	NA	3.3e-06	0.92	0	0.17	0.17
CCDC43	AALLAQYADVTDEEDEADEK	chr17	44673069	1	0	0	1	0	0	1	0	0	NA	NA	NA	0.011	0.0038	0.018	0.033	0.12	0.0033	0.016	0.01	0.0054	NA	NA	NA	3.1e-15	0.58	0	0.019	0.029
CCDC50	NERPARPPPPIMTDGEDADYTHFTNQQSSTR	chr3	191329077	1	0	0	1	0	0	1	0	0	NA	NA	NA	7.6e-06	0.017	0.00061	0.15	0.18	0.07	0.00074	0.0025	0.032	NA	NA	NA	0.033	0.56	0	0.19	0.25
CCDC6	QLSESESSLEMDDERYFNEMSAQGLRPR	chr10	59788763	1	0	0	1	0	0	1	0	0	NA	NA	NA	0.0019	0.00093	0.013	0.21	0.13	0.059	0.0011	0.00049	0.0056	NA	NA	NA	3.3e-07	0.6	0	0.077	0.096
CCDC8	FLGSDLESEDDEELVEAFLRR	chr19	46410329	0	0	1	0	0	1	0	0	1	NA	NA	NA	0.016	0.01	0.00031	0.039	0.035	0.01	0.087	0.088	0.13	NA	NA	NA	0.00047	0.91	0	0.019	0.029
CCDC82	HLSQEDNDLNK	chr11	96352769	1	0	0	1	0	0	1	0	0	NA	NA	NA	0.0013	0.00085	0.004	0.069	0.025	0.12	0.00028	0.018	0.02	NA	NA	NA	3.4e-16	0.76	0	0.048	0.058
CCDC85C	SLDDLSAPPHHR	chr14	99500180	1	0	0	1	0	0	1	0	0	NA	NA	NA	0.0026	0.047	0.023	0.06	0.14	0.046	0.016	0.058	0.055	NA	NA	NA	1e-05	0.87	0.02	0.36	0.34
CCDC86	AGLGSPERPPKTSPGSPR	chr11	60842071	1	1	0	0	1	0	0	1	0	NA	NA	NA	0.031	0.062	0.093	0.017	0.079	0.0049	0.0041	0.033	0.013	NA	NA	NA	3.8e-20	0.34	0	0.019	0.038
CCDC88A	RTSIHDFLTK	chr2	55287842	1	0	0	1	0	0	1	0	0	NA	NA	NA	0.012	0.033	0.0064	0.13	0.059	0.23	0.0026	3.4e-05	0.024	NA	NA	NA	2e-35	0.88	0	0.067	0.11
CCDC88C	QYVSRPSSLESSR	chr14	91271323	1	0	0	1	0	0	1	0	0	NA	NA	NA	0.00069	0.00058	0.0014	0.018	0.026	0.076	1.4e-07	0.00096	0.0072	NA	NA	NA	5.5e-10	0.7	0	0.38	0.35
CCDC9	GGRTPPQQGGR	chr19	47255980	1	0	0	0	0	0	0	0	0	NA	NA	NA	0.017	0.00069	0.058	0.0062	0.11	0.034	6.7e-06	0.017	0.01	NA	NA	NA	5.7e-35	0.81	0	0.019	0.029
CCDC92	MTSPHFSSYDEGPLDVSMAATNLENQLHSAQK	chr12	123918660	1	0	0	0	0	0	0	0	0	NA	NA	NA	0.024	0.00027	0.0064	0.00011	0.12	0.0087	7.6e-07	0.0058	0.00093	NA	NA	NA	0.00031	0.64	0	0.096	0.058
CCDC97	TPTHQPPKPGSPGRPACPLSNLLLQSYEER	chr19	41310189	1	0	0	1	0	0	1	0	0	NA	NA	NA	0.018	0.0042	0.001	0.028	0.19	0.086	0.0099	0.046	0.01	NA	NA	NA	1.4e-06	0.81	0	0.0096	0.019
CCM2	SAPSEGDEWDR	chr7	44999475	1	0	0	1	0	0	1	0	0	NA	NA	NA	0.016	0.0067	0.012	0.22	0.21	0.28	7.2e-06	0.0025	0.023	NA	NA	NA	2.1e-05	0.65	0	0.27	0.14
CCNH	SKHEEEEWTDDDLVESL	chr5	87318416	0	0	0	0	0	0	0	0	0	NA	NA	NA	0.0057	8.2e-05	0.0063	0.0084	0.14	0.0078	1.6e-05	0.01	0.0066	NA	NA	NA	0.0069	0.84	0	0.29	0.15
CCNK	RAVVVSPKEENK	chr14	99481169	1	0	0	1	0	0	1	0	0	NA	NA	NA	0.075	0.04	0.00038	0.048	0.091	0.0015	0.002	0.021	0.025	NA	NA	NA	2.3e-13	0.43	0	0.36	0.34
CCNL1	RHHNHGSPHLK	chr3	157146508	1	0	0	1	0	0	1	0	0	NA	NA	NA	0.00014	0.005	0.0025	0.015	0.097	0.098	0.017	0.0039	0.0069	NA	NA	NA	7.8e-10	0.86	0	0.17	0.22
CCNL2	GSKPSPLSVK	chr1	1385711	0	0	0	0	0	0	0	0	0	NA	NA	NA	0.0059	0.0056	0.099	0.0073	0.18	0.079	0.083	0.0041	0.03	NA	NA	NA	4.6e-31	0.79	0	0.058	0.11
CCNT1	HNSVEDSVTK	chr12	48688458	1	0	0	1	0	0	1	0	0	NA	NA	NA	0.0011	0.011	0.002	0.15	0.27	0.063	0.00063	0.014	0.023	NA	NA	NA	0.069	0.015	0	0.096	0.067
CCNT2	QGQSQAASSSSVTSPIK	chr2	134918235	1	0	0	0	0	0	0	0	0	NA	NA	NA	0.0096	0.0072	0.05	0.02	0.23	0.022	0.018	0.0008	0.016	NA	NA	NA	1.1e-15	0.62	0	0.077	0.096
CCNY	KRSASADNLTLPR	chr10	35247025	1	0	0	1	0	0	1	0	0	NA	NA	NA	0.0065	0.0027	0.0011	0.036	0.15	0.1	0.02	0.013	0.0055	NA	NA	NA	2.7e-06	0.75	0	0.038	0.038
CCNYL1	RSFSADNFIGIQR	chr2	207711540	1	0	0	0	0	0	0	0	0	NA	NA	NA	0.049	0.0013	0.00013	0.0088	0.082	0.058	0.016	0.0018	0.0034	NA	NA	NA	1.3e-06	0.5	0	0.13	0.14
CCP110	TSSACHILINNPINACELSPK	chr16	19523811	1	0	0	0	0	0	0	0	0	NA	NA	NA	0.0044	0.069	0.0012	2.6e-07	0.05	0.0027	0.03	0.00017	0.011	NA	NA	NA	5.9e-09	0.92	0	0.15	0.11
CCPG1	KTVSASESEDRLVAEQETEPSK	chr15	55340032	0	0	0	0	0	0	0	0	0	NA	NA	NA	0.00023	5.5e-07	0.0025	0.0068	0.011	0.00024	0.03	0.0061	0.0061	NA	NA	NA	3.6e-10	0.01	0	0.058	0.029
CCS	KESAQPPAHL	chr11	66592821	0	0	0	0	0	0	0	1	0	NA	NA	NA	0.028	0.012	0.11	0.028	0.073	0.011	0.00025	0.042	0.0065	NA	NA	NA	2.3e-22	0.42	0.089	0.019	0.048
CCT2	ASLSLAPVNIFK	chr12	69585334	0	0	0	0	0	0	0	0	0	NA	NA	NA	0.00026	0.00013	0.025	9.1e-05	0.087	0.014	0.04	0.0093	0.00078	NA	NA	NA	2.3e-25	0.63	0	0.11	0.067
CCT3	KGESQTDIEITREEDFTR	chr1	156308968	1	0	0	1	0	0	1	0	0	NA	NA	NA	0.018	0.015	5.7e-06	0.0075	0.15	0.058	0.089	0.059	0.0078	NA	NA	NA	2.8e-09	0.7	0	0.067	0.096
CCT6A	HKSETDTSLIR	chr7	56051630	0	0	0	0	0	0	0	0	0	NA	NA	NA	2e-05	0.00026	8.9e-05	0.028	0.22	0.075	0.078	0.093	0.04	NA	NA	NA	0.045	0.53	0	0.26	0.13
CCT7	MMPTPVILLK	chr2	73233420	0	0	0	0	0	0	0	0	0	NA	NA	NA	0.035	0.00039	0.0016	0.0087	0.35	0.014	0.045	0.035	4.8e-06	NA	NA	NA	0.0013	0.7	0	0.077	0.11
CCT8	HFSGLEEAVYR	chr21	29055805	0	0	0	0	0	0	0	0	0	NA	NA	NA	0.0013	0.019	0.00035	0.0012	0.18	0.046	0.066	0.017	0.0019	NA	NA	NA	2.3e-07	0.68	0	0.048	0.029
CCZ1	HIEPELAGRDSPIR	chr7	5898725	1	0	0	0	0	0	0	0	0	NA	NA	NA	0.00019	1.8e-05	0.00072	0.034	0.11	0.0071	0.0045	0.0015	0.032	NA	NA	NA	2.3e-20	0.27	0	0.26	0.15
CD2AP	SVDFDSLTVR	chr6	47477789	1	0	0	1	0	0	1	0	0	NA	NA	NA	0.032	0.0098	0.00013	0.14	0.13	0.044	0.0031	0.0039	0.0011	NA	NA	NA	0.084	0.83	0	0.096	0.096
CD2BP2	LKGLGCQTLGPHNPTPPPSLDMFAEELAEEELETPTPTQR	chr16	30350766	1	0	0	1	0	0	1	0	0	NA	NA	NA	0.0088	0.0058	0.014	0.012	0.071	0.06	0.022	0.00061	0.002	NA	NA	NA	0.0044	0.84	0	0.15	0.11
CD34	LGEDPYYTENGGGQGYSSGPGTSPEAQGK	chr1	207880972	0	0	0	0	0	0	0	0	0	NA	NA	NA	0.051	0.021	0.003	7.4e-06	0.0048	0.0019	0.0085	0.016	0.043	NA	NA	NA	0.08	0.11	0.12	0.087	0.12
CD3EAP	QEQINTEPLEDTVLSPTKK	chr19	45406209	1	0	0	0	0	0	0	0	0	NA	NA	NA	0.014	0.0083	0.02	0.0048	0.073	0.011	0.005	0.042	0.08	NA	NA	NA	1.8e-11	0.23	0	0.0096	0.019
CD44	ESSETPDQFMTADETR	chr11	35138870	0	0	0	0	0	0	0	0	0	NA	NA	NA	0.015	0.02	0.045	0.0046	0.004	0.00087	0.049	0.035	0.082	NA	NA	NA	3.6e-32	0.12	0.03	0.029	0.048
CD46	STTPAEQRG	chr1	207752057	0	0	0	0	0	0	0	0	0	NA	NA	NA	0.047	6.4e-05	0.00018	0.0079	0.15	0.045	0.018	0.00019	6.6e-05	NA	NA	NA	0.036	0.4	0	0.087	0.12
CD8A	SGDKPSLSAR	chr2	86784610	0	0	0	0	0	0	0	0	0	NA	NA	NA	0.0045	0.0005	0.00064	0.0098	0.0092	0.008	0.052	0.035	0.12	NA	NA	NA	7.4e-12	0.41	0.42	0.067	0.13
CDC16	NIISPPWDFREFEVEK	chr13	114234887	1	0	0	1	0	0	1	0	0	NA	NA	NA	0.00019	0.003	5.9e-05	0.094	0.28	0.02	0.01	0.016	0.00099	NA	NA	NA	2.4e-05	0.75	0.81	0.13	0.087
CDC26	QKEDVEVVGGSDGEGAIGLSSDPK	chr9	113255835	0	0	0	0	0	0	0	0	0	NA	NA	NA	0.045	0.0025	0.022	0.0067	0.21	0.0021	0.0016	0.049	0.03	NA	NA	NA	1.4e-06	0.9	0	0.17	0.15
CDC27	EVTPILAQTQSSGPQTSTTPQVLSPTITSPPNALPR	chr17	47117703	1	0	0	1	0	0	1	0	0	NA	NA	NA	0.00042	0.00045	0.00025	0.11	0.15	0.01	0.0026	0.0036	0.004	NA	NA	NA	1e-08	0.85	0	0.019	0.048
CDC37	VDYSVWDHIEVSDDEDETHPNIDTASLFRWRHQAR	chr19	10391134	1	0	0	0	0	0	0	0	0	NA	NA	NA	0.036	0.0012	0.0059	0.01	0.043	0.0026	0.0013	0.11	0.072	NA	NA	NA	5.2e-09	0.73	0	0.019	0.039
CDC37L1	LGSLALHNSESLDQEHAK	chr9	4679559	1	0	0	1	0	0	1	0	0	NA	NA	NA	0.0047	0.002	0.018	0.18	0.22	0.0067	0.0058	0.0014	0.005	NA	NA	NA	0.036	0.9	0	0.15	0.13
CDC40	SPSSKPSLAVAVDSAPEVAVK	chr6	110180141	1	0	0	1	0	0	1	0	0	NA	NA	NA	0.0064	0.0068	0.011	0.078	0.2	0.042	0.00019	0.0004	0.00063	NA	NA	NA	0.017	0.92	0	0.16	0.16
CDC42BPA	SSAQNGSALK	chr1	226989865	1	0	0	1	0	0	1	0	0	NA	NA	NA	0.027	0.0013	0.032	0.021	0.12	0.055	0.0083	0.029	3.2e-05	NA	NA	NA	1.1e-11	0.3	0	0.087	0.12
CDC42BPB	TSSLLILTENENEK	chr14	102932379	1	0	0	1	0	0	1	0	0	NA	NA	NA	0.0007	0.017	0.0029	0.11	0.14	0.044	0.0044	3.4e-05	0.044	NA	NA	NA	0.0094	0.2	0	0.36	0.33
CDC42BPG	SLPLSPELESSP	chr11	64823387	1	0	0	1	0	0	1	0	0	NA	NA	NA	0.0021	2.5e-05	0.019	0.048	0.082	0.013	0.0022	0.0039	0.029	NA	NA	NA	0.085	0.23	0	0.019	0.038
CDC42EP1	RSDSLLSFR	chr22	37560447	0	0	1	0	0	1	0	0	1	NA	NA	NA	0.0039	0.0017	0.0096	0.00072	0.032	0.00043	0.22	0.053	0.24	NA	NA	NA	2e-07	0.17	0	0.058	0.058
CDC42EP2	ELPDGPSPLLK	chr11	65314818	1	0	0	1	0	0	1	0	0	NA	NA	NA	0.043	0.0037	0.037	0.0022	0.052	0.048	3.2e-08	0.0089	0.018	NA	NA	NA	2.2e-25	0.82	0	0.019	0.038
CDC42EP3	LRDILSPDMISPPLGDFR	chr2	37641882	0	0	0	0	0	0	0	0	0	NA	NA	NA	0.012	0.018	0.025	0.00048	0.0054	0.00016	0.033	5.1e-05	0.026	NA	NA	NA	4.9e-35	0.88	0	0.067	0.096
CDC42EP4	AGEPDGESLDEQPSSSSSKR	chr17	73283624	1	0	0	1	0	0	1	0	0	NA	NA	NA	0.0022	0.047	0.00016	0.072	0.12	0.04	0.0028	0.021	0.06	NA	NA	NA	0.013	0.78	0	0.038	0.038
CDC5L	SGTTPKPVINSTPGRTPLRDK	chr6	44387525	1	0	0	1	0	0	1	0	0	NA	NA	NA	0.0027	0.037	0.0087	0.034	0.22	0.008	0.0087	0.0046	0.06	NA	NA	NA	2.2e-11	0.56	0	0.096	0.096
CDH11	KLADLYGSK	chr16	64943753	0	0	0	0	0	0	0	0	0	NA	NA	NA	0.00068	0.0057	0.0018	0.014	0.00024	0.049	0.0022	0.054	0.0005	NA	NA	NA	2.1e-07	0.9	0.04	0.18	0.16
CDH2	LSLKPTLTEESVKESAEVEEIVFPR	chr18	27950966	0	0	0	0	0	0	0	0	0	NA	NA	NA	0.023	0.018	0.001	0.012	0.00077	0.0012	0.00013	6.9e-05	0.0088	NA	NA	NA	7.6e-22	0.55	0	0.14	0.13
CDH6	KEPLILSK	chr5	31193750	1	0	1	0	0	1	0	0	1	NA	NA	NA	8.9e-05	0.0021	0.0055	0.012	0.075	0.0064	0.052	0.013	0.074	NA	NA	NA	0.0056	0.76	0	0.25	0.13
CDHR5	ANWAPVPSPTHDPKPAEAPMPAEPAPPGPASPGGAPEPPAAAR	chr11	616565	1	1	0	1	1	0	1	1	0	NA	NA	NA	0.061	0.11	0.025	0.03	0.064	0.02	0.027	0.033	0.011	NA	NA	NA	0.0034	0.9	0.98	0.029	0.048
CDK1	IGEGTYGVVYK	chr10	60778331	0	0	0	0	0	0	0	0	0	NA	NA	NA	0.0092	0.0048	0.00028	0.0011	0.026	0.0058	0.0023	0.02	0.0012	NA	NA	NA	7.3e-24	0.22	0	0.077	0.11
CDK11A	AYTPVVVTQWYR	chr1	1702730	0	0	0	0	0	0	0	0	0	NA	NA	NA	0.0054	0.0023	0.014	5e-07	0.0013	0.033	0.0017	0.0056	0.0046	NA	NA	NA	0.054	0.78	0	0.048	0.11
CDK12	TSTLPPLPLPPLLPGDDDMDSPK	chr17	39461511	1	1	0	1	1	0	1	1	0	NA	NA	NA	0.0048	0.12	0.082	0.039	0.062	0.061	0.0045	0.0016	0.074	NA	NA	NA	0.07	0.74	0	0.0096	0.029
CDK13	TKPLTPSIGAK	chr7	39949646	1	0	0	1	0	0	1	0	0	NA	NA	NA	0.0046	0.00044	0.005	0.06	0.39	0.068	0.0041	0.021	0.022	NA	NA	NA	0.056	0.81	0	0.26	0.15
CDK14	RVHSENNACINFK	chr7	90466424	1	0	0	1	0	0	1	0	0	NA	NA	NA	0.0044	0.0018	0.009	0.17	0.28	0.21	0.0018	0.019	0.047	NA	NA	NA	5.7e-07	0.89	0	0.26	0.15
CDK16	RVSLSEIGFGK	chrX	47217860	0	0	0	0	0	0	0	0	0	NA	NA	NA	0.0017	0.016	0.0035	6.8e-06	0.014	0.042	0.0066	0.0037	0.1	NA	NA	NA	5.8e-17	0.78	0.0099	0.11	0.27
CDK17	LQINSPPFDQPMSR	chr12	96278261	0	0	0	0	0	0	0	0	0	NA	NA	NA	0.003	0.0024	0.0092	0.022	0.0018	0.057	0.0054	4.9e-05	0.027	NA	NA	NA	3.7e-39	0.36	0	0.096	0.058
CDK18	RFSMEDVSK	chr1	205504595	1	0	0	1	0	0	1	0	0	NA	NA	NA	0.053	0.0028	0.059	0.076	0.28	0.092	0.0026	0.017	0.0071	NA	NA	NA	1.8e-51	0.33	0	0.087	0.12
CDK5	LLGTPTEEQWPSMTK	chr7	151053812	0	0	0	0	0	0	0	0	0	NA	NA	NA	0.00016	0.00034	0.0035	0.17	0.22	0.0019	0.068	0.12	0.011	NA	NA	NA	2.6e-09	0.76	0	0.26	0.14
CDK5RAP2	ENPEDVLSPTSVATYLSSK	chr9	120388869	0	0	0	0	0	0	0	0	0	NA	NA	NA	0.013	0.0041	0.017	0.011	0.027	0.063	0.0064	0.036	0.04	NA	NA	NA	2e-21	0.48	0	0.17	0.15
CDK7	EQSNPALAIK	chr5	69234795	1	0	0	0	0	0	0	0	0	NA	NA	NA	0.00013	0.0069	0.0026	0.0019	0.16	0.014	0.00026	0.00093	0.028	NA	NA	NA	7.3e-14	0.82	0	0.24	0.13
CDK9	RKGSQITQQSTNQSR	chr9	127785679	0	0	0	0	0	0	0	0	0	NA	NA	NA	0.0076	0.0016	0.0063	0.0036	0.19	0.0044	0.021	0.0055	0.02	NA	NA	NA	3.2e-24	0.11	0	0.17	0.15
CDKL5	SEGGVYHDPHSDDGTAPK	chrX	18425583	0	0	0	0	0	0	0	0	0	NA	NA	NA	1.8e-05	0.006	0.026	0.029	0.0026	0.004	0.049	9.3e-05	0.0032	NA	NA	NA	6.2e-12	0.9	0.21	0.11	0.24
CDKN1B	VSNGSPSLER	chr12	12715058	0	0	0	0	0	0	0	0	0	NA	NA	NA	0.011	0.015	0.0088	0.0043	0.01	0.00092	0.0021	7.1e-05	0.0025	NA	NA	NA	3.9e-07	0.59	0	0.096	0.067
CDKN1C	KLSGPLISDFFAK	chr11	2883213	0	0	0	0	0	0	0	0	0	NA	NA	NA	0.013	0.015	0.0012	0.0017	9.1e-05	0.0029	0.052	0.0074	0.015	NA	NA	NA	2.6e-34	0.85	0.079	0.029	0.058
CDKN2AIP	RGISSSNEGVEEPSKK	chr4	183444591	0	0	0	0	0	0	0	0	0	NA	NA	NA	0.003	0.00054	0.0075	0.12	0.14	0.0022	0.033	0.017	0.0094	NA	NA	NA	0.00081	0.72	0	0.13	0.13
CDR2	RSSSETILSSLAGSDIVK	chr16	22345936	1	0	0	1	0	0	1	0	0	NA	NA	NA	9.8e-05	0.0004	0.00044	0.045	0.041	0.05	0.016	0.021	0.024	NA	NA	NA	0.0033	0.4	0	0.15	0.12
CDR2L	RRTIHTFPCLK	chr17	74987632	1	0	0	1	0	0	1	0	0	NA	NA	NA	0.021	0.0017	0.0033	0.077	0.24	0.022	0.00034	0.0065	0.014	NA	NA	NA	0.0012	0.83	0	0.048	0.038
CDS1	EGEAAGGDHETESTSDKETDIDDR	chr4	84582979	1	0	0	1	0	0	1	0	0	NA	NA	NA	0.012	0.049	0.012	0.045	0.19	0.093	0.0013	0.012	0.0049	NA	NA	NA	9.4e-31	0.84	0	0.077	0.067
CDS2	ESESEAKVDGETASDSESRAESAPLPVSADDTPEVLNR	chr20	5126786	0	0	0	0	0	0	0	0	0	NA	NA	NA	0.0093	0.0067	0.034	0.011	9.3e-05	0.026	0.052	0.22	0.066	NA	NA	NA	0.0051	0.89	0	0.087	0.048
CDV3	VQAMQISSEKEEDDNEK	chr3	133573730	1	0	0	1	0	0	1	0	0	NA	NA	NA	0.032	0.0093	0.032	0.3	0.21	0.15	0.0082	3e-09	0.0038	NA	NA	NA	2.5e-19	0.33	0	0.18	0.24
CDYL	GYDSEDDTWEPEQHLVNCEEYIHDFNRR	chr6	4706159	1	0	0	1	0	0	1	0	0	NA	NA	NA	0.024	0.061	0.0043	0.057	0.16	0.013	0.0054	0.041	0.023	NA	NA	NA	5.9e-10	0.83	0.02	0.087	0.077
CEBPZ	SQLDDHPESDDEENFIDANDDEDMEK	chr2	37201612	1	0	0	1	0	0	1	0	0	NA	NA	NA	0.00037	0.0041	0.00013	0.039	0.26	0.016	0.0075	0.0061	0.0056	NA	NA	NA	2e-09	0.36	0	0.067	0.096
CELF1	LDFLPEMMVDHCSLNSSPVSK	chr11	47465933	1	0	0	0	0	0	0	0	0	NA	NA	NA	0.0089	0.0031	0.0048	0.017	0.2	1.7e-05	0.026	0.0015	0.0085	NA	NA	NA	2.4e-05	0.87	0	0.038	0.058
CELSR1	GDAVANHVPAGWPDQSLAESDSEDPSGKPR	chr22	46360834	0	0	0	0	0	0	0	0	0	NA	NA	NA	0.01	0.0017	0.0054	0.0079	0.028	0.012	0.00065	0.00037	0.01	NA	NA	NA	0.0024	0.92	1	0.067	0.058
CELSR2	EGSLGPLPGSSAQPHK	chr1	109250019	0	0	0	0	0	0	0	0	0	NA	NA	NA	0.05	0.019	0.0091	4.4e-06	0.00046	0.0042	0.0094	1.5e-05	0.015	NA	NA	NA	0.0045	0.78	0	0.048	0.048
CENPB	NAAPRTPAAPASPAAVPSEGSGGSTTGWR	chr20	3783851	0	0	1	0	0	1	0	0	1	NA	NA	NA	0.00092	0.028	0.0039	0.0044	0.031	0.012	0.073	0.069	0.015	NA	NA	NA	1.2e-17	0.71	0	0.087	0.058
CENPV	AQEEGPGEPPPPELALLPPPPPPPPTPATPTSSASNLDLGEQR	chr17	16342534	0	0	1	0	0	1	0	0	1	NA	NA	NA	0.018	0.0068	0.0038	0.002	0.00033	0.00011	0.13	0.14	0.11	NA	NA	NA	4.1e-09	0.26	0.14	0.038	0.058
CEP112	SSSFHDDHFLSR	chr17	65635538	1	0	0	1	0	0	1	0	0	NA	NA	NA	0.00013	0.0038	0.048	0.021	0.077	0.032	0.011	0.0042	0.0019	NA	NA	NA	5.3e-18	0.14	0	0.038	0.048
CEP120	SPTVSPVPSHNQSPPTK	chr5	123344885	1	0	0	1	0	0	1	0	0	NA	NA	NA	0.0034	0.019	0.016	0.086	0.14	0.17	0.00061	0.00092	0.01	NA	NA	NA	8.3e-18	0.91	0	0.48	0.26
CEP135	RKLSEMQDLEETMAK	chr4	55948871	0	0	0	0	0	0	0	0	0	NA	NA	NA	0.00093	0.00089	0.0065	0.026	0.0038	0.011	0.0076	0.027	0.0022	NA	NA	NA	0.11	0.02	0	0.077	0.058
CEP164	LNQLESSLWEEASDEGTLGGSPTK	chr11	117314557	1	0	0	1	0	0	1	0	0	NA	NA	NA	0.055	0.013	0.084	0.0083	0.18	0.24	0.0019	0.081	0.0016	NA	NA	NA	0.029	0.2	0	0.058	0.067
CEP170	VVTQRSEIGEK	chr1	243124428	1	0	0	1	0	0	1	0	0	NA	NA	NA	0.0029	0.0033	5.6e-05	0.1	0.14	0.16	0.0006	1.1e-05	0.00085	NA	NA	NA	3.8e-46	0.042	0	0.077	0.13
CEP192	YTDGMLPFSSGTWGTEK	chr18	12991362	1	0	0	1	0	0	1	0	0	NA	NA	NA	0.00014	0.072	0.11	0.034	0.35	0.014	0.0039	0.016	0.0088	NA	NA	NA	0.11	0.7	0	0.13	0.13
CEP250	ERLHSPGATSTAELGSR	chr20	35455164	0	1	0	0	1	0	0	1	0	NA	NA	NA	0.052	0.038	0.059	0.011	0.36	0.0011	7.2e-05	0.0017	0.0058	NA	NA	NA	6.9e-22	0.82	0	0.077	0.019
CEP350	RGHHDDSDEEASPEK	chr1	179954738	1	0	0	0	0	0	0	0	0	NA	NA	NA	0.01	0.0027	0.031	0.0035	0.24	0.014	0.011	0.0013	0.014	NA	NA	NA	1.4e-08	0.85	0	0.087	0.12
CEP41	LEDNDSAASDPDAETTAR	chr7	130393771	1	0	0	1	0	0	1	0	0	NA	NA	NA	0.00034	0.0037	0.00011	0.13	0.2	0.012	0.022	0.00094	0.0005	NA	NA	NA	2.3e-12	0.32	0	0.26	0.15
CEP57	RSPSKPTLAYPESNSR	chr11	95789965	1	0	0	1	0	0	1	0	0	NA	NA	NA	0.071	0.002	0.026	0.14	0.12	0.029	0.002	0.11	0.0028	NA	NA	NA	0.036	0.81	0	0.048	0.049
CEP68	AQSYGRGSCR	chr2	65056366	0	0	0	0	0	0	0	0	0	NA	NA	NA	0.016	0.0014	0.023	0.0058	0.046	0.0045	0.022	0.0045	0.11	NA	NA	NA	6.1e-09	0.019	0	0.067	0.11
CEP89	RSSLPSFETLDYGDEEDIETQLSSSGK	chr19	32875925	0	0	0	0	0	0	0	0	0	NA	NA	NA	0.00087	0.011	0.098	0.0087	0.049	0.054	0.065	0.0018	0.013	NA	NA	NA	3.5e-11	0.32	0	0.0096	0.029
CEP97	LNCSLLSSESTFMPVASGLSPLSPTVELR	chr3	101723925	1	0	0	1	0	0	1	0	0	NA	NA	NA	0.0045	0.013	0.0019	0.098	0.17	0.035	0.00028	0.004	0.0055	NA	NA	NA	5.5e-14	0.83	0	0.31	0.35
CEPT1	LFQLPTPPLSR	chr1	111139627	1	0	0	1	0	0	1	0	0	NA	NA	NA	0.017	0.11	0.0013	0.067	0.17	0.0087	0.025	0.0036	0.0095	NA	NA	NA	5.3e-17	0.24	0	0.048	0.058
CERS2	LVEDERSDREETESSEGEEAAAGGGAK	chr1	150960583	1	0	0	1	0	0	1	0	0	NA	NA	NA	0.0017	0.0067	0.052	0.1	0.33	0.0085	0.0075	0.00067	0.011	NA	NA	NA	3.2e-25	0.59	0.04	0.058	0.096
CERS4	GQMEKDIRSDVEESDSSEEAAAAQEPLQLK	chr19	8206736	1	0	0	0	0	0	0	0	0	NA	NA	NA	0.011	0.016	0.018	0.011	0.14	0.0053	0.00019	0.039	0.00045	NA	NA	NA	1.2e-17	0.54	0.02	0.0096	0.048
CETN2	RMSPKPELTEEQK	chrX	152826973	0	0	0	0	0	0	0	0	0	NA	NA	NA	0.0025	0.042	0.0073	0.032	0.009	0.013	5e-05	0.0018	0.0031	NA	NA	NA	1.1e-20	0.11	0.27	0.12	0.4
CFDP1	LDWESFKEEEGIGEELAIHNR	chr16	75293698	1	0	0	1	0	0	1	0	0	NA	NA	NA	0.01	5.8e-05	0.0064	0.17	0.24	0.088	0.0029	0.0017	0.0026	NA	NA	NA	7e-16	0.75	0	0.18	0.16
CFL1	ASGVAVSDGVIK	chr11	65823022	0	0	0	0	0	0	0	0	0	NA	NA	NA	0.016	0.0028	0.05	0.0087	0.00074	0.0055	0.0015	0.012	0.0029	NA	NA	NA	1.5e-28	0.65	0	0.019	0.038
CFL2	SSTQEEIKK	chr14	34706769	1	0	0	1	0	0	1	0	0	NA	NA	NA	0.0025	0.003	0.0068	0.044	0.081	0.0054	0.0035	0.043	5.9e-06	NA	NA	NA	7.5e-05	0.086	0	0.32	0.33
CGGBP1	AYLPDGYENENQLLNSQDC	chr3	88051944	1	0	0	1	0	0	1	0	0	NA	NA	NA	0.007	0.0093	0.032	0.17	0.34	0.031	0.0088	0.019	0.011	NA	NA	NA	0.00046	0.63	0	0.4	0.51
CGN	GFPAPSQSSTSDEEPGAYWNGK	chr1	151510510	0	0	0	0	0	0	0	0	0	NA	NA	NA	0.014	0.029	0.07	0.016	0.02	0.0028	0.0086	2.8e-06	0.0026	NA	NA	NA	4.2e-38	0.76	0	0.058	0.096
CGNL1	VLETEGSQESTVIRAPSLGAQSK	chr15	57375967	0	0	0	0	0	0	0	0	0	NA	NA	NA	0.014	0.0082	0.018	0.008	0.026	0.002	0.0062	0.014	0.021	NA	NA	NA	5.4e-35	0.85	0	0.058	0.029
CHAF1A	LNSEASPSREAINGQR	chr19	4402662	0	0	0	0	0	0	0	0	0	NA	NA	NA	0.0065	0.012	0.0018	0.0078	0.063	0.12	0.015	0.023	0.0033	NA	NA	NA	2e-20	0.44	0	0.0096	0.029
CHAMP1	LAPVPSPEPQKPAPVSPESVK	chr13	114314335	1	0	0	1	0	0	1	0	0	NA	NA	NA	0.0015	0.0078	0.0087	0.059	0.11	0.059	0.0038	0.028	0.026	NA	NA	NA	2.9e-12	0.39	0	0.16	0.12
CHCHD3	SQRYSGAYGASVSDEELK	chr7	132784868	1	0	0	1	0	0	1	0	0	NA	NA	NA	0.00047	0.0017	1.4e-06	0.048	0.21	0.076	0.012	0.032	0.031	NA	NA	NA	0.11	0.56	0	0.26	0.15
CHCHD6	SGSSGGQQPSGMK	chr3	126704220	1	0	0	1	0	0	1	0	0	NA	NA	NA	0.011	0.013	0.014	0.17	0.11	0.079	0.0031	0.00043	0.0037	NA	NA	NA	9.3e-31	0.91	0	0.23	0.26
CHD1L	GSVLIPGLVEGSTK	chr1	147242641	0	0	0	0	0	0	0	0	0	NA	NA	NA	4e-05	0.0068	0.0029	0.099	0.18	0.001	0.0047	0.00051	0.0035	NA	NA	NA	0.00042	0.57	0	0.067	0.12
CHD3	METEADAPSPAPSLGERLEPR	chr17	7884806	0	0	0	0	0	0	0	0	0	NA	NA	NA	0.017	0.0098	0.0033	0.0067	0.00075	0.0066	3.6e-05	0.0041	0.00087	NA	NA	NA	6.3e-30	0.89	0.92	0.038	0.058
CHD4	TPTPSTPGDTQPNTPAPVPPAEDGIK	chr12	6570082	1	0	0	1	0	0	1	0	0	NA	NA	NA	0.0062	0.0067	0.02	0.028	0.088	0.074	0.019	0.054	0.016	NA	NA	NA	7.4e-10	0.91	0	0.096	0.067
CHERP	SRSPTPPSSAGLGSNSAPPIPDSR	chr19	16517889	1	0	0	0	0	0	0	0	0	NA	NA	NA	0.0046	0.016	0.0085	0.013	0.097	0.0032	0.0071	0.021	0.006	NA	NA	NA	2.7e-10	0.71	0	0.019	0.038
CHGA	SGELEQEEERLSK	chr14	92923080	0	0	0	0	0	0	0	0	0	NA	NA	NA	0.0014	0.01	0.037	0.0026	0.02	0.03	0.00032	0.0031	0.012	NA	NA	NA	6.5e-11	0.6	0.75	0.38	0.35
CHL1	DMQPTESADSLVEYGEGDHGLFSEDGSFIGAYAGSK	chr3	196596	1	0	0	1	0	0	1	0	0	NA	NA	NA	0.0003	0.022	0.0056	0.071	0.087	0.051	0.0073	0.013	0.013	NA	NA	NA	1.1e-26	0.61	0.48	0.83	0.83
CHMP1A	SQEDQLSRR	chr16	89644431	1	0	0	1	0	0	1	0	0	NA	NA	NA	0.0095	0.013	0.0066	0.2	0.37	0.17	0.0089	0.00095	0.023	NA	NA	NA	0.012	0.46	0	0.18	0.15
CHMP2A	SNNSMAQAMK	chr19	58551566	0	0	0	0	0	1	0	0	1	NA	NA	NA	0.0011	0.0034	0.0018	0.00081	0.022	0.02	0.06	0.013	0.096	NA	NA	NA	2.9e-22	0.92	0.0099	0.13	0.02
CHMP2B	ATISDEEIER	chr3	87227271	1	0	0	1	0	0	1	0	0	NA	NA	NA	0.0058	0.0012	0.01	0.25	0.21	0.2	0.048	0.062	0.034	NA	NA	NA	1.2e-10	0.66	0	0.42	0.54
CHMP3	VTDALPEPEPPGAMAASEDEEEEEEALEAMQSR	chr2	86503431	1	0	0	1	0	0	1	0	0	NA	NA	NA	0.001	0.0016	0.0029	0.055	0.21	0.069	0.0091	0.012	0.021	NA	NA	NA	0.0072	0.82	0	0.067	0.12
CHMP4A	LPSVPSTHLPAGPAPK	chr14	24209583	1	0	0	1	0	0	1	0	0	NA	NA	NA	0.028	0.033	0.0058	0.15	0.23	0.0079	0.045	0.063	0.00015	NA	NA	NA	2.6e-11	0.86	0.02	0.28	0.28
CHMP4B	ELENWAGSM	chr20	33811304	1	0	0	1	0	0	1	0	0	NA	NA	NA	0.0057	2.5e-07	0.006	0.3	0.44	0.069	0.0052	0.0016	0.0087	NA	NA	NA	0.089	0.8	0	0.077	0.038
CHMP4C	AASSQRAEEEDDDIK	chr8	81732434	1	1	0	1	0	0	1	0	0	NA	NA	NA	0.00061	0.1	0.012	0.097	0.49	0.13	0.02	7.8e-05	0.045	NA	NA	NA	1.9e-07	0.8	0	0.13	0.12
CHMP5	DNLAQQSFNMEQANYTIQSLK	chr9	33264879	1	0	0	1	0	0	1	0	0	NA	NA	NA	0.012	0.036	0.00045	0.22	0.36	0.054	0.012	0.079	0.017	NA	NA	NA	2.7e-20	0.84	0	0.15	0.14
CHMP6	MHQVMSIEEVER	chr17	80991598	1	0	0	1	0	0	1	0	0	NA	NA	NA	0.0025	0.00072	0.022	0.045	0.13	0.0083	0.00057	0.00038	0.0087	NA	NA	NA	0.00092	0.63	0	0.048	0.048
CHMP7	ISDAELEAELEK	chr8	23243637	1	0	0	1	0	0	1	0	0	NA	NA	NA	0.00025	0.0012	9.7e-05	0.2	0.2	0.084	0.015	0.0075	0.0014	NA	NA	NA	1.9e-17	0.52	0	0.23	0.19
CHORDC1	RPSPDEPMTNLELK	chr11	90201160	1	0	0	1	0	0	1	0	0	NA	NA	NA	0.0081	0.021	0.00054	0.00075	0.068	0.1	0.0012	0.00059	0.023	NA	NA	NA	0.00019	0.78	0	0.038	0.058
CHRAC1	REEDEENDNDNESDHDEADS	chr8	140511298	1	0	0	0	0	0	0	0	0	NA	NA	NA	0.0098	3.4e-07	0.00062	0.017	0.34	0.032	0.00058	0.008	0.0033	NA	NA	NA	4.3e-07	0.81	0	0.11	0.096
CIAPIN1	KSSPSVKPAVDPAAAK	chr16	57428169	1	0	0	1	0	0	1	0	0	NA	NA	NA	0.0052	0.013	0.001	0.19	0.19	0.16	0.05	0.033	0.0023	NA	NA	NA	0.02	0.38	0	0.17	0.15
CIC	FAELPEFRPEEVLPSPTLQSLATSPR	chr19	42268537	0	0	0	0	0	0	0	0	0	NA	NA	NA	0.023	0.0084	0.058	0.00011	0.09	0.00019	0.02	0.0077	1.9e-06	NA	NA	NA	1e-34	0.7	0	0.019	0.029
CIRBP	SSGGSYRDSYDSYATHNE	chr19	1259384	0	0	0	0	0	0	0	0	0	NA	NA	NA	0.032	0.024	0.024	0.012	0.013	0.018	0.0028	0.015	0.032	NA	NA	NA	1.1e-06	0.77	0.3	0.019	0.038
CISD1	KFPFCDGAHTK	chr10	58269058	1	0	0	0	0	0	0	0	0	NA	NA	NA	0.0077	0.0016	0.058	0.0033	0.04	0.00052	0.0067	0.012	0.007	NA	NA	NA	5e-26	0.81	0	0.077	0.096
CISD2	TFPACDGSHNK	chr4	102868974	0	0	0	0	0	0	0	0	0	NA	NA	NA	0.011	0.018	0.021	0.0068	0.0032	0.036	0.003	0.013	0.00035	NA	NA	NA	1.1e-06	0.4	0	0.087	0.068
CIT	RVSEVEAVLSQK	chr12	119685790	0	0	0	0	0	0	0	0	0	NA	NA	NA	9.7e-05	0.0027	0.0036	0.0029	0.00045	0.004	0.026	0.03	0.028	NA	NA	NA	1.2e-26	0.85	0	0.096	0.067
CIZ1	MDTPEDQDLPPCPEDIAK	chr9	128166064	1	0	0	1	0	0	1	0	0	NA	NA	NA	0.028	0.0072	0.0019	0.04	0.089	0.12	0.0027	0.014	0.0046	NA	NA	NA	0.00051	0.044	0	0.17	0.16
CKAP4	GAHPSGGADDVAK	chr12	106237877	1	0	0	1	0	0	1	0	0	NA	NA	NA	0.041	0.02	0.012	0.02	0.069	0.048	2.7e-05	0.017	0.025	NA	NA	NA	1e-08	0.0072	0	0.096	0.058
CKAP5	GKPAAPGGAGNTGTK	chr11	46743048	0	0	0	0	0	0	0	0	0	NA	NA	NA	0.00042	0.017	0.039	0.021	0.12	0.02	0.00082	0.029	0.057	NA	NA	NA	1.4e-08	0.69	0	0.038	0.058
CKB	SMTEAEQQQLIDDHFLFDKPVSPLLLASGMAR	chr14	103519659	1	0	0	1	0	0	1	0	0	NA	NA	NA	9.1e-07	0.0059	0.00054	0.017	0.053	0.038	0.023	4.4e-06	9.9e-05	NA	NA	NA	7.7e-26	0.55	0	0.36	0.32
CLASP1	SRSDIDVNAAASAK	chr2	121337776	1	0	0	1	0	0	1	0	0	NA	NA	NA	0.0017	0.0027	0.0068	0.096	0.2	0.062	0.0021	0.042	0.0035	NA	NA	NA	4.3e-19	0.27	0	0.077	0.096
CLASP2	MVSQSQPGSR	chr3	33496245	1	0	0	1	0	0	1	0	0	NA	NA	NA	0.0077	0.029	0.06	0.23	0.14	0.1	0.0011	0.00027	1.1e-05	NA	NA	NA	1.9e-21	0.43	0	0.86	0.88
CLASRP	AHLDHIPDYTPPLLTTISPEQESDERK	chr19	45039040	1	0	0	0	0	0	0	0	0	NA	NA	NA	0.054	0.00017	0.03	0.016	0.15	0.0087	0.013	0.0023	0.003	NA	NA	NA	0.065	0.73	1	0.0096	0.019
CLCC1	FQTGNKSPEVLR	chr1	108929508	1	0	0	1	0	0	1	0	0	NA	NA	NA	0.017	0.028	0.014	0.075	0.26	0.056	5.5e-05	0.0012	0.0066	NA	NA	NA	1.7e-22	0.47	0	0.048	0.048
CLCN5	SYNGGGIGSSNR	chrX	49922615	0	0	0	0	0	0	0	0	0	NA	NA	NA	0.0057	0.018	0.0061	0.0008	0.0058	7.1e-07	0.0026	0.0099	0.0017	NA	NA	NA	5.5e-23	0.52	0.27	0.11	0.27
CLCN7	VGHMSSVELDDELLDPDMDPPHPFPK	chr16	1444934	1	0	0	0	0	0	0	0	0	NA	NA	NA	0.0041	0.0021	0.012	0.023	0.07	0.01	0.012	0.005	0.0042	NA	NA	NA	6.7e-12	0.11	1	0.15	0.12
CLDN10	YTYNGATSVMSSR	chr13	95433604	0	0	0	0	0	0	0	0	0	NA	NA	NA	0.0027	0.018	6.9e-06	0.0022	0.12	0.00051	0.022	0.0049	0.00066	NA	NA	NA	1.7e-36	0.85	1	0.11	0.077
CLDN3	VVYSAPRSTGPGASLGTGYDRK	chr7	73768997	0	0	1	0	0	1	0	0	1	NA	NA	NA	0.00068	0.00011	0.011	0.0043	0.007	0.0047	0.087	0.11	0.072	NA	NA	NA	4e-22	0.52	0	0.28	0.17
CLEC16A	SRSWVGGGHGK	chr16	10944488	1	0	0	1	0	0	1	0	0	NA	NA	NA	0.0036	0.024	0.022	0.053	0.11	0.087	0.02	0.014	0.044	NA	NA	NA	4.3e-06	0.076	0	0.15	0.12
CLIC1	NSNPALNDNLEK	chr6	31730581	1	0	0	1	0	0	1	0	0	NA	NA	NA	0.0047	0.0009	0.024	0.015	0.048	0.061	0.0018	0.0082	0.0048	NA	NA	NA	0.00011	0.79	0	0.087	0.068
CLIC4	LDEYLNSPLPDEIDENSMEDIK	chr1	24745357	1	0	0	0	0	0	0	0	0	NA	NA	NA	0.028	0.033	0.035	0.027	0.04	0.00055	0.0019	0.0026	0.011	NA	NA	NA	5.4e-14	0.71	0	0.077	0.096
CLIC6	ERSPEGPREEEAAGGEEESPDSSPHGEASR	chr21	34669389	1	1	0	1	1	0	1	1	0	NA	NA	NA	0.025	0.078	0.065	0.048	0.15	0.14	0.072	0.021	0.11	NA	NA	NA	0.088	0.19	0.69	0.058	0.019
CLINT1	TIDLGAAAHYTGDKASPDQNASTHTPQSSVK	chr5	157785743	1	0	0	1	0	0	1	0	0	NA	NA	NA	0.0029	0.002	0.0077	0.065	0.23	0.023	0.028	0.00012	0.066	NA	NA	NA	1.1e-27	0.31	0	0.6	0.37
CLIP1	TASESISNLSEAGSIKK	chr12	122271432	1	0	0	1	0	0	1	0	0	NA	NA	NA	0.0037	0.027	0.0013	0.16	0.27	0.12	0.0035	0.005	0.0051	NA	NA	NA	0.014	0.015	0	0.096	0.067
CLIP2	QPTAEGSGSDAHSVESLTAQNLSLHSGTATPPLTSR	chr7	74289475	0	0	0	0	0	0	0	0	0	NA	NA	NA	0.0033	0.026	0.028	0.013	0.025	0.024	0.036	0.0069	0.023	NA	NA	NA	1.6e-09	0.9	0.16	0.28	0.17
CLK3	RYRSPEPDPYLSYR	chr15	74598500	1	0	0	1	0	0	1	0	0	NA	NA	NA	0.0064	0.0004	0.00022	0.011	0.16	0.13	0.0077	0.033	0.00081	NA	NA	NA	7.6e-12	0.85	0	0.058	0.029
CLK4	VVDFGSATYDDEHHSTLVSTR	chr5	178602664	1	0	0	0	0	0	0	0	0	NA	NA	NA	0.019	0.0081	0.0039	0.014	0.098	0.033	0.013	0.0073	0.0032	NA	NA	NA	0.0029	0.64	0	0.59	0.35
CLN3	RRFSDSEGEETVPEPR	chr16	28474111	1	0	0	1	0	0	1	0	0	NA	NA	NA	0.011	0.0019	0.00037	0.034	0.12	0.028	3.7e-05	0.058	0.052	NA	NA	NA	9.3e-08	0.32	0	0.15	0.12
CLN6	HGSVSADEAAR	chr15	68206992	1	0	0	0	0	0	0	0	0	NA	NA	NA	0.00075	0.0088	0.028	0.025	0.031	0.00012	0.028	0.0075	0.057	NA	NA	NA	4.3e-36	0.72	0	0.058	0.029
CLNS1A	FEEESKEPVADEEEEDSDDDVEPITEFR	chr11	77514936	1	0	0	0	0	0	0	0	0	NA	NA	NA	0.0017	0.0025	0.014	0.0024	0.038	0.0012	0.0028	0.033	0.00082	NA	NA	NA	2.7e-07	0.86	0	0.019	0.038
CLOCK	SQDSGSDNRINTVSLK	chr4	55427903	1	0	0	1	0	0	1	0	0	NA	NA	NA	0.01	0.0037	0.047	0.04	0.016	0.055	0.0015	0.012	0.0049	NA	NA	NA	2.3e-05	0.72	0	0.077	0.069
CLPP	EPVEAAPAAEPVPAST	chr19	6361452	1	0	0	1	0	0	1	0	0	NA	NA	NA	0.013	0.0079	0.0021	0.094	0.077	0.032	0.0026	0.0035	0.00099	NA	NA	NA	1.2e-11	0.78	0	0.0096	0.039
CLPX	ESSEEEYDSGVEEEGWPR	chr15	65148219	0	0	0	0	0	0	0	0	0	NA	NA	NA	0.00096	0.007	0.086	0.0021	0.19	0.041	0.0085	0.027	0.013	NA	NA	NA	0.0013	0.9	0	0.058	0.029
CLTA	MRSVLISLK	chr9	36190856	1	0	0	1	0	0	1	0	0	NA	NA	NA	0.031	0.041	0.008	0.13	0.3	0.089	0.0053	0.031	0.0053	NA	NA	NA	4.6e-18	0.59	0	0.15	0.15
CLTC	LDASESLRK	chr17	59619689	1	0	0	1	0	0	1	0	0	NA	NA	NA	0.00015	0.0075	0.0056	0.00045	0.073	0.088	0.0017	0.012	0.063	NA	NA	NA	0.00013	0.56	0	0.019	0.039
CLTCL1	GRESYIETELIFALAK	chr22	19179473	0	0	0	0	0	0	0	0	0	NA	NA	NA	0.00042	0.0022	0.016	0.0036	0.022	0.0083	0.00066	0.0087	0.00073	NA	NA	NA	8.5e-23	0.19	0.059	0.058	0.077
CLU	ASSIIDELFQDR	chr8	27596917	0	0	0	0	0	0	0	0	0	NA	NA	NA	0.013	0.0045	0.045	0.018	0.018	0.011	0.0024	0.0014	0.017	NA	NA	NA	7.2e-06	0.77	0.0099	0.24	0.19
CLUAP1	SEPLDESDNDF	chr16	3500924	1	0	0	1	0	0	1	0	0	NA	NA	NA	0.0076	0.047	2.4e-05	0.018	0.042	0.028	0.014	1.1e-05	0.024	NA	NA	NA	1.5e-09	0.72	0.04	0.15	0.13
CLYBL	VNSVSSGLAEEDLETLLQSR	chr13	99606669	1	0	0	1	0	0	1	0	0	NA	NA	NA	0.0026	0.003	0.0042	0.024	0.1	0.042	9.3e-07	0.0024	0.00031	NA	NA	NA	6.5e-15	0.26	0	0.12	0.087
CMBL	KREDCSPADKPYIDEAR	chr5	10275875	0	0	0	0	0	0	0	0	0	NA	NA	NA	0.0042	0.0058	0.0065	0.0028	0.011	0.0028	0.0032	0.025	0.014	NA	NA	NA	2.2e-20	0.41	0	0.25	0.13
CMIP	LLHPSPDLVSQEATLSEAR	chr16	81445170	1	0	0	1	0	0	1	0	0	NA	NA	NA	0.011	0.006	0.07	0.059	0.067	0.058	0.00085	0.018	0.0055	NA	NA	NA	0.035	0.83	0	0.18	0.17
CMTM4	QQSTNDYIR	chr16	66614750	1	0	0	1	0	0	1	0	0	NA	NA	NA	0.0059	1.2e-05	0.0067	0.17	0.071	0.12	0.00068	0.0067	0.0055	NA	NA	NA	2.9e-07	0.92	0	0.18	0.17
CNBP	GFQFVSSSLPDICYR	chr3	129169484	1	0	0	1	0	0	1	0	0	NA	NA	NA	0.0016	0.00014	0.0021	0.1	0.18	0.097	0.0046	0.038	0.029	NA	NA	NA	0.00014	0.57	0	0.21	0.25
CNDP2	QLGGSVELVDIGK	chr18	74495816	0	0	0	0	0	0	0	0	0	NA	NA	NA	0.014	0.00026	0.041	0.01	0.011	0.00012	0.047	0.032	0.026	NA	NA	NA	0.00026	0.067	0	0.15	0.14
CNKSR3	SAILDLYIPPPPAVPYSPRDENGSFVYGGSSK	chr6	154387504	1	0	0	1	0	0	1	0	0	NA	NA	NA	0.02	0.00033	0.016	0.0077	0.033	0.076	0.0004	0.038	0.011	NA	NA	NA	4.4e-18	0.54	0	0.19	0.18
CNN2	CASQSGMTAYGTR	chr19	1026581	0	0	0	0	0	0	0	0	0	NA	NA	NA	4e-05	0.0046	0.069	0.005	5.4e-05	0.046	0.0054	0.085	0.16	NA	NA	NA	2.2e-13	0.42	0.19	0.029	0.048
CNN3	DYQYSDQGIDY	chr1	94896949	0	0	0	0	0	0	0	0	0	NA	NA	NA	0.001	0.0018	0.0029	0.03	0.12	0.00086	0.03	0.0048	0.036	NA	NA	NA	0.087	0.74	0	0.048	0.048
CNNM3	RKPASLMAPLK	chr2	96816245	1	0	0	1	0	0	1	0	0	NA	NA	NA	9.5e-06	0.0093	0.00025	0.021	0.17	0.035	0.058	0.066	0.041	NA	NA	NA	2.5e-19	0.79	0	0.067	0.096
CNNM4	SELPVVDETTTLLNERNSLLHK	chr2	96760902	1	1	0	0	1	0	0	1	0	NA	NA	NA	0.03	0.13	0.07	0.025	0.029	0.008	0.0078	0.018	0.0004	NA	NA	NA	7.4e-25	0.084	0	0.067	0.096
CNOT1	TVTVTRPTGVSFKK	chr16	58519951	1	0	0	1	0	0	1	0	0	NA	NA	NA	0.021	0.00098	0.031	0.049	0.36	0.01	0.0013	0.0043	0.077	NA	NA	NA	0.012	0.29	0	0.17	0.15
CNOT2	TNSMSSSGLGSPNR	chr12	70242994	1	0	0	1	0	0	1	0	0	NA	NA	NA	0.0022	3e-05	0.0021	0.032	0.31	0.025	0.0015	0.0075	0.00086	NA	NA	NA	2.9e-10	0.74	0	0.096	0.077
CNOT3	RGRSTDSEVSQSPAK	chr19	54137717	1	0	0	1	0	0	1	0	0	NA	NA	NA	0.0087	1.9e-05	0.019	0.036	0.084	0.049	0.0055	0.027	0.0031	NA	NA	NA	2.4e-31	0.21	0	0.0096	0.019
CNOT4	YDTPIDKPSDSLSIGNGDNSQQISNSDTPSPPPGLSK	chr7	135361795	1	0	0	1	0	0	1	0	0	NA	NA	NA	0.00021	1.4e-05	0.0021	0.11	0.56	0.084	0.0067	4e-05	0.03	NA	NA	NA	6.8e-09	0.84	0	0.26	0.15
CNP	VELSEQQLQLWPSDVDKLSPTDNLPR	chr17	41966741	1	0	0	1	0	0	1	0	0	NA	NA	NA	0.026	0.012	0.073	0.035	0.0007	0.069	0.028	0.00056	0.032	NA	NA	NA	4.7e-38	0.52	0	0.0096	0.029
CNPY2	VVGRNGESSELDLQGIR	chr12	56309842	0	0	0	0	0	0	0	0	0	NA	NA	NA	0.054	0.0068	0.042	0.0025	0.12	0.0032	0.0072	0.032	0.024	NA	NA	NA	0.024	0.54	0	0.096	0.058
CNST	KCSTQLLVSEDPK	chr1	246566444	0	0	0	0	0	0	0	0	0	NA	NA	NA	0.00096	0.028	0.011	0.03	0.0081	0.002	0.0022	0.0066	0.00015	NA	NA	NA	4.4e-15	0.54	0	0.077	0.13
CNTROB	AQLYLPSTSPPHEGLDGFAQELSR	chr17	7932101	0	0	0	0	0	0	0	0	0	NA	NA	NA	0.051	0.007	0.063	0.012	0.11	0.068	0.013	0.053	0.01	NA	NA	NA	0.014	0.32	0	0.038	0.058
COA5	EGYCNSLK	chr2	98599310	0	0	0	0	0	0	0	0	0	NA	NA	NA	0.023	0.0043	0.0016	0.0083	0.16	0.018	0.011	0.024	0.0023	NA	NA	NA	1.3e-20	0.9	0	0.067	0.096
COASY	LASVLLYSDYGIGEVPVEPLDVPLPSTIRPASPVAGSPK	chr17	42561467	0	0	0	0	0	0	0	0	0	NA	NA	NA	0.0031	0.0021	0.0078	8.4e-07	0.021	0.0044	0.0071	0.011	0.033	NA	NA	NA	1.4e-23	0.63	0.97	0.0096	0.029
COBL	WATDQEDCSDQDLAGTPDLGPQK	chr7	51016212	0	0	0	0	0	0	0	0	0	NA	NA	NA	0.00018	0.00029	0.00013	0.0095	0.024	0.028	0.0033	0.017	0.00069	NA	NA	NA	4e-06	0.57	0	0.27	0.13
COBLL1	VSPHASLQELAPIICSK	chr2	164653624	0	0	0	0	0	0	0	0	0	NA	NA	NA	0.035	0.013	0.11	0.0041	0.031	0.025	0.00022	0.003	0.004	NA	NA	NA	9.9e-39	0.85	0	0.13	0.12
COG1	VKTQEIIPTQAK	chr17	73192632	1	0	0	1	0	0	1	0	0	NA	NA	NA	0.0015	0.25	0.0026	0.0052	0.23	0.07	0.018	1.1e-05	0.026	NA	NA	NA	3.9e-10	0.65	0	0.038	0.038
COG3	KVPSEASFSDVHLEEGESNSLTK	chr13	45464898	1	0	0	1	0	0	1	0	0	NA	NA	NA	0.015	0.034	0.0024	0.056	0.43	0.0028	0.0027	0.009	0.0058	NA	NA	NA	0.00016	0.045	0	0.11	0.096
COG4	MADLDSPPK	chr16	70480568	0	0	0	0	0	0	0	0	0	NA	NA	NA	0.0045	0.0068	0.0036	0.053	0.34	0.015	0.018	0.001	0.0065	NA	NA	NA	3.7e-12	0.2	0	0.18	0.16
COG5	RLQGQLQGGSREITK	chr7	107201555	0	0	0	0	0	0	0	0	0	NA	NA	NA	0.00088	2.2e-05	0.00011	0.035	0.45	0.02	0.029	0.0014	0.05	NA	NA	NA	2.9e-05	0.19	0	0.27	0.17
COG7	YLSDSCSPR	chr16	23388493	1	0	0	1	0	0	1	0	0	NA	NA	NA	0.00091	0.012	0.0017	0.038	0.092	1.9e-05	0.0093	0.0036	0.082	NA	NA	NA	0.1	0.9	0	0.15	0.12
COIL	LGFSLTPSK	chr17	56938187	1	0	0	1	0	0	1	0	0	NA	NA	NA	0.00028	0.0067	0.083	0.058	0.1	0.16	0.0031	0.0065	0.0036	NA	NA	NA	0.0036	0.86	0	0.019	0.029
COL14A1	TVQGPPGEPGRPGSPGAPGEQGPPGTPGFPGNAGVPGTPGER	chr8	120059780	0	0	0	0	0	0	0	0	0	NA	NA	NA	0.019	0.00013	0.018	0.0057	0.0013	0.0062	0.034	0.0058	0.0087	NA	NA	NA	1.2e-08	0.75	0.089	0.11	0.096
COL16A1	DTQSNELIEINPQSEGK	chr1	31652247	0	0	0	0	0	0	0	0	0	NA	NA	NA	0.0021	0.0021	0.00091	2e-06	0.0016	0.00068	0.00019	0.003	0.003	NA	NA	NA	4.7e-13	0.9	0.27	0.067	0.077
COL4A3BP	TESGYGSESSLRR	chr5	75356345	1	0	0	1	0	0	1	0	0	NA	NA	NA	0.00021	0.00032	0.014	0.14	0.1	0.021	0.015	0.04	0.00011	NA	NA	NA	1.1e-11	0.52	0	0.25	0.12
COMMD4	CYEEKQSPLQK	chr15	75335891	0	0	0	0	0	0	0	0	0	NA	NA	NA	0.0031	0.00087	0.0021	2.8e-06	0.14	0.022	0.0031	0.0057	0.016	NA	NA	NA	0.00036	0.55	0	0.058	0.029
COMT	GPGSEAGP	chr22	19941607	0	0	0	0	0	0	0	0	0	NA	NA	NA	0.0053	0.00088	0.0027	0.0077	0.015	0.00018	0.0018	0.0069	0.0032	NA	NA	NA	7.7e-05	0.44	0	0.058	0.058
COPA	GFFEGTIASK	chr1	160288686	1	0	0	1	0	0	1	0	0	NA	NA	NA	0.051	0.00094	0.051	0.01	0.39	0.1	7.1e-05	0.023	0.029	NA	NA	NA	0.002	0.3	0	0.067	0.096
COPB2	QYPLVTPNEERNVMEEGK	chr3	139355600	0	0	0	0	0	0	0	0	0	NA	NA	NA	0.0028	0.0028	0.00083	0.051	0.34	0.13	0.014	0.0047	0.035	NA	NA	NA	8.3e-05	0.88	0	0.18	0.24
COPE	RDSIVAELDR	chr19	18899514	1	0	0	0	0	0	0	0	0	NA	NA	NA	0.055	0.03	0.0033	0.011	0.086	0.00077	0.035	0.017	0.034	NA	NA	NA	4.6e-07	0.66	0	0.0096	0.029
COPS3	SMGSQEDDSGNKPSSYS	chr17	17246820	0	0	0	0	0	0	0	0	0	NA	NA	NA	0.0031	2.2e-05	0.015	0.0061	0.019	0.004	0.00018	0.0044	1e-05	NA	NA	NA	2.4e-12	0.9	0	0.038	0.058
COPS5	GSFMLGLETHDRK	chr8	67043079	0	0	0	0	0	0	0	0	0	NA	NA	NA	0.0089	0.036	0.0004	0.00075	0.61	0.038	0.0072	0.023	0.03	NA	NA	NA	9.1e-11	0.28	0	0.15	0.15
COQ9	STGEALVQGLMGAAVTLK	chr16	57447425	1	0	0	1	0	0	1	0	0	NA	NA	NA	6.1e-05	0.00032	0.01	0.1	0.21	0.047	0.00018	0.0013	1.8e-07	NA	NA	NA	8.5e-08	0.32	0	0.17	0.15
CORO7	HTEARPPRRESWISDIR	chr16	4354542	1	0	0	1	0	0	1	0	0	NA	NA	NA	2.3e-06	0.0095	0.0029	0.016	0.044	0.052	0.00015	0.0032	0.012	NA	NA	NA	7.3e-35	0.29	0	0.15	0.13
COTL1	KAGGANYDAQTE	chr16	84565594	1	0	0	0	0	0	0	0	0	NA	NA	NA	0.0032	2.6e-07	0.0054	0.03	0.039	0.00044	0.0063	0.032	0.0022	NA	NA	NA	1.1e-23	0.92	0	0.18	0.15
COX17	PGLVDSNPAPPESQEK	chr3	119654513	1	0	0	1	0	0	1	0	0	NA	NA	NA	0.0055	0.018	0.029	0.12	0.28	0.098	0.01	0.0064	0.003	NA	NA	NA	7.4e-14	0.38	0	0.26	0.29
CPD	SLLSHEFQDETDTEEETLYSSK	chr17	30378905	1	0	0	1	0	0	1	0	0	NA	NA	NA	0.019	0.00013	0.0052	0.047	0.021	0.011	0.059	0.068	0.054	NA	NA	NA	3.3e-11	0.3	0	0.0096	0.038
CPEB2	NSYNHHQPLLK	chr4	15002674	1	0	0	0	0	0	0	0	0	NA	NA	NA	0.00046	0.002	0.12	0.019	0.044	0.013	0.035	0.014	0.00037	NA	NA	NA	7.2e-18	0.63	0	0.087	0.058
CPEB3	SSLFPFEDAFLDDSHGDQALSSGLSSPTR	chr10	92046692	1	1	0	1	1	0	1	1	0	NA	NA	NA	0.15	0.13	0.046	0.088	0.032	0.025	0.0013	0.0036	0.016	NA	NA	NA	6.5e-19	0.57	0	0.087	0.11
CPEB4	QQLSPSPGQEAGILPETEK	chr5	173888280	1	0	0	1	0	0	1	0	0	NA	NA	NA	0.0018	0.028	0.027	0.056	0.034	0.088	0.0061	1.3e-05	0.00059	NA	NA	NA	3.5e-14	0.83	0	0.6	0.38
CPNE1	NCSSPEFSK	chr20	35626031	1	0	0	1	0	0	1	0	0	NA	NA	NA	0.0037	0.0014	0.00047	0.053	0.33	0.053	0.009	0.006	2e-06	NA	NA	NA	6.2e-09	0.37	0	0.077	0.019
CPNE3	SSPVEFECINEK	chr8	86514427	1	0	0	1	0	0	1	0	0	NA	NA	NA	0.008	0.0084	0.0076	0.21	0.54	0.1	0.00048	0.00031	0.015	NA	NA	NA	8.5e-08	0.31	0	0.13	0.12
CPNE8	YNSTAGIGDLNQLSAAIPATR	chr12	38646822	1	0	0	0	0	0	0	0	0	NA	NA	NA	0.0015	5.4e-06	0.0017	0.014	0.057	0.0054	0.0036	0.014	0.028	NA	NA	NA	3.9e-09	0.73	0	0.096	0.078
CPPED1	YYSLDELSEK	chr16	12659799	1	0	0	1	0	0	1	0	0	NA	NA	NA	0.0053	0.00049	0.0066	0.024	0.1	0.03	0.0041	0.0021	0.012	NA	NA	NA	6.3e-08	0.9	0	0.15	0.12
CPSF1	SGPEAEGLGSETSPTVDDEEEMLYGDSGSLFSPSK	chr8	144393229	0	0	0	0	0	0	0	0	0	NA	NA	NA	0.0066	0.0096	0.0099	0.036	0.23	0.0018	0.00093	0.00014	0.0003	NA	NA	NA	5.7e-06	0.78	1	0.11	0.087
CPSF2	EADIDSSDESDIEEDIDQPSAHK	chr14	92121937	1	0	0	1	0	0	1	0	0	NA	NA	NA	0.059	0.009	0.017	0.045	0.066	0.005	0.0097	0.039	0.0055	NA	NA	NA	1.3e-11	0.74	0	0.38	0.35
CPSF4	SSSLIQLTSQNSSPNQQR	chr7	99438922	0	0	0	0	0	0	0	0	0	NA	NA	NA	0.013	0.0034	0.00038	0.0083	0.38	0.0018	0.00043	7e-06	0.0048	NA	NA	NA	1.1e-05	0.82	0	0.26	0.15
CPSF6	EMDTARTPLSEAEFEEIMNR	chr12	69239537	0	0	0	0	0	0	0	0	0	NA	NA	NA	0.0043	4.7e-05	0.0072	0.0001	0.097	0.00028	0.062	5.8e-05	0.01	NA	NA	NA	9.9e-08	0.27	0	0.11	0.067
CPSF7	QEPSPKPNNK	chr11	61402641	1	0	0	1	0	0	1	0	0	NA	NA	NA	0.00054	0.0069	0.0038	0.11	0.24	0.053	0.00081	0.0056	0.03	NA	NA	NA	0.002	0.87	0	0.019	0.038
CRBN	AGEGDQQDAAHNMGNHLPLLPAESEEEDEMEVEDQDSK	chr3	3144628	1	0	0	1	0	0	1	0	0	NA	NA	NA	0.026	0.014	0.014	0.33	0.11	0.22	0.042	0.081	0.03	NA	NA	NA	2.2e-33	0.64	0	0.84	0.88
CREB1	ILNDLSSDAPGVPR	chr2	207529737	1	0	0	1	0	0	1	0	0	NA	NA	NA	5e-05	0.023	0.028	0.039	0.089	0.023	0.0044	0.00052	0.0037	NA	NA	NA	8e-06	0.82	0	0.13	0.15
CREBBP	SPLSQGDSSAPSLPK	chr16	3725054	0	0	0	0	0	0	0	0	0	NA	NA	NA	7.3e-05	0.031	0.00075	0.0047	0.066	0.021	0.013	0.00015	1e-06	NA	NA	NA	0.0072	0.32	0.48	0.15	0.13
CRIP2	GVNTGAVGSYIYDRDPEGK	chr14	105472962	0	0	1	0	0	1	0	0	1	NA	NA	NA	0.026	0.049	0.016	0.0082	0.00015	0.0016	0.067	0.035	0.087	NA	NA	NA	2.6e-09	0.76	0	0.35	0.34
CRK	YRPASASVSALIGGR	chr17	1420689	0	1	0	0	1	0	0	1	0	NA	NA	NA	0.033	0.081	0.039	0.0093	0.00025	0.00016	0.00074	0.0012	0.011	NA	NA	NA	0.023	0.46	0	0.048	0.058
CRKL	YPSPPMGSVSAPNLPTAEDNLEYVR	chr22	20917426	1	0	0	1	0	0	1	0	0	NA	NA	NA	0.0058	0.041	6.2e-05	0.16	0.31	0.014	0.00029	0.0013	0.005	NA	NA	NA	2.1e-06	0.91	0	0.077	0.038
CRTC1	GQYYGGSLPNVNQIGSGTMDLPFQTPFQSSGLDTSR	chr19	18683677	1	0	0	1	0	0	1	0	0	NA	NA	NA	0.0005	0.009	0.004	0.029	0.042	0.014	0.0032	0.013	0.014	NA	NA	NA	0.00059	0.82	0	0.0096	0.038
CRTC2	SSHYGGSLPNVNQIGSGLAEFQSPLHSPLDSSR	chr1	153947669	1	1	0	1	0	0	1	0	0	NA	NA	NA	4.9e-06	0.15	1.2e-06	0.067	0.043	0.041	0.00016	0.014	0.0022	NA	NA	NA	3.6e-08	0.88	0	0.058	0.096
CRTC3	RQPPVSPLTLSPGPEAHQGFSR	chr15	90529925	0	0	1	0	0	1	0	0	1	NA	NA	NA	0.032	0.0018	0.0021	1.6e-05	0.029	0.01	0.053	0.035	0.063	NA	NA	NA	5.8e-22	0.49	0	0.058	0.038
CRYL1	VILSSSTSCLMPSK	chr13	20403666	1	0	0	1	0	0	1	0	0	NA	NA	NA	0.031	0.025	0.0054	0.058	0.077	0.029	0.022	0.016	0.0086	NA	NA	NA	4.5e-20	0.00077	0	0.096	0.096
CS	AYAQGISR	chr12	56271699	1	0	0	1	0	0	1	0	0	NA	NA	NA	0.017	0.021	0.0093	0.12	0.28	0.03	0.0041	1.2e-05	0.012	NA	NA	NA	6.9e-19	0.68	0	0.096	0.058
CSK	SAIQAAWPSGTECIAK	chr15	74782057	0	0	0	0	0	0	0	0	0	NA	NA	NA	0.00018	0.00028	0.0012	0.04	0.017	0.0087	0.0053	0.045	0.0094	NA	NA	NA	0.024	0.9	0.0099	0.058	0.029
CSNK1A1	AAQQAASSSGQGQQAQTPTGK	chr5	149492197	1	0	0	1	0	0	1	0	0	NA	NA	NA	0.0012	0.0014	0.022	0.031	0.26	0.069	2.2e-05	0.018	0.011	NA	NA	NA	0.0062	0.85	0	0.59	0.36
CSNK1D	MSTSQNSIPFEHHGK	chr17	82239023	0	0	0	0	0	0	0	0	0	NA	NA	NA	0.0015	0.079	0.025	0.0039	0.023	0.0035	0.032	0.00034	0.014	NA	NA	NA	8.9e-05	0.79	0	0.038	0.048
CSNK1G3	NQVVSSTNGELNTDDPTAGR	chr5	123512099	1	0	0	0	0	0	0	0	0	NA	NA	NA	0.0059	0.028	0.00021	0.015	0.099	0.047	0.0021	0.0016	0.0019	NA	NA	NA	0.12	0.44	0	0.48	0.26
CSNK2A2	VYAEVNSLR	chr16	58157907	1	0	0	1	0	0	1	0	0	NA	NA	NA	0.002	0.0036	4e-05	0.22	0.2	0.027	0.01	0.0033	0.00048	NA	NA	NA	2.2e-13	0.26	0	0.17	0.14
CSNK2B	IHPMAYQLQLQAASNFKSPVK	chr6	31665236	0	0	0	0	0	0	0	0	0	NA	NA	NA	0.0003	0.003	0.0025	3.5e-06	0.13	0.0024	0.0077	0.0057	0.012	NA	NA	NA	5.7e-20	0.6	0	0.087	0.068
CSRP1	GYGYGQGAGTLSTDKGESLGIK	chr1	201483530	0	0	0	0	0	0	0	0	0	NA	NA	NA	0.00062	0.00079	0.0015	0.00097	0.00049	0.0026	0.0086	0.0042	0.0057	NA	NA	NA	9.7e-13	0.91	0	0.087	0.12
CST3	LVGGPMDASVEEEGVRR	chr20	23626706	1	0	0	1	0	0	1	0	0	NA	NA	NA	0.00047	0.0037	0.0025	0.065	0.0084	0.042	0.0015	0.0026	0.0001	NA	NA	NA	9.2e-22	0.8	0	0.067	0.029
CSTF2	SLGTGAPVIESPYGETISPEDAPESISK	chrX	100820359	0	0	0	0	0	0	0	0	0	NA	NA	NA	0.071	0.0042	0.023	0.00055	6.7e-05	0.0015	0.0082	0.031	0.0039	NA	NA	NA	1.2e-18	0.86	0	0.12	0.4
CSTF2T	QGGSQPSSFSPGQSQVTPQDQEK	chr10	51695487	1	0	0	1	0	0	1	0	0	NA	NA	NA	0.0019	0.0069	0.0014	0.045	0.16	0.0047	0.0032	0.017	0.00015	NA	NA	NA	0.0035	0.81	0	0.077	0.096
CSTF3	RPNEDSDEDEEK	chr11	33077188	0	0	0	0	0	0	0	0	0	NA	NA	NA	0.0039	0.0097	0.0054	0.0026	0.00069	0.048	0.0036	0.032	0.014	NA	NA	NA	8.9e-15	0.57	0	0.029	0.058
CTBP2	EFFVTSAPWSVIDQQAIHPELNGATYR	chr10	124984317	1	0	0	1	0	0	1	0	0	NA	NA	NA	0.038	0.033	0.012	0.051	0.049	0.00059	0.00032	0.014	1.8e-05	NA	NA	NA	0.068	0.69	0.059	0.11	0.12
CTCF	KEPDAEPAEGEEEEAQPAATDAPNGDLTPEMILSMMDR	chr16	67562407	1	0	0	0	0	0	0	0	0	NA	NA	NA	0.016	0.049	0.0017	0.0013	0.27	0.032	1.8e-05	0.0038	0.015	NA	NA	NA	0.013	0.78	0.99	0.18	0.17
CTDP1	ENSPAAFPDREGVPPTALFHPMPVLPK	chr18	79679801	1	0	0	1	0	0	1	0	0	NA	NA	NA	0.022	0.064	0.00044	0.19	0.18	0.084	0.009	0.014	0.0039	NA	NA	NA	0.0014	0.84	0	0.15	0.14
CTDSPL	ASQCNVSLKK	chr3	37861960	1	0	0	1	0	0	1	0	0	NA	NA	NA	0.0054	0.041	0.03	0.049	0.11	0.41	0.0089	0.004	0.0054	NA	NA	NA	1.8e-09	0.89	0	0.86	0.89
CTDSPL2	SQVNGEAGSYEMTNQHVK	chr15	44427234	1	0	0	1	0	0	1	0	0	NA	NA	NA	0.002	0.00036	0.00088	0.083	0.26	0.051	0.0038	0.0027	0.013	NA	NA	NA	3e-12	0.78	0	0.058	0.048
CTIF	LEDTAGDTGHSSLEAPRSPDTLAPVASER	chr18	48539046	1	0	0	1	0	0	1	0	0	NA	NA	NA	0.0047	2.5e-05	0.00035	0.03	0.052	0.017	0.024	0.00044	0.00022	NA	NA	NA	2.1e-17	0.84	0	0.14	0.15
CTNNA1	SRTSVQTEDDQLIAGQSAR	chr5	138610967	1	0	0	1	0	0	1	0	0	NA	NA	NA	0.0021	0.0011	0.00058	0.064	0.17	0.11	0.0003	0.021	0.0075	NA	NA	NA	3.2e-08	0.1	0	0.58	0.34
CTNNB1	RLSVELTSSLFR	chr3	41194741	0	0	0	0	0	0	0	0	0	NA	NA	NA	0.0022	0.0024	0.0061	0.027	0.00072	0.059	0.00056	0.00015	0.0046	NA	NA	NA	1.6e-06	0.081	0	0.86	0.9
CTNNBL1	EYAENIGDGRSPEFRENEQK	chr20	37693955	0	0	0	0	0	0	0	0	0	NA	NA	NA	0.00043	0.017	0.0033	0.022	0.35	0.056	0.014	0.00036	5.8e-05	NA	NA	NA	0.072	0.15	0	0.077	0.038
CTNND1	GSLASLDSLRK	chr11	57753243	1	0	1	1	0	1	1	0	1	NA	NA	NA	0.0086	0.0066	0.0016	0.097	0.13	0.082	0.065	0.037	0.04	NA	NA	NA	7.7e-06	0.052	1	0.019	0.038
CTPS2	LSSSDRYSDASDDSFSEPR	chrX	16588003	1	0	0	1	0	0	1	0	0	NA	NA	NA	0.0054	0.011	2.5e-05	0.15	0.33	0.003	0.0063	0.027	0.0027	NA	NA	NA	1.1e-05	0.92	0.02	0.11	0.23
CTR9	QRSDQDSDSDQPSRK	chr11	10750987	1	0	0	1	0	0	1	0	0	NA	NA	NA	0.00038	0.0016	0.0021	0.018	0.3	0.044	0.0075	0.036	0.019	NA	NA	NA	3.7e-19	0.8	0	0.038	0.058
CTTN	LPSSPVYEDAASFK	chr11	70398404	1	0	0	1	0	0	1	0	0	NA	NA	NA	8e-08	0.00012	0.075	0.037	0.048	0.096	0.002	0.005	0.007	NA	NA	NA	0.097	0.52	0	0.019	0.038
CTTNBP2	DVSPTSRDNLVAK	chr7	117710651	1	0	0	0	0	0	0	0	0	NA	NA	NA	0.00013	0.00079	0.0023	0.014	0.034	0.022	0.0019	0.01	0.023	NA	NA	NA	0.059	0.54	0	0.26	0.14
CTTNBP2NL	FQSQADQDQQASGLQSPPSRDLSPTLIDNSAAK	chr1	112396181	1	0	0	1	0	0	1	0	0	NA	NA	NA	0.023	0.01	0.0012	0.062	0.048	0.055	0.0075	0.0004	3e-05	NA	NA	NA	5.8e-10	0.74	0	0.048	0.048
CTU2	TPPGPCCSPGVGWAQR	chr16	88706463	1	0	0	1	0	0	1	0	0	NA	NA	NA	0.00013	0.0099	0.036	0.16	0.21	5.2e-06	0.023	0.0013	0.016	NA	NA	NA	0.00097	0.79	0	0.18	0.15
CUEDC2	ENLQPQSSGVQGQVPISPEPLQRPEMLK	chr10	102423245	1	0	0	1	0	0	1	0	0	NA	NA	NA	0.022	0.0012	0.0056	0.2	0.32	0.031	0.11	0.0074	0.0032	NA	NA	NA	3.5e-08	0.9	0	0.087	0.096
CUL3	FLPSPVVIKK	chr2	224470150	1	0	0	1	0	0	1	0	0	NA	NA	NA	0.00091	0.0013	0.00036	0.22	0.3	0.026	0.07	0.0017	0.029	NA	NA	NA	1.4e-06	0.65	0	0.14	0.16
CUL4A	KGSFSALVGR	chr13	113208193	1	0	0	1	0	0	1	0	0	NA	NA	NA	0.0014	0.00099	0.00037	0.2	0.33	0.0048	1.2e-05	0.0014	0.0079	NA	NA	NA	3.7e-33	0.46	0	0.12	0.11
CUL4B	SATDGNTSTTPPTSAKK	chrX	120524609	1	0	0	1	0	0	0	0	0	NA	NA	NA	0.014	0.047	0.022	0.055	0.057	0.001	0.0072	0.028	0.026	NA	NA	NA	4.6e-25	0.26	0.26	0.12	0.39
CUL7	NRSHDWSSLATR	chr6	43037617	0	0	0	0	0	0	0	0	0	NA	NA	NA	0.015	0.0059	0.03	0.086	0.087	0.0023	0.0011	0.0058	0.00089	NA	NA	NA	1.7e-05	0.64	0	0.096	0.087
CUL9	VGLQSPSVEAWEAK	chr6	43182175	1	0	0	1	0	0	1	0	0	NA	NA	NA	0.01	0.07	1.7e-05	0.098	0.098	0.024	0.00068	0.067	0.00045	NA	NA	NA	5.6e-12	0.75	0	0.096	0.087
CUX1	SLTELVQQPCPPIEASK	chr7	101815904	1	0	0	1	0	0	1	0	0	NA	NA	NA	0.012	9.2e-05	8.1e-05	0.039	0.16	0.074	0.00018	0.012	0.00027	NA	NA	NA	0.019	0.48	0	0.27	0.16
CWC15	QYSSRDLPSHTK	chr11	94962622	0	0	0	0	0	0	0	0	0	NA	NA	NA	0.0028	0.013	0.031	0.017	0.15	0.013	0.0074	0.059	0.0055	NA	NA	NA	0.0035	0.92	0	0.048	0.067
CWC22	NSSPEDRYEEQERSPR	chr2	179944876	1	0	0	1	0	0	1	0	0	NA	NA	NA	0.0012	0.017	0.093	0.039	0.2	0.02	0.0018	1.8e-05	0.12	NA	NA	NA	0.0041	0.55	0	0.14	0.14
CWC25	KLSAEELER	chr17	38800434	1	0	0	0	0	0	0	0	0	NA	NA	NA	0.0087	0.0079	0.0047	0.007	0.016	0.044	0.0018	0.035	0.063	NA	NA	NA	0.00012	0.72	0	0.0096	0.038
CWC27	SSHDLLK	chr5	64768930	1	0	0	1	0	0	1	0	0	NA	NA	NA	0.00072	0.0029	0.022	0.09	0.17	0.076	0.0091	0.0011	0.02	NA	NA	NA	4.3e-05	0.92	0	0.24	0.13
CWF19L2	STFAGSPERESIHILSVDEK	chr11	107326345	1	0	0	1	0	0	1	0	0	NA	NA	NA	0.0015	0.04	0.016	0.13	0.3	0.16	0.0022	0.00082	0.00041	NA	NA	NA	8.9e-19	0.51	0	0.058	0.048
CXADR	TQYNQVPSEDFERTPQSPTLPPAK	chr21	17512382	0	0	0	0	0	0	0	0	0	NA	NA	NA	0.026	0.0042	0.032	0.049	0.11	0.017	0.036	0.024	0.089	NA	NA	NA	0.0043	0.31	0.96	0.048	0.039
CXorf38	LDSQEPGRQTPDRK	chrX	40626921	1	0	0	1	0	0	1	0	0	NA	NA	NA	0.0023	0.021	0.036	0.037	0.13	0.05	0.016	0.069	0.0021	NA	NA	NA	1.5e-33	0.43	0.02	0.11	0.27
CXXC1	SSPQPLVATPSQHHQQQQQQIK	chr18	50282343	1	0	1	0	0	1	0	0	1	NA	NA	NA	0.0036	2.8e-05	0.021	0.0033	0.073	0.014	0.014	0.058	0.091	NA	NA	NA	1.8e-05	0.81	0	0.14	0.13
CXXC5	SAVVAAAAPASVADDTPPPERR	chr5	139647299	1	0	0	1	0	0	1	0	0	NA	NA	NA	0.0021	0.051	0.00067	0.023	0.079	0.045	0.012	0.025	0.013	NA	NA	NA	8.8e-09	0.28	0.079	0.58	0.35
CYB5A	AEQSDEAVK	chr18	74250847	0	0	0	0	0	0	0	0	0	NA	NA	NA	0.018	0.008	0.029	0.014	0.0088	0.0004	0.015	0.0013	0.011	NA	NA	NA	0.0012	0.17	0	0.15	0.14
CYB5R3	SNPIIRTVK	chr22	42617840	1	1	0	1	0	0	1	0	0	NA	NA	NA	0.016	0.069	0.043	0.051	0.098	0.11	0.0001	0.0029	0.0015	NA	NA	NA	0.046	0.9	0	0.067	0.058
CYBA	ERPQIGGTIK	chr16	88643283	0	1	0	0	0	0	0	0	0	NA	NA	NA	1.5e-05	0.073	0.022	0.0098	0.11	0.0013	4.2e-06	0.0003	0.00099	NA	NA	NA	9.3e-23	0.18	0	0.18	0.16
CYBRD1	GSMPAYSGNNMDK	chr2	171522247	0	0	0	0	0	0	0	0	0	NA	NA	NA	0.0075	0.0011	0.0047	0.02	0.0045	0.028	0.016	0.01	0.0011	NA	NA	NA	3.2e-05	0.9	0.079	0.13	0.13
CYCS	TGQAPGYSYTAANK	chr7	25120091	1	0	0	0	0	0	0	0	0	NA	NA	NA	0.00053	0.0074	0.0086	0.039	0.042	0.0069	0.00077	0.012	0.0028	NA	NA	NA	4.3e-35	0.91	0	0.25	0.13
CYFIP1	SGDGEGTPVEHVR	chr15	22867052	0	0	0	0	0	0	0	0	0	NA	NA	NA	0.0013	0.00072	0.00012	0.011	0.0018	0.047	3.7e-06	0.0098	0.022	NA	NA	NA	1.5e-22	0.75	0	0.048	0.038
CYGB	EVGWVQQVPNATTPPATLPSSGP	chr17	76527356	0	0	1	0	0	0	0	0	0	NA	NA	NA	0.054	0.04	0.0094	0.00032	0.0012	0.0038	0.074	0.089	0.0058	NA	NA	NA	0.00044	0.1	0.03	0.048	0.038
CYLD	SLTEISTDFDRSSPPLQPPPVNSLTTENR	chr16	50742050	1	0	0	1	0	0	1	0	0	NA	NA	NA	0.007	0.0073	0.0016	0.14	0.17	0.071	0.011	0.047	0.0073	NA	NA	NA	1.2e-15	0.02	0	0.17	0.15
CYS1	RRSPESLPAGPGAAALEGGTR	chr2	10056780	1	0	0	1	0	0	1	0	0	NA	NA	NA	0.0016	0.038	0.00058	0.078	0.053	0.09	0.00062	0.044	0.0093	NA	NA	NA	2.7e-27	0.3	0	0.067	0.087
DAB2	SSANDLLASDIFAPPVSEPSGQASPTGQPTALQPNPLDLFK	chr5	39371675	1	0	0	1	0	0	1	0	0	NA	NA	NA	0.00038	0.0065	0.0013	0.044	0.1	0.12	0.00011	0.00044	0.0025	NA	NA	NA	1.1e-14	0.59	0	0.25	0.11
DAG1	NMTPYRSPPPYVPP	chr3	49468703	1	0	0	0	0	0	0	0	0	NA	NA	NA	0.0086	0.0014	0.0082	0.0013	0.23	0.0041	6.7e-05	0.0044	0.00043	NA	NA	NA	2.3e-21	0.86	0	0.87	0.92
DAGLB	WSPAYSFSSDSPLDSSPK	chr7	6409126	1	0	0	0	0	0	0	0	0	NA	NA	NA	0.0081	8.3e-05	0.004	0.015	0.17	0.036	0.044	0.0062	0.027	NA	NA	NA	2.6e-21	0.11	0	0.26	0.15
DAP	EEKDKDDQEWESPSPPKPTVFISGVIAR	chr5	10679230	1	0	0	1	0	0	1	0	0	NA	NA	NA	0.0067	0.002	7.5e-05	0.049	0.038	0.024	0.0065	0.011	0.017	NA	NA	NA	4.2e-17	0.9	0	0.25	0.14
DAPK1	KASAVNMEK	chr9	87497228	0	0	0	0	0	0	0	0	0	NA	NA	NA	0.0055	0.025	1.5e-05	0.0053	0.046	0.025	0.0015	0.014	0.0033	NA	NA	NA	5.5e-17	0.61	0	0.17	0.16
DAPK2	RESVVNLENFRK	chr15	63907036	1	0	0	1	0	0	1	0	0	NA	NA	NA	0.034	0.049	0.033	0.027	0.16	0.026	0.021	0.0051	0.0029	NA	NA	NA	4.2e-15	0.65	0.24	0.058	0.029
DAPK3	SHSSLPPNNSYADFER	chr19	3958453	0	0	0	0	0	0	0	0	0	NA	NA	NA	0.0032	0.007	0.013	0.0028	0.055	0.0072	0.037	0.0061	0.00063	NA	NA	NA	0.015	0.9	0	0.019	0.048
DARS	NNAYLAQSPQLYK	chr2	135906677	1	0	0	1	0	0	1	0	0	NA	NA	NA	0.024	0.0095	0.035	0.17	0.27	0.014	3.2e-05	1.1e-08	0.0015	NA	NA	NA	2.3e-17	0.82	0	0.077	0.11
DARS2	FYSLPQSPQQFK	chr1	173824568	1	0	0	0	0	0	0	0	0	NA	NA	NA	0.066	0.0015	9.5e-05	0.0024	0.13	0.037	0.0026	0.014	0.0012	NA	NA	NA	1.5e-11	0.87	0	0.077	0.11
DAXX	LNLAPAATTSNEPSGNNPPTHLSLDPTNAENTASQSPR	chr6	33318558	1	0	0	1	0	0	1	0	0	NA	NA	NA	0.011	0.014	0.045	0.025	0.11	0.088	0.0011	0.0076	0.002	NA	NA	NA	1.4e-09	0.92	0	0.087	0.087
DBI	TKPSDEEMLFIYGHYK	chr2	119366921	0	0	0	0	0	0	0	0	0	NA	NA	NA	0.012	0.019	0.046	0.026	0.021	0.004	0.038	0.014	0.011	NA	NA	NA	5.4e-23	0.9	0	0.067	0.087
DBNL	AMSTTSISSPQPGK	chr7	44044640	1	0	0	1	0	0	1	0	0	NA	NA	NA	0.0045	3.7e-06	0.057	0.25	0.2	0.03	0.016	0.00039	0.0042	NA	NA	NA	3.8e-29	0.098	0	0.26	0.14
DBR1	RLSDEHEPEQRK	chr3	138161012	1	0	0	1	0	0	1	0	0	NA	NA	NA	0.0067	0.0036	0.0001	0.25	0.32	8.2e-06	9.5e-05	0.00095	0.018	NA	NA	NA	0.069	0.88	0	0.18	0.24
DCAF10	RPGAPSLSPAPR	chr9	37800502	1	0	0	1	0	0	1	0	0	NA	NA	NA	0.0011	0.057	0.093	0.037	0.38	0.12	0.01	0.0022	0.0053	NA	NA	NA	2.1e-08	0.85	0	0.15	0.13
DCAF11	SEEEEEEDEDVDLAQALLDSEEENDRAWDGR	chr14	24114195	1	0	0	1	0	0	1	0	0	NA	NA	NA	0.0017	0.0071	0.027	0.086	0.051	0.036	3.5e-05	0.00069	3.9e-06	NA	NA	NA	0.00068	0.75	0	0.28	0.29
DCAF5	STSTLEIQPSRASPTSDIESVERK	chr14	69050881	1	0	0	1	0	0	1	0	0	NA	NA	NA	0.0057	0.031	0.044	0.15	0.24	0.24	0.018	0.0018	0.0068	NA	NA	NA	2.7e-17	0.44	0	0.38	0.36
DCAF6	ERDGEQSPNVSLMQR	chr1	167935783	1	0	0	1	0	0	1	0	0	NA	NA	NA	0.0026	0.01	0.078	0.039	0.099	0.036	1.9e-07	0.0073	0.00054	NA	NA	NA	0.048	0.66	0	0.067	0.096
DCAF8	TSTESRGTDTESSGEDK	chr1	160215715	0	0	0	0	0	0	0	0	0	NA	NA	NA	0.00017	1.6e-05	0.12	0.093	0.2	0.00053	0.01	0.00041	0.0089	NA	NA	NA	1.6e-18	0.8	0	0.067	0.096
DCDC2	LKNSQETIPNSDEGIFK	chr6	24171756	1	0	0	1	0	0	1	0	0	NA	NA	NA	0.026	0.034	0.034	0.072	0.049	0.085	3.1e-06	0.014	9e-05	NA	NA	NA	8e-07	0.78	0.0099	0.087	0.087
DCHS1	GGSLDPSHSSGRGSAEAAEDDEIR	chr11	6621323	0	0	0	0	0	0	0	0	0	NA	NA	NA	2.4e-05	0.0023	0.066	0.0046	0.00083	0.0062	0.021	0.0033	0.0016	NA	NA	NA	9.1e-12	0.043	0.04	0.038	0.058
DCK	WCNVQSTQDEFEELTMSQK	chr4	70992538	0	0	0	0	0	0	0	0	0	NA	NA	NA	0.00065	0.0015	0.006	0.047	0.049	0.00069	0.01	0.036	1.4e-05	NA	NA	NA	5.1e-21	0.46	0	0.087	0.067
DCLK1	DLYRPLSSDDLDSVGDSV	chr13	35768652	0	0	0	0	0	0	0	0	0	NA	NA	NA	0.014	0.00096	5.6e-05	0.0029	0.0021	0.015	0.035	0.0046	0.061	NA	NA	NA	1.5e-23	0.68	0.0099	0.096	0.087
DCLK2	QNSTTTGVSVIMNTALDK	chr4	150078274	1	0	0	0	0	0	0	0	0	NA	NA	NA	0.007	0.0015	0.055	0.031	0.024	0.0069	0.04	0.0084	0.023	NA	NA	NA	1.6e-07	0.29	0	0.096	0.067
DCP1A	DKQSPSQANGCSDHRPIDILEMLSR	chr3	53283428	1	0	0	1	0	0	1	0	0	NA	NA	NA	0.05	0.031	0.031	0.045	0.46	0.12	0.021	0.0028	0.00012	NA	NA	NA	3.1e-05	0.76	0	0.86	0.9
DCP1B	IPQPNQTLDPEPQHLSLTALFGK	chr12	1946054	1	0	0	1	0	0	1	0	0	NA	NA	NA	0.0079	0.023	0.033	0.0071	0.023	0.052	0.014	0.0017	0.013	NA	NA	NA	2.9e-12	0.4	0	0.096	0.067
DCP2	RFGDSSDSDNGFSSTGSTPAKPTVEK	chr5	112976702	1	0	0	1	0	0	1	0	0	NA	NA	NA	0.019	0.032	5.1e-11	0.055	0.045	0.074	0.02	0.00058	0.0054	NA	NA	NA	0.0025	0.92	0	0.41	0.21
DCPS	ELDVEEAHAASTEEK	chr11	126303752	1	0	0	1	0	0	1	0	0	NA	NA	NA	0.00062	0.0053	0.07	0.17	0.16	0.09	0.038	0.00048	8.4e-05	NA	NA	NA	0.00054	0.81	0	0.048	0.058
DCTN1	SPSAQLMEQVAQLK	chr2	74361154	1	0	0	1	0	0	1	0	0	NA	NA	NA	0.013	0.021	0.00057	0.066	0.32	0.14	0.0027	0.0085	0.00076	NA	NA	NA	0.1	0.61	0	0.077	0.11
DCTN2	RTGYESGEYEMLGEGLGVK	chr12	57530102	0	0	0	0	0	0	0	0	0	NA	NA	NA	0.019	0.0013	0.057	0.033	0.14	0.045	0.02	0.11	0.036	NA	NA	NA	2.6e-10	0.73	0	0.096	0.058
DCTN4	AGASISTLAGLSLK	chr5	150708440	0	0	0	0	0	0	0	0	0	NA	NA	NA	0.0058	0.0018	0.011	0.11	0.26	0.0032	0.012	0.0036	0.017	NA	NA	NA	2.1e-15	0.78	0	0.59	0.36
DCTPP1	TDGEPGPQGWSPR	chr16	30423619	1	1	0	1	0	0	1	0	0	NA	NA	NA	0.0063	0.049	0.011	0.03	0.04	0.016	0.024	0.0016	0.012	NA	NA	NA	1.5e-22	0.4	0	0.15	0.11
DCUN1D4	RRPASGDDLSAK	chr4	51843000	0	0	0	0	0	0	0	0	0	NA	NA	NA	0.0017	0.0062	0.024	0.0029	0.0018	0.0017	0.0097	0.046	0.01	NA	NA	NA	5.3e-12	0.67	0	0.077	0.049
DCUN1D5	LISGEEHFSSK	chr11	103062076	1	0	0	0	0	0	0	0	0	NA	NA	NA	0.0023	0.00073	0.028	0.02	0.058	1.4e-05	2.4e-06	0.025	0.0028	NA	NA	NA	6.8e-12	0.54	0	0.048	0.058
DCXR	AVTNHSVYCSTK	chr17	82035136	0	1	0	0	1	0	0	1	0	NA	NA	NA	0.072	0.027	0.078	0.0019	0.00015	0.022	0.004	0.0067	0.0081	NA	NA	NA	2.2e-24	0.47	0	0.048	0.067
DDAH1	DHMLIPVSMSELEK	chr1	85318481	0	0	0	0	0	0	0	0	0	NA	NA	NA	0.011	0.012	0.012	0.021	0.056	0.00041	0.0021	0.00028	0.00078	NA	NA	NA	1.2e-27	0.074	0	0.058	0.048
DDAH2	AGAGLSSLCLVLSTRPHS	chr6	31727038	1	0	0	1	0	0	1	0	0	NA	NA	NA	0.023	0.0004	0.029	0.054	0.038	0.058	0.062	0.092	0.016	NA	NA	NA	2.7e-25	0.67	0	0.087	0.068
DDB2	SPLELEPEAK	chr11	47214465	1	0	0	1	0	0	1	0	0	NA	NA	NA	0.016	0.019	0.023	0.03	0.041	0.057	0.0034	0.011	0.0051	NA	NA	NA	6.3e-41	0.33	0	0.038	0.058
DDHD1	KPVASPSATTVGTQTLPHSSSGFLDSALELDHR	chr14	53036745	1	0	0	1	0	0	1	0	0	NA	NA	NA	0.015	0.046	0.012	0.046	0.1	0.061	0.00023	0.0015	0.00013	NA	NA	NA	4e-16	0.23	0	0.34	0.32
DDI2	QRQPPGTQQSHSSPGEITSSPQGLDNPALLR	chr1	15617500	0	0	0	0	0	0	0	0	0	NA	NA	NA	0.028	0.021	0.0016	1.3e-05	0.16	0.013	0.058	8.3e-05	0.039	NA	NA	NA	4.6e-08	0.91	0	0.067	0.12
DDN	TLPEVGNSSPEEDGK	chr12	48995149	0	0	0	0	0	0	0	0	0	NA	NA	NA	0.00055	0.0012	0.027	0.023	0.00012	0.035	0.00067	0.003	0.0047	NA	NA	NA	1.4e-29	0.66	0	0.096	0.058
DDRGK1	RLESQREAEWK	chr20	3190350	1	0	0	1	0	0	1	0	0	NA	NA	NA	0.012	0.017	0.047	0.007	0.21	0.11	0.0073	0.0092	0.0036	NA	NA	NA	3.5e-06	0.73	0	0.087	0.048
DDX1	DNTRPGANSPEMWSEAIK	chr2	15591178	1	0	0	0	0	0	0	0	0	NA	NA	NA	0.036	0.011	0.019	0.01	0.18	0.00022	0.012	0.099	0.00026	NA	NA	NA	5.3e-17	0.21	0	0.067	0.096
DDX10	APSLTNDEVEEFR	chr11	108665025	0	0	0	0	0	0	0	0	0	NA	NA	NA	0.013	0.022	0.029	0.0059	0.077	0.0052	0.012	0.0012	0.0025	NA	NA	NA	2.6e-10	0.91	0	0.058	0.048
DDX17	SSQSSSQQFSGIGR	chr22	38483440	0	0	0	0	0	0	0	0	0	NA	NA	NA	0.0004	0.025	0.009	0.013	0.19	0.013	0.0047	0.0013	0.041	NA	NA	NA	5.5e-05	0.61	0	0.058	0.058
DDX20	SYLEGSSDNQLK	chr1	111755245	1	0	0	1	0	0	1	0	0	NA	NA	NA	0.017	0.0018	0.027	0.095	0.15	0.13	0.018	0.017	0.0059	NA	NA	NA	2.6e-05	0.64	0	0.048	0.048
DDX21	LRSDAGLESDTAMK	chr10	68956128	1	0	0	1	0	0	1	0	0	NA	NA	NA	0.011	1.8e-05	0.09	0.044	0.07	0.097	0.058	0.0072	0.032	NA	NA	NA	1.1e-05	0.13	0	0.087	0.096
DDX24	AQAVSEEEEEEEGK	chr14	94048291	1	0	0	1	0	0	1	0	0	NA	NA	NA	0.052	0.018	0.035	0.13	0.15	0.12	0.0023	0.012	0.0096	NA	NA	NA	2.4e-11	0.92	0	0.38	0.35
DDX39A	AEQDVENDLLDYDEEEEPQAPQESTPAPPKK	chr19	14408819	1	0	0	1	0	0	1	0	0	NA	NA	NA	0.033	0.018	0.023	0.14	0.11	0.00082	0.0027	0.0014	0.013	NA	NA	NA	2.8e-06	0.58	0	0.0096	0.039
DDX3X	SSFFSDRGSGSRGR	chrX	41333284	1	0	0	0	0	0	0	0	0	NA	NA	NA	0.0007	0.00029	0.015	0.045	0.052	0.00012	0.0074	0.049	0.03	NA	NA	NA	1.9e-06	0.2	0.0099	0.11	0.28
DDX41	TDEVPAGGSRSEAEDEDDEDYVPYVPLR	chr5	177511577	1	0	0	1	0	0	1	0	0	NA	NA	NA	0.00031	0.00027	0.034	0.15	0.19	0.01	0.00041	0.017	0.0048	NA	NA	NA	0.00051	0.76	0	0.6	0.38
DDX42	YMAENPTAGVVQEEEEDNLEYDSDGNPIAPTKK	chr17	63773603	1	0	0	1	0	0	1	0	0	NA	NA	NA	3.7e-05	0.00046	0.048	0.15	0.13	0.094	0.029	0.066	0.093	NA	NA	NA	4.4e-05	0.77	0	0.038	0.038
DDX46	KWSLEDDDDDEDDPAEAEK	chr5	134758771	1	0	0	0	0	0	0	0	0	NA	NA	NA	0.0062	0.038	0.0021	0.007	0.064	0.018	0.0044	0.029	0.11	NA	NA	NA	4.6e-22	0.86	0	0.56	0.33
DDX47	AAPEEHDSPTEASQPIVEEEETK	chr12	12813316	1	0	0	1	0	0	1	0	0	NA	NA	NA	0.0056	8.7e-05	0.014	0.043	0.077	0.01	0.0044	0.0086	0.002	NA	NA	NA	4.5e-15	0.22	0	0.096	0.077
DDX5	LLQLVEDRGSGR	chr17	64499616	0	0	0	0	0	0	0	0	0	NA	NA	NA	0.0074	0.012	0.011	0.0058	0.00049	0.0044	0.026	0.02	0.066	NA	NA	NA	0.00042	0.41	0	0.038	0.038
DDX50	HHYDSDEKSETRENGVTDDLDAPK	chr10	68901278	1	0	0	1	0	0	1	0	0	NA	NA	NA	0.00062	0.064	0.0027	0.087	0.069	0.046	0.00048	0.0023	0.0026	NA	NA	NA	0.038	0.88	0	0.087	0.096
DDX51	RVNDAEPGSPEAPQGK	chr12	132136594	1	0	0	0	0	0	0	0	0	NA	NA	NA	2.3e-07	0.015	0.013	0.011	0.09	0.012	0.053	0.03	7.8e-05	NA	NA	NA	0.0003	0.87	0	0.096	0.058
DDX54	GAASQARGSDSEDGEFEIQAEDDAR	chr12	113157174	1	0	0	1	0	0	1	0	0	NA	NA	NA	0.0097	0.017	0.02	0.035	0.15	0.0056	0.019	0.001	0.05	NA	NA	NA	6.7e-23	0.83	0	0.096	0.058
DDX55	TVDLGISDLEDDC	chr12	123602077	0	0	0	0	0	0	0	0	0	NA	NA	NA	0.00032	0.011	0.08	0.041	0.18	0.032	0.05	0.0048	0.0057	NA	NA	NA	0.0016	0.85	0	0.096	0.058
DDX59	ADSEPESPLNASYVYK	chr1	200623896	1	0	0	1	0	0	1	0	0	NA	NA	NA	0.012	0.0054	0.025	0.21	0.26	0.17	0.0039	0.0075	0.011	NA	NA	NA	0.031	0.7	0	0.087	0.12
DECR2	GLPDFASFSAKL	chr16	401826	1	0	0	1	0	0	1	0	0	NA	NA	NA	0.00096	0.011	3.6e-05	0.055	0.043	0.0044	0.0073	0.042	0.0004	NA	NA	NA	1.4e-07	0.51	0.079	0.15	0.12
DEF8	KQSLFQEPGPDVEA	chr16	89947925	1	0	0	1	0	0	1	0	0	NA	NA	NA	0.1	0.027	0.0047	0.11	0.11	0.12	0.048	0.0032	0.00017	NA	NA	NA	1.6e-24	0.77	0.99	0.19	0.15
DEK	KESESEDSSDDEPLIK	chr6	18223868	0	0	0	0	0	0	0	0	0	NA	NA	NA	0.0017	0.017	0.0019	0.01	0.12	0.0026	0.01	0.13	0.022	NA	NA	NA	8.2e-06	0.85	0	0.087	0.077
DENND1B	RVSSSGLTDSLFILK	chr1	197504748	0	1	0	0	1	0	0	1	0	NA	NA	NA	0.1	0.17	0.00056	0.0017	0.043	0.0009	0.0058	0.00069	0.0075	NA	NA	NA	0.048	0.74	0	0.087	0.12
DENND3	LTDTAGCRGSSAVLNVTPK	chr8	141117278	0	0	0	0	0	0	0	0	0	NA	NA	NA	0.0043	0.026	0.016	0.022	0.012	0.031	0.0069	0.0075	0.0045	NA	NA	NA	8.4e-30	0.79	0	0.12	0.087
DENND4A	RHKSDNETNLQQQVVWGNR	chr15	65658046	1	0	0	0	0	0	0	0	0	NA	NA	NA	0.023	0.025	0.0093	0.012	0.066	0.0069	0.021	0.0012	0.056	NA	NA	NA	3.2e-28	0.42	0	0.058	0.038
DENND4B	SAPSSPAPR	chr1	153929501	0	1	0	0	0	0	0	0	0	NA	NA	NA	0.0057	0.16	0.026	0.0018	0.013	0.0047	0.0004	0.0032	0.03	NA	NA	NA	1.6e-08	0.58	0	0.058	0.096
DENND5B	RLSITSLTGK	chr12	31382223	1	0	0	1	0	0	1	0	0	NA	NA	NA	0.0055	0.0013	0.0093	0.00068	0.22	0.076	0.00072	0.03	0.041	NA	NA	NA	6.3e-08	0.76	0	0.096	0.096
DENR	QEAGISEGQGTAGEEEEK	chr12	122752774	1	0	0	1	0	0	1	0	0	NA	NA	NA	0.0091	0.0026	0.038	0.045	0.14	2.6e-07	0.0048	0.011	0.031	NA	NA	NA	4.6e-22	0.83	0	0.096	0.058
DEPDC5	FHVGSAESMLHVRPGGYTPQR	chr22	31753867	1	0	0	1	0	0	1	0	0	NA	NA	NA	0.0033	0.0018	4.2e-06	0.025	0.13	0.016	0.0043	0.01	0.025	NA	NA	NA	0.044	0.63	0	0.058	0.048
DEPTOR	STSFMSVSPSK	chr8	119873717	1	1	0	1	0	0	1	0	0	NA	NA	NA	0.012	0.11	0.025	0.053	0.3	0.13	0.0073	0.0012	0.0031	NA	NA	NA	0.0059	0.82	0	0.11	0.096
DERL1	NFLSTPQFLYR	chr8	123013164	1	0	0	1	0	0	1	0	0	NA	NA	NA	0.01	0.071	0.009	0.27	0.42	0.059	0.011	0.0095	0.025	NA	NA	NA	0.064	0.1	0	0.11	0.11
DES	TPSSYGAGELLDFSLADAVNQEFLTTR	chr2	219418377	0	0	0	0	0	0	0	0	0	NA	NA	NA	7.2e-05	0.00041	0.0097	0.014	0.0011	0.011	0.0078	0.0071	0.0009	NA	NA	NA	2.7e-14	0.66	0.45	0.13	0.15
DFFA	ASPPGDLQNPK	chr1	10456522	1	1	0	1	1	0	1	1	0	NA	NA	NA	0.023	0.07	0.068	0.14	0.24	0.095	0.0034	1.7e-05	0.00053	NA	NA	NA	2.4e-06	0.83	0	0.067	0.12
DGAT1	TGSRPSSHGGGGPAAAEEEVRDAAAGPDVGAAGDAPAPAPNK	chr8	144314584	0	0	0	0	0	0	0	0	0	NA	NA	NA	0.016	0.049	0.0022	0.015	0.21	3.3e-05	0.048	0.011	0.032	NA	NA	NA	3e-08	0.62	0	0.11	0.087
DGCR8	AECGLLLSPVSGDVHACPFGGSVGDGVGIGGESADK	chr22	20080232	1	0	0	0	0	0	0	0	0	NA	NA	NA	0.0015	0.011	0.019	0.0005	0.1	0.02	0.002	0.0076	0.024	NA	NA	NA	0.0091	0.42	1	0.058	0.067
DGKH	ASYGHSQTDSVPGPAVAASK	chr13	42040036	0	0	1	0	0	1	0	0	1	NA	NA	NA	0.016	0.0047	0.035	0.00094	0.042	0.01	0.068	0.031	0.091	NA	NA	NA	2.3e-21	0.015	0	0.096	0.11
DGKZ	RRSSTVPPSCNPR	chr11	46332905	0	0	0	0	0	0	0	0	0	NA	NA	NA	0.00021	0.033	0.11	0.0075	0.04	0.0042	0.027	0.0041	0.013	NA	NA	NA	1e-16	0.77	0.22	0.038	0.058
DHCR7	SLDGVTNDR	chr11	71428193	1	0	0	0	0	0	0	0	0	NA	NA	NA	0.0014	0.00083	0.022	0.0025	0.099	0.00025	0.0098	0.0055	0.00036	NA	NA	NA	1.7e-10	0.72	0	0.019	0.038
DHRS11	ATCISPGVVETQFAFK	chr17	36591798	0	0	0	0	0	0	0	0	0	NA	NA	NA	0.0071	0.0046	0.0029	0.014	0.002	7.8e-06	0.01	0.026	0.0006	NA	NA	NA	1.5e-44	0.44	0	0.0096	0.0097
DHRS3	SQHINTLGQFWTTK	chr1	12567910	0	0	0	0	0	0	0	0	0	NA	NA	NA	0.006	0.028	0.018	0.00019	0.023	0.0011	0.00042	0.0014	0.026	NA	NA	NA	2.3e-08	0.47	0	0.067	0.12
DHX16	QQTEKPESEDEWER	chr6	30653119	1	0	0	1	0	0	1	0	0	NA	NA	NA	0.0026	0.0024	0.029	0.064	0.16	0.12	0.0037	0.0089	0.0041	NA	NA	NA	3.2e-16	0.72	0	0.096	0.088
DHX29	FQSPQIQATISPPLQPK	chr5	55256245	1	0	0	1	0	0	1	0	0	NA	NA	NA	0.0031	0.024	0.0052	0.26	0.26	0.17	0.019	0.028	0.028	NA	NA	NA	3.1e-07	0.88	0	0.25	0.13
DHX30	GSSFEMTDDDSAIR	chr3	47802909	1	0	0	1	0	0	1	0	0	NA	NA	NA	0.0081	0.0053	0.025	0.29	0.26	0.02	0.00083	0.00031	0.015	NA	NA	NA	2.4e-05	0.76	0	0.87	0.89
DHX34	LQEEQDGGSSDEDRAGPAPPGASDGVDIQDVK	chr19	47349281	1	0	0	1	0	0	1	0	0	NA	NA	NA	0.0017	0.0072	0.00064	0.00016	0.19	0.1	9.8e-05	0.059	0.0054	NA	NA	NA	0.067	0.9	0	0.019	0.029
DHX36	NRSYIDRDSEYLLQENEPDGTLDQK	chr3	154272546	1	0	0	1	0	0	1	0	0	NA	NA	NA	0.0028	0.015	0.008	0.24	0.31	0.032	0.0024	0.01	0.03	NA	NA	NA	2.2e-06	0.16	0	0.17	0.22
DHX38	RSPLGSVR	chr16	72093562	1	0	0	1	0	0	1	0	0	NA	NA	NA	0.0013	0.00016	0.0033	0.13	0.3	0.14	2.4e-05	0.0039	0.0047	NA	NA	NA	1.3e-18	0.86	0	0.18	0.15
DHX57	DLQEQDADAGSERGLSGEEEDDEPDCCNDER	chr2	38797729	1	0	0	1	0	0	1	0	0	NA	NA	NA	0.00045	0.00064	0.018	0.057	0.29	7.8e-05	0.0031	0.00013	0.031	NA	NA	NA	0.00016	0.9	0	0.067	0.096
DHX8	QSMDMSPIK	chr17	43483865	1	0	0	1	0	0	0	0	0	NA	NA	NA	0.00014	0.042	0.01	0.014	0.092	0.013	9.5e-05	0.00065	0.0058	NA	NA	NA	6.7e-08	0.75	0	0.0096	0.019
DHX9	YQILPLHSQIPR	chr1	182839369	0	0	0	0	0	0	0	0	0	NA	NA	NA	0.00021	0.11	0.13	0.033	0.083	0.00077	0.0014	0.021	0.0074	NA	NA	NA	3.4e-31	0.77	0	0.077	0.11
DIAPH1	KGRSPDELPSAGGDGGK	chr5	141515016	1	0	0	1	0	0	1	0	0	NA	NA	NA	0.00015	0.007	0.00023	0.24	0.16	0.18	0.013	0.051	0.0034	NA	NA	NA	8.1e-26	0.3	0	0.58	0.36
DICER1	KISLSPFSTTDSAYEWK	chr14	95086228	1	0	0	1	0	0	1	0	0	NA	NA	NA	0.0028	0.001	0.033	0.034	0.11	0.052	0.014	0.022	1.6e-06	NA	NA	NA	0.03	0.75	0	0.37	0.34
DIDO1	REGAGDAEADPLEPPPPQQQLGLSLRR	chr20	62877738	1	0	0	1	0	0	1	0	0	NA	NA	NA	0.0062	0.001	3.7e-05	1.2e-05	0.35	0.15	0.015	0.049	0.013	NA	NA	NA	0.12	0.65	0	0.087	0.038
DIP2A	FRSDVHTEAVQAALAK	chr21	46458899	1	0	1	0	0	1	0	0	0	NA	NA	NA	0.02	0.037	0.0049	0.0073	0.1	0.00024	0.011	0.088	0.0018	NA	NA	NA	1.2e-06	0.89	0	0.048	0.029
DIP2B	STFVQSPADACTPPDTSSASEDEGSLRR	chr12	50504985	1	0	0	1	0	0	1	0	0	NA	NA	NA	4.1e-05	0.00013	0.00032	0.052	0.11	0.026	0.013	0.045	0.016	NA	NA	NA	4e-20	0.47	0	0.096	0.058
DIP2C	YRSDVHTEAVQAALAK	chr10	274190	1	0	0	1	0	0	1	0	0	NA	NA	NA	0.0077	0.0044	0.014	0.078	0.041	0.082	0.026	0.00014	0.00011	NA	NA	NA	6e-10	0.86	0.0099	0.048	0.067
DIS3L2	RPGTQGHLGPEKEEEESDGEPEDSSTS	chr2	231961245	1	0	0	1	0	0	1	0	0	NA	NA	NA	0.0031	0.051	0.034	0.27	0.26	0.093	0.0088	0.0093	0.0057	NA	NA	NA	0.11	0.86	0	0.15	0.17
DISC1	GLLVRSPVSK	chr1	231626815	0	0	0	0	0	0	0	0	0	NA	NA	NA	0.084	0.027	0.044	0.04	0.00015	0.0096	0.016	0.0031	0.0016	NA	NA	NA	5.2e-09	0.69	0	0.077	0.12
DKC1	KRESESESDETPPAAPQLIK	chrX	154762742	1	0	0	0	0	0	0	0	0	NA	NA	NA	0.048	0.014	0.081	0.048	0.076	0.012	0.0011	0.034	4.5e-06	NA	NA	NA	1.8e-06	0.46	0.27	0.14	0.35
DLD	IDVSIEAASGGK	chr7	107890970	1	0	0	1	0	0	1	0	0	NA	NA	NA	4.6e-06	0.019	0.0055	0.16	0.26	0.059	0.0087	0.023	0.0026	NA	NA	NA	0.00052	0.82	0	0.27	0.16
DLG1	HVTSNASDSESSYR	chr3	197042560	1	0	0	1	0	0	1	0	0	NA	NA	NA	0.00037	0.00068	0.0018	0.087	0.13	0.071	8.5e-05	0.0009	0.0056	NA	NA	NA	9.1e-19	0.5	0	0.19	0.25
DLG3	TGMIESNRSIK	chrX	70444861	0	0	0	0	0	0	0	0	0	NA	NA	NA	0.032	0.047	0.013	0.04	1.6e-05	0.033	0.00012	0.032	0.00043	NA	NA	NA	8.7e-12	0.75	0.28	0.12	0.42
DLG5	HNGSSEILNK	chr10	77790791	1	0	0	1	0	0	1	0	0	NA	NA	NA	0.0079	0.012	0.036	0.043	0.0087	0.11	0.046	0.25	0.0088	NA	NA	NA	2.8e-18	0.27	0	0.087	0.096
DLGAP4	ANSWQLVETPEK	chr20	36306336	1	0	0	1	0	0	1	0	0	NA	NA	NA	0.00039	0.0045	0.0056	0.099	0.22	0.19	0.0095	0.0047	0.011	NA	NA	NA	1.5e-33	0.68	0.0099	0.077	0.019
DMAP1	AGVLGGPATPASGPGPASAEPAVTEPGLGPDPK	chr1	44213455	0	0	0	0	0	0	0	0	0	NA	NA	NA	8.2e-05	0.0053	0.0051	0.00019	0.055	0.0015	0.00066	0.00041	0.0017	NA	NA	NA	7.1e-16	0.63	0	0.029	0.048
DMD	VNGTTVSSPSTSLQR	chrX	31097677	0	0	0	0	0	0	0	0	0	NA	NA	NA	0.03	0.023	0.013	0.024	0.0016	0.048	0.0014	0.00016	0.094	NA	NA	NA	5.1e-12	0.85	0	0.11	0.26
DMGDH	LTSEDLSDDVFK	chr5	78997606	1	0	0	0	0	0	0	0	0	NA	NA	NA	0.00037	0.0051	0.00061	0.022	0.044	0.0028	0.0032	0.039	0.023	NA	NA	NA	9.8e-08	0.81	0	0.26	0.14
DMWD	TRTLPGTPGTTPPAASSSR	chr19	45782947	0	0	0	0	0	0	0	0	0	NA	NA	NA	0.0098	0.033	0.0018	0.021	0.0025	0.015	0.021	0.031	0.13	NA	NA	NA	0.041	0.58	0	0.019	0.029
DMXL1	QEPVITDSYSGSTPSITSLIK	chr5	119037772	1	0	0	1	0	0	1	0	0	NA	NA	NA	1.5e-06	0.00069	0.0053	0.17	0.29	0.14	0.00034	0.00062	0.011	NA	NA	NA	2.2e-16	0.86	0	0.45	0.25
DMXL2	VGSVLDSRVSVDSNLFVYSK	chr15	51447711	1	0	0	1	0	0	1	0	0	NA	NA	NA	0.00017	0.00066	0.014	0.027	0.0059	0.088	0.00013	0.0075	0.0045	NA	NA	NA	0.00038	0.39	0	0.058	0.038
DNAJA1	VNFPENGFLSPDKLSLLEK	chr9	33025211	1	0	0	1	0	0	1	0	0	NA	NA	NA	0.0057	0.00037	0.0028	0.13	0.09	0.099	0.018	0.0059	0.034	NA	NA	NA	0.077	0.79	0	0.15	0.13
DNAJA2	REAYNDSSDEESSSHHGPGVQCAHQ	chr16	46955362	1	0	0	1	0	0	1	0	0	NA	NA	NA	0.016	0.012	0.01	0.19	0.29	0.2	0.00088	0.006	0.001	NA	NA	NA	0.11	0.88	0	0.17	0.15
DNAJA3	INSYGYGDHYIHIK	chr16	4425805	0	0	0	0	0	0	0	0	0	NA	NA	NA	0.00015	0.0054	0.0028	0.062	0.18	0.012	0.0034	0.011	0.00035	NA	NA	NA	1.8e-12	0.84	0	0.15	0.13
DNAJA4	EGGSGSPSFSSPMDIFDMFFGGGGR	chr15	78264086	1	0	1	1	0	1	1	0	1	NA	NA	NA	0.002	0.012	7.3e-06	0.027	0.13	0.017	0.096	0.078	0.12	NA	NA	NA	3.6e-08	0.38	1	0.058	0.029
DNAJB2	SGGTQVQQTPASCPLDSDLSEDEDLQLAMAYSLSEMEAAGK	chr2	219279267	1	0	0	1	0	0	1	0	0	NA	NA	NA	0.034	0.043	0.0029	0.16	0.2	0.06	0.005	0.001	0.0036	NA	NA	NA	0.00034	0.89	0	0.13	0.15
DNAJB6	RGQNALPAQPAGLRPPKPPRPASLLR	chr7	157335381	1	0	0	1	0	0	1	0	0	NA	NA	NA	0.0081	0.0017	0.064	0.17	0.11	0.046	0.00042	0.02	0.0029	NA	NA	NA	0.0009	0.67	0	0.27	0.15
DNAJB9	GSGSSFEQSFNFNFDDLFK	chr7	108569568	0	0	0	0	0	0	0	0	0	NA	NA	NA	0.016	0.0089	0.0032	0.0027	0.00084	0.02	0.0058	0.0011	0.00039	NA	NA	NA	1.3e-20	0.91	0	0.27	0.15
DNAJC1	EDAEGVAAEEEQEGDSGEQETGATDARPR	chr10	21756537	1	0	0	1	0	0	1	0	0	NA	NA	NA	0.012	0.0049	0.059	0.12	0.047	0.15	0.003	0.0036	0.0057	NA	NA	NA	0.0091	0.89	0	0.058	0.078
DNAJC17	QAQAQESEEEEESR	chr15	40765155	1	0	0	1	0	0	1	0	0	NA	NA	NA	7.9e-05	0.0035	0.014	0.03	0.15	0.004	0.0052	0.016	0.0043	NA	NA	NA	3.5e-16	0.79	0	0.058	0.038
DNAJC2	NASASFQELEDKK	chr7	103312474	1	0	0	1	0	0	1	0	0	NA	NA	NA	0.0035	0.00087	0.00035	0.25	0.46	0.21	0.0002	0.00022	0.0065	NA	NA	NA	4e-07	0.81	0	0.27	0.16
DNAJC21	EFGDGSDENEMEEHELK	chr5	34929559	1	0	0	1	0	0	1	0	0	NA	NA	NA	0.0034	0.018	0.017	0.16	0.14	0.097	0.02	0.008	0.012	NA	NA	NA	7.4e-12	0.26	0	0.25	0.13
DNAJC30	TYSQGDCSYSR	chr7	73680969	1	0	0	0	0	0	0	0	0	NA	NA	NA	0.0016	0.0067	0.12	0.011	0.16	0.08	9.7e-10	0.0018	0.0049	NA	NA	NA	2.7e-08	0.69	0	0.28	0.17
DNAJC5	QRSLSTSGESLYHVLGLDK	chr20	63895182	1	0	0	1	0	0	1	0	0	NA	NA	NA	0.013	0.038	0.016	0.16	0.17	0.21	0.00077	0.017	0.004	NA	NA	NA	0.0004	0.23	1	0.087	0.048
DNAJC6	SATSTSASPTLR	chr1	65248219	1	0	0	0	0	0	0	0	0	NA	NA	NA	0.017	0.0059	0.059	0.014	0.03	0.025	0.0052	0.0072	0.00018	NA	NA	NA	9.7e-26	0.82	0.05	0.029	0.038
DNAJC8	RDSVLTSK	chr1	28199456	1	0	0	1	0	0	1	0	0	NA	NA	NA	0.01	2e-06	0.0015	0.14	0.19	0.016	0.0075	0.026	0.0061	NA	NA	NA	0.0092	0.88	0	0.077	0.087
DNAJC9	KISLEDIQAFEK	chr10	73183362	0	0	0	0	0	0	0	0	0	NA	NA	NA	0.0022	0.073	0.016	0.018	0.13	0.0038	0.022	0.014	0.0072	NA	NA	NA	5e-25	0.34	0	0.087	0.096
DNAL1	LSLSTNCIEK	chr14	73644875	0	0	0	0	0	0	0	0	0	NA	NA	NA	0.012	0.038	0.0016	0.014	0.00028	0.0037	0.00013	0.0077	0.0045	NA	NA	NA	4.6e-10	0.14	0	0.38	0.37
DNLZ	VAGEGALELVLEAAGAPTSTAAPEAGEDEGPPSPGKTEPS	chr9	136359480	0	0	0	0	0	0	0	0	0	NA	NA	NA	0.012	0.0018	0.045	0.065	0.04	0.00084	1.1e-06	0.01	0.0051	NA	NA	NA	8.1e-08	0.5	1	0.17	0.15
DNM1	RSPTSSPTPQRR	chr9	128191655	1	1	0	1	0	0	1	0	0	NA	NA	NA	0.0091	0.18	0.021	0.044	0.11	0.025	0.0065	0.0013	0.0036	NA	NA	NA	0.0015	0.24	0	0.17	0.16
DNM1L	SKPIPIMPASPQK	chr12	32679200	1	0	0	1	0	0	1	0	0	NA	NA	NA	0.00029	0.0093	0.00098	0.13	0.22	0.1	0.00039	0.0063	0.00053	NA	NA	NA	0.088	0.35	0	0.096	0.077
DNM2	EALNIIGDISTSTVSTPVPPPVDDTWLQSASSHSPTPQR	chr19	10718079	1	0	0	1	0	0	1	0	0	NA	NA	NA	1.5e-05	0.03	0.0047	0.077	0.13	0.056	0.0027	0.0017	0.001	NA	NA	NA	3.2e-19	0.45	0	0.0096	0.029
DNM3	RSPPPSPTTQR	chr1	171841498	0	0	0	0	0	0	0	0	0	NA	NA	NA	0.0021	0.008	0.0026	0.0066	0.00018	0.045	0.01	0.086	0.013	NA	NA	NA	8.9e-27	0.3	0.03	0.077	0.12
DNMT1	RSKSDGEAKPEPSPSPR	chr19	10133345	1	0	0	1	0	0	1	0	0	NA	NA	NA	0.0024	0.023	0.018	0.029	0.048	0.088	0.0014	2.8e-06	0.0018	NA	NA	NA	2.3e-05	0.18	0	0.019	0.039
DNMT3A	SPSMAQDSGASELLPNGDLEK	chr2	25227855	0	0	0	0	0	0	0	0	0	NA	NA	NA	0.00049	0.023	0.012	0.013	0.012	0.00077	0.027	0.019	0.043	NA	NA	NA	0.12	0.45	0.12	0.058	0.087
DNPEP	GTPEPGPLNAVDER	chr2	219373527	1	0	0	1	0	0	1	0	0	NA	NA	NA	0.0033	0.0046	0.011	0.15	0.25	0.079	0.00051	0.011	0.0015	NA	NA	NA	0.052	0.43	0	0.13	0.15
DNTTIP1	QAEEECAHRGSPLPKK	chr20	45791937	0	0	0	0	0	0	0	0	0	NA	NA	NA	0.043	0.0012	0.017	0.032	0.068	0.0042	0.0058	7.6e-05	0.021	NA	NA	NA	0.017	0.75	0	0.087	0.039
DNTTIP2	ESLSGDTGSLSCDNALFVIDTTPGMSADK	chr1	93866283	1	0	0	1	0	0	1	0	0	NA	NA	NA	0.0002	0.00071	0.013	0.03	0.11	0.037	3.8e-07	0.00016	0.059	NA	NA	NA	0.005	0.24	0	0.048	0.048
DOCK1	QTSVDSGIVQ	chr10	126905409	1	0	0	1	0	0	1	0	0	NA	NA	NA	0.033	0.0078	0.034	0.047	0.091	0.15	0.0016	0.00032	0.018	NA	NA	NA	0.012	0.56	0.25	0.11	0.12
DOCK10	RSTELTDLGLDSLDNSVTCECTPEETDSSENNLHADFAK	chr2	224765090	0	0	0	0	0	0	0	0	0	NA	NA	NA	0.019	0.082	0.003	0.00062	0.0035	0.028	5.5e-06	0.0047	0.00086	NA	NA	NA	4.1e-33	0.097	0.04	0.14	0.17
DOCK11	DTAYGSFQNGHGIK	chrX	118495898	0	0	0	0	0	0	0	0	0	NA	NA	NA	0.003	0.0082	0.053	0.00028	0.00028	0.02	4e-05	8.4e-05	0.051	NA	NA	NA	1.1e-07	0.29	0.27	0.12	0.38
DOCK2	KHEFMSDTNLSEHAAIPLK	chr5	169637247	0	0	0	0	0	0	0	0	0	NA	NA	NA	7.1e-05	0.0031	0.014	0.011	0.00093	0.0027	0.0027	4.4e-05	0.022	NA	NA	NA	6.4e-32	0.33	0.19	0.6	0.37
DOCK4	ENSCLSPR	chr7	111726110	1	0	0	1	0	0	1	0	0	NA	NA	NA	0.012	0.011	0.0069	0.038	0.079	0.08	0.002	0.0016	0.0054	NA	NA	NA	1.9e-32	0.9	0	0.26	0.16
DOCK6	RCSSSLGVPLTEVVEPLDFEDVLLSRPPDAEPGPLR	chr19	11199295	0	0	0	0	0	0	0	0	0	NA	NA	NA	0.013	0.00025	0.03	0.0041	0.03	0.008	0.0066	0.029	0.0056	NA	NA	NA	0.00062	0.015	0	0.0096	0.039
DOCK7	MNSLTFKK	chr1	62454298	1	0	0	1	0	0	1	0	0	NA	NA	NA	0.021	0.0036	0.014	0.066	0.14	0.086	0.0021	0.0029	0.00027	NA	NA	NA	1.3e-10	0.3	0	0.029	0.049
DOCK8	TSGSDEEQEGAGAINQNVALAIAGNNFNLK	chr9	214854	1	0	0	1	0	0	1	0	0	NA	NA	NA	0.00033	0.00012	0.0015	0.029	0.069	0.058	2.1e-05	0.00045	0.0054	NA	NA	NA	1.2e-32	0.68	0	0.15	0.13
DOCK9	LPVHVYEVDEEVDKDEDAASLGSQK	chr13	98793429	0	0	0	0	0	0	0	0	0	NA	NA	NA	0.005	0.029	0.021	0.017	0.0069	0.023	0.044	0.013	0.038	NA	NA	NA	3.3e-05	0.077	0	0.12	0.096
DOK1	AGQGHDVLRADSHEGEVAEGK	chr2	74549026	1	0	0	1	0	0	1	0	0	NA	NA	NA	0.0043	0.00022	1.7e-06	0.009	0.016	0.069	0.011	4.1e-05	3.9e-05	NA	NA	NA	3.4e-34	0.4	0.089	0.067	0.11
DPF2	AHPPEDPRLSFPSIKPDTDQTLK	chr11	65333754	1	0	0	0	0	0	0	0	0	NA	NA	NA	0.025	0.00031	0.059	0.0022	0.23	5.2e-06	0.0086	1.2e-05	0.011	NA	NA	NA	0.019	0.7	0	0.019	0.048
DPM1	ASLEVSRSPRR	chr20	50934867	0	0	0	0	0	0	0	0	0	NA	NA	NA	9.2e-06	0.0023	0.0025	0.032	0.17	0.0016	0.0083	0.04	0.00016	NA	NA	NA	8e-05	0.89	0	0.087	0.048
DPYD	EQNVAFSPLK	chr1	97077743	0	0	0	0	0	0	0	0	0	NA	NA	NA	0.017	0.011	0.017	0.0016	0.0027	0.00018	0.038	0.0024	0.018	NA	NA	NA	0.00018	0.067	0	0.048	0.048
DPYSL2	AAEDEEVPAFFKNLGSGSPKPR	chr8	26514022	0	0	1	0	0	1	0	0	1	NA	NA	NA	0.0018	0.0035	0.0011	0.029	0.015	0.011	0.028	0.072	0.086	NA	NA	NA	3e-33	0.76	0	0.24	0.19
DPYSL3	EESREPAPASPAPAGVEIR	chr5	147390811	0	0	0	0	0	0	0	0	0	NA	NA	NA	0.014	0.0059	0.027	0.0016	0.0098	0.0011	0.0034	0.00023	0.0069	NA	NA	NA	7.6e-06	0.44	0.05	0.59	0.37
DR1	KASSRLENLGIPEEELLR	chr1	93345888	1	0	0	1	0	0	1	0	0	NA	NA	NA	0.0014	1.7e-05	2.6e-05	0.051	0.11	0.017	0.012	0.054	0.18	NA	NA	NA	1.4e-11	0.92	0	0.048	0.048
DROSHA	DRWSDNQSSGK	chr5	31400497	1	1	0	0	0	0	0	0	0	NA	NA	NA	0.038	0.13	0.007	0.021	0.19	0.023	0.02	0.00082	0.0018	NA	NA	NA	4.2e-05	0.6	0	0.25	0.13
DSG2	VATPLPDPMASR	chr18	31498043	0	0	0	0	0	0	0	0	0	NA	NA	NA	0.013	0.021	0.022	0.022	0.094	0.0043	0.016	1.1e-05	0.0099	NA	NA	NA	0.068	0.58	0.15	0.14	0.13
DSN1	SISVDLAESK	chr20	36751791	1	0	0	1	0	0	1	0	0	NA	NA	NA	0.018	0.00063	0.0098	0.013	0.079	0.11	0.011	0.00034	0.00094	NA	NA	NA	7e-26	0.39	0	0.077	0.019
DSP	GLPSPYNMSSAPGSRSGSR	chr6	7541575	1	0	0	1	0	0	1	0	0	NA	NA	NA	0.0096	0.035	0.054	0.015	0.034	0.057	0.013	0.044	0.027	NA	NA	NA	7.6e-12	0.63	0	0.087	0.077
DST	SGSASPAPGDTLPWNLPK	chr6	56457987	0	0	0	0	0	0	0	0	0	NA	NA	NA	0.0042	0.029	0.016	0.0014	0.018	0.038	0.0097	0.0022	0.026	NA	NA	NA	0.0098	0.53	0	0.11	0.12
DSTN	KCSTPEEIKK	chr20	17569863	1	0	0	0	0	0	0	0	0	NA	NA	NA	0.0043	0.01	0.0069	0.012	0.035	0.0076	0.0022	5.5e-07	0.002	NA	NA	NA	8.1e-14	0.88	0	0.077	0.058
DTD1	SASSGAEGDVSSEREP	chr20	18587893	1	0	0	1	0	0	1	0	0	NA	NA	NA	0.012	0.021	0.00021	0.13	0.2	0.049	0.00027	1.5e-06	1.6e-06	NA	NA	NA	5.2e-16	0.89	0	0.077	0.048
DTNA	TQFEDLVPSPTSEK	chr18	34493290	1	0	1	0	0	1	0	0	1	NA	NA	NA	0.015	0.024	0.027	0.0057	0.044	0.019	0.068	0.048	0.1	NA	NA	NA	0.045	0.62	0.0099	0.14	0.13
DTNB	ELHSAEEGAEEEEEK	chr2	25377198	0	0	0	0	0	0	0	0	0	NA	NA	NA	0.0018	0.091	0.12	0.015	0.028	0.0035	0.023	0.0057	0.012	NA	NA	NA	0.0064	0.82	0	0.058	0.087
DTNBP1	EATPDGGEDSDS	chr6	15522801	0	0	0	0	0	0	0	0	0	NA	NA	NA	0.0037	0.0049	0.0024	0.0086	0.0048	0.024	0.0055	0.011	0.027	NA	NA	NA	4.8e-06	0.61	0	0.087	0.077
DTWD2	RFSEERDPELSTVCR	chr5	118837322	1	0	0	1	0	0	1	0	0	NA	NA	NA	0.00088	0.0022	0.023	0.11	0.12	0.026	0.043	0.023	0.015	NA	NA	NA	5.3e-07	0.69	0.45	0.44	0.25
DTX3L	EGHETPMDIDSDDSK	chr3	122564238	1	0	0	1	0	0	1	0	0	NA	NA	NA	0.0036	0.023	0.0069	0.2	0.29	0.19	0.011	0.0075	0.0009	NA	NA	NA	8.8e-34	0.17	0	0.23	0.27
DUS1L	EAQPELQEPQPAAPGTPGGFSEVMGSALA	chr17	82057506	0	1	0	0	0	0	0	0	0	NA	NA	NA	0.0035	0.11	0.015	0.038	0.018	0.00087	0.0013	0.0049	0.029	NA	NA	NA	6.1e-06	0.3	0.4	0.048	0.058
DUS3L	QENCGAQQVPAGPGTSTPPSSPVRTCGPLTDEDVVR	chr19	5784832	1	0	0	1	0	0	1	0	0	NA	NA	NA	0.03	0.025	0.0022	0.15	0.093	0.021	0.019	0.0083	0.046	NA	NA	NA	3e-14	0.71	1	0.019	0.068
DUSP9	RELSPPRPR	chrX	153642492	0	0	0	0	0	0	0	0	0	NA	NA	NA	0.011	0.021	0.012	0.0048	3.9e-06	0.0036	0.00022	0.0051	0.0011	NA	NA	NA	5.4e-42	0.9	0.27	0.12	0.38
DUT	AGGSPAPGPETPAISPSK	chr15	48331011	1	0	0	1	0	0	1	0	0	NA	NA	NA	0.0025	0.0012	0.045	0.048	0.15	0.013	0.001	0.019	0.033	NA	NA	NA	5.9e-15	0.15	0	0.058	0.039
DVL1	ELAAVPPELTGSRQSFQK	chr1	1335276	1	0	0	1	0	0	1	0	0	NA	NA	NA	0.0015	0.02	0.012	0.06	0.15	0.021	0.0059	0.00035	0.00012	NA	NA	NA	5.9e-08	0.61	0	0.067	0.11
DVL3	TGGIGDSRPPSFHPHAGGGSQENLDNDTETDSLVSAQR	chr3	184155311	1	0	0	1	0	0	1	0	0	NA	NA	NA	0.0041	8.7e-05	0.00019	0.071	0.18	0.023	0.044	0.002	0.094	NA	NA	NA	0.015	0.79	0	0.19	0.25
DYNC1H1	RKDSAIQQQVANLQMK	chr14	101964510	1	0	0	1	0	0	1	0	0	NA	NA	NA	0.016	0.012	0.0056	0.07	0.077	0.03	4.4e-06	0.0015	0.055	NA	NA	NA	1.5e-29	0.74	0	0.36	0.32
DYNC1I1	ETQTPLATHQSEEDEEDEEMVESK	chr7	95772506	0	0	0	0	0	0	0	0	0	NA	NA	NA	0.0035	1.7e-06	0.00046	0.016	0.005	0.014	0.064	0.0064	0.06	NA	NA	NA	2.3e-18	0.79	0	0.27	0.17
DYNC1I2	SVSTPSEAGSQDSGDGAVGSR	chr2	171687409	1	0	0	0	0	0	0	0	0	NA	NA	NA	0.025	0.028	0.049	0.0013	0.39	0.00061	3.9e-06	0.0016	0.00027	NA	NA	NA	0.027	0.92	0	0.13	0.13
DYNC1LI1	LIRDFQEYVEPGEDFPASPQRR	chr3	32525971	1	1	0	1	1	0	1	1	0	NA	NA	NA	0.0091	0.07	0.082	0.38	0.3	0.13	0.018	0.045	9.4e-05	NA	NA	NA	1.5e-06	0.56	0	0.86	0.88
DYNC1LI2	GGPASVPSSSPGTSVK	chr16	66720893	1	0	0	1	0	0	1	0	0	NA	NA	NA	0.048	0.0023	0.045	0.056	0.4	0.12	0.0025	0.0017	0.011	NA	NA	NA	7.9e-05	0.22	0	0.18	0.17
DYRK2	QLQASPGLGAGATR	chr12	67648338	0	0	0	0	0	0	0	0	0	NA	NA	NA	0.0026	5.1e-05	0.0058	0.00094	0.16	0.02	0.0023	0.00029	0.012	NA	NA	NA	8.2e-16	0.79	0	0.096	0.058
DYSF	KWPAPTDTGGEEDTEDQGLTGDEAEPFLDQSGGPGAPTTPRK	chr2	71453722	1	0	0	1	0	0	1	0	0	NA	NA	NA	0.0074	0.004	0.0002	0.083	0.093	0.11	0.059	0.03	0.043	NA	NA	NA	1.3e-23	0.016	0.069	0.067	0.12
DZIP3	LIKDDASDVQEDSAMEDK	chr3	108589682	0	0	0	0	0	0	0	0	0	NA	NA	NA	0.0014	0.031	0.02	0.0031	0.18	0.17	0.046	2.6e-06	0.036	NA	NA	NA	0.016	0.9	0	0.29	0.35
EAF1	DNPSPEPQLDDIKR	chr3	15427355	1	0	0	0	0	0	0	0	0	NA	NA	NA	0.016	0.043	0.013	0.0045	0.34	0.0055	0.0032	0.011	0.00014	NA	NA	NA	0.0032	0.88	0	0.85	0.89
EAPP	YYDDIYFDSDSEDEDRAVQVTKK	chr14	34515929	1	0	0	1	0	0	1	1	0	NA	NA	NA	0.0046	3.2e-05	0.14	0.032	0.085	0.19	0.00073	0.02	0.0011	NA	NA	NA	9.5e-06	0.88	0	0.32	0.32
EBAG9	KLSGDQITLPTTVDYSSVPK	chr8	109539711	1	1	0	1	0	0	1	1	0	NA	NA	NA	0.03	0.041	0.05	0.25	0.6	0.2	2.7e-05	0.0023	0.00079	NA	NA	NA	7.4e-12	0.48	0	0.13	0.13
EBF1	SAFAPVVRPQTSPPPTCTSTNGNSLQAISGMIVPPM	chr5	158695916	0	0	0	0	0	0	0	0	0	NA	NA	NA	0.00035	0.0052	0.027	5.1e-06	0.0028	0.038	0.001	0.002	0.0014	NA	NA	NA	0.0082	0.22	0.0099	0.59	0.37
ECE1	RATLDEEDLVDSLSEGDAYPNGLQVNFHSPR	chr1	21217247	1	0	0	0	0	0	0	0	0	NA	NA	NA	0.0096	0.035	0.013	0.022	0.032	8.5e-06	0.01	0.029	0.018	NA	NA	NA	7.3e-10	0.59	0.089	0.067	0.12
ECHDC2	RLSGTEAHVLGLVNHAVAQNEEGDAAYQR	chr1	52895910	1	0	0	0	0	0	0	0	0	NA	NA	NA	0.0058	0.0039	0.0032	0.0056	0.068	0.0056	0.0063	0.01	0.0068	NA	NA	NA	3.4e-16	0.79	0	0.029	0.048
ECI2	WDAWNALGSLPK	chr6	4115689	1	0	0	0	0	0	0	0	0	NA	NA	NA	0.0017	0.001	0.0086	0.0048	0.052	0.0096	0.0047	0.023	0.01	NA	NA	NA	1.1e-18	0.9	0	0.087	0.077
EDC3	RHNSWSSSSR	chr15	74630558	1	0	0	1	0	0	1	0	0	NA	NA	NA	0.00015	0.0061	6.7e-07	0.15	0.18	0.048	9.7e-05	0.028	0.0013	NA	NA	NA	6.3e-16	0.9	0	0.058	0.029
EDC4	ETCSTLAESPRNGLQEK	chr16	67873023	1	0	0	1	0	0	1	0	0	NA	NA	NA	0.0054	0.0018	0.00015	0.41	0.23	0.23	0.00072	0.00085	0.0075	NA	NA	NA	2.3e-18	0.6	0	0.18	0.16
EEA1	YQGLQQQEAKPDGLVTDSSAELQSLEQQLEEAQTENFNIK	chr12	92770637	1	0	0	1	0	0	1	0	0	NA	NA	NA	0.0016	0.017	0.00031	0.13	0.26	0.087	0.019	5e-05	0.031	NA	NA	NA	0.017	0.11	0	0.096	0.067
EED	LSSDENSNPDLSGDENDDAVSIESGTNTERPDTPTNTPNAPGRK	chr11	86244544	1	0	0	1	0	0	1	0	0	NA	NA	NA	0.014	0.00043	0.00079	0.015	0.23	0.057	0.0066	0.00023	0.0053	NA	NA	NA	0.074	0.73	0	0.038	0.049
EEF1A1	EHALLAYTLGVK	chr6	73515750	1	0	0	1	0	0	1	0	0	NA	NA	NA	0.011	0.00085	0.0044	0.092	0.086	0.035	0.00055	0.0078	0.0081	NA	NA	NA	5.8e-08	0.52	0	0.13	0.13
EEF1B2	SSILLDVKPWDDETDMAK	chr2	206159585	1	0	0	1	0	0	1	0	0	NA	NA	NA	0.04	0.0036	0.054	0.044	0.2	0.022	0.0054	0.00078	0.045	NA	NA	NA	2.4e-20	0.62	0	0.13	0.15
EEF1D	ATAPQTQHVSPMRQVEPPAK	chr8	143579697	1	0	0	1	0	0	1	0	0	NA	NA	NA	0.028	0.01	0.0021	0.13	0.086	0.037	0.065	0.05	0.18	NA	NA	NA	5.8e-29	0.13	0	0.12	0.087
EEF1G	VLSAPPHFHFGQTNRTPEFLRK	chr11	62559601	0	0	0	0	0	0	0	0	0	NA	NA	NA	0.038	5.9e-05	0.0014	0.015	0.0034	0.024	0.034	0.04	0.00024	NA	NA	NA	7.6e-10	0.9	0	0.019	0.038
EEF2	AGETRFTDTRK	chr19	3976056	1	0	0	0	0	0	0	0	0	NA	NA	NA	0.013	0.0089	0.035	0.0093	0.12	0.0028	0.0072	0.00086	0.016	NA	NA	NA	1.1e-14	0.54	0	0.019	0.048
EEF2K	DHDHLDNHRESENSGDSGYPSEK	chr16	22206282	0	1	0	0	1	0	0	1	0	NA	NA	NA	0.038	0.061	0.06	6e-05	0.0035	0.00024	0.026	0.049	0.057	NA	NA	NA	3.7e-24	0.75	0	0.15	0.12
EEPD1	REHGPFRSVEDLVR	chr7	36153149	0	0	0	0	0	0	0	0	0	NA	NA	NA	0.022	0.0024	0.013	0.00016	0.0042	0.016	0.023	0.015	0.096	NA	NA	NA	0.013	0.79	0	0.26	0.16
EFHD2	RADLNQGIGEPQSPSRR	chr1	15409895	1	0	0	0	0	0	0	0	0	NA	NA	NA	0.0037	0.053	0.0086	0.026	0.04	0.0072	0.0041	0.0034	0.00017	NA	NA	NA	2.9e-26	0.1	0	0.067	0.12
EFNB1	VSGDYGHPVYIVQEMPPQSPANIYYK	chrX	68828997	1	0	0	1	0	0	1	0	0	NA	NA	NA	0.0043	1.9e-06	0.00053	0.07	0.067	0.023	0.0014	0.00056	0.065	NA	NA	NA	2.1e-10	0.81	0.27	0.12	0.42
EFR3A	IGPPSSPSATDKEENPAVLAENCFR	chr8	131904088	1	1	0	0	1	0	0	1	0	NA	NA	NA	0.071	0.097	0.048	0.015	0.65	2e-06	0.0026	0.0036	0.043	NA	NA	NA	0.018	0.88	0	0.11	0.087
EFTUD2	YYPTAEEVYGPEVETIVQEEDTQPLTEPIIKPVK	chr17	44849943	1	0	0	1	0	0	1	0	0	NA	NA	NA	0.013	0.071	8.5e-05	0.052	0.23	0.035	0.002	0.0002	0.0057	NA	NA	NA	0.0038	0.84	0	0.019	0.029
EGFR	YSSDPTGALTEDSIDDTFLPVPEYINQSVPK	chr7	55019021	1	0	1	1	0	1	1	0	1	NA	NA	NA	0.0064	6.9e-05	0.0045	0.059	0.063	0.033	0.076	0.059	0.11	NA	NA	NA	4.3e-42	0.81	0	0.26	0.13
EGLN1	AKPPADPAAAASPCR	chr1	231363751	1	0	0	1	0	0	1	0	0	NA	NA	NA	0.0016	0.0031	0.0096	0.14	0.38	0.021	0.017	0.01	0.00074	NA	NA	NA	1.5e-25	0.24	0	0.077	0.12
EHBP1	EVQTPQYLNPFDEPEAFVTIKDSPPQSTK	chr2	62673851	1	0	0	1	0	0	1	0	0	NA	NA	NA	0.0011	0.038	0.00017	0.22	0.38	0.19	0.0038	0.00045	0.0046	NA	NA	NA	0.031	0.84	0	0.067	0.11
EHBP1L1	VGSAQPSPPDDLDAGGLAQR	chr11	65576038	0	0	0	0	0	0	0	0	0	NA	NA	NA	2.8e-05	0.027	0.018	0.0061	0.0028	0.0012	0.0047	0.024	0.094	NA	NA	NA	1.8e-39	0.21	0	0.019	0.039
EHD1	DKPTYDEIFYTLSPVNGK	chr11	64851642	1	0	0	0	0	0	0	0	0	NA	NA	NA	0.037	0.0013	0.014	0.023	0.02	0.0025	0.019	0.023	0.005	NA	NA	NA	0.041	0.87	0	0.019	0.038
EHD2	YDEIFYNLAPADGKLSGSK	chr19	47713343	1	0	1	0	0	1	0	0	1	NA	NA	NA	0.022	0.033	0.0025	0.0033	0.055	0.013	0.16	0.12	0.19	NA	NA	NA	7.2e-30	0.41	0	0.019	0.029
EHD4	DKPVYDELFYTLSPINGK	chr15	41895939	0	0	0	0	0	0	0	0	0	NA	NA	NA	0.012	0.0064	0.039	0.0063	0.011	0.013	0.0044	0.025	0.011	NA	NA	NA	0.0001	0.24	0	0.058	0.038
EHHADH	GQGLTGPTLLPGTPARK	chr3	185190624	1	0	0	1	0	0	1	0	0	NA	NA	NA	0.0014	0.00043	0.00085	0.068	0.095	0.076	0.008	0.0035	0.0036	NA	NA	NA	1.3e-26	0.85	0.0099	0.19	0.27
EHMT1	QASAAQEAQEDGLPDTSSAAAADPL	chr9	137618963	0	0	0	0	0	0	0	0	0	NA	NA	NA	0.00059	0.0066	0.0019	0.11	0.13	0.015	0.0078	0.0074	0.0015	NA	NA	NA	1e-07	0.67	0	0.16	0.14
EI24	RRASSVLAQR	chr11	125569216	0	0	0	0	0	0	0	0	0	NA	NA	NA	0.00019	0.012	0.032	0.0013	0.096	0.049	0.0011	0.0054	0.0032	NA	NA	NA	0.0028	0.68	0	0.048	0.058
EIF1	SAIQNLHSFDPFADASK	chr17	41688885	0	0	0	0	0	0	0	0	0	NA	NA	NA	0.015	0.0099	0.0017	0.0013	0.029	0.0088	0.0091	1.6e-09	0.049	NA	NA	NA	8.9e-15	0.15	0	0.0096	0.029
EIF1AD	RQYHESEEESEEEEAA	chr11	65996545	1	0	0	0	0	0	0	0	0	NA	NA	NA	0.01	0.0055	0.011	0.0078	0.22	0.0052	0.00034	0.0027	0.0066	NA	NA	NA	0.051	0.59	0	0.019	0.038
EIF2A	SDKSPDLAPTPAPQSTPR	chr3	150546678	1	0	0	1	0	0	1	0	0	NA	NA	NA	0.012	0.0077	0.0017	0.4	0.13	0.24	0.0036	0.011	0.0074	NA	NA	NA	0.0038	0.92	0	0.17	0.22
EIF2AK2	AVSPLLLTTTNSSEGLSMGNYIGLINR	chr2	37099210	1	0	0	1	0	0	1	0	0	NA	NA	NA	0.018	0.0028	0.028	0.023	0.077	0.1	0.0055	0.00091	0.0006	NA	NA	NA	0.12	0.57	0	0.067	0.11
EIF2B2	SDESDQQESLHK	chr14	75002911	0	0	0	0	0	0	0	0	0	NA	NA	NA	3.2e-05	0.0016	0.0077	0.0013	0.051	0.0039	0.00021	0.0036	0.0045	NA	NA	NA	2e-17	0.9	0	0.38	0.36
EIF2B4	QNSLTQFMSIPSSVIHPAMVR	chr2	27364352	0	0	0	0	0	0	0	0	0	NA	NA	NA	0.02	0.0099	0.0028	0.032	0.24	0.0023	0.019	3.2e-05	0.0037	NA	NA	NA	6.6e-06	0.76	0	0.067	0.087
EIF2B5	GGSPQMDDIK	chr3	184135038	1	0	0	1	0	0	1	0	0	NA	NA	NA	0.006	0.0013	0.0029	0.072	0.42	0.018	0.046	0.0043	0.00035	NA	NA	NA	2.6e-17	0.92	0	0.19	0.25
EIF2S1	HAVSDPSILDSLDLNEDEREVLINNINR	chr14	67359997	1	0	0	1	0	0	1	0	0	NA	NA	NA	0.091	0.013	0.0046	0.22	0.12	0.038	0.0083	0.019	0.0018	NA	NA	NA	1.5e-05	0.77	0	0.38	0.36
EIF2S2	SGDEMIFDPTMSK	chr20	34088298	1	0	0	1	0	0	1	0	0	NA	NA	NA	0.0042	0.011	0.0066	0.098	0.14	0.028	0.0089	0.0001	0.0036	NA	NA	NA	1.7e-17	0.65	0.04	0.077	0.029
EIF2S3	AGGEAGVTLGQPHLSR	chrX	24054716	0	0	0	0	0	0	0	0	0	NA	NA	NA	0.016	0.024	0.014	0.0061	0.14	0.015	0.0082	0.01	0.00031	NA	NA	NA	2.8e-10	0.62	0.03	0.11	0.25
EIF3B	DERSDSRAQAVSEDAGGNEGR	chr7	2354086	1	0	0	0	0	0	0	0	0	NA	NA	NA	0.039	0.015	0.021	0.00017	0.26	0.00075	0.026	0.0014	0.021	NA	NA	NA	2.9e-06	0.67	0	0.26	0.14
EIF3D	VYSLPDGTFSSDEDEEEEEEEEEEEEEEET	chr22	36510850	1	0	0	0	0	0	0	0	0	NA	NA	NA	0.0055	0.012	0.025	0.0022	0.14	0.0048	0.062	0.012	0.0019	NA	NA	NA	2.6e-09	0.64	0	0.058	0.048
EIF3F	TCFSPNRVIGLSSDLQQVGGASAR	chr11	7970251	0	0	0	0	0	0	0	0	0	NA	NA	NA	0.001	0.002	3.2e-07	0.017	0.11	0.0011	2.8e-05	0.0012	0.0028	NA	NA	NA	0.00022	0.043	0.55	0.038	0.067
EIF3G	GIPLATGDTSPEPELLPGAPLPPPK	chr19	10115017	0	0	0	0	0	0	0	0	0	NA	NA	NA	0.012	0.00091	0.024	0.00085	0.07	0.0012	0.0011	0.023	0.001	NA	NA	NA	5.1e-34	0.26	0	0.019	0.039
EIF3H	DFSPEALKK	chr8	116642130	1	0	0	1	0	0	1	0	0	NA	NA	NA	0.0063	5.5e-05	0.0016	0.098	0.45	0.1	0.011	0.0063	0.036	NA	NA	NA	3.9e-19	0.76	0	0.11	0.097
EIF3J	VLTPEEQLADK	chr15	44537057	1	0	0	1	0	0	1	0	0	NA	NA	NA	0.0043	0.00015	0.0004	0.07	0.14	0.007	0.0026	0.012	0.053	NA	NA	NA	0.025	0.16	0	0.058	0.049
EIF3L	SYPADDYESEAAYDPYAYPSDYDMHTGDPK	chr22	37848868	0	0	0	0	0	0	0	0	0	NA	NA	NA	0.0078	0.0033	0.007	0.016	0.051	0.0036	0.042	0.064	0.0011	NA	NA	NA	7.5e-12	0.63	0	0.058	0.048
EIF3M	WISDWNLTTEK	chr11	32583798	0	0	0	0	0	0	0	0	0	NA	NA	NA	0.0037	0.0015	0.014	0.043	0.065	0.027	0.015	0.018	0.0016	NA	NA	NA	1.3e-06	0.65	0	0.029	0.077
EIF4A1	DIETFYNTSIEEMPLNVADLI	chr17	7572706	1	0	0	0	0	0	0	0	0	NA	NA	NA	0.00083	9.5e-05	0.029	0.0074	0.03	0.0085	0.0064	0.0033	0.033	NA	NA	NA	0.0021	0.67	0	0.038	0.077
EIF4B	SQSSDTEQQSPTSGGGK	chr12	53006158	1	0	0	1	0	0	1	0	0	NA	NA	NA	0.0046	0.0037	0.0045	0.12	0.012	0.13	0.0056	0.015	0.00051	NA	NA	NA	6.1e-06	0.64	0	0.096	0.067
EIF4E	TESNQEVANPEHYIK	chr4	98871684	1	0	0	1	0	0	1	0	0	NA	NA	NA	0.011	0.015	0.026	0.11	0.18	0.1	0.008	0.0075	4.1e-05	NA	NA	NA	0.00011	0.31	0	0.077	0.067
EIF4E2	FDALKDDDSGDHDQNEENSTQK	chr2	232550052	1	0	0	1	0	0	1	0	0	NA	NA	NA	0.0015	0.00043	0.011	0.16	0.15	0.078	0.013	0.00019	0.022	NA	NA	NA	0.0096	0.65	0	0.14	0.17
EIF4EBP1	DLPTIPGVTSPSSDEPPMEASQSHLRNSPEDK	chr8	38030341	1	0	0	0	0	0	0	0	0	NA	NA	NA	0.0011	0.00022	0.001	0.014	0.019	0.045	0.0012	0.0059	0.0043	NA	NA	NA	2.2e-30	0.75	0	0.23	0.19
EIF4EBP2	TVAISDAAQLPHDYCTTPGGTLFSTTPGGTR	chr10	70404379	1	0	0	1	0	0	1	0	0	NA	NA	NA	0.027	0.0026	0.02	0.098	0.038	0.0082	0.0087	0.0084	0.00024	NA	NA	NA	0.11	0.59	0	0.087	0.096
EIF4EBP3	TPPCCLPQIPGVTTPPTAPLSK	chr5	140547666	1	0	0	1	0	0	0	0	0	NA	NA	NA	0.0031	0.00011	0.0066	0.036	0.2	0.017	0.00083	0.011	0.014	NA	NA	NA	2.1e-09	0.43	0	0.58	0.35
EIF4ENIF1	IPSPIGFTPGPQQLLGDPFQGMR	chr22	31436977	1	0	0	1	0	0	1	0	0	NA	NA	NA	0.012	0.0008	0.013	0.099	0.099	0.13	0.00079	0.0091	0.019	NA	NA	NA	4.1e-06	0.37	0	0.058	0.058
EIF4G1	AALSEEELEK	chr3	184314495	1	0	0	1	0	0	1	0	0	NA	NA	NA	4.2e-05	0.00012	0.0082	0.23	0.21	0.12	0.042	0.0097	0.0018	NA	NA	NA	1.2e-23	0.1	0	0.19	0.25
EIF4G2	MDRDPLGGLADMFGQMPGSGIGTGPGVIQDRFSPTMGR	chr11	10797050	0	0	0	0	0	0	0	0	0	NA	NA	NA	0.0045	1.7e-05	0.03	0.02	0.11	0.00016	0.015	0.014	0.052	NA	NA	NA	1.8e-22	0.24	0	0.038	0.058
EIF4G3	IEVEADGQTEEILDSQNLNSRRSPVPAQIAITVPK	chr1	20806292	1	0	0	1	0	0	1	0	0	NA	NA	NA	0.0071	0.0093	0.00075	0.055	0.0057	0.073	0.0031	0.0025	0.015	NA	NA	NA	0.048	0.92	0	0.067	0.13
EIF4H	TVATPLNQVANPNSAIFGGARPR	chr7	74174245	1	0	0	1	0	0	1	0	0	NA	NA	NA	0.0018	0.00014	0.0051	0.25	0.27	0.037	0.03	0.013	0.015	NA	NA	NA	4.5e-08	0.2	0	0.28	0.16
EIF5	VLTLSDDLER	chr14	103333544	1	0	0	1	0	0	1	0	0	NA	NA	NA	0.025	0.00061	0.00053	0.14	0.1	0.016	9.1e-05	0.02	0.0019	NA	NA	NA	1.9e-09	0.74	0	0.36	0.33
EIF5A	KYEDICPSTHNMDVPNIK	chr17	7306999	1	0	0	1	0	0	1	0	0	NA	NA	NA	0.001	0.006	0.053	0.02	0.0085	0.057	0.0011	0.033	0.0039	NA	NA	NA	0.00033	0.63	0	0.038	0.048
EIF5B	EMSSDSEYDSDDDRTK	chr2	99337353	0	0	0	0	0	0	0	1	0	NA	NA	NA	0.0012	0.0017	0.2	0.086	0.027	5.9e-06	0.0001	0.065	0.021	NA	NA	NA	0.03	0.24	0	0.067	0.087
EIF6	LNEAQPSTIATSMRDSLIDSLT	chr20	35278911	0	0	0	0	0	0	0	0	0	NA	NA	NA	4.2e-06	0.013	0.022	0.091	0.13	0.00014	0.012	0.0094	0.00087	NA	NA	NA	5.5e-29	0.61	0	0.077	0.019
ELAC1	ADSPPKEEQGR	chr18	50967991	1	0	0	1	0	0	1	0	0	NA	NA	NA	0.0014	0.0035	0.015	0.049	0.076	0.12	0.00013	0.0062	0.027	NA	NA	NA	3.7e-17	0.85	0	0.14	0.14
ELAC2	HQPWQSPERPLSR	chr17	12992391	0	0	0	0	0	0	0	0	0	NA	NA	NA	0.018	0.0003	0.0024	3.1e-05	0.029	0.00036	0.02	0.0068	0.022	NA	NA	NA	4.8e-05	0.78	0	0.038	0.048
ELF1	TKPPRPDSPATTPNISVK	chr13	40932028	1	0	0	1	0	0	1	0	0	NA	NA	NA	6.9e-07	0.0013	0.0038	0.041	0.1	0.069	0.0078	0.0018	0.00018	NA	NA	NA	3.3e-22	0.75	0	0.12	0.096
ELF2	TIEAAEALLHMESPTCLR	chr4	139028112	1	0	0	0	0	0	0	0	0	NA	NA	NA	1.5e-05	0.018	6.2e-06	0.02	0.21	0.00089	1.1e-05	0.012	0.018	NA	NA	NA	0.013	0.015	0.2	0.087	0.067
ELL	LGLPLLTDCAQPSRPHGSPSR	chr19	18442663	0	0	0	0	0	0	0	0	0	NA	NA	NA	0.011	0.0034	5.5e-07	0.0035	0.017	0.0018	0.026	0.04	0.073	NA	NA	NA	1.7e-07	0.3	0	0.0096	0.029
ELMO1	IAFDAESEPNNSSGSMEK	chr7	36854361	0	0	0	0	0	0	0	0	0	NA	NA	NA	0.0039	1.2e-05	0.0026	1.6e-05	0.0028	4.1e-07	0.0068	0.029	0.016	NA	NA	NA	4.9e-31	0.27	0	0.26	0.15
ELMO2	EVCDGWSLPNPEYYTLR	chr20	46366049	1	0	0	0	0	0	0	0	0	NA	NA	NA	0.0027	0.025	0.055	0.02	0.1	0.00084	0.0043	0.0062	0.00035	NA	NA	NA	0.0081	0.88	0	0.087	0.038
ELP4	RGPRASVTNDSGPR	chr11	31509700	0	0	0	0	0	0	0	0	0	NA	NA	NA	0.00022	0.017	0.044	0.027	0.045	0.069	0.00089	0.008	0.00038	NA	NA	NA	7.3e-05	0.56	0	0.029	0.058
EMD	DSAYQSITHYRPVSASR	chrX	154379197	1	0	1	0	0	1	0	0	1	NA	NA	NA	0.0057	0.0011	0.0029	0.042	0.11	0.0025	0.069	0.12	0.016	NA	NA	NA	1.3e-12	0.79	0.23	0.13	0.35
EML1	SVSLLNACK	chr14	99737693	1	0	0	1	0	0	1	0	0	NA	NA	NA	0.00042	0.0021	0.00097	0.079	0.048	0.0046	0.023	0.026	0.018	NA	NA	NA	2.3e-12	0.22	0.11	0.36	0.33
EML3	RNSSSSSSPSERPR	chr11	62602218	0	0	0	0	0	0	0	0	0	NA	NA	NA	0.035	0.0097	0.069	0.00029	0.012	0.0011	0.0078	0.014	0.00076	NA	NA	NA	1.3e-08	0.53	0	0.019	0.038
EML4	ASPSPQPSSQPLQIHR	chr2	42169350	1	0	0	1	0	0	1	0	0	NA	NA	NA	2.1e-05	9.6e-05	0.0093	0.17	0.24	0.15	0.017	0.002	0.053	NA	NA	NA	6.3e-39	0.37	0	0.058	0.096
ENAH	QNSQLPAQVQNGPSQEELEIQRR	chr1	225486835	0	0	0	0	0	0	0	0	0	NA	NA	NA	0.0081	0.011	6.3e-05	0.0027	0.001	0.0018	0.02	0.025	0.065	NA	NA	NA	0.0087	0.22	0	0.087	0.12
ENO1	YDLDFKSPDDPSR	chr1	8861000	1	0	0	1	0	0	1	0	0	NA	NA	NA	0.071	0.0035	0.038	0.031	0.13	0.051	0.037	0.013	0.036	NA	NA	NA	2.1e-16	0.0091	0	0.058	0.12
ENO2	DGKYDLDFKSPTDPSR	chr12	6913745	0	0	0	0	0	0	0	0	0	NA	NA	NA	0.00024	0.027	0.013	0.0094	3e-06	0.0086	0.066	0.0045	0.03	NA	NA	NA	3e-40	0.63	0.0099	0.096	0.067
ENPP1	DGCAGGGSRGGEGGRAPR	chr6	131808016	0	0	0	0	0	0	0	0	0	NA	NA	NA	8.8e-05	0.0029	0.012	0.00035	9.9e-06	0.022	0.0064	0.0053	0.00056	NA	NA	NA	9.8e-30	0.56	0	0.17	0.19
ENPP3	MESTLTLATEQPVKK	chr6	131628442	0	0	0	0	0	0	0	0	0	NA	NA	NA	0.0022	0.023	0.00057	0.011	0.041	0.00013	0.0078	0.00065	0.0034	NA	NA	NA	6.5e-27	0.34	0	0.17	0.18
ENSA	KSSLVTSK	chr1	150600851	1	0	0	1	0	0	1	0	0	NA	NA	NA	0.0035	0.0096	0.02	0.12	0.16	0.057	0.046	0.048	0.0012	NA	NA	NA	1.8e-28	0.32	0	0.058	0.096
EP300	TEIKEEEDQPSTSATQSSPAPGQSK	chr22	41091786	1	0	0	1	0	0	1	0	0	NA	NA	NA	0.005	4.6e-06	0.004	0.15	0.12	0.19	0.0026	0.032	0.00058	NA	NA	NA	0.076	0.35	0	0.067	0.058
EP400	AGAPGPGLGLCSSSPTGGFVDASVLVR	chr12	131949920	0	0	0	0	0	0	0	0	0	NA	NA	NA	0.0064	0.00082	0.001	0.0012	0.23	0.017	0.003	0.002	0.0075	NA	NA	NA	8.6e-08	0.81	1	0.096	0.067
EPB41	LDGENIYIRHSNLMLEDLDK	chr1	28887091	0	0	0	0	0	0	0	0	0	NA	NA	NA	0.0065	0.0022	0.01	0.00022	0.016	0.029	0.0057	0.00014	0.0036	NA	NA	NA	2.7e-32	0.4	0	0.067	0.077
EPB41L2	EISPGSGPGEIRK	chr6	130839347	0	0	0	0	0	0	0	0	0	NA	NA	NA	0.0028	0.011	0.001	0.0011	0.0019	0.011	0.0051	0.0009	0.013	NA	NA	NA	1.3e-07	0.74	0	0.17	0.17
EPB41L3	RASALIDRPAPYFER	chr18	5392381	1	0	0	0	0	0	0	0	0	NA	NA	NA	0.011	0.028	0.025	0.0028	0.0085	0.06	0.018	0.0075	0.0031	NA	NA	NA	4.6e-26	0.92	0.19	0.13	0.096
EPB41L4A	SHAPWEENGPQSGLYNSPSDR	chr5	112142441	1	0	0	0	0	0	0	0	0	NA	NA	NA	4e-06	0.0064	0.016	0.013	0.12	0.023	0.0024	0.0028	0.0082	NA	NA	NA	2.6e-28	0.54	0	0.41	0.19
EPB41L4B	WHPHSPNVRPSFQDDR	chr9	109171975	1	0	0	1	0	0	1	0	0	NA	NA	NA	0.0099	0.028	0.0038	0.033	0.077	0.037	0.00031	0.01	0.05	NA	NA	NA	9.9e-31	0.91	0	0.17	0.15
EPB41L5	QLEMENSPLLSPR	chr2	120013005	1	0	0	1	0	0	1	0	0	NA	NA	NA	0.0036	0.0021	0.053	0.064	0.09	0.0056	0.00011	0.0081	0.012	NA	NA	NA	4.6e-11	0.44	0	0.067	0.087
EPB42	STGLAGLYAAPAASPVFIK	chr15	43197227	0	0	0	0	0	0	0	0	0	NA	NA	NA	0.00048	0.0052	0.01	0.00059	0.00026	0.00049	0.008	0.0027	0.021	NA	NA	NA	1.8e-10	0.88	0	0.058	0.038
EPC1	VLPSSAAATPQQTSPAALPVFNAK	chr10	32267751	0	0	0	0	0	0	0	0	0	NA	NA	NA	0.03	0.013	0.012	0.00024	0.06	0.0022	0.026	0.064	0.024	NA	NA	NA	0.016	0.56	0	0.038	0.058
EPC2	QFIHIQPFNLDNEQPDYDMDSEDETLLNR	chr2	148644440	1	0	0	1	0	0	1	0	0	NA	NA	NA	0.00017	0.0087	0.098	0.12	0.2	0.11	0.0055	0.043	0.012	NA	NA	NA	0.062	0.84	0	0.096	0.12
EPG5	ALRVPAEGSEGLPESHSGTPGYLTSPELHK	chr18	45847609	1	0	0	1	0	0	1	0	0	NA	NA	NA	0.00095	0.0047	0.058	0.067	0.068	0.072	0.036	0.1	0.0046	NA	NA	NA	2.6e-08	0.76	0	0.14	0.13
EPHA2	TLADFDPRVSIRLPSTSGSEGVPFR	chr1	16124337	0	0	0	0	0	0	0	0	0	NA	NA	NA	0.032	0.00052	0.056	0.0033	0.014	0.0046	9.4e-08	0.044	0.09	NA	NA	NA	1.7e-08	0.88	0.03	0.067	0.12
EPM2AIP1	EVLPEHVSVLQGVDLSPDITR	chr3	36985043	0	0	0	0	0	0	0	0	0	NA	NA	NA	0.028	0.00024	0.099	0.0027	0.3	0.057	0.0035	0.015	0.019	NA	NA	NA	0.00081	0.25	0	0.86	0.88
EPN1	IGALCPLLLQPGTMSTSSLRR	chr19	55675226	1	0	0	0	0	0	0	0	0	NA	NA	NA	1.1e-07	0.023	0.034	4.3e-06	0.088	0.034	0.00081	0.04	0.04	NA	NA	NA	0.052	0.87	0	0.019	0.038
EPN2	AGGSPASYHGSPEASLCPQHR	chr17	19215615	1	0	0	0	0	0	0	0	0	NA	NA	NA	0.0068	5.3e-05	0.03	0.025	0.1	0.0019	0.032	0.026	0.0098	NA	NA	NA	1.4e-05	0.077	0	0.038	0.038
EPRS	TGQEYKPGNPPAEIGQNISSNSSASILESK	chr1	219968601	1	0	0	1	0	0	1	0	0	NA	NA	NA	0.00024	0.003	0.022	0.13	0.27	0.076	0.00044	0.002	0.0017	NA	NA	NA	1.3e-31	0.29	0	0.077	0.11
EPS15	AKYDAIFDSLSPVNGFLSGDK	chr1	51354263	1	0	0	0	0	0	0	0	0	NA	NA	NA	0.03	0.012	0.066	0.027	0.1	0.0019	0.01	0.019	0.051	NA	NA	NA	0.017	0.24	0	0.029	0.048
EPS15L1	STPSHGSVSSLNSTGSLSPK	chr19	16355239	1	0	0	1	0	0	1	0	0	NA	NA	NA	0.0012	0.0017	0.0003	0.036	0.11	0.07	0.013	0.0019	0.0014	NA	NA	NA	1.2e-21	0.78	0	0.019	0.048
EPS8	GSHLDQGEAAVAFKPTSNRHIDR	chr12	15620158	1	0	0	1	0	0	1	0	0	NA	NA	NA	0.023	0.071	0.0039	0.059	0.17	0.062	0.033	0.046	0.01	NA	NA	NA	2.1e-16	0.75	0	0.096	0.067
EPS8L1	SLNSTPPPPPAPAPAPPPALARPR	chr19	55072020	0	0	0	0	0	0	0	0	0	NA	NA	NA	0.04	0.04	0.015	0.018	0.022	0.046	0.00097	0.012	0.0057	NA	NA	NA	4.4e-21	0.24	0.99	0.019	0.048
EPS8L2	FHSGWEPPVDVLQEAPWEVEGLASAPIEEVSPVSR	chr11	694438	1	0	0	1	0	0	1	0	0	NA	NA	NA	0.00058	0.023	0.038	0.063	0.064	0.047	0.012	0.0047	0.0055	NA	NA	NA	1.4e-08	0.85	0	0.029	0.048
EPSTI1	QGELSPVEDQREGLEAAPK	chr13	42886388	0	0	0	0	0	0	0	0	0	NA	NA	NA	0.00039	0.0026	0.0059	0.0005	0.00085	0.048	0.0016	0.00091	0.0091	NA	NA	NA	1.2e-13	0.51	0	0.12	0.096
ERBB2	GLQSLPTHDPSPLQR	chr17	39687914	1	1	0	1	1	0	1	1	0	NA	NA	NA	0.024	0.049	0.098	0.0048	0.023	0.05	9.6e-06	0.0069	0.0017	NA	NA	NA	3.1e-21	0.76	0	0.0096	0.038
ERBB3	RESGPGIAPGPEPHGLTNK	chr12	56076799	0	0	1	0	0	1	0	0	1	NA	NA	NA	0.0005	0.02	0.00056	0.0017	0.07	0.013	0.06	0.031	0.1	NA	NA	NA	3.2e-22	0.18	0	0.096	0.067
ERC1	DLNQLFQQDSSSRTGEPCVAELTEENFQR	chr12	990509	0	0	0	0	0	0	0	0	0	NA	NA	NA	0.003	0.01	0.034	0.00091	0.082	0.067	0.007	0.00044	0.043	NA	NA	NA	1.9e-26	0.9	0	0.096	0.087
ERCC4	EISSSPESCPEEIK	chr16	13920157	1	0	0	1	0	0	1	0	0	NA	NA	NA	0.0066	0.024	0.051	0.048	0.24	0.074	0.01	0.017	0.023	NA	NA	NA	1.8e-08	0.42	0	0.15	0.13
ERCC6	KVPVQEIDDDFFPSSGEEAEAASVGEGGGGGRK	chr10	49455368	1	0	0	1	0	0	1	0	0	NA	NA	NA	0.014	0.0015	0.014	5.3e-08	0.18	0.07	0.0014	0.012	0.03	NA	NA	NA	7.6e-32	0.69	0.16	0.077	0.087
ERF	VEPISEGESEEVEVTDISDEDEEDGEVFK	chr19	42247572	0	0	0	0	0	0	0	0	0	NA	NA	NA	0.0025	0.00076	0.039	0.0013	0.0075	0.0062	0.0043	0.0038	0.0037	NA	NA	NA	2.1e-25	0.35	0	0.019	0.029
ERG	NSPDECSVAK	chr21	38380027	0	0	1	0	0	1	0	0	1	NA	NA	NA	0.00097	0.0082	0.0021	0.0034	0.0013	0.022	0.17	0.17	0.12	NA	NA	NA	0.023	0.015	0	0.048	0.0096
ERGIC3	DGIPVSSEAERHELGK	chr20	35542021	1	0	0	1	0	0	1	0	0	NA	NA	NA	0.00018	0.031	0.0011	0.15	0.35	0.0033	0.033	0.001	0.0015	NA	NA	NA	0.019	0.68	0	0.077	0.019
ERICH1	ARQEEGADASEEDPTPAGEEDVK	chr8	614746	1	0	0	1	0	0	1	0	0	NA	NA	NA	3e-05	0.00083	0.00012	0.074	0.13	0.089	0.002	0.0017	0.0079	NA	NA	NA	0.0071	0.55	0	0.21	0.18
ERRFI1	RWSAEVTSSTYSDEDRPPK	chr1	8004404	1	0	0	1	0	0	1	0	0	NA	NA	NA	0.0031	0.0006	0.0028	0.02	0.045	0.049	0.052	0.034	0.051	NA	NA	NA	5e-19	0.35	0	0.067	0.12
ESAM	ALRPPHGPPRPGALTPTPSLSSQALPSPR	chr11	124752583	0	0	0	0	1	0	0	1	0	NA	NA	NA	0.053	0.02	0.079	0.0071	0.0065	0.0021	0.0089	0.0011	0.00061	NA	NA	NA	9.5e-13	0.25	0	0.048	0.058
ESD	SYPGSQLDILIDQGK	chr13	46771256	1	0	0	1	0	0	1	0	0	NA	NA	NA	0.031	0.022	0.021	0.073	0.1	0.029	0.0028	0.048	0.0014	NA	NA	NA	7.8e-11	0.014	0	0.12	0.096
ESF1	DSDGYENSTDGEMCDK	chr20	13714322	1	0	0	1	0	0	1	0	0	NA	NA	NA	0.0066	0.028	0.00098	0.071	0.13	0.13	0.032	0.00037	0.0093	NA	NA	NA	1e-23	0.33	0	0.087	0.067
ESPN	SFNMMSPTGDNSELLAEIK	chr1	6424776	1	1	0	1	1	0	1	1	0	NA	NA	NA	0.084	0.098	0.031	0.031	0.005	0.043	0.011	0.0091	0.066	NA	NA	NA	1e-07	0.86	1	0.067	0.12
ESRP1	NGLSPPPCK	chr8	94641074	0	0	0	0	0	0	0	0	0	NA	NA	NA	6.4e-05	0.0094	0.00071	0.016	0.029	0.00013	0.023	0.031	0.00047	NA	NA	NA	1.5e-31	0.39	0.0099	0.12	0.12
ESRP2	SGMSPPPCK	chr16	68229111	1	0	0	1	0	0	1	0	0	NA	NA	NA	0.016	0.015	1.5e-05	0.074	0.049	0.025	0.011	0.006	0.00045	NA	NA	NA	2.2e-34	0.42	0.31	0.18	0.18
ESRRA	AEPASPDSPK	chr11	64305572	1	0	0	1	0	0	1	0	0	NA	NA	NA	0.027	0.0068	0.0024	0.052	0.25	0.049	0.00024	0.00022	0.0038	NA	NA	NA	2e-34	0.87	0	0.019	0.029
ESYT1	HLSPYATLTVGDSSHK	chr12	56118250	0	0	0	0	0	0	0	0	0	NA	NA	NA	0.00018	0.0018	0.0048	0.022	0.0011	0.074	0.0014	0.003	0.015	NA	NA	NA	2.7e-05	0.16	0	0.096	0.067
ESYT2	EPTPSIASDISLPIATQELR	chr7	158730995	1	0	0	1	0	0	1	0	0	NA	NA	NA	0.016	0.0061	0.011	0.2	0.29	0.06	0.033	0.0031	0.00012	NA	NA	NA	1.1e-16	0.19	0	0.27	0.15
ETFA	LEVAPISDIIAIKSPDTFVR	chr15	76215355	1	0	0	0	0	0	0	0	0	NA	NA	NA	0.0025	0.0014	0.012	0.018	0.035	0.0063	0.0012	0.0022	0.021	NA	NA	NA	1.5e-12	0.63	0	0.058	0.038
ETFDH	NLSIYDGPEQR	chr4	158672125	1	0	0	0	0	0	0	0	0	NA	NA	NA	0.0061	0.00078	0.0097	0.0076	0.085	0.014	0.0022	0.0019	0.012	NA	NA	NA	6.4e-14	0.32	0	0.13	0.11
ETS1	VPSYDSFDSEDYPAALPNHKPK	chr11	128458761	1	0	0	0	0	0	0	0	0	NA	NA	NA	0.015	0.012	0.0065	0.0027	0.0072	0.058	0.0024	0.00061	0.0029	NA	NA	NA	2.2e-08	0.22	0	0.048	0.058
ETV3	FHFPPLDTHSPTNDVQPGR	chr1	157121191	0	0	0	0	0	0	0	0	0	NA	NA	NA	0.03	0.025	0.045	0.025	0.0045	0.0016	0.017	0.058	0.016	NA	NA	NA	0.00013	0.85	0	0.067	0.096
ETV6	ISYTPPESPVPSYASSTPLHVPVPR	chr12	11649854	1	0	0	1	0	0	1	0	0	NA	NA	NA	0.0036	0.0092	0.0081	0.073	0.18	0.062	0.0041	0.0025	0.0046	NA	NA	NA	2e-20	0.044	0	0.096	0.096
EXOC1	RSQSSSLLDMGNMSASDLDVADR	chr4	55853616	1	0	0	0	0	0	0	0	0	NA	NA	NA	0.00035	0.0096	0.0049	3.8e-05	0.096	0.025	0.009	0.00019	0.0049	NA	NA	NA	8.5e-13	0.78	0	0.077	0.058
EXOC2	GNPGLHSPMLDLDNDTRPSVLGHLSQTASLK	chr6	485133	1	0	0	0	0	0	0	0	0	NA	NA	NA	0.00025	0.005	0.01	0.0024	0.086	0.0028	0.0081	0.00039	0.014	NA	NA	NA	4.7e-28	0.8	1	0.087	0.077
EXOC3L2	WLSSPEALDGIVGTLGAQALALR	chr19	45212621	0	0	0	0	0	0	0	0	0	NA	NA	NA	0.053	0.013	0.0058	0.028	0.013	0.011	0.0051	0.013	0.03	NA	NA	NA	0.04	0.24	1	0.0096	0.019
EXOC6B	SEQDSGILDVEDEEDDEEVPGAQDLVDFSPVYR	chr2	72175984	0	0	0	0	0	0	0	0	0	NA	NA	NA	1.2e-05	0.028	0.0064	0.0018	0.082	0.0014	0.0036	0.00093	0.004	NA	NA	NA	3.8e-07	0.9	0	0.077	0.12
EXOC7	QYSQHGLDGKK	chr17	76081017	0	0	0	0	0	0	0	0	0	NA	NA	NA	2.2e-05	0.026	0.0094	0.013	0.077	0.0015	0.00078	0.00068	0.0042	NA	NA	NA	2.1e-28	0.68	0	0.048	0.039
EXOC8	QLSQQSDGDRDLQEHR	chr1	231332753	0	0	0	0	0	0	0	0	0	NA	NA	NA	8.7e-05	0.0094	0.00082	0.0026	0.19	0.06	0.00044	0.0013	0.0032	NA	NA	NA	4.6e-17	0.87	0	0.077	0.12
EXOSC10	QASLFPDEK	chr1	11066618	0	0	0	0	0	0	0	0	0	NA	NA	NA	0.065	0.047	0.037	0.12	0.31	0.004	0.057	0.025	0.0025	NA	NA	NA	1.4e-07	0.85	0	0.067	0.12
EXOSC2	LGQGVLVQVSPSLVK	chr9	130693721	1	0	0	0	0	0	0	0	0	NA	NA	NA	0.016	0.028	0.02	0.0051	0.061	7.2e-06	0.00053	0.0026	6.3e-05	NA	NA	NA	1.2e-27	0.5	0	0.17	0.15
EXOSC5	IRAENGTGSSPR	chr19	41386374	1	0	0	0	0	0	0	0	0	NA	NA	NA	0.0012	0.032	0.0082	0.0018	0.029	0.0085	0.00022	0.024	0.0045	NA	NA	NA	0.0071	0.74	0	0.0096	0.019
EXOSC7	VLEDEEGSK	chr3	44975241	1	0	0	0	0	0	0	0	0	NA	NA	NA	0.082	0.0067	0.08	0.017	0.12	0.045	0.011	0.0012	0.037	NA	NA	NA	6.6e-15	0.77	0	0.86	0.89
EXOSC9	APIDTSDVEEK	chr4	121801317	0	0	0	0	0	0	0	0	0	NA	NA	NA	0.011	0.0038	0.035	0.019	0.11	0.045	0.0014	0.00017	0.0026	NA	NA	NA	0.00039	0.77	0	0.096	0.067
EYA3	LSSGDPSTSPSLSQTTPSK	chr1	27970344	1	1	0	1	0	0	1	0	0	NA	NA	NA	0.033	0.089	0.013	0.12	0.12	0.0045	0.0069	0.0049	0.077	NA	NA	NA	0.061	0.75	0	0.077	0.087
EZH1	QKASPAPPQLCVVEAPSEPVEWTGAEESLFR	chr17	42700275	0	0	0	0	0	0	0	0	0	NA	NA	NA	0.0042	0.0012	0.032	0.0039	0.0059	0.029	0.0003	0.0056	0.016	NA	NA	NA	2.6e-14	0.9	0	0.0096	0.029
EZR	QLLTLSSELSQARDENK	chr6	158765741	1	0	0	1	0	0	1	0	0	NA	NA	NA	0.0015	0.015	0.00032	0.061	0.083	0.012	0.017	0.036	0.048	NA	NA	NA	2.4e-12	0.75	0	0.19	0.19
F11R	KVIYSQPSAR	chr1	160995211	0	0	1	0	0	1	0	0	1	NA	NA	NA	4e-07	0.0084	0.037	0.00014	0.086	0.0017	0.076	0.027	0.15	NA	NA	NA	0.1	0.39	0	0.067	0.096
F2RL1	QMQVSLTSKK	chr5	76818933	1	0	0	0	0	0	0	0	0	NA	NA	NA	0.023	0.053	1.2e-06	0.03	0.1	0.01	0.0075	0.0065	1.5e-08	NA	NA	NA	1.2e-10	0.88	0	0.25	0.13
FADD	VQSGLDLFSMLLEQNDLEPGHTELLR	chr11	70203163	0	0	0	0	0	0	0	0	0	NA	NA	NA	0.003	0.017	0.017	0.0031	0.0037	0.01	0.007	0.002	0.0094	NA	NA	NA	0.0026	0.53	0	0.019	0.038
FAF1	IRTPSGEFLER	chr1	50437028	1	0	0	1	0	0	1	1	0	NA	NA	NA	0.024	0.0053	0.16	0.11	0.16	0.053	0.0087	0.026	0.0097	NA	NA	NA	1.3e-15	0.79	0	0.038	0.048
FAM102A	GGGTSSGGSSTNSLTGSRPPK	chr9	127940579	1	0	0	1	0	0	1	0	0	NA	NA	NA	0.043	0.0054	0.035	0.039	0.072	0.059	0.0083	0.03	0.025	NA	NA	NA	9e-18	0.3	0	0.17	0.16
FAM104A	GADAGSSGGTGPTEGYSPPAASTR	chr17	73207353	0	0	0	0	0	0	0	0	0	NA	NA	NA	0.0017	0.0029	0.0016	0.0097	0.35	0.0069	0.048	0.025	0.012	NA	NA	NA	6.5e-06	0.47	0	0.038	0.048
FAM110C	ENFTAGSDCVTLK	chr2	38814	0	0	0	0	0	0	0	0	0	NA	NA	NA	0.016	0.012	0.025	0.037	0.09	0.018	0.022	0.012	0.032	NA	NA	NA	1.1e-28	0.92	0.0099	0.13	0.087
FAM114A1	SEIPLQEQNYLAVDSPPSGGGWAGWGSWGK	chr4	38867677	0	0	0	0	0	0	0	0	0	NA	NA	NA	0.0066	0.00048	0.00096	1.2e-05	0.0062	0.00069	0.013	0.055	0.0037	NA	NA	NA	0.00081	0.78	0.03	0.077	0.048
FAM114A2	SDKDDIETPLLTEAAPILEDGNCEPAK	chr5	153990128	1	0	0	1	0	0	1	0	0	NA	NA	NA	0.0024	0.00019	0.0046	0.31	0.21	0.25	0.06	0.005	0.0012	NA	NA	NA	0.002	0.92	0	0.59	0.37
FAM117B	ENGNNSPLPK	chr2	202635188	1	0	0	0	0	0	0	0	0	NA	NA	NA	0.002	0.024	0.013	0.025	0.093	0.027	0.055	0.029	0.022	NA	NA	NA	0.078	0.072	0	0.13	0.16
FAM118A	QQSPDADRVDSTTLLGNACQDCAK	chr22	45308968	0	0	0	0	0	0	0	0	0	NA	NA	NA	0.058	0.00029	0.0013	0.02	0.028	0.014	0.0052	0.069	0.025	NA	NA	NA	0.0002	0.8	0	0.067	0.058
FAM118B	ASTGSQASDIDEIFGFFNDGEPPTK	chr11	126211414	0	0	0	0	0	0	0	0	0	NA	NA	NA	0.0031	0.01	0.012	0.0096	0.00084	0.00016	0.015	0.0086	0.0062	NA	NA	NA	1.2e-07	0.59	0	0.048	0.058
FAM120A	NQAAIQGRPPYAASAEEVAK	chr9	93451722	1	1	0	1	1	0	1	1	0	NA	NA	NA	0.043	0.069	0.052	0.11	0.12	0.056	0.012	0.0009	0.0071	NA	NA	NA	0.0056	0.74	0	0.17	0.14
FAM122A	RSNSAPLIHGLSDTSPVFQAEAPSAR	chr9	68780034	1	0	0	1	0	0	1	0	0	NA	NA	NA	0.0054	0.0089	0.00088	0.12	0.32	0.25	0.0014	0.0012	0.0056	NA	NA	NA	2.7e-06	0.043	0	0.17	0.16
FAM126A	NAVTSMSIR	chr7	22889371	1	0	0	0	0	0	0	0	0	NA	NA	NA	0.00061	0.0025	0.028	0.0058	0.041	0.034	0.0022	8.3e-05	0.02	NA	NA	NA	7.1e-07	0.59	0	0.25	0.13
FAM126B	YSTVSLQEDRLGQAGEGK	chr2	200973718	1	0	0	0	0	0	0	0	0	NA	NA	NA	0.0062	0.001	0.056	0.015	0.093	0.001	0.0037	0.007	0.00034	NA	NA	NA	0.00037	0.74	0	0.13	0.15
FAM129A	EGEGGQESFPELPSEE	chr1	184790724	0	0	0	0	0	0	0	0	0	NA	NA	NA	0.01	0.00059	0.0024	0.0044	0.016	0.018	0.0085	0.016	0.013	NA	NA	NA	4.4e-25	0.33	0	0.077	0.13
FAM129B	QVVSVVQDEEVGLPFEASPESPPPASPDGVTEIR	chr9	127505339	0	0	0	0	0	0	0	0	0	NA	NA	NA	0.014	0.071	0.002	0.011	0.012	0.012	0.0094	0.0041	0.033	NA	NA	NA	4.5e-07	0.75	0	0.17	0.16
FAM133B	LLSGSESSSK	chr7	92560793	1	0	0	1	0	0	1	0	0	NA	NA	NA	0.0056	0.0049	0.029	0.074	0.31	0.051	0.051	0.0066	0.0017	NA	NA	NA	1.1e-07	0.9	0	0.27	0.15
FAM135A	STASNDLIK	chr6	70412941	0	0	0	0	0	0	0	0	0	NA	NA	NA	0.0042	0.059	0.011	0.0056	0.04	0.068	0.009	0.018	0.0032	NA	NA	NA	8.7e-09	0.51	0	0.12	0.11
FAM13A	LKISEEDLTPR	chr4	88725955	0	0	0	0	0	0	0	0	0	NA	NA	NA	0.018	0.0032	0.019	0.00076	0.0041	0.00026	0.032	0.012	0.034	NA	NA	NA	2.6e-23	0.87	0	0.077	0.058
FAM160A2	HHAPSPPRPEHASWAR	chr11	6211335	1	0	0	1	0	0	1	0	0	NA	NA	NA	0.00027	0.0015	0.0037	0.091	0.18	0.065	0.00011	0.048	0.0029	NA	NA	NA	5.6e-14	0.87	0	0.038	0.058
FAM160B1	GVPNVISEDTLK	chr10	114821744	0	0	0	0	0	0	0	0	0	NA	NA	NA	0.0065	0.037	0.02	0.041	0.041	0.0026	0.0032	0.0078	0.015	NA	NA	NA	0.0074	0.36	0	0.096	0.12
FAM168A	MNPVYSPVQPGAPYGNPK	chr11	73400487	1	0	0	1	0	0	1	0	0	NA	NA	NA	0.0015	0.0056	0.056	0.018	0.053	0.019	0.0018	0.071	0.015	NA	NA	NA	0.097	0.75	0	0.019	0.038
FAM169A	AHLGSSDNVATMSNEER	chr5	74777574	0	0	0	0	0	0	0	0	0	NA	NA	NA	0.0029	0.022	0.0013	0.00098	0.021	0.05	0.03	0.024	0.0075	NA	NA	NA	8.5e-51	0.3	0.02	0.25	0.12
FAM171A1	RDQSTSMSHINLLFSR	chr10	15211643	1	0	0	0	0	0	0	0	0	NA	NA	NA	0.00023	0.0022	0.01	0.0064	0.0035	0.0073	0.0024	0.0068	0.0021	NA	NA	NA	3e-29	0.27	0	0.048	0.067
FAM172A	IHVQSSSDSSDEPAEK	chr5	93618069	1	0	0	1	0	0	1	0	0	NA	NA	NA	0.00047	0.0029	0.04	0.098	0.27	0.13	0.0021	0.0028	0.0096	NA	NA	NA	7.1e-06	0.86	0	0.29	0.16
FAM177A1	RVIHFVSGETMEEYSTDEDEVDGLEK	chr14	35044907	1	0	0	1	0	0	1	0	0	NA	NA	NA	0.0023	0.0027	0.0012	0.041	0.0097	0.029	0.005	0.0048	5.9e-07	NA	NA	NA	5.4e-18	0.79	0	0.32	0.32
FAM208A	GGNLPPVSPNDSGAK	chr3	56620133	1	1	0	1	1	0	1	1	0	NA	NA	NA	0.046	0.08	0.077	0.3	0.48	0.22	0.00015	0.012	2.7e-06	NA	NA	NA	1.4e-13	0.63	0.98	0.85	0.88
FAM208B	TGTLQDLIQHGSPINNECHPSLER	chr10	5684838	0	0	0	0	0	0	0	0	0	NA	NA	NA	0.0016	0.052	0.023	0.0017	0.00023	0.033	0.00068	0.016	7.6e-05	NA	NA	NA	0.062	0.4	0	0.048	0.058
FAM219B	GYTALSQSPDENLVSLDSDSDGELGSR	chr15	74899987	1	0	0	0	0	0	0	0	0	NA	NA	NA	0.00081	0.028	0.017	0.016	0.041	0.013	0.0025	0.018	0.0016	NA	NA	NA	8.2e-07	0.86	0	0.058	0.029
FAM50B	RKISCLSFALDDLDDQADAAEAR	chr6	3849373	0	0	1	0	0	1	0	0	1	NA	NA	NA	0.022	0.00058	0.022	0.03	0.03	0.00038	0.065	0.18	0.086	NA	NA	NA	3.6e-06	0.89	0.99	0.087	0.077
FAM76B	ISNLSPEEEQGLWK	chr11	95768942	1	0	0	1	0	0	1	0	0	NA	NA	NA	0.02	0.022	0.0084	0.028	0.15	0.079	0.0058	0.0018	0.0093	NA	NA	NA	1.7e-06	0.77	0	0.048	0.049
FAM83F	AESQLNCLDEAHVNEK	chr22	39994949	0	0	1	0	0	1	0	0	1	NA	NA	NA	0.0094	0.016	0.01	6.8e-05	0.063	0.012	0.13	0.18	0.41	NA	NA	NA	6.2e-12	0.86	0.98	0.058	0.038
FAM83H	RGSPTTGFIEQK	chr8	143723933	1	0	1	1	0	1	1	0	1	NA	NA	NA	0.018	0.00053	0.016	0.046	0.13	0.042	0.17	0.15	0.16	NA	NA	NA	5.6e-14	0.24	0	0.11	0.087
FAM84B	TTPPPGRPPAPSSEEEDGEAVAH	chr8	126552442	1	0	0	1	0	0	1	0	0	NA	NA	NA	0.0028	0.00035	0.0014	0.099	0.14	0.13	0.0013	0.0013	0.015	NA	NA	NA	1.5e-29	0.58	0	0.096	0.087
FAM89A	GACQAASSPDCTYALENGFFDEEEEYFQEQNSLHDRR	chr1	231018958	0	0	0	0	0	0	0	0	0	NA	NA	NA	0.00046	0.018	2.7e-05	0.014	0.026	0.011	0.04	0.046	0.00017	NA	NA	NA	5.6e-08	0.77	0.19	0.077	0.12
FAM89B	GLSGLLNASGGSWRELER	chr11	65572349	1	0	0	0	0	0	0	0	0	NA	NA	NA	0.0041	0.0014	0.026	0.036	0.016	0.01	0.011	0.037	0.01	NA	NA	NA	0.019	0.8	0	0.019	0.049
FAM91A1	KESLQNLLHSSR	chr8	123768456	1	0	0	1	0	0	1	0	0	NA	NA	NA	0.005	0.052	0.011	0.15	0.54	0.15	0.0047	0.00016	0.0031	NA	NA	NA	0.00014	0.82	0	0.096	0.087
FAM98B	RYALSPK	chr15	38454127	1	0	0	1	0	0	1	0	0	NA	NA	NA	2.7e-08	0.00044	0.019	0.012	0.13	0.038	2.9e-05	0.0011	0.012	NA	NA	NA	5.1e-22	0.55	0	0.058	0.029
FARP1	RSPAGNK	chr13	98142562	1	0	0	1	0	0	1	0	0	NA	NA	NA	0.0061	0.039	0.0075	0.18	0.13	0.097	1.5e-05	0.0082	0.047	NA	NA	NA	4e-07	0.19	0.99	0.11	0.096
FARP2	SPNEVSLEQESEDDAR	chr2	241356243	1	0	0	0	0	0	0	0	0	NA	NA	NA	0.051	0.003	0.0063	0.022	0.073	0.0073	0.018	1.4e-06	0.059	NA	NA	NA	4.9e-14	0.82	0	0.14	0.18
FARSA	RTHSQGGYGSQGYK	chr19	12922479	0	0	0	0	0	0	0	0	0	NA	NA	NA	0.0017	0.0058	9.7e-05	0.00033	0.1	0.00025	0.0048	0.0037	1.5e-06	NA	NA	NA	0.0071	0.72	0	0.0096	0.038
FAS	ENQGSHESPTLNPETVAINLSDVDLSK	chr10	88990582	1	0	0	1	0	0	1	0	0	NA	NA	NA	0.0069	0.00012	0.00092	0.13	0.14	0.062	0.017	0.0054	2.2e-06	NA	NA	NA	4.1e-27	0.92	0	0.077	0.087
FASN	LFDHPESPTPNPTEPLFLAQAEVYK	chr17	82078333	0	0	0	0	0	0	0	0	0	NA	NA	NA	0.00024	0.046	0.02	0.0057	0.00077	0.027	0.031	0.0034	0.08	NA	NA	NA	0.01	0.33	0	0.038	0.058
FASTKD2	IYSVEALPVAAVNVQSTQ	chr2	206765357	1	0	0	1	0	0	1	0	0	NA	NA	NA	0.054	0.00089	0.00036	0.14	0.38	0.14	0.00034	0.02	0.0025	NA	NA	NA	0.0047	0.45	0	0.13	0.16
FAT1	DMPAAGSLGSSSR	chr4	186587783	0	0	0	0	0	0	0	0	0	0	0	0	0.00012	0.0004	0.0041	0.0015	0.0093	0.0055	0.062	0.03	0.012	0.013	0.0084	0.00014	4.4e-22	0.87	0	0.13	0.12
FAT4	LSQVNESDADDEDNYGAR	chr4	125316399	0	0	0	0	0	0	0	0	0	NA	NA	NA	0.043	0.0014	9.9e-05	0.017	0.029	0.03	0.0042	0.062	0.0058	NA	NA	NA	2.3e-05	0.48	0	0.096	0.058
FBLIM1	RQLAGQSFYQK	chr1	15756607	0	0	0	0	0	0	0	0	0	NA	NA	NA	0.036	0.02	0.031	0.0089	0.002	0.01	0.00017	0.0073	0.0031	NA	NA	NA	4.5e-23	0.88	0.63	0.067	0.12
FBLN2	RVTEDSEEEEEEEEER	chr3	13549131	0	0	0	0	0	0	0	0	0	NA	NA	NA	0.0011	0.0028	0.014	0.001	0.0055	0.071	0.016	0.06	0.08	NA	NA	NA	6.2e-17	0.91	0.29	0.85	0.89
FBN1	GNPEPPVSGEMDDNSLSPEACYECK	chr15	48408306	0	0	0	0	0	0	0	0	0	NA	NA	NA	0.00032	0.044	0.012	0.0036	0.011	0.0099	0.00041	0.0025	0.013	NA	NA	NA	0.00084	0.86	0	0.058	0.067
FBP1	ARGTGELTQLLNSLCTAVK	chr9	94603133	1	0	0	0	0	0	0	0	0	NA	NA	NA	0.0019	0.0056	0.0072	0.022	0.045	0.027	0.13	0.18	0.076	NA	NA	NA	1.2e-39	0.24	0	0.17	0.15
FBRS	VSPFGLR	chr16	30658431	1	0	0	0	0	0	0	0	0	NA	NA	NA	0.004	0.0052	0.038	0.0047	0.09	0.00092	0.024	3.3e-05	0.061	NA	NA	NA	1.2e-07	0.92	0.22	0.15	0.11
FBXL20	VHAYFAPVTPPPSVGGSR	chr17	39252644	1	1	0	0	0	0	0	0	0	NA	NA	NA	0.031	0.2	0.013	0.016	0.0086	0.017	9.4e-05	0.011	0.0059	NA	NA	NA	0.0085	0.83	0	0.0096	0.029
FBXL3	DSDRNSSEEGTAEK	chr13	76992598	0	0	0	0	0	0	0	0	0	NA	NA	NA	0.00041	0.028	0.036	0.00072	0.1	0.025	0.076	0.076	0.053	NA	NA	NA	0.00021	0.57	0	0.11	0.077
FBXL4	KFSSAVLGEGPNNGYFDK	chr6	98868538	0	0	0	0	0	0	0	0	0	NA	NA	NA	0.0049	0.033	0.032	0.034	0.15	0.028	0.0046	0.044	0.043	NA	NA	NA	1.9e-19	0.45	0	0.14	0.14
FBXO38	RTSRCSDEERPSTSR	chr5	148383935	1	0	0	1	0	0	1	0	0	NA	NA	NA	1.7e-05	0.0084	0.018	0.13	0.38	0.079	0.011	0.041	0.028	NA	NA	NA	1.9e-05	0.15	0	0.59	0.36
FBXO4	TTSREEVDEAASTLTR	chr5	41925254	1	0	0	1	0	0	1	0	0	NA	NA	NA	0.0038	0.0021	0.014	0.14	0.25	0.15	0.015	5.4e-06	0.015	NA	NA	NA	1.3e-05	0.81	0	0.25	0.13
FBXO42	RGSLPDQK	chr1	16246839	1	0	0	1	0	0	1	0	0	NA	NA	NA	0.026	0.0096	0.0034	0.039	0.24	0.1	0.013	0.0051	5.7e-05	NA	NA	NA	1.4e-27	0.76	0	0.067	0.12
FBXO44	RGHSLLGR	chr1	11654375	1	1	0	1	0	0	1	0	0	NA	NA	NA	0.027	0.18	0.026	0.033	0.039	0.037	4.6e-05	0.06	0.00054	NA	NA	NA	0.0055	0.35	0.92	0.077	0.13
FBXO6	HGQEEAAQSPYR	chr1	11664124	1	1	0	1	1	0	1	1	0	NA	NA	NA	0.064	0.14	0.04	0.2	0.26	0.11	0.025	0.019	0.00091	NA	NA	NA	3.8e-26	0.85	0	0.077	0.13
FBXW5	FDSPDLLLEAGDPATSPCR	chr9	136940435	1	0	0	1	0	0	1	0	0	NA	NA	NA	0.0048	0.012	0.012	0.05	0.072	0.046	0.013	0.0025	0.008	NA	NA	NA	0.027	0.87	0	0.17	0.14
FBXW9	TWDDDSDPESETDPDAQAK	chr19	12688053	0	0	0	0	0	0	0	0	0	NA	NA	NA	0.0062	6.8e-05	0.005	0.015	0.012	0.00024	0.013	0.015	0.025	NA	NA	NA	0.00055	0.91	0	0.0096	0.058
FCHO2	VSIGNITLSPAISRHSPVQMNR	chr5	72955981	1	0	0	1	0	0	1	0	0	NA	NA	NA	0.003	0.031	0.00041	0.13	0.019	0.078	0.0059	0.046	0.033	NA	NA	NA	5.8e-14	0.91	0	0.25	0.12
FCHSD1	DLSPTAEDAELSDFEECEETGELFEEPAPQALATR	chr5	141639302	1	0	1	0	0	1	0	0	1	NA	NA	NA	0.019	0.018	0.015	0.029	0.073	0.013	0.14	0.12	0.075	NA	NA	NA	1.2e-14	0.58	0.059	0.58	0.37
FCHSD2	YLQFPTSNSLLSMLQSLAALDSR	chr11	72836745	0	0	0	0	0	0	0	0	0	NA	NA	NA	0.016	0.005	0.002	0.0075	0.00021	0.0051	0.014	0.0051	0.014	NA	NA	NA	0.024	0.79	0	0.019	0.038
FDX1	VPETVADARQSIDVGK	chr11	110429883	1	0	0	1	0	0	1	0	0	NA	NA	NA	0.0047	0.0021	0.0072	0.012	0.078	0.054	0.014	0.00011	0.00055	NA	NA	NA	9.4e-29	0.91	1	0.058	0.049
FER	VQENDGKEPPPVVNYEEDARSVTSMER	chr5	108747822	0	0	0	0	0	0	0	0	0	NA	NA	NA	0.00061	0.024	0.035	0.021	0.056	0.0034	0.024	0.012	0.052	NA	NA	NA	0.00095	0.92	0	0.38	0.16
FERMT1	EPIIEDILNLESSPTASGSSVSPGLYSK	chr20	6074845	0	0	0	0	0	0	0	0	0	NA	NA	NA	0.007	0.0015	0.022	0.022	0.018	0.033	0.055	0.026	0.049	NA	NA	NA	3.5e-07	0.43	0.0099	0.087	0.048
FERMT2	TSTILGDITSIPELADYIK	chr14	52857268	0	0	0	0	0	0	0	0	0	NA	NA	NA	0.0061	0.014	0.012	0.019	0.017	0.012	0.0059	1.4e-05	0.023	NA	NA	NA	7.4e-24	0.049	0	0.34	0.32
FES	EGGRTPTLEILK	chr15	90883695	0	0	1	0	0	1	0	0	1	NA	NA	NA	0.011	0.018	0.013	0.0062	0.014	0.0012	0.052	0.1	0.067	NA	NA	NA	5.3e-19	0.53	0.02	0.058	0.039
FGD6	SLDEADSENK	chr12	95076749	1	0	0	0	0	0	0	0	0	NA	NA	NA	0.021	0.037	0.078	0.0078	0.066	0.0048	0.0024	0.0013	4.2e-06	NA	NA	NA	2.6e-38	0.15	0	0.096	0.058
FGFR1OP	GPTTGEGALDLSDVHSPPKSPEGK	chr6	166999182	1	0	0	1	0	0	1	0	0	NA	NA	NA	0.0078	0.022	0.0077	0.066	0.094	0.071	0.003	0.0032	0.0029	NA	NA	NA	4.8e-34	0.86	0	0.19	0.18
FH	SGLGELILPENEPGSSIMPGK	chr1	241497603	0	0	0	0	1	0	0	1	0	NA	NA	NA	0.16	0.0052	0.0038	0.0089	0.00048	0.058	0.01	9.5e-05	0.063	NA	NA	NA	0.00013	0.59	0	0.077	0.13
FHIT	AGDFHRNDSIYEELQK	chr3	59749310	1	0	0	1	0	0	1	0	0	NA	NA	NA	0.00012	0.0011	2.8e-05	0.095	0.18	0.004	0.0049	0.0013	0.016	NA	NA	NA	3.8e-07	0.92	0	0.83	0.87
FHL1	AITSGGITYQDQPWHADCFVCVTCSK	chrX	136146702	0	0	0	0	0	0	0	0	0	NA	NA	NA	0.013	0.03	0.058	0.00034	0.0065	0.028	0.0092	0.021	0.014	NA	NA	NA	0.00012	0.48	0.27	0.12	0.38
FHOD1	QLWDSPETAPAAR	chr16	67229387	0	0	0	0	0	0	0	0	0	NA	NA	NA	0.0051	0.00093	0.055	0.0013	9.4e-05	0.075	0.033	0.053	0.0017	NA	NA	NA	4.1e-07	0.56	0	0.18	0.17
FHOD3	GSISPDAEPNDKVPETAPVQPK	chr18	36297714	1	0	0	0	0	0	0	0	0	NA	NA	NA	0.0044	0.013	0.056	0.00035	0.024	0.053	0.015	0.02	0.032	NA	NA	NA	2.4e-13	0.34	0	0.14	0.13
FILIP1L	HAIFRVSPDRQSSWQFQR	chr3	99830141	0	0	0	0	0	0	0	0	0	NA	NA	NA	0.02	0.00032	0.00064	0.0093	0.0018	0.0039	0.0041	0.00023	0.052	NA	NA	NA	0.012	0.9	0.0099	0.32	0.36
FIP1L1	AEFTSPPSLFK	chr4	53377643	0	0	0	0	0	0	0	0	0	NA	NA	NA	0.0015	0.0088	0.038	0.022	0.27	0.035	0.00026	0.0053	0.033	NA	NA	NA	5.6e-24	0.82	0	0.077	0.067
FKBP15	SSLSGDEEDELFK	chr9	113161006	1	0	0	1	0	0	1	0	0	NA	NA	NA	0.0057	0.027	0.045	0.088	0.096	0.093	0.0027	0.0002	6.4e-05	NA	NA	NA	3.2e-12	0.41	0	0.17	0.15
FKBP1A	GVQVETISPGDGR	chr20	1368978	0	0	0	0	0	0	0	0	0	NA	NA	NA	0.021	0.0022	0.027	0.0022	0.054	0.00052	0.0088	0.011	0.012	NA	NA	NA	1.5e-19	0.67	0	0.087	0.058
FKBP3	FLQEHGSDSFLAEHK	chr14	45115600	1	0	0	1	0	0	1	0	0	NA	NA	NA	0.018	0.013	0.011	0.22	0.17	0.16	0.0024	2.6e-05	0.00068	NA	NA	NA	1.6e-22	0.34	0	0.34	0.34
FKBP4	SNTAGSQSQVETEA	chr12	2794953	1	0	0	1	0	0	1	0	0	NA	NA	NA	0.0019	0.025	0.016	0.054	0.16	0.0064	0.019	0.023	0.083	NA	NA	NA	0.079	0.43	0.0099	0.096	0.067
FKBP5	TTDEGAKNNEESPTATVAEQGEDITSKK	chr6	35573585	0	0	0	0	0	0	0	0	0	NA	NA	NA	0.025	0.0031	0.00015	0.061	0.00086	0.02	0.0031	0.00011	0.036	NA	NA	NA	2.8e-12	0.28	0	0.096	0.087
FKBP8	SCSLVLEHQPDNIK	chr19	18531751	1	0	0	1	0	0	1	0	0	NA	NA	NA	0.061	0.029	5.1e-05	0.061	0.0016	0.01	0.011	0.011	0.0038	NA	NA	NA	7.8e-11	0.9	0	0.0096	0.029
FLCN	AHSPAEGASVESSSPGPK	chr17	17212212	1	0	0	0	0	0	0	0	0	NA	NA	NA	0.0046	0.0053	0.0025	0.014	0.08	0.011	0.012	0.00016	0.005	NA	NA	NA	0.0033	0.75	0	0.038	0.048
FLI1	ADMTASGSPDYGQPHK	chr11	128686535	0	0	0	0	0	0	0	0	0	NA	NA	NA	0.02	0.022	0.021	0.009	0.0031	0.0015	0.0039	0.016	0.0028	NA	NA	NA	0.0033	0.81	0.059	0.048	0.058
FLII	NAEAVLQSPGLSGK	chr17	18244836	1	0	0	0	0	0	0	0	0	NA	NA	NA	0.0051	1.8e-05	0.016	0.0089	0.021	0.0073	0.017	0.0018	0.0046	NA	NA	NA	9.8e-33	0.51	0	0.038	0.048
FLNA	CSGPGLSPGMVR	chrX	154348524	1	0	0	1	0	0	1	0	0	NA	NA	NA	0.0016	0.004	0.0033	0.039	0.07	0.051	0.01	0.0025	0.00034	NA	NA	NA	2.4e-05	0.87	0.27	0.13	0.35
FLNB	FVPQEMGVHTVSVK	chr3	58008400	1	0	0	1	0	0	1	0	0	NA	NA	NA	0.0016	0.016	0.012	0.037	0.11	0.033	0.013	0.00019	0.029	NA	NA	NA	7.9e-11	0.78	0	0.85	0.89
FLNC	ERLGSFGSITR	chr7	128830377	0	0	0	0	0	0	0	0	0	NA	NA	NA	0.011	0.0017	0.0096	0.019	0.025	0.022	0.064	0.048	0.054	NA	NA	NA	0.016	0.21	0.22	0.25	0.14
FLOT1	ITLVSSGSGTMGAAK	chr6	30727709	1	0	0	0	0	0	0	0	0	NA	NA	NA	0.011	3.7e-05	0.00077	0.0023	0.072	0.013	0.00024	0.025	0.00071	NA	NA	NA	0.094	0.92	0	0.087	0.078
FLT1	FNSGSSDDVR	chr13	28300344	0	0	0	0	0	0	0	0	0	NA	NA	NA	0.00033	0.021	0.0024	0.022	0.0038	0.014	0.013	0.026	0.0013	NA	NA	NA	5.8e-14	0.38	0.089	0.096	0.096
FLT4	VTFFTDNSY	chr5	180601506	0	0	0	0	0	0	0	0	0	NA	NA	NA	0.0004	0.012	0.024	0.023	0.018	0.017	0.0051	0.023	0.0024	NA	NA	NA	7.8e-19	0.029	0.02	0.6	0.37
FLYWCH2	ASQEPSPKPGTEVIPAAPR	chr16	2883186	0	0	1	0	0	1	0	0	1	NA	NA	NA	0.0014	0.032	0.015	0.012	0.012	0.0097	0.097	0.024	0.027	NA	NA	NA	6.4e-06	0.4	0.86	0.15	0.13
FMN1	GTLVHTTSDSDSDDGGQEPEEGSSTNGPK	chr15	32765545	0	0	0	0	0	0	0	0	0	NA	NA	NA	0.014	0.024	0.097	0.001	1.2e-05	0.0095	0.011	0.022	0.046	NA	NA	NA	6.3e-05	0.28	0	0.058	0.029
FMNL1	RDSELGPGVK	chr17	45221444	0	0	0	0	0	0	0	0	0	NA	NA	NA	0.0012	0.0088	0.0038	0.0019	0.0016	0.015	0.034	0.087	0.022	NA	NA	NA	4.6e-31	0.16	0.0099	0.019	0.029
FMNL2	LLEQEALMEQQDPKSPSHK	chr2	152335237	0	0	0	0	0	0	0	0	0	NA	NA	NA	0.039	0.063	0.014	0.0058	0.0075	0.044	0.035	0.041	0.0074	NA	NA	NA	2.4e-16	0.65	0	0.11	0.11
FMNL3	SIEDLQPPSALSAPFTNSLAR	chr12	49636499	0	0	0	0	0	0	0	0	0	NA	NA	NA	0.017	0.00079	0.0072	0.033	0.0022	0.024	0.0083	0.014	0.0075	NA	NA	NA	0.003	0.072	0	0.096	0.067
FMR1	RGPGYTSGTNSEASNASETESDHRDELSDWSLAPTEEER	chrX	147911951	0	0	0	0	0	0	0	0	0	NA	NA	NA	7.2e-06	0.00071	1.2e-06	0.016	0.011	0.0018	0.051	0.077	0.013	NA	NA	NA	1.3e-13	0.84	0.96	0.12	0.39
FN1	TNTNVNCPIECFMPLDVQADREDSRE	chr2	215360440	1	0	0	0	0	0	0	0	0	NA	NA	NA	0.0039	0.054	8e-05	0.023	0.086	0.004	0.0097	0.049	9.1e-06	NA	NA	NA	0.00063	0.87	0.97	0.13	0.15
FN3K	EYRSPSLGTMR	chr17	82735575	1	1	0	1	0	0	1	0	0	NA	NA	NA	0.028	0.073	0.03	0.039	0.0058	0.062	0.0014	0.0028	0.015	NA	NA	NA	1.8e-06	0.57	0.0099	0.038	0.048
FNBP1	RTVSDNSLSNSRGEGKPDLK	chr9	129887187	0	0	0	0	0	0	0	0	0	NA	NA	NA	0.0011	6.9e-05	0.00042	0.016	0.0086	0.013	0.0011	0.014	0.0025	NA	NA	NA	1.4e-09	0.61	0	0.17	0.16
FNBP4	TGRDTPENGETAIGAENSEK	chr11	47716517	1	0	0	1	0	0	1	0	0	NA	NA	NA	0.0014	0.0076	4.9e-05	0.068	0.11	0.078	0.039	0.00032	0.025	NA	NA	NA	1.2e-06	0.81	0	0.038	0.067
FNDC3A	MSSPPSSPQK	chr13	48975912	1	0	0	1	0	0	1	0	0	NA	NA	NA	0.037	0.019	0.058	0.097	0.27	0.13	0.022	4.8e-05	0.0013	NA	NA	NA	0.00039	0.86	0	0.12	0.096
FNDC3B	SSLTLQWK	chr3	172039628	1	0	0	1	0	0	1	0	0	NA	NA	NA	0.014	0.036	0.011	0.14	0.25	0.22	0.00082	0.0024	0.017	NA	NA	NA	7.9e-32	0.12	0	0.19	0.24
FNIP1	RAFSEQGPLR	chr5	131641714	1	0	0	1	0	0	1	0	0	NA	NA	NA	0.0091	0.0015	0.0045	0.00028	0.18	0.076	0.019	0.013	0.028	NA	NA	NA	1.7e-08	0.92	0	0.55	0.32
FNTA	HSTENDSPTNVQQ	chr8	43034194	1	0	0	1	0	0	1	0	0	NA	NA	NA	0.027	2.2e-05	3.6e-05	0.041	0.15	0.046	0.015	0.026	0.0028	NA	NA	NA	5.8e-05	0.72	0	0.2	0.24
FOSL2	RRDEQLSPEEEEK	chr2	28392448	1	0	0	0	0	0	0	0	0	NA	NA	NA	0.00065	0.03	0.063	0.013	0.11	0.015	0.029	0.017	0.012	NA	NA	NA	1.2e-23	0.34	0	0.067	0.087
FOXC1	TENGTCPSPPQPLSPAAALGSGSAAAVPK	chr6	1609972	0	0	0	0	0	0	0	0	0	NA	NA	NA	0.008	0.026	0.003	0.045	0.0096	0.0082	0.0054	0.036	0.064	NA	NA	NA	1.2e-22	0.68	0	0.087	0.077
FOXJ2	HPPDDDLSQDSPEQEASK	chr12	8032703	1	0	0	0	0	0	0	0	0	NA	NA	NA	0.048	2.7e-07	0.041	0.008	0.056	0.02	0.028	0.0099	0.0017	NA	NA	NA	2.1e-06	0.12	0	0.096	0.096
FOXJ3	IASSVNWSDVDLSQFQGLMESMR	chr1	42176539	1	0	0	1	0	0	1	0	0	NA	NA	NA	0.0087	0.00033	0.00021	0.087	0.016	0.032	0.0075	0.0032	0.045	NA	NA	NA	1.9e-07	0.73	0	0.038	0.058
FOXK1	EEAPASPLRPLYPQISPLK	chr7	4682309	1	0	0	1	0	0	1	0	0	NA	NA	NA	0.006	0.0052	0.018	0.19	0.072	0.2	0.00048	0.0011	0.0037	NA	NA	NA	5.4e-07	0.74	0	0.26	0.14
FOXK2	QEASESPVK	chr17	82519713	1	1	0	1	1	0	1	1	0	NA	NA	NA	0.014	0.076	0.093	0.066	0.03	0.16	0.00031	0.0022	0.0004	NA	NA	NA	1.8e-09	0.56	0	0.038	0.048
FOXO1	ELLTSDSPPHNDIMTPVDPGVAQPNSR	chr13	40469953	1	1	0	0	0	0	0	0	0	NA	NA	NA	3.3e-06	0.088	0.016	1.4e-06	0.14	0.036	0.00077	0.0064	0.00076	NA	NA	NA	4.2e-09	0.72	0	0.11	0.096
FOXO3	RAVSMDNSNK	chr6	108559835	1	0	0	1	0	0	0	0	0	NA	NA	NA	0.0012	0.0013	0.001	0.023	0.024	0.033	0.00014	1.3e-05	0.00053	NA	NA	NA	6.6e-29	0.27	0	0.14	0.14
FOXP1	EEPLDPEEAEGPLSLVTTANHSPDFDHDRDYEDEPVNEDME	chr3	70952817	1	0	0	1	0	0	1	0	0	NA	NA	NA	0.011	0.00038	0.0056	0.016	0.16	0.14	0.00056	0.02	0.00018	NA	NA	NA	1e-12	0.92	0	0.71	0.74
FOXP4	EVTTGADSNGEMSPAELLHFQQQQALQVAR	chr6	41546426	0	0	0	0	0	0	0	0	0	NA	NA	NA	0.002	3e-07	9e-07	0.011	0.0012	0.073	0.0012	0.014	0.0074	NA	NA	NA	1.1e-19	0.65	0.74	0.096	0.096
FRA10AC1	KSEDSLLRNSDEEESASESELWK	chr10	93667883	1	0	0	1	0	0	1	0	0	NA	NA	NA	0.0025	0.019	0.00074	0.049	0.17	0.059	0.0079	0.019	0.017	NA	NA	NA	0.0076	0.91	0	0.087	0.096
FRAS1	ILQAEAPGASAEEIIYK	chr4	78057570	0	0	0	0	0	0	0	0	0	NA	NA	NA	0.0052	0.016	0.02	0.022	1.8e-06	0.013	0.00071	0.045	0.00035	NA	NA	NA	1.8e-30	0.76	0	0.077	0.058
FRMD3	EYEDPPSEEEDK	chr9	83242990	1	0	0	1	0	0	1	0	0	NA	NA	NA	0.00014	0.0029	0.0012	0.11	0.098	0.15	0.0018	0.029	0.002	NA	NA	NA	2.8e-05	0.2	0	0.17	0.14
FRMD8	IQHLSTIDYVEDGK	chr11	65386599	0	0	0	0	0	0	0	0	0	NA	NA	NA	0.018	0.00058	0.052	0.00016	0.01	0.026	0.00059	0.016	0.0072	NA	NA	NA	2.2e-16	0.9	0	0.019	0.048
FRY	LLLPGSSPSSPEDEVK	chr13	31846713	0	0	0	0	0	0	0	0	0	NA	NA	NA	0.002	0.00044	0.004	0.0006	0.0052	0.022	0.0012	0.0062	0.029	NA	NA	NA	6.8e-15	0.21	0	0.096	0.087
FRYL	TYGGDTGSPEISFTK	chr4	48497361	0	0	0	0	0	0	0	0	0	NA	NA	NA	0.0053	0.0026	0.0023	0.0023	0.053	0.0092	1.4e-05	0.0037	0.046	NA	NA	NA	2.6e-39	0.26	0	0.077	0.038
FSCN1	VNASASSLKK	chr7	5592823	1	0	0	0	0	0	0	0	0	NA	NA	NA	0.0017	0.00027	0.00012	0.0092	0.045	0.0031	0.0093	0.0049	0.013	NA	NA	NA	3.2e-06	0.08	0.079	0.26	0.14
FSTL1	NFDNGDSRLDSSEFLK	chr3	120392293	0	0	1	0	0	1	0	0	1	NA	NA	NA	0.0053	0.00011	0.0023	0.027	0.029	0.0041	0.088	0.094	0.14	NA	NA	NA	3.1e-11	0.65	0.66	0.25	0.28
FTH1	HTLGDSDNES	chr11	61959718	1	0	0	0	0	0	0	0	0	NA	NA	NA	0.0074	0.0041	0.016	0.014	0.013	0.031	9.2e-05	0.022	0.00016	NA	NA	NA	6.4e-13	0.82	1	0.019	0.038
FTO	RTPTAEERER	chr16	53701692	1	0	0	1	0	0	1	0	0	NA	NA	NA	0.00058	0.0084	0.0056	0.055	0.049	0.068	0.00093	0.0077	0.016	NA	NA	NA	1.3e-05	0.78	0	0.17	0.15
FTSJ1	YTPPTQPPISPPYQEACTLK	chrX	48476021	1	0	0	1	0	0	1	0	0	NA	NA	NA	0.0058	0.0076	0.014	0.0056	0.022	0.07	0.011	0.015	0.015	NA	NA	NA	0.0011	0.81	0.26	0.11	0.25
FTSJ3	TEIMSPLYQDEAPK	chr17	63819433	1	0	0	1	0	0	1	0	0	NA	NA	NA	0.012	0.0057	0.018	0.12	0.051	0.079	6.4e-06	0.025	0.016	NA	NA	NA	4e-14	0.24	0	0.038	0.038
FUBP1	QQAAYYAQTSPQGMPQHPPAPQGQ	chr1	77944055	1	0	0	0	0	0	0	0	0	NA	NA	NA	0.015	0.00088	0.01	6.8e-05	0.14	0.0013	0.0083	0.0022	0.00065	NA	NA	NA	2e-21	0.46	0	0.038	0.038
FUBP3	QSHAASAAPQASSPPDYTMAWAEYYR	chr9	130578965	1	0	0	1	0	0	1	0	0	NA	NA	NA	0.0052	0.011	0.0023	0.27	0.38	0.1	0.023	0.013	0.022	NA	NA	NA	0.0035	0.65	0	0.17	0.15
FUNDC2	SNQIPTEVR	chrX	155025980	0	0	0	0	0	0	0	0	0	NA	NA	NA	0.0066	0.00055	0.016	0.0047	0.0088	0.00034	0.0097	0.0089	0.036	NA	NA	NA	7.9e-15	0.9	1	0.14	0.35
FUS	DQGSRHDSEQDNSDNNTIFVQGLGENVTIESVADYFK	chr16	31180110	0	0	0	0	0	0	0	0	0	NA	NA	NA	0.012	0.017	0.011	0.00031	0.11	0.0034	0.017	0.0019	0.015	NA	NA	NA	8.6e-05	0.74	0	0.15	0.11
FUT8	SGISTGHWSGEVK	chr14	65410592	1	0	0	1	0	0	1	0	0	NA	NA	NA	0.051	0.014	0.0047	0.078	0.028	0.0086	0.064	0.0049	0.019	NA	NA	NA	8.7e-19	0.59	0	0.38	0.36
FXR1	DPDSNPYSLLDNTESDQTADTDASESHHSTNRR	chr3	180868141	1	0	0	1	0	0	1	0	0	NA	NA	NA	0.0049	0.012	0.0004	0.32	0.38	0.15	0.016	0.031	0.0088	NA	NA	NA	4.6e-07	0.47	0	0.2	0.26
FXR2	TVMDGGLESDGPNMTENGLEDESRPQRR	chr17	7591230	1	0	0	1	0	0	1	0	0	NA	NA	NA	0.029	0.0023	0.0021	0.051	0.081	0.034	0.011	0.0022	0.014	NA	NA	NA	1.4e-17	0.81	0	0.038	0.058
FXYD1	TGEPDEEEGTFRSSIRR	chr19	35138808	1	0	0	1	0	0	1	0	0	NA	NA	NA	0.012	0.026	0.024	0.089	0.097	0.075	0.0045	0.012	0.003	NA	NA	NA	0.015	0.68	0.56	0.0096	0.029
FYCO1	RTLTTGSSAYLWKPPSR	chr3	45917899	1	0	0	1	0	0	1	0	0	NA	NA	NA	0.012	0.021	0.018	0.19	0.21	0.1	0.0027	0.0022	0.00048	NA	NA	NA	0.0045	0.6	0	0.86	0.89
FYN	LTEERDGSLNQSSGYR	chr6	111660332	0	0	0	0	0	0	0	0	0	NA	NA	NA	0.016	0.0032	0.012	0.0075	0.00061	0.02	0.009	0.00044	0.0016	NA	NA	NA	9.2e-10	0.74	0	0.16	0.16
FYTTD1	ARSNENLDK	chr3	197737179	0	0	0	0	0	0	0	0	0	NA	NA	NA	0.0058	0.0016	0.1	0.08	0.27	0.0036	0.0083	0.0046	0.017	NA	NA	NA	0.036	0.86	0	0.19	0.26
FZD6	GQAGSVSESAR	chr8	103298433	1	0	1	1	0	1	1	0	1	NA	NA	NA	0.00065	0.091	0.0057	0.15	0.45	0.028	0.041	0.0076	0.13	NA	NA	NA	0.061	0.87	0	0.12	0.11
G3BP1	YQDEVFGGFVTEPQEESEEEVEEPEER	chr5	151771045	1	0	0	1	0	0	1	0	0	NA	NA	NA	0.00041	0.0047	0.0096	0.11	0.13	0.042	0.0011	0.00021	0.0076	NA	NA	NA	0.042	0.31	0	0.59	0.36
G3BP2	NLEELEEKSTTPPPAEPVSLPQEPPKPR	chr4	75642782	1	0	0	1	0	0	1	0	0	NA	NA	NA	0.0013	0.0028	0.002	0.064	0.052	0.044	0.0061	0.00067	0.0049	NA	NA	NA	5.4e-22	0.5	0	0.077	0.077
G6PD	VQPNEAVYTK	chrX	154531390	0	0	0	0	0	0	0	0	0	NA	NA	NA	0.0037	0.0024	0.0083	0.011	0.0021	0.0002	0.004	0.01	0.0014	NA	NA	NA	2.4e-14	0.39	0.27	0.13	0.36
GAB1	SSSLEGFHNHFK	chr4	143336762	1	0	0	0	0	0	0	0	0	NA	NA	NA	0.0052	0.004	0.051	0.015	0.028	2.3e-05	0.00068	0.0052	0.018	NA	NA	NA	0.014	0.044	0	0.087	0.058
GAB2	ASSCETYEYPQR	chr11	78215297	1	0	0	1	0	0	1	0	0	NA	NA	NA	0.00083	0.00054	0.008	0.11	0.22	0.13	0.0004	0.0066	0.0057	NA	NA	NA	0.00012	0.92	0.099	0.029	0.048
GABARAPL2	EDHSLEHR	chr16	75566351	1	0	0	1	0	0	1	0	0	NA	NA	NA	1.1e-05	0.00067	0.0011	0.066	0.14	0.074	0.0072	0.085	0.023	NA	NA	NA	0.0053	0.086	0	0.18	0.16
GAK	EAETGAENASSK	chr4	849276	1	0	0	1	0	0	1	0	0	NA	NA	NA	0.035	0.029	0.024	0.066	0.2	0.066	0.038	0.0044	0.0011	NA	NA	NA	4.4e-36	0.32	0	0.11	0.067
GALNT11	RRPYGSPEGQDTMTHNSLR	chr7	152025674	0	0	0	0	0	0	0	0	0	NA	NA	NA	0.015	0.0031	0.033	0.0098	0.02	0.033	0.00089	0.00092	0.00052	NA	NA	NA	2.4e-17	0.84	0	0.26	0.13
GALNT12	KESSDSFVPLLR	chr9	98807699	1	1	0	1	0	0	1	0	0	NA	NA	NA	0.023	0.42	0.024	0.056	0.34	0.012	0.033	0.15	0.0039	NA	NA	NA	1.7e-14	0.44	0	0.17	0.15
GALT	ANGEVNPQYDSTFLFDNDFPALQPDAPSPGPSDHPLFQAK	chr9	34638133	1	0	0	1	0	0	1	0	0	NA	NA	NA	0.0011	1.6e-05	0.0061	0.14	0.21	0.21	0.0034	0.017	0.00091	NA	NA	NA	6e-31	0.44	0.0099	0.15	0.13
GAPDH	LVINGNPITIFQERDPSK	chr12	6533927	0	1	0	0	0	0	0	0	0	NA	NA	NA	0.025	0.047	0.041	0.0015	0.002	0.00081	0.025	0.013	0.0053	NA	NA	NA	1.1e-05	0.19	1	0.096	0.067
GAPVD1	EVSSRPSTPGLSVVSGISATSEDIPNKIEDLR	chr9	125261794	1	0	0	1	0	0	1	0	0	NA	NA	NA	6.4e-05	0.003	0.0075	0.072	0.33	0.14	0.0028	0.0013	0.00036	NA	NA	NA	4e-25	0.9	0	0.17	0.15
GART	NGSLTNHFSFEK	chr21	33503931	1	0	0	1	0	0	1	0	0	NA	NA	NA	2.9e-05	0.0023	0.002	0.092	0.15	0.035	0.014	0.0085	0.009	NA	NA	NA	1.5e-10	0.036	0	0.048	0.0096
GAS2	VDGKTSPIQSK	chr11	22625509	1	0	0	0	0	0	0	0	0	NA	NA	NA	0.0033	0.00071	0.0089	0.00029	0.084	0.0021	0.00025	0.0019	0.0064	NA	NA	NA	2.5e-24	0.84	0	0.029	0.096
GAS2L1	VSPTTSPRPASPVPGSER	chr22	29306582	1	0	0	1	0	0	1	0	0	NA	NA	NA	0.00036	0.00093	0.0011	0.034	0.074	0.07	0.054	0.024	0.029	NA	NA	NA	2.2e-13	0.83	0	0.058	0.058
GAS7	STGDSQNLGSSSPSKK	chr17	9910609	0	0	0	0	0	0	0	0	0	NA	NA	NA	0.011	0.01	0.00077	0.015	0.0015	0.00077	0.012	0.00073	0.0069	NA	NA	NA	1.5e-23	0.17	0.44	0.038	0.058
GATAD2A	RPPSPDVIVLSDNEQPSSPR	chr19	19385826	1	0	0	0	0	0	0	0	0	NA	NA	NA	0.0038	0.02	0.00048	0.0065	0.053	2.9e-05	0.025	0.0011	0.042	NA	NA	NA	0.0038	0.73	0	0.0096	0.029
GATAD2B	VSSPLPSPSAMTDAANSQAAAK	chr1	153789030	1	0	0	0	0	0	0	0	0	NA	NA	NA	0.015	0.082	0.0064	0.033	0.02	0.01	0.014	0.0071	0.037	NA	NA	NA	4.9e-05	0.8	0	0.058	0.096
GATC	LDEQEPFPHS	chr12	120446438	0	0	0	0	0	0	0	0	0	NA	NA	NA	9.3e-05	0.00065	0.011	0.0003	0.15	0.034	0.0035	0.0097	0.009	NA	NA	NA	5e-06	0.56	0	0.096	0.058
GATM	WTTAPKPTMADELYNQDYPIHSVEDR	chr15	45361124	0	0	1	0	0	0	0	0	0	NA	NA	NA	0.00061	0.025	0.048	1.3e-05	0.0061	0.011	0.0067	0.11	0.083	NA	NA	NA	1.1e-21	0.1	0.059	0.058	0.029
GBE1	KGNNESYHYAR	chr3	81489699	1	0	0	1	0	0	1	0	0	NA	NA	NA	6.9e-05	0.0037	0.0002	0.17	0.11	0.05	0.00033	0.0024	0.026	NA	NA	NA	7e-07	0.57	0	0.55	0.6
GBF1	GGQSDDDEDEGVPASYHTVSLQLLDLMHTLHTR	chr10	102245532	1	1	0	1	1	0	1	1	0	NA	NA	NA	0.086	0.096	0.14	0.21	0.11	0.23	0.0011	0.0051	0.0061	NA	NA	NA	1.2e-15	0.16	0	0.087	0.096
GCC1	RSPVGGGGPGDPADTSSSDSLTQALQLAAANEPTFFLYAEQLAR	chr7	127580618	1	0	0	1	0	0	0	0	0	NA	NA	NA	0.005	0.0023	0.018	0.052	0.31	0.00044	0.0063	0.00032	0.031	NA	NA	NA	6.2e-05	0.22	0.52	0.25	0.14
GCC2	NEPTTRSPVSSQQSLK	chr2	108448561	1	0	0	1	0	0	1	0	0	NA	NA	NA	0.028	0.0021	0.00086	0.044	0.091	0.027	0.013	0.0069	0.012	NA	NA	NA	3.4e-08	0.28	0	0.067	0.096
GCFC2	AADSSDSDGAEESPAEPGAPR	chr2	75652000	0	0	0	0	0	0	0	0	0	NA	NA	NA	0.01	1.6e-05	0.029	0.0064	0.057	0.082	0.0015	0.023	0.071	NA	NA	NA	5.3e-14	0.82	0	0.067	0.11
GCLC	GLLSQGSPLSWEETK	chr6	53497341	1	0	0	1	0	0	1	0	0	NA	NA	NA	0.012	0.0085	0.011	0.045	0.033	0.031	0.0069	0.0094	0.018	NA	NA	NA	1.4e-05	0.19	0	0.096	0.096
GDA	ETIHLPASSPHPPPFP	chr9	72114595	0	0	0	0	0	0	0	0	0	NA	NA	NA	0.0012	0.014	0.0027	0.0082	0.012	0.001	0.00083	0.0079	0.013	NA	NA	NA	7.5e-22	0.72	0	0.17	0.15
GDAP1	QEEQRGSPPLRAEGK	chr8	74321130	1	0	0	1	0	0	1	0	0	NA	NA	NA	0.0029	0.0034	0.0027	0.078	0.16	0.1	0.057	0.047	0.04	NA	NA	NA	8e-28	0.9	0.03	0.14	0.13
GDI2	VPSTEAEALASSLMGLFEK	chr10	5765223	1	0	0	1	0	0	1	0	0	NA	NA	NA	0.0011	0.032	0.019	0.074	0.14	0.0039	0.0032	0.057	0.016	NA	NA	NA	0.067	0.87	0	0.048	0.067
GEM	QGTVGMQPQQQRWSIPADGR	chr8	94249253	0	0	0	0	0	0	0	0	0	NA	NA	NA	0.0016	0.11	0.0065	0.0025	0.13	0.023	0.0043	0.00047	0.00017	NA	NA	NA	0.1	0.86	0	0.12	0.11
GEMIN2	RKQSVNISLSGCQPAPEGYSPTLQWQQQQVAQFSTVR	chr14	39114223	1	0	0	1	0	0	1	0	0	NA	NA	NA	0.014	0.027	0.033	0.069	0.27	0.081	0.021	0.0093	0.031	NA	NA	NA	1e-22	0.65	0	0.33	0.35
GEMIN5	ENSGPVENGVSDQEGEEQAREPELPCGLAPAVSR	chr5	154887416	1	0	0	1	0	0	1	0	0	NA	NA	NA	0.0074	0.0018	0.005	0.2	0.26	0.065	2.7e-05	0.00012	0.0053	NA	NA	NA	3.4e-32	0.86	0	0.59	0.37
GEMIN8	EEEMETESDAEVECDLSNMEITEELR	chrX	14008279	1	0	0	0	0	0	0	0	0	NA	NA	NA	0.0081	0.052	0.0073	0.013	0.24	0.016	0.00058	0.039	0.0081	NA	NA	NA	0.05	0.9	0.0099	0.11	0.23
GFM1	DGVGAVMDSMELER	chr3	158644278	1	0	0	1	0	0	1	0	0	NA	NA	NA	0.0028	0.00027	0.0011	0.096	0.16	0.048	0.011	0.062	0.0088	NA	NA	NA	1e-05	0.9	0	0.17	0.22
GFPT1	VDSTTCLFPVEEK	chr2	69319769	1	0	0	1	0	0	1	0	0	NA	NA	NA	0.0039	0.00038	0.02	0.078	0.044	0.018	0.0061	0.0044	0.0049	NA	NA	NA	1.9e-09	0.66	0	0.067	0.11
GFPT2	RLDSSACLHAVGDK	chr5	180300690	1	0	0	0	0	0	0	0	0	NA	NA	NA	0.0052	0.018	0.00045	0.022	0.073	0.041	0.00065	4.9e-05	0.027	NA	NA	NA	3.5e-09	0.0056	0.0099	0.6	0.36
GFRA1	VVPFISVEHIPK	chr10	116056925	0	0	0	0	0	0	0	0	0	NA	NA	NA	0.0035	0.016	0.0017	0.0042	0.049	0.022	0.00044	0.0057	0.0073	NA	NA	NA	1.1e-07	0.67	0.0099	0.096	0.13
GGA1	LASDTEDNDEALAEILQANDNLTQVINLYK	chr22	37608475	1	0	0	1	0	0	1	0	0	NA	NA	NA	0.00027	0.00045	0.0041	0.081	0.099	0.00017	0.00015	0.001	0.00052	NA	NA	NA	0.026	0.82	0	0.058	0.068
GGA2	VTSSLGDIPVSR	chr16	23463542	1	0	0	1	0	0	1	0	0	NA	NA	NA	0.001	0.016	0.01	0.1	0.097	0.032	0.022	0.021	0.044	NA	NA	NA	0.12	0.59	0	0.15	0.12
GGA3	TLIPSPPPRPK	chr17	75236599	1	1	0	1	1	0	1	1	0	NA	NA	NA	0.037	0.19	0.016	0.0041	0.088	0.057	0.0065	0.065	6.6e-05	NA	NA	NA	5e-15	0.54	0	0.048	0.038
GGCT	AIEPNDYTGKVSEEIEDIIK	chr7	30496621	1	0	0	1	0	0	1	0	0	NA	NA	NA	0.0092	0.021	0.0076	0.13	0.19	0.048	0.004	0.015	0.038	NA	NA	NA	1.1e-23	0.66	0	0.26	0.13
GGT7	LPSSSSEMGSQDGSPLR	chr20	34844720	1	0	0	1	0	0	1	0	0	NA	NA	NA	0.00095	2.1e-05	0.00082	0.079	0.19	0.031	0.028	0.037	0.0048	NA	NA	NA	2.2e-05	0.7	0	0.077	0.019
GIGYF2	VGVEASEETPQTSSSSARPGTPSDHQSQEASQFER	chr2	232697299	1	0	0	1	0	0	1	0	0	NA	NA	NA	0.00022	0.029	0.0083	0.2	0.3	0.17	0.0029	0.00072	0.0026	NA	NA	NA	0.07	0.77	0	0.14	0.17
GIPC1	SAGGRPGSGPQLGTGR	chr19	14477760	1	0	0	0	0	0	0	0	0	NA	NA	NA	0.012	0.0083	0.0043	0.035	0.0082	0.015	0.002	0.012	0.015	NA	NA	NA	0.0035	0.35	0	0.0096	0.029
GIPC2	ETAGLVEGEPTGAGGGSLSASR	chr1	77979542	0	0	0	0	0	0	0	0	0	NA	NA	NA	0.0059	0.036	0.0061	0.0092	0.0027	0.0029	0.0014	0.0067	7.1e-05	NA	NA	NA	0.0033	0.73	0	0.029	0.038
GIT1	LQPFHSTELEDDAIYSVHVPAGLYR	chr17	29573469	0	0	0	0	0	0	0	0	0	NA	NA	NA	0.061	0.001	0.12	0.0013	0.0073	0.031	0.0019	0.0025	0.0027	NA	NA	NA	2.2e-13	0.1	0	0.0096	0.029
GIT2	QRSMVWPGDGLVPDTAEPHVAPSPTLPSTEDVIR	chr12	109929792	0	0	0	0	0	0	0	0	0	NA	NA	NA	0.0043	0.0014	0.0017	0.0092	0.0048	0.032	0.019	0.00055	0.044	NA	NA	NA	3.7e-38	0.81	0	0.096	0.058
GK	AVLGPLVGAVDQGTSSTR	chrX	30653359	0	0	0	0	0	0	0	0	0	NA	NA	NA	0.018	2.9e-05	6.5e-05	0.0082	0.0012	0.0072	0.017	0.012	0.016	NA	NA	NA	3.5e-31	0.54	0	0.11	0.23
GLCCI1	RTSSLDTITGPYLTGQWPR	chr7	7968794	1	0	0	0	0	0	0	0	0	NA	NA	NA	0.067	0.00026	0.019	0.0009	0.084	0.024	0.017	0.0017	0.029	NA	NA	NA	5e-26	0.92	0	0.26	0.15
GLCE	QQSEEAFPQEQQK	chr15	69160584	0	0	0	0	0	0	0	0	0	NA	NA	NA	0.051	0.072	0.012	8e-05	0.01	0.039	0.00036	0.00026	1.8e-06	NA	NA	NA	3.2e-21	0.76	0	0.058	0.029
GLE1	SPDASSAFSPASPATPNGTK	chr9	128504700	0	0	0	0	0	0	0	0	0	NA	NA	NA	0.018	0.0011	0.00043	0.031	0.22	0.0086	0.0025	0.0024	0.02	NA	NA	NA	0.048	0.9	0	0.17	0.15
GLG1	ACEPIIQNFCHDVADNQIDSGDLMECLIQNK	chr16	74447427	1	0	0	1	0	0	1	0	0	NA	NA	NA	0.0016	5.3e-06	0.019	0.11	0.32	0.012	0.0032	0.011	0.0023	NA	NA	NA	4.8e-11	0.46	0	0.18	0.17
GLO1	GFGHIGIAVPDVYSACK	chr6	38675925	1	0	0	1	0	0	1	0	0	NA	NA	NA	0.017	0.0012	0.01	0.073	0.063	0.031	0.02	0.011	0.0056	NA	NA	NA	3.8e-13	0.043	0	0.096	0.087
GLS	ILQEYQVQYTPQGDSDNGKENQTVHK	chr2	190880827	1	0	0	1	0	0	1	0	0	NA	NA	NA	0.051	0.0058	0.023	0.062	0.037	0.025	0.0033	0.0002	0.025	NA	NA	NA	4.6e-21	0.75	0	0.13	0.14
GLUD1	AKPYEGSILEADCDILIPAASEK	chr10	87050486	1	0	0	0	0	0	0	0	0	NA	NA	NA	0.0049	0.00058	0.046	0.024	0.075	0.01	0.00094	0.0026	0.00075	NA	NA	NA	2.6e-10	0.47	0	0.087	0.096
GLUD2	RDDGSWEVIEGYR	chrX	121047588	0	0	0	0	0	0	0	0	0	NA	NA	NA	0.011	0.018	0.00013	1.5e-06	0.14	0.019	0.0048	0.0095	0.015	NA	NA	NA	7.9e-18	0.84	0.99	0.12	0.38
GLYR1	NSSEERSRPNSGDEK	chr16	4803203	1	0	0	1	0	0	1	0	0	NA	NA	NA	0.00034	0.027	0.0015	0.034	0.26	0.014	0.017	0.0063	0.042	NA	NA	NA	0.033	0.75	0	0.15	0.13
GMDS	GSGDGEMGKPR	chr6	1623806	0	0	0	0	0	0	0	0	0	NA	NA	NA	0.042	0.0014	0.031	0.059	0.00031	0.084	0.011	0.022	0.054	NA	NA	NA	1.7e-23	0.51	0	0.087	0.077
GMEB2	ATSGPAAMASQVLTQSAQLALGPGVPVPQLTSVPLGK	chr20	63587602	0	0	0	0	0	0	0	0	0	NA	NA	NA	0.043	0.0031	0.045	0.017	0.027	0.012	0.016	0.0037	0.0019	NA	NA	NA	3.2e-13	0.91	0	0.087	0.038
GMIP	SLDSPTSSPGAGTR	chr19	19629476	1	1	0	0	1	0	0	1	0	NA	NA	NA	0.014	0.036	0.094	0.0049	0.006	0.039	0.013	0.0039	0.00062	NA	NA	NA	2.7e-36	0.044	0	0.019	0.038
GMPR2	SRSEVDLTR	chr14	24232422	1	0	0	1	0	0	1	0	0	NA	NA	NA	0.00098	0.00065	0.02	0.1	0.13	0.039	0.0079	0.00037	0.025	NA	NA	NA	0.054	0.036	0	0.28	0.28
GMPS	TLNMTTSPEEK	chr3	155870536	1	0	0	1	0	0	1	0	0	NA	NA	NA	1.6e-05	0.0016	0.00012	0.3	0.19	0.14	7e-05	0.023	0.01	NA	NA	NA	7.3e-27	0.77	0	0.17	0.22
GNAI3	MFDVGGQRSERK	chr1	109548611	0	0	0	0	0	0	0	0	0	NA	NA	NA	0.0026	0.00069	0.026	0.038	0.16	0.0031	0.0083	0.0019	0.0045	NA	NA	NA	2.3e-05	0.38	0	0.048	0.048
GNB1	ACADATLSQITNNIDPVGR	chr1	1785285	0	0	0	0	0	0	0	0	0	NA	NA	NA	0.0052	0.0029	0.016	0.0069	0.16	0.0065	0.004	0.0013	0.033	NA	NA	NA	0.1	0.57	0	0.058	0.11
GNG12	TASTNNIAQAR	chr1	67701466	1	0	0	0	0	0	0	0	0	NA	NA	NA	0.00021	0.023	0.034	0.0028	0.041	0.023	0.00016	0.018	0.0028	NA	NA	NA	3.5e-28	0.34	0	0.029	0.038
GNG5	SGSSSVAAMKK	chr1	84498325	0	0	0	0	0	0	0	0	0	NA	NA	NA	0.029	0.0045	0.0056	0.0082	0.11	0.0099	4.4e-06	0.00052	0.00026	NA	NA	NA	2.2e-05	0.8	0	0.038	0.048
GNL1	ERREEQTDTSDGESVTHHIR	chr6	30541377	1	0	0	1	0	0	1	0	0	NA	NA	NA	0.024	2.3e-07	0.025	0.18	0.07	0.16	0.00012	0.03	0.014	NA	NA	NA	0.0019	0.41	0	0.087	0.078
GNL3L	LLHSPMTK	chrX	54530211	0	0	0	0	0	0	0	0	0	NA	NA	NA	0.025	0.039	0.0036	0.00041	0.029	0.0013	0.00081	0.086	0.0025	NA	NA	NA	0.032	0.4	0.27	0.11	0.25
GNPDA1	YFTLGLPTGSTPLGCYK	chr5	141991749	0	0	0	0	0	0	0	0	0	NA	NA	NA	0.001	0.0029	0.013	0.02	0.0047	0.00063	0.053	0.00023	0.11	NA	NA	NA	6.2e-17	0.16	0	0.58	0.37
GOLGA1	ESVASMGADSGDDFASDGSSSR	chr9	124878357	1	0	0	1	0	0	1	0	0	NA	NA	NA	0.008	5.5e-05	0.00061	0.036	0.11	0.011	0.0069	0.012	0.00094	NA	NA	NA	0.00035	0.91	0	0.16	0.14
GOLGA2	EGSPRDNPTAQQIMQLLR	chr9	128255829	0	0	1	0	0	1	0	0	1	NA	NA	NA	0.011	0.00048	0.00035	0.21	0.19	0.0022	0.014	0.026	0.11	NA	NA	NA	0.0034	0.24	0	0.17	0.15
GOLGA3	RDSICSSVSLESSAAETQEEMLQVLK	chr12	132768909	1	0	0	1	0	0	1	0	0	NA	NA	NA	0.014	0.0044	0.036	0.12	0.19	0.034	0.002	0.0053	0.00097	NA	NA	NA	7.5e-15	0.017	0	0.096	0.067
GOLGA4	EENPESDGEPVVEDGTSVK	chr3	37243177	1	0	0	1	0	0	1	0	0	NA	NA	NA	0.00036	0.0046	0.00088	0.27	0.33	0.23	0.00051	0.0048	0.00011	NA	NA	NA	2.2e-08	0.76	0	0.86	0.9
GOLGA5	KKSEPDDELLFDFLNSSQK	chr14	92794231	1	0	0	1	0	0	1	0	0	NA	NA	NA	0.011	0.0016	0.023	0.065	0.084	0.089	0.045	0.00078	0.053	NA	NA	NA	0.083	0.86	0	0.38	0.35
GOLGB1	LSGLANVVLHELSGDDDTDQNMR	chr3	121663199	1	0	0	1	0	0	1	0	0	NA	NA	NA	0.015	0.014	0.00063	0.21	0.44	0.052	0.02	0.022	0.023	NA	NA	NA	0.015	0.14	0	0.23	0.28
GOLIM4	ALEEEEMEQVGQAEHLEEEHDPSPEEQDREWK	chr3	168008677	1	0	0	1	0	0	1	0	0	NA	NA	NA	0.00054	0.0041	1.6e-07	0.13	0.063	0.018	0.016	0.00072	0.049	NA	NA	NA	5.7e-15	0.85	0	0.18	0.24
GOLM1	RQVEKEETNEIQVVNEEPQR	chr9	86026146	1	1	0	0	1	0	0	1	0	NA	NA	NA	0.039	0.15	0.03	0.02	0.18	0.0012	0.0052	0.009	0.02	NA	NA	NA	1.3e-18	0.28	0.02	0.17	0.17
GOLPH3	AAGGGAGSSEDDAQSRRDEQDDDDK	chr5	32124704	1	0	0	1	0	0	1	0	0	NA	NA	NA	4.3e-05	0.0021	3.5e-07	0.21	0.17	0.17	0.0068	0.015	0.028	NA	NA	NA	1.2e-11	0.083	0	0.25	0.13
GOPC	GEIEFEVVYVAPEVDSDDENVEYEDESGHR	chr6	117560269	1	0	0	1	0	0	1	0	0	NA	NA	NA	0.0065	0.0084	2.2e-05	0.063	0.16	0.00033	0.0016	0.009	0.0089	NA	NA	NA	0.094	0.79	0	0.16	0.16
GORASP1	KPPGTPPPSALPLGAPPPDALPPGPTPEDSPSLETGSR	chr3	39096659	1	0	0	1	0	0	1	0	0	NA	NA	NA	0.01	0.0056	0.05	0.059	0.18	0.0027	1.7e-05	0.011	0.042	NA	NA	NA	7.7e-12	0.55	0	0.86	0.9
GORASP2	VGDSTPVSEKPVSAAVDANASESP	chr2	170928464	1	0	0	1	0	0	1	0	0	NA	NA	NA	0.024	0.0003	0.083	0.08	0.063	0.011	6.4e-08	0.0025	0.023	NA	NA	NA	0.00075	0.15	0	0.13	0.13
GOSR1	ERENLMGSVRK	chr17	30477362	1	0	0	1	0	0	1	0	0	NA	NA	NA	0.014	0.01	0.011	0.03	0.14	0.033	0.0028	0.00059	0.0078	NA	NA	NA	4.7e-25	0.67	0	0.0096	0.038
GP1BB	AAARLSLTDPLVAER	chr22	19722945	0	0	0	0	0	0	0	0	0	NA	NA	NA	0.094	0.0012	0.054	0.033	0.0006	0.081	0.0017	0.017	0.0088	NA	NA	NA	6.5e-10	0.76	1	0.058	0.058
GPAM	SDEEDEDSDFGEEQRDCYLK	chr10	112149864	1	0	0	0	0	0	0	0	0	NA	NA	NA	0.00064	0.035	0.087	0.00045	0.044	0.051	0.027	0.00026	0.056	NA	NA	NA	1.3e-29	0.53	0	0.096	0.11
GPATCH1	QQSSPLVNK	chr19	33080880	1	0	0	1	0	0	1	0	0	NA	NA	NA	0.0036	0.00022	0.0061	0.06	0.18	0.17	0.00012	0.0016	0.0031	NA	NA	NA	2e-18	0.89	0	0.0096	0.019
GPATCH2	KDHSDSDDQMLVAK	chr1	217426992	1	0	0	1	0	0	1	0	0	NA	NA	NA	0.026	0.0086	0.036	0.19	0.17	0.23	0.0029	0.023	0.00095	NA	NA	NA	4.3e-29	0.86	0	0.077	0.11
GPATCH8	GPKPEPPGSGSPAPPRR	chr17	44395284	1	1	0	1	1	0	1	1	0	NA	NA	NA	0.012	0.08	0.069	0.051	0.038	0.011	0.00027	0.028	0.0067	NA	NA	NA	1.8e-08	0.91	0	0.0096	0.019
GPBP1	RHNSSDGFDSAIGRPNGGNFGR	chr5	57173948	1	0	0	0	0	0	0	0	0	NA	NA	NA	0.0024	0.0029	0.011	0.002	0.18	0.021	0.082	0.026	0.011	NA	NA	NA	5.8e-31	0.5	0	0.25	0.12
GPCPD1	LTLEGLEEDDDDRVSPTVLHK	chr20	5544404	1	0	0	1	0	0	1	0	0	NA	NA	NA	0.027	0.0034	0.00091	0.085	0.093	0.03	0.016	0.006	0.014	NA	NA	NA	1.4e-35	0.78	0	0.087	0.058
GPHN	EVHDELEDLPSPPPPLSPPPTTSPHK	chr14	66507407	1	0	0	1	0	0	1	0	0	NA	NA	NA	0.00033	0.0038	0.0028	0.072	0.0064	0.053	0.01	0.0017	0.00042	NA	NA	NA	6.7e-29	0.22	0	0.38	0.36
GPI	ELQAAGKSPEDLER	chr19	34359480	0	0	0	0	0	0	0	0	0	NA	NA	NA	0.061	0.0059	0.082	0.0034	0.017	0.033	0.0043	0.025	0.053	NA	NA	NA	0.0038	0.26	0	0.0096	0.019
GPKOW	RLADSGDGAGPSPEEK	chrX	49113389	0	0	0	0	0	0	0	0	0	NA	NA	NA	0.01	0.0013	0.0058	0.0045	0.00044	0.019	0.003	0.014	0.053	NA	NA	NA	0.00017	0.43	0.25	0.11	0.27
GPRASP2	STSPFGIPEEASEMLEAKPK	chrX	102712176	0	0	0	0	1	0	0	1	0	NA	NA	NA	0.13	0.042	0.1	0.074	0.021	0.045	0.0026	0.041	0.0022	NA	NA	NA	3.8e-05	0.46	0.27	0.12	0.41
GPRC5A	AHAWPSPYK	chr12	12890782	1	0	0	1	0	0	1	0	0	NA	NA	NA	0.041	0.078	0.019	0.054	0.13	0.088	0.0069	0.00024	0.022	NA	NA	NA	1.2e-18	0.56	0	0.096	0.067
GPRC5B	TAGFPNGSLGK	chr16	19856691	0	0	0	0	0	0	0	0	0	NA	NA	NA	0.00041	0.014	0.0024	2.2e-07	0.0022	0.0034	0.01	0.092	0.092	NA	NA	NA	0.0071	0.11	0.02	0.15	0.11
GPRC5C	AEDMYSAQSHQAATPPKDGK	chr17	74424851	1	0	0	1	1	0	1	1	0	NA	NA	NA	0.12	0.0076	0.074	0.091	0.023	0.12	0.0075	0.0052	0.0029	NA	NA	NA	3.7e-27	0.42	0	0.038	0.038
GPRIN1	GSLACPSPTCFSPQESPSK	chr5	176595802	1	0	0	1	0	0	1	0	0	NA	NA	NA	0.01	0.00028	0.018	0.0042	0.091	0.084	5.3e-06	0.0021	0.047	NA	NA	NA	2.5e-28	0.11	0	0.6	0.38
GPS1	GERDSQTQAILTK	chr17	82050691	0	0	0	0	0	0	0	0	0	NA	NA	NA	0.0045	0.0076	0.0039	0.0036	0.014	0.0011	0.0079	0.0085	0.14	NA	NA	NA	2.3e-05	0.43	0	0.048	0.067
GPSM3	SAPPSPPPPGTR	chr6	32190766	0	0	0	0	0	0	0	0	0	NA	NA	NA	0.0012	0.0023	0.0096	0.0008	0.00018	0.00056	0.00011	3.4e-05	0.027	NA	NA	NA	7.8e-20	0.73	0	0.087	0.087
GPX1	LITWSPVCR	chr3	49357171	1	0	0	1	0	0	1	0	0	NA	NA	NA	8.2e-05	0.00058	0.00057	0.09	0.095	0.015	0.0013	0.0021	0.082	NA	NA	NA	0.00014	0.59	0	0.87	0.91
GRAMD1A	SQEPSPVGSRR	chr19	34994784	1	0	0	1	0	0	1	0	0	NA	NA	NA	0.00038	0.1	0.052	0.048	0.032	0.024	0.017	0.0046	0.047	NA	NA	NA	7.4e-20	0.16	0	0.0096	0.029
GRAMD4	RDDFLDLAESPNASDTECSDEIPLK	chr22	46576012	0	0	1	0	0	1	0	0	1	NA	NA	NA	0.0028	0.0024	0.011	0.008	0.0076	0.0085	0.47	0.54	0.39	NA	NA	NA	8.9e-27	0.9	0.99	0.067	0.058
GRB10	TSSLPAIPNPFPELCGPGSPPVLTPGSLPPSQAAAK	chr7	50590063	0	1	1	0	0	1	0	0	1	NA	NA	NA	0.056	0.05	0.011	0.0044	0.00075	7.7e-05	0.11	0.2	0.049	NA	NA	NA	1.9e-27	0.35	0.5	0.27	0.14
GRB2	ESESAPGDFSLSVK	chr17	75318076	1	0	0	1	0	0	1	0	0	NA	NA	NA	0.016	0.025	8.2e-05	0.09	0.073	0.016	0.02	0.012	0.00032	NA	NA	NA	0.031	0.87	0	0.048	0.038
GRHPR	AADCEVEQWDSDEPIPAK	chr9	37422666	1	0	0	1	0	0	1	0	0	NA	NA	NA	0.00038	0.027	0.0022	0.076	0.028	0.03	0.00098	0.00044	0.014	NA	NA	NA	3.9e-33	0.78	0	0.15	0.14
GRK6	DVLDIEQFSTVK	chr5	177403204	0	0	0	0	0	0	0	0	0	NA	NA	NA	0.012	0.0027	0.022	0.04	0.021	0.004	0.00015	9.7e-07	0.0017	NA	NA	NA	2e-07	0.099	0	0.6	0.37
GRSF1	SSPVVNDGVVR	chr4	70815782	1	0	0	1	0	0	1	0	0	NA	NA	NA	0.0049	0.0036	0.019	0.041	0.18	0.0099	0.00054	0.0065	0.028	NA	NA	NA	0.0073	0.63	0	0.087	0.067
GRWD1	MHNLHGTKPPPSEGSDEEEEEEDEEDEEER	chr19	48445773	1	0	0	1	0	0	1	0	0	NA	NA	NA	0.019	0.0052	0.0043	0.03	0.073	0.042	0.0026	0.0011	0.00066	NA	NA	NA	6.6e-06	0.72	0.059	0.0096	0.019
GSDMD	FSLPGATCLQGEGQGHLSQKK	chr8	143553207	1	0	0	1	0	0	1	0	0	NA	NA	NA	0.0016	0.0044	0.021	0.26	0.27	0.13	0.0015	0.00061	0.0043	NA	NA	NA	2.3e-28	0.7	0	0.12	0.096
GSK3A	TSSFAEPGGGGGGGGGGPGGSASGPGGTGGGK	chr19	42230186	0	0	0	0	0	0	0	0	0	NA	NA	NA	0.012	0.0035	0.00071	0.049	0.18	0.018	0.0046	0.062	0.013	NA	NA	NA	2.6e-10	0.89	0	0.019	0.029
GSK3B	TTSFAESCKPVQQPSAFGSMK	chr3	119821323	1	0	0	1	0	0	1	0	0	NA	NA	NA	0.0035	0.0059	0.00045	0.16	0.26	0.056	0.00011	0.0076	0.0002	NA	NA	NA	3e-06	0.78	0	0.25	0.28
GSN	GASQAGAPQGR	chr9	121207794	0	0	0	0	0	0	0	0	0	NA	NA	NA	0.0011	0.041	0.0008	0.051	0.015	0.058	0.035	0.021	0.074	NA	NA	NA	0.0026	0.91	0.02	0.17	0.15
GSPT1	EEISEAEPGGGSLGDGRPPEESAHEMMEEEEEIPKPK	chr16	11868128	1	0	0	1	0	0	1	0	0	NA	NA	NA	0.00011	6e-06	0.012	0.094	0.16	0.088	0.016	0.00099	0.017	NA	NA	NA	2.3e-12	0.29	0	0.15	0.12
GSR	GHAAFTSDPKPTIEVSGK	chr8	30678061	1	0	0	1	0	0	1	0	0	NA	NA	NA	0.015	0.0028	0.0014	0.069	0.051	0.054	0.0051	0.0032	0.00094	NA	NA	NA	5.7e-28	0.15	0	0.24	0.19
GSS	QIEINTISASFGGLASR	chr20	34928433	1	0	0	0	0	0	0	0	0	NA	NA	NA	3e-05	0.0042	0.042	0.005	0.037	0.056	0.0074	0.0022	0.0013	NA	NA	NA	4.3e-13	0.72	0	0.077	0.019
GSTCD	VHTQETSEGLDSSSK	chr4	105708778	0	0	0	0	0	0	0	0	0	NA	NA	NA	0.0013	0.024	0.01	0.019	0.06	0.018	0.00045	0.00033	0.037	NA	NA	NA	1.6e-14	0.82	0	0.087	0.067
GSTM3	LCYSSDHEK	chr1	109733932	0	0	1	0	0	1	0	0	1	NA	NA	NA	0.0022	0.056	0.001	0.0075	0.0026	0.011	0.21	0.32	0.15	NA	NA	NA	2.3e-36	0.75	0.23	0.048	0.048
GSTP1	MLLADQGQSWKEEVVTVETWQEGSLK	chr11	67583595	0	0	1	0	0	1	0	0	1	NA	NA	NA	0.0031	0.0016	0.012	0.0008	0.00089	0.00013	0.42	0.088	0.34	NA	NA	NA	0.0075	0.82	0.24	0.019	0.048
GTF2A1	EKDGAEDGQVEEEPLNSEDDVSDEEGQELFDTENVVVCQYDK	chr14	81175452	1	0	0	1	0	0	1	0	0	NA	NA	NA	0.0022	0.0071	0.025	0.04	0.059	0.02	0.0022	0.0004	0.012	NA	NA	NA	1e-10	0.92	0.88	0.38	0.36
GTF2F1	TTPNSGDVQVTEDAVRR	chr19	6379569	0	0	0	0	0	0	0	0	0	NA	NA	NA	3.9e-06	0.0075	0.05	0.0018	0.03	0.00068	0.017	0.0094	4.9e-05	NA	NA	NA	0.0027	0.61	0	0.0096	0.039
GTF2F2	HYQGEEKSD	chr13	45120515	0	0	0	0	0	0	0	0	0	NA	NA	NA	0.0024	0.0024	0.014	0.11	0.11	0.0021	0.00032	0.052	0.016	NA	NA	NA	0.0019	0.73	0	0.11	0.096
GTF2I	EESEDPDYYQYNIQGSHHSSEGNEGTEMEVPAEDDDYSPPSK	chr7	74657667	1	0	0	1	0	0	1	0	0	NA	NA	NA	0.0018	0.00038	0.018	0.25	0.39	0.11	0.0016	0.0032	0.001	NA	NA	NA	2.7e-06	0.41	0	0.28	0.17
GTF3C1	RRASWASENGETDAEGTQMTPAK	chr16	27459555	1	0	0	1	0	0	1	0	0	NA	NA	NA	0.0069	0.033	0.0071	0.016	0.047	0.022	0.00017	0.0097	0.014	NA	NA	NA	4.6e-14	0.67	0	0.15	0.11
GTF3C2	DLDRPESQSPK	chr2	27325849	0	0	0	0	0	0	0	0	0	NA	NA	NA	0.0038	0.13	0.021	0.00021	0.24	0.0044	0.016	0.0033	0.042	NA	NA	NA	8.1e-18	0.85	0	0.067	0.087
GTF3C3	SGFSPELIDYLEGK	chr2	196763032	0	0	0	0	0	0	0	0	0	NA	NA	NA	1.3e-05	0.022	0.095	0.038	0.3	0.0059	0.00021	0.014	0.031	NA	NA	NA	0.073	0.92	0	0.13	0.14
GTF3C4	ILLVDSPGMGNADDEQQEEGTSSK	chr9	132670035	1	0	0	1	0	0	1	0	0	NA	NA	NA	0.023	0.0087	1e-05	0.023	0.31	0.04	0.00037	0.012	0.012	NA	NA	NA	2.3e-18	0.4	0	0.17	0.15
GTPBP1	LHGGFDSDCSEDGEALNGEPELDLTSK	chr22	38705723	1	0	0	1	0	0	1	0	0	NA	NA	NA	0.0042	0.00036	0.0027	0.12	0.14	0.069	0.0004	0.015	0.0017	NA	NA	NA	0.0077	0.82	0	0.058	0.048
GUCY1A2	RKISSESFSSLGSDYLETSPEEEGECPLSR	chr11	106674012	0	0	0	0	0	0	0	0	0	NA	NA	NA	0.0029	0.0041	0.025	0.021	4.4e-05	0.0097	0.01	0.016	0.0081	NA	NA	NA	0.00077	0.12	0.02	0.058	0.048
GULP1	ITQVSAPPAGSMTPK	chr2	188291669	0	0	0	0	0	0	0	0	0	NA	NA	NA	0.0075	0.027	4e-06	0.0033	0.0066	0.031	0.0025	0.00034	0.026	NA	NA	NA	4.5e-33	0.62	0.0099	0.14	0.13
GYG1	ERWEQGQADYMGADSFDNIK	chr3	148991341	0	0	0	0	0	0	0	0	0	NA	NA	NA	0.017	0.012	0.02	0.00084	0.033	0.06	0.00086	0.005	0.047	NA	NA	NA	8e-08	0.35	0	0.17	0.22
GYPC	GTEFAESADAALQGDPALQDAGDSSRK	chr2	126655933	1	0	0	0	0	0	0	0	0	NA	NA	NA	0.0055	0.035	0.0012	0.013	0.033	0.018	0.0053	0.00083	0.0071	NA	NA	NA	8.7e-20	0.6	0.0099	0.067	0.096
GYS1	LYESLLVGSLPDMNK	chr19	48968125	1	0	0	0	0	0	0	0	0	NA	NA	NA	0.03	0.21	0.039	0.0075	0.018	0.016	0.0037	0.0026	0.0082	NA	NA	NA	3.8e-08	0.83	0	0.0096	0.019
GZF1	SFLVIVDGSPK	chr20	23362182	1	0	0	1	0	0	1	0	0	NA	NA	NA	0.019	0.0046	0.02	0.048	0.31	0.23	0.062	0.0021	0.0068	NA	NA	NA	1.9e-07	0.82	1	0.067	0.029
H1F0	TENSTSAPAAKPK	chr22	37805093	1	0	1	0	0	1	0	0	1	NA	NA	NA	0.0005	0.0038	0.011	0.0099	0.061	0.00034	0.098	0.14	0.13	NA	NA	NA	0.059	0.11	0.03	0.058	0.048
H1FX	AGGSAALSPSKK	chr3	129314771	0	0	0	0	0	0	0	0	0	NA	NA	NA	9.3e-05	0.0035	0.0038	0.012	0.033	0.0003	0.00024	0.0031	9.1e-08	NA	NA	NA	1.1e-19	0.92	0	0.21	0.26
H2AFX	KATQASQEY	chr11	119093854	0	0	0	0	0	0	0	0	0	NA	NA	NA	0.032	0.0035	0.02	0.019	0.00041	0.072	0.0019	0.017	0.024	NA	NA	NA	5.3e-18	0.48	0	0.058	0.067
H2AFY	AASADSTTEGTPADGFTVLSTK	chr5	135333900	1	0	0	1	0	0	1	0	0	NA	NA	NA	0.0019	0.0044	6.2e-07	0.074	0.06	0.1	0.00076	0.078	0.001	NA	NA	NA	7.3e-11	0.61	0	0.57	0.33
H2AFY2	EGTSNSTSEDGPGDGFTILSSK	chr10	70052796	0	0	0	0	0	0	0	0	0	NA	NA	NA	0.0004	0.014	0.0033	0.0021	0.0062	0.0062	0.028	0.018	0.012	NA	NA	NA	1.7e-34	0.59	0	0.087	0.096
H3F3A	EIAQDFKTDLR	chr1	226061851	0	0	0	0	0	0	0	0	0	NA	NA	NA	0.0047	0.019	0.021	0.00091	0.031	0.0068	0.0089	0.022	0.015	NA	NA	NA	1.1e-08	0.52	0	0.087	0.12
HAAO	ENRGSFQPPVCNK	chr2	42767089	1	0	1	1	0	1	1	0	1	NA	NA	NA	0.0028	0.0016	0.014	0.24	0.27	0.044	0.086	0.13	0.092	NA	NA	NA	1.3e-29	0.021	0.0099	0.058	0.096
HABP4	SLPAPVAQRPDSPGGGLQAPGQK	chr9	96450201	1	1	0	1	1	0	1	1	0	NA	NA	NA	0.035	0.23	0.024	0.21	0.22	0.16	0.0034	0.0055	0.0029	NA	NA	NA	2e-27	0.31	0	0.17	0.15
HACE1	NKRDSTEITSILLK	chr6	104728093	1	0	0	1	0	0	1	0	0	NA	NA	NA	0.0032	7.5e-05	0.018	0.041	0.057	0.0022	0.00094	0.069	0.0056	NA	NA	NA	4.2e-05	0.094	0	0.14	0.14
HACL1	CMSPPISMAETSAVCTAASVIR	chr3	15560704	1	0	0	1	0	0	1	0	0	NA	NA	NA	0.00096	0.0034	0.002	0.15	0.33	0.003	0.011	0.0013	0.00019	NA	NA	NA	7.9e-13	0.76	0	0.85	0.87
HADHA	QFTPCQLLADHANSPNKK	chr2	26190635	1	0	0	0	0	0	0	0	0	NA	NA	NA	0.033	0.0027	0.017	0.032	0.09	0.0065	0.002	0.0039	0.014	NA	NA	NA	2.6e-10	0.45	0	0.067	0.087
HARS	ASAELIEEEVAK	chr5	140673904	1	0	0	1	0	0	1	0	0	NA	NA	NA	0.0017	7.4e-08	0.0016	0.28	0.38	0.014	0.00022	0.00017	0.018	NA	NA	NA	3.7e-24	0.9	0	0.58	0.35
HARS2	DLSPQHMVVR	chr5	140691426	1	0	0	1	0	0	1	0	0	NA	NA	NA	0.00031	0.012	0.00088	0.13	0.35	0.02	0.01	0.002	0.0035	NA	NA	NA	7.2e-20	0.62	0	0.58	0.35
HAUS6	SLSPLIK	chr9	19053143	0	0	0	0	0	0	0	0	0	NA	NA	NA	0.0001	0.037	0.027	0.016	0.038	0.0049	0.029	0.0023	0.078	NA	NA	NA	1.9e-18	0.49	0	0.17	0.15
HBP1	NHSSGTVSATSPNK	chr7	107168961	1	0	0	0	0	0	0	0	0	NA	NA	NA	0.0024	0.012	0.006	0.015	0.093	0.021	0.034	0.00049	0.041	NA	NA	NA	3.2e-16	0.77	0	0.27	0.16
HBS1L	GKPVDSQTSRSESEIVPK	chr6	134960378	1	0	0	1	0	0	1	0	0	NA	NA	NA	0.029	0.019	0.002	0.21	0.17	0.066	0.0013	0.0011	0.03	NA	NA	NA	9e-09	0.48	0	0.17	0.17
HCFC1	ASAVSPANLPAVLLQPR	chrX	153947553	0	0	0	0	0	0	0	0	0	NA	NA	NA	0.0038	0.0039	0.0092	0.021	0.012	0.0039	8.1e-05	0.0025	0.03	NA	NA	NA	0.078	0.58	0.059	0.12	0.35
HCK	FLQVGGNTFSK	chr20	32052188	1	0	0	1	0	0	1	0	0	NA	NA	NA	0.0012	0.00028	0.00011	0.073	0.099	0.058	0.00047	0.012	0.0089	NA	NA	NA	5.3e-24	0.022	0.02	0.077	0.029
HDAC1	MLPHAPGVQMQAIPEDAIPEESGDEDEDDPDKR	chr1	32292086	1	1	0	1	1	0	1	1	0	NA	NA	NA	0.071	0.066	0.045	0.12	0.27	0.067	0.00074	1.3e-05	0.0045	NA	NA	NA	1e-10	0.86	0	0.058	0.077
HDAC10	SLQQQDVTAVPMSPSSHSPEGRPPPLLPGGPVCK	chr22	50245183	1	0	0	0	0	0	0	0	0	NA	NA	NA	0.0033	0.0021	0.00034	0.016	0.033	0.007	0.0063	0.027	0.0056	NA	NA	NA	2.5e-19	0.88	0	0.067	0.058
HDAC2	MLPHAPGVQMQAIPEDAVHEDSGDEDGEDPDKR	chr6	113933028	1	0	0	1	0	0	1	0	0	NA	NA	NA	0.0024	0.019	0.0028	0.024	0.16	0.025	0.0079	0.027	0.0041	NA	NA	NA	3.7e-13	0.83	0	0.16	0.16
HDAC3	GPEENYSRPEAPNEFYDGDHDNDKESDVEI	chr5	141620876	1	0	0	0	0	0	0	0	0	NA	NA	NA	0.013	0.0044	0.017	0.00012	0.33	0.0026	0.0031	0.0038	0.012	NA	NA	NA	4.1e-18	0.41	0	0.58	0.36
HDAC4	TQSAPLPQNAQALQHLVIQQQHQQFLEK	chr2	239048168	1	0	0	1	0	0	1	0	0	NA	NA	NA	0.0003	0.034	0.00083	0.21	0.15	0.14	0.0075	0.0053	0.0059	NA	NA	NA	0.00042	0.4	0	0.14	0.17
HDAC5	TQSSPLPQSPQALQQLVMQQQHQQFLEK	chr17	44076746	0	0	1	0	0	1	0	0	1	NA	NA	NA	9.8e-05	0.045	1.6e-06	0.0069	7.3e-06	0.00014	0.088	0.11	0.12	NA	NA	NA	0.00018	0.11	0	0.0096	0.019
HDAC6	QNPQSPPQDSSVTSK	chrX	48801377	0	0	0	0	0	0	0	0	0	NA	NA	NA	0.024	3.3e-06	0.064	0.015	0.023	0.053	0.01	0.024	0.00015	NA	NA	NA	0.066	0.57	0.26	0.11	0.25
HDAC7	QIPSAEDLETDGGGPGQVVDDGLEHR	chr12	47782722	0	0	0	0	0	1	0	0	1	NA	NA	NA	0.0095	0.0099	0.017	0.0027	0.036	0.00091	0.029	0.021	0.069	NA	NA	NA	0.0068	0.7	0	0.096	0.058
HDGF	AGDLLEDSPKRPKEAENPEGEEK	chr1	156742107	1	0	0	1	0	0	1	0	0	NA	NA	NA	0.0016	0.0016	0.00013	0.22	0.35	0.21	0.0025	0.019	0.011	NA	NA	NA	0.04	0.9	1	0.067	0.096
HDLBP	LHNSLIGTK	chr2	241227264	1	0	0	1	1	0	1	1	0	NA	NA	NA	0.059	0.0049	0.16	0.18	0.21	0.14	0.0019	7.7e-05	0.0043	NA	NA	NA	0.0099	0.19	0	0.14	0.17
HEATR1	SESQEEMLQVFNVETHTSK	chr1	236549005	1	0	0	1	0	0	1	0	0	NA	NA	NA	0.006	0.0067	0.019	0.028	0.32	0.034	0.0048	0.0013	0.037	NA	NA	NA	1.5e-08	0.46	0	0.077	0.13
HEATR3	RPQFSPTGDCQAEAAAAANGTGGEEDDGPAAELLEK	chr16	50065941	1	0	0	1	0	0	1	0	0	NA	NA	NA	0.0029	0.0019	1.6e-05	0.12	0.091	0.054	0.012	0.0068	0.0036	NA	NA	NA	1.6e-12	0.35	0	0.17	0.15
HEATR5B	VSDSPSHIATK	chr2	36968383	1	0	0	1	0	0	1	0	0	NA	NA	NA	0.00086	0.0053	0.0017	0.045	0.25	0.053	0.004	0.007	0.00073	NA	NA	NA	4.2e-12	0.9	0	0.067	0.096
HEATR6	QFLSVAEDTSDHRR	chr17	60043194	1	0	0	1	0	0	1	0	0	NA	NA	NA	0.011	0.018	0.011	0.0046	0.18	0.063	0.004	1.5e-05	6e-06	NA	NA	NA	1.9e-08	0.78	0	0.038	0.048
HEBP1	NSLFGSVETWPWQVLSK	chr12	12974864	1	0	0	1	0	0	1	0	0	NA	NA	NA	0.00034	0.00017	0.0002	0.036	0.085	0.0015	0.0033	0.0051	0.0062	NA	NA	NA	4.5e-08	0.81	0	0.096	0.067
HEBP2	VYYTAGYNSPVK	chr6	138403531	1	0	0	1	0	0	1	0	0	NA	NA	NA	0.0043	0.0035	0.021	0.094	0.12	0.044	0.0011	6.1e-07	0.02	NA	NA	NA	0.11	0.76	0	0.17	0.17
HECA	SPGGSPGQSPPTGYSILSPAHFSGPR	chr6	139135112	1	0	0	1	0	0	1	0	0	NA	NA	NA	0.0034	0.013	0.038	0.035	0.047	0.09	0.0041	0.0026	0.0087	NA	NA	NA	1.1e-05	0.47	0	0.17	0.17
HECTD1	VSTLAGPSSDDENEEESKPEKEDEPQEDAK	chr14	31100112	1	0	0	0	0	0	0	0	0	NA	NA	NA	0.0025	0.015	0.0061	0.00035	0.18	0.0016	0.075	0.099	0.059	NA	NA	NA	0.012	0.44	0	0.31	0.31
HECW1	SGSIQQMEQLNRR	chr7	43112599	0	0	0	0	0	0	0	0	0	NA	NA	NA	0.0021	0.0012	0.02	0.01	0.027	0.02	1.3e-05	0.028	0.016	NA	NA	NA	9.2e-25	0.79	0.099	0.25	0.15
HECW2	QRSHSAGEVGEDSR	chr2	196189099	0	0	0	0	0	0	0	0	0	NA	NA	NA	1.1e-05	0.0048	0.00022	0.0037	0.046	0.033	0.0042	0.0051	0.0061	NA	NA	NA	2.1e-22	0.021	0.16	0.13	0.14
HEG1	EAIEMHENGSTK	chr3	124965710	0	0	0	0	0	0	0	0	0	NA	NA	NA	0.0073	9.2e-05	0.0042	0.0028	0.00012	0.0057	0.0019	0.0091	0.00041	NA	NA	NA	0.022	0.79	0	0.23	0.28
HELZ	AYTPPPPLGPHPNLGK	chr17	67070438	1	0	0	1	0	0	1	0	0	NA	NA	NA	0.0043	0.031	0.012	0.042	0.28	0.074	5.1e-05	0.029	0.026	NA	NA	NA	6.7e-29	0.39	0	0.038	0.038
HERC1	AQTPPISSLPTSPSDEVGRR	chr15	63608618	1	0	0	1	0	0	1	0	0	NA	NA	NA	0.02	0.0073	5.5e-06	0.053	0.18	2.3e-05	0.0026	0.015	0.085	NA	NA	NA	4.9e-14	0.28	0	0.058	0.038
HERC2	LAELPAAAQPSAEDSDTEDDSEAEQTER	chr15	28111040	1	0	0	0	0	0	0	0	0	NA	NA	NA	2.7e-07	0.019	0.037	0.00032	0.13	0.019	0.025	0.00091	0.024	NA	NA	NA	1.7e-40	0.62	0.92	0.048	0.038
HES1	NSSSPVAATPASVNTTPDKPK	chr3	194136145	0	0	0	0	0	0	0	0	0	NA	NA	NA	0.0021	1.9e-05	0.0055	0.04	0.0073	0.004	0.013	0.0052	0.0014	NA	NA	NA	0.04	0.078	0	0.19	0.25
HEXIM1	GQNGDDSSAGGDFPPPAEVEPTPEAELLAQPCHDSEASK	chr17	45148502	1	0	0	1	0	0	1	0	0	NA	NA	NA	0.00077	0.0065	0.00056	0.086	0.06	0.035	0.026	0.054	0.0095	NA	NA	NA	6.2e-06	0.92	0	0.019	0.029
HEXIM2	TQSPGGCSAEAVLAR	chr17	45160700	0	0	0	0	0	0	0	0	0	NA	NA	NA	0.01	0.016	0.037	0.0028	0.00078	0.017	0.0049	0.0056	0.0035	NA	NA	NA	7.3e-23	0.57	0	0.019	0.029
HGS	STYTSYPK	chr17	81683326	0	0	0	0	0	0	0	0	0	NA	NA	NA	0.01	0.035	3e-06	0.00014	0.2	0.0013	0.00045	0.0049	0.00099	NA	NA	NA	0.061	0.59	0	0.038	0.067
HGSNAT	LINSELGSPSRTDPLDGDVQPATWR	chr8	43140455	1	0	0	1	0	0	1	0	0	NA	NA	NA	0.0014	0.012	0.0017	0.1	0.086	0.081	3e-05	0.039	0.028	NA	NA	NA	7.4e-06	0.92	0	0.2	0.23
HIBADH	IITMLPTSINAIEAYSGANGILK	chr7	27525442	1	0	0	1	0	0	1	0	0	NA	NA	NA	0.00035	0.0052	0.00073	0.18	0.2	0.054	0.034	0.029	0.049	NA	NA	NA	0.033	0.29	0	0.25	0.13
HIBCH	SLGSSDLKF	chr2	190189735	1	0	0	1	0	0	1	0	0	NA	NA	NA	0.025	0.0035	0.00026	0.061	0.11	0.036	5.6e-07	0.0095	0.0013	NA	NA	NA	6.4e-24	0.72	0	0.14	0.14
HIC1	RCSPLCGLDLSK	chr17	2054154	0	0	0	0	0	0	0	0	0	NA	NA	NA	0.018	0.0033	0.038	0.0063	9.1e-05	0.00022	0.033	0.024	0.0069	NA	NA	NA	1.2e-21	0.14	0.0099	0.038	0.067
HIGD1A	STDTGVSLPSYEEDQGSK	chr3	42784298	1	0	0	1	0	0	1	0	0	NA	NA	NA	0.0014	0.0051	0.0019	0.15	0.24	0.18	0.00079	0.0067	0.0048	NA	NA	NA	4.5e-18	0.46	0	0.86	0.88
HINT1	HISQISVAEDDDESLLGHLMIVGK	chr5	131159027	1	0	0	1	0	0	1	0	0	NA	NA	NA	0.0036	0.0037	0.00066	0.22	0.24	0.21	0.0034	0.0074	0.0047	NA	NA	NA	0.11	0.59	0	0.55	0.33
HIP1	ASALSEHISPVVVIPAEASSPDSEPVLEK	chr7	75533300	1	0	0	0	0	0	0	0	0	NA	NA	NA	0.011	0.0067	3.1e-06	0.01	0.04	0.044	0.021	0.039	0.0019	NA	NA	NA	1.3e-12	0.18	0	0.27	0.16
HIP1R	VLSRRPGHSLEAEREQFDK	chr12	122834453	1	0	0	1	0	0	1	0	0	NA	NA	NA	0.014	0.02	0.00076	0.085	0.12	0.066	0.014	0.0073	0.022	NA	NA	NA	1.8e-13	0.76	0	0.096	0.058
HIPK2	AVCSTYLQSR	chr7	139561570	0	0	0	0	0	0	0	0	0	NA	NA	NA	0.0063	0.074	0.023	0.079	0.06	0.00029	0.0062	0.027	0.0081	NA	NA	NA	0.0095	0.92	0	0.25	0.14
HIRA	DSMNATSTPAALSPSVLTTPSK	chr22	19330698	0	0	0	0	0	0	0	0	0	NA	NA	NA	0.046	0.00017	0.0027	0.013	0.15	0.0029	7.9e-06	0.012	0.037	NA	NA	NA	0.0002	0.67	0	0.058	0.077
HIRIP3	QAREESEESEAEPVQR	chr16	29992321	1	0	0	1	0	0	1	0	0	NA	NA	NA	0.00032	7.2e-07	0.022	0.00079	0.029	0.05	0.0021	0.0031	0.013	NA	NA	NA	0.025	0.093	0	0.15	0.11
HIST1H1B	SETAPAETATPAPVEK	chr6	27866849	0	0	0	0	0	0	0	1	0	NA	NA	NA	0.05	0.0056	0.059	0.047	0.011	0.08	0.0057	0.0057	0.0098	NA	NA	NA	5.2e-27	0.54	0.059	0.087	0.078
HIST1H1C	SETAPAAPAAAPPAEK	chr6	26055787	0	0	0	0	0	0	0	0	0	NA	NA	NA	0.024	0.00038	0.04	0.013	0.0021	0.03	0.012	0.05	0.019	NA	NA	NA	8e-10	0.49	0	0.087	0.078
HIST1H1E	RKASGPPVSELITK	chr6	26156354	0	0	0	0	0	0	0	0	0	NA	NA	NA	0.037	0.034	0.023	0.02	0.041	0.034	0.0012	0.0028	0.0021	NA	NA	NA	3.9e-13	0.82	0	0.087	0.078
HLA-A	KGGSYTQAASSDSAQGSDVSLTACKV	chr6	29941260	0	0	0	0	0	0	0	0	0	NA	NA	NA	0.0012	0.015	0.0016	0.0049	0.075	0.0088	0.0021	9.2e-05	0.0061	NA	NA	NA	4.3e-07	0.85	0	0.087	0.069
HLCS	RGSASGSEPAGDSDR	chr21	36750888	1	0	0	1	0	0	1	0	0	NA	NA	NA	0.037	0.0014	0.0015	0.18	0.23	0.14	0.028	0.00065	0.042	NA	NA	NA	8.9e-05	0.68	0.12	0.048	0.0096
HLTF	TAVQYIESSDSEEIETSELPQK	chr3	149030127	1	0	0	1	0	0	1	0	0	NA	NA	NA	1.6e-05	0.00034	0.011	0.21	0.15	0.035	0.065	0.029	0.054	NA	NA	NA	1.8e-10	0.92	0.0099	0.17	0.22
HMBOX1	SYSFEASEEDLDVDDKVEELMR	chr8	28890394	1	0	0	1	0	0	1	0	0	NA	NA	NA	0.017	0.016	0.0059	0.034	0.15	0.096	0.003	0.0077	0.0091	NA	NA	NA	1.9e-07	0.031	0	0.24	0.21
HMBS	SGNGNAAATAEENSPK	chr11	119084866	0	0	0	0	0	0	0	0	0	NA	NA	NA	6.8e-05	0.013	0.023	0.032	0.013	0.011	2.6e-05	0.0066	0.018	NA	NA	NA	1.2e-24	0.28	0	0.058	0.067
HMG20A	MENLMTSSTLPPLFADEDGSK	chr15	77420412	0	0	0	0	0	0	0	0	0	NA	NA	NA	0.0042	1.9e-05	0.0049	0.0056	0.34	0.00011	0.0035	0.00036	0.03	NA	NA	NA	9.1e-05	0.47	0	0.058	0.029
HMGA1	SSQPLASK	chr6	34236873	1	0	0	0	0	0	0	0	0	NA	NA	NA	0.017	0.041	0.046	0.015	0.0063	0.035	0.043	0.00026	0.026	NA	NA	NA	5.4e-19	0.1	0.0099	0.087	0.077
HMGB1	KHPDASVNFSEFSK	chr13	30456704	1	0	0	1	0	0	1	0	0	NA	NA	NA	0.019	0.0085	1.7e-06	0.025	0.15	0.044	0.001	0.01	0.11	NA	NA	NA	0.0087	0.1	0	0.096	0.087
HMGB2	KHPDSSVNFAEFSK	chr4	173331695	1	0	0	0	0	0	0	0	0	NA	NA	NA	0.0065	0.011	0.0035	0.035	0.047	0.011	0.0027	0.017	0.00021	NA	NA	NA	0.088	0.42	0	0.13	0.12
HMGCS1	RPTPNDDTLDEGVGLVHSNIATEHIPSPAK	chr5	43289395	1	0	0	1	0	0	1	0	0	NA	NA	NA	0.00026	0.0035	0.0094	0.16	0.13	0.083	0.015	0.0036	0.00071	NA	NA	NA	0.00025	0.57	0	0.25	0.13
HMGN1	TEESPASDEAGEK	chr21	39342315	1	0	0	1	0	0	1	0	0	NA	NA	NA	0.0017	0.0067	0.023	0.16	0.18	0.11	0.04	0.035	0.049	NA	NA	NA	9.3e-12	0.72	0	0.048	0.0096
HMGN3	AEEAQKTESVDNEGE	chr6	79201245	1	0	0	0	0	0	0	0	0	NA	NA	NA	0.0047	0.016	0.026	0.016	0.081	0.0016	0.018	0.0079	0.028	NA	NA	NA	2e-17	0.58	0	0.13	0.13
HMGN4	NRDASTLQSQK	chr6	26538405	1	0	0	1	0	0	1	0	0	NA	NA	NA	0.035	0.016	0.029	0.11	0.13	0.07	1.3e-06	0.0094	0.064	NA	NA	NA	0.12	0.51	0	0.087	0.078
HMGXB4	KSSPQSTDTAMDLLK	chr22	35257452	1	0	0	0	0	0	0	0	0	NA	NA	NA	0.00031	0.0017	0.0078	1.3e-05	0.17	0.019	0.023	0.00079	6.5e-05	NA	NA	NA	0.0091	0.85	0	0.058	0.048
HNF1A	LAMDTYSGPPPGPGPGPALPAHSSPGLPPPALSPSK	chr12	120978543	0	0	0	0	0	0	0	0	0	NA	NA	NA	7.8e-05	0.0025	0.00037	0.00023	0.022	0.00065	0.023	0.027	0.038	NA	NA	NA	6.6e-09	0.32	1	0.096	0.058
HNF1B	LETLPLSPGSGAEPDTKPVFHTLTNGHAK	chr17	37686432	0	1	0	0	1	0	0	1	0	NA	NA	NA	0.091	0.041	0.12	0.00022	0.015	0.0047	0.00027	0.0046	0.0014	NA	NA	NA	0.00025	0.049	0	0.0096	0.019
HNRNPA0	RAVSREDSARPGAHAK	chr5	137745651	1	0	0	0	0	0	0	0	0	NA	NA	NA	0.00089	0.017	0.003	0.02	0.041	0.016	0.0021	0.00024	0.0085	NA	NA	NA	0.0071	0.31	0	0.57	0.33
HNRNPA1	EDSQRPGAHLTVKK	chr12	54280193	0	0	0	0	0	0	0	0	0	NA	NA	NA	0.0057	0.00075	0.048	0.062	0.00057	0.023	8.8e-05	0.017	0.016	NA	NA	NA	0.051	0.055	0	0.096	0.067
HNRNPA2B1	GFGDGYNGYGGGPGGGNFGGSPGYGGGR	chr7	26173057	0	0	0	0	0	0	0	0	0	NA	NA	NA	0.0079	0.0077	0.027	0.007	0.084	0.011	0.022	2.9e-05	0.0034	NA	NA	NA	1.4e-14	0.27	0	0.25	0.13
HNRNPA3	LFIGGLSFETTDDSLREHFEK	chr2	177212563	1	0	0	1	0	0	1	0	0	NA	NA	NA	0.0046	0.012	0.018	0.027	0.036	0.077	7.9e-06	0.00098	0.018	NA	NA	NA	1.2e-12	0.85	0	0.13	0.13
HNRNPAB	MFVGGLSWDTSK	chr5	178204507	1	0	0	1	0	0	1	0	0	NA	NA	NA	0.0071	0.00082	0.0064	0.11	0.13	0.022	0.00086	0.0019	0.028	NA	NA	NA	4.1e-09	0.038	0	0.6	0.36
HNRNPC	MESEGGADDSAEEGDLLDDDDNEDRGDDQLELIKDDEK	chr14	21209136	1	0	0	1	0	0	1	0	0	NA	NA	NA	0.0056	6.2e-05	0.038	0.048	0.066	0.06	0.018	0.011	0.028	NA	NA	NA	3.6e-32	0.55	0	0.28	0.25
HNRNPD	IFVGGLSPDTPEEK	chr4	82352498	1	0	0	1	0	0	1	0	0	NA	NA	NA	0.00062	0.034	0.0058	0.03	0.089	0.044	0.00014	0.022	0.0016	NA	NA	NA	2.7e-17	0.92	0	0.077	0.058
HNRNPF	HSGPNSADSANDGFVR	chr10	43385617	0	0	0	0	0	0	0	0	0	NA	NA	NA	0.0068	0.00025	0.0027	0.023	0.086	0.00081	0.0038	0.0025	0.017	NA	NA	NA	0.11	0.74	0	0.048	0.058
HNRNPH1	EGRPSGEAFVELESEDEVK	chr5	179614178	1	0	0	0	0	0	0	0	0	NA	NA	NA	0.00031	0.0048	0.0035	0.0055	0.12	0.027	0.0026	0.0053	0.016	NA	NA	NA	2e-13	0.75	0	0.6	0.36
HNRNPH2	ATENDIYNFFSPLNPMR	chrX	101408295	0	0	0	0	0	0	0	0	0	NA	NA	NA	0.0042	0.026	0.025	0.0047	0.0017	0.016	0.022	0.014	0.03	NA	NA	NA	1.9e-22	0.6	0.26	0.12	0.4
HNRNPH3	GLPFRATENDIANFFSPLNPIR	chr10	68331174	0	0	0	0	0	0	0	0	0	NA	NA	NA	0.036	0.0059	0.0017	0.0055	0.026	0.023	0.011	0.0019	0.0096	NA	NA	NA	6.2e-12	0.62	0	0.087	0.096
HNRNPK	IILDLISESPIK	chr9	83968083	0	0	0	0	0	0	0	0	0	NA	NA	NA	0.0074	0.0085	0.023	0.023	0.067	0.00023	0.006	0.0096	0.012	NA	NA	NA	5.6e-12	0.86	0	0.17	0.16
HNRNPL	ISRPGDSDDSR	chr19	38836388	1	0	0	1	0	0	1	0	0	NA	NA	NA	0.0021	0.03	0.0081	0.029	0.035	0.14	0.013	0.0017	0.013	NA	NA	NA	0.083	0.75	0	0.019	0.038
HNRNPM	MEEESGAPGVPSGNGAPGPK	chr19	8444767	0	0	0	0	0	0	0	0	0	NA	NA	NA	0.0019	0.0075	0.0078	0.018	0.078	0.055	0.0055	0.00028	0.0068	NA	NA	NA	0.0012	0.81	0	0.019	0.058
HNRNPU	SSSPVNVKK	chr1	244840638	1	0	0	0	0	0	0	0	0	NA	NA	NA	0.031	0.0019	0.031	0.017	0.29	0.024	0.0036	0.0032	0.014	NA	NA	NA	1.8e-09	0.87	0	0.077	0.13
HNRNPUL1	APQQQPPPQQPPPPQPPPQQPPPPPSYSPAR	chr19	41262496	1	0	0	1	0	0	1	0	0	NA	NA	NA	0.0024	0.015	0.0025	0.061	0.062	0.054	0.0012	0.039	0.00081	NA	NA	NA	4.5e-12	0.88	0	0.0096	0.019
HNRNPUL2	SPLPPEEEAKDEEEDQTLVNLDTYTSDLHFQVSK	chr11	62712630	1	0	0	1	0	0	1	0	0	NA	NA	NA	8.3e-05	0.052	0.012	0.059	0.053	0.067	0.0015	0.00044	0.028	NA	NA	NA	1.5e-08	0.91	0	0.019	0.038
HOMER3	EGLGQGQSLEQLEALVQTK	chr19	18929201	0	0	0	0	0	0	0	1	0	NA	NA	NA	0.0062	0.021	0.081	0.0043	0.022	0.053	0.02	0.0023	0.039	NA	NA	NA	2.3e-17	0.7	0	0.0096	0.029
HOOK1	LDQLDGSFDDPNTVVAK	chr1	59814786	0	0	0	0	0	0	0	0	0	NA	NA	NA	7.4e-06	0.015	0.016	0.014	0.072	0.003	0.00078	0.00038	0.013	NA	NA	NA	2.7e-25	0.04	0.02	0.029	0.048
HOOK2	LASLNLRPTDKH	chr19	12763003	1	0	0	0	0	0	0	0	0	NA	NA	NA	0.015	0.00015	0.01	0.012	0.07	0.002	0.0066	0.009	0.0046	NA	NA	NA	0.00042	0.68	0	0.0096	0.038
HOOK3	LNQSDSIEDPNSPAGRR	chr8	42896932	1	0	0	1	0	0	1	0	0	NA	NA	NA	0.0051	0.00021	0.0007	0.13	0.12	0.06	2.6e-05	0.01	0.0059	NA	NA	NA	5.3e-22	0.72	0	0.2	0.23
HOPX	SAETASGPTEDQVEILEYNFNK	chr4	56647988	1	0	0	0	0	0	0	0	0	NA	NA	NA	0.0008	0.0066	0.0033	0.006	0.031	0.004	0.023	0.0023	0.032	NA	NA	NA	3.2e-17	0.82	0.43	0.077	0.058
HOXD8	HAAAAAALQLYGNSAAGFPHAPPQAHAHPHPSPPPSGTGCGGR	chr2	176129694	0	0	1	0	0	1	0	0	0	NA	NA	NA	0.0027	0.00013	0.00013	0.025	0.054	0.006	0.026	0.13	0.031	NA	NA	NA	3e-21	0.45	0.03	0.13	0.13
HOXD9	SWMEPLPGFPGGAGGGGGGGGGGPGRGPSPGPSGPANGR	chr2	176122720	1	0	0	0	0	0	0	0	0	NA	NA	NA	0.028	0.00042	0.0005	0.01	0.042	0.022	0.028	0.046	0.026	NA	NA	NA	0.00075	0.28	0.11	0.13	0.13
HP1BP3	TVNSTRETPPK	chr1	20742661	1	0	0	1	0	0	1	0	0	NA	NA	NA	0.00017	0.061	0.01	0.048	0.35	0.058	0.012	0.00057	0.017	NA	NA	NA	4.3e-05	0.68	0	0.067	0.13
HPS4	SLASPAGLQDGSAQHHPK	chr22	26443423	1	0	0	1	0	0	1	0	0	NA	NA	NA	0.0084	0.0094	0.041	0.037	0.034	0.047	0.064	0.00037	0.0066	NA	NA	NA	2.1e-13	0.56	0	0.058	0.048
HPS5	VRPELRGDEQSCEEDVSSDTCPKEEDTEEEK	chr11	18278668	1	0	0	1	0	0	1	0	0	NA	NA	NA	0.0053	0.001	0.0036	0.069	0.062	0.02	0.0057	0.01	0.032	NA	NA	NA	9.1e-05	0.099	0	0.038	0.077
HPS6	ALLEQTGAQGWLSGPVLSPYEDILWDPSTPPPTPPRDL	chr10	102065390	0	0	0	0	0	0	0	0	0	NA	NA	NA	0.012	2.6e-05	0.02	0.044	0.086	0.00024	0.0018	0.0019	0.064	NA	NA	NA	0.017	0.75	0	0.087	0.096
HS1BP3	DAELAGSPELLEFLGTRSPGAAGLTSR	chr2	20560448	1	0	0	1	0	0	1	0	0	NA	NA	NA	0.0055	0.011	1.1e-08	0.14	0.16	0.11	0.0016	0.012	0.033	NA	NA	NA	0.0013	0.92	0	0.067	0.087
HSD11B2	ALQPGQPGTTPPQDAAQDPNLSPGPSPAVAR	chr16	67430652	0	0	0	0	0	0	0	0	0	NA	NA	NA	0.0093	0.016	0.014	0.01	0.0053	0.011	8.2e-06	1.6e-05	0.0026	NA	NA	NA	1.4e-28	0.72	0	0.18	0.17
HSD17B4	NHPMTPEAVK	chr5	119452443	1	0	1	1	0	1	1	0	1	NA	NA	NA	0.0021	0.0063	0.00065	0.037	0.19	0.12	0.048	0.052	0.016	NA	NA	NA	0.041	0.19	0	0.45	0.26
HSF1	GHTDTEGRPPSPPPTSTPEK	chr8	144291591	1	0	0	1	0	0	1	0	0	NA	NA	NA	0.00088	0.026	0.019	0.21	0.32	0.11	0.0024	3.6e-06	0.0073	NA	NA	NA	0.02	0.9	0	0.11	0.087
HSP90AA1	EVSDDEAEEKEDKEEEK	chr14	102080738	1	0	0	1	0	0	1	1	0	NA	NA	NA	0.031	0.028	0.06	0.039	0.045	0.13	0.027	7.9e-05	0.015	NA	NA	NA	2e-31	0.87	0	0.36	0.32
HSP90AB1	EEEDKDDEEKPKIEDVGSDEEDDSGK	chr6	44246166	1	0	0	0	0	0	0	0	0	NA	NA	NA	0.00011	0.0002	0.0053	0.011	0.029	0.019	0.0027	0.0034	0.0027	NA	NA	NA	6.3e-06	0.15	0	0.096	0.087
HSP90B1	SGTSEFLNK	chr12	103930107	1	0	0	1	0	0	1	0	0	NA	NA	NA	0.033	0.029	0.00088	0.12	0.22	0.06	0.019	0.0094	0.017	NA	NA	NA	0.053	0.27	0	0.12	0.067
HSPA12A	ETAPTSAYSSPAR	chr10	116671192	0	0	1	0	0	1	0	0	1	NA	NA	NA	0.0056	0.0002	0.014	0.002	0.019	0.014	0.058	0.075	0.044	NA	NA	NA	7.6e-17	0.92	0	0.11	0.13
HSPA12B	RSIDSSFR	chr20	3732667	0	0	1	0	0	1	0	0	1	NA	NA	NA	0.02	0.019	0.00098	0.11	0.089	0.13	0.13	0.12	0.19	NA	NA	NA	3.2e-17	0.2	0.079	0.087	0.048
HSPA1A	SINPDEAVAYGAAVQAAILMGDK	chr6	31815464	0	0	0	0	0	0	0	0	0	NA	NA	NA	0.0064	0.004	0.035	0.019	0.00082	0.021	0.016	0.00071	0.02	NA	NA	NA	1e-20	0.26	0	0.087	0.068
HSPA4	AESEEMETSQAGSK	chr5	133051962	1	0	0	1	0	0	1	0	0	NA	NA	NA	0.0023	0.0033	0.0042	0.094	0.051	0.046	0.0014	0.00082	0.026	NA	NA	NA	1.4e-33	0.51	0	0.55	0.33
HSPA4L	CHAEHTPEEEIDHTGAK	chr4	127781821	1	0	0	1	0	0	1	0	0	NA	NA	NA	0.0008	0.0054	0.0055	0.094	0.12	0.093	0.00047	0.0015	0.0031	NA	NA	NA	0.0038	0.55	0	0.087	0.058
HSPA5	LYGSAGPPPTGEEDTAEKDEL	chr9	125234853	0	0	0	0	0	0	0	0	0	NA	NA	NA	0.00074	0.003	3.1e-05	0.02	0.012	0.0059	0.0081	0.00024	0.0072	NA	NA	NA	0.11	0.3	0	0.17	0.15
HSPA8	VSSKNSLESYAFNMK	chr11	123057489	0	0	0	0	0	0	0	0	0	NA	NA	NA	0.0069	2.7e-05	0.026	0.0071	0.0074	0.055	0.015	0.0076	0.00054	NA	NA	NA	0.0044	0.18	0	0.048	0.058
HSPA9	CELSSSVQTDINLPYLTMDSSGPK	chr5	138553756	1	0	0	1	0	0	1	0	0	NA	NA	NA	6.5e-06	0.0079	0.00014	0.055	0.15	0.037	0.00097	0.0081	0.0031	NA	NA	NA	0.025	0.9	0	0.58	0.34
HSPB1	KYTLPPGVDPTQVSSSLSPEGTLTVEAPMPK	chr7	76302544	1	0	0	1	0	0	1	0	0	NA	NA	NA	0.00037	0.00026	0.0047	0.076	0.091	0.11	0.00043	0.0011	0.0045	NA	NA	NA	1.9e-22	0.75	0	0.27	0.16
HSPB6	RASAPLPGLSAPGR	chr19	35754569	0	0	0	0	0	0	0	0	0	NA	NA	NA	0.00043	0.00059	0.0015	0.003	0.00091	0.00048	0.0089	0.00024	0.012	NA	NA	NA	5.9e-23	0.86	0.75	0.019	0.019
HSPBP1	LLQTCFSSPADDSMDR	chr19	55262231	1	0	0	1	0	0	1	0	0	NA	NA	NA	0.00061	0.00072	0.0088	0.066	0.027	0.085	0.0014	0.014	0.00033	NA	NA	NA	1.7e-05	0.88	0	0.019	0.039
HSPD1	GRTVIIEQSWGSPK	chr2	197486581	1	0	0	1	1	0	1	1	0	NA	NA	NA	0.12	0.012	0.00047	0.11	0.27	0.087	7.3e-05	0.011	0.00063	NA	NA	NA	6.1e-12	0.9	0	0.13	0.14
HSPE1	VLLPEYGGTK	chr2	197499994	1	0	0	1	0	0	1	0	0	NA	NA	NA	0.1	0.0061	0.002	0.094	0.15	0.032	0.00028	0.015	0.00014	NA	NA	NA	3.8e-21	0.85	0	0.13	0.14
HSPH1	NVQQDNSEAGTQPQVQTDAQQTSQSPPSPELTSEENKIPDADK	chr13	31134974	0	0	0	0	0	0	0	0	0	NA	NA	NA	0.034	0.015	0.015	0.0033	0.007	0.0029	0.00076	0.01	2e-05	NA	NA	NA	2.3e-11	0.26	0	0.096	0.087
HTATSF1	VLDEEGSEREFDEDSDEK	chrX	136497079	0	0	0	0	0	0	0	0	0	NA	NA	NA	0.006	0.0015	0.058	0.0021	0.0013	0.02	9e-06	0.049	2.8e-05	NA	NA	NA	4.9e-22	0.71	0.27	0.12	0.4
HTT	QPSDSSVDK	chr4	3041422	1	0	0	1	0	0	1	0	0	NA	NA	NA	0.017	0.0058	0.0011	0.15	0.13	0.044	0.0016	0.021	0.013	NA	NA	NA	0.022	0.88	0	0.11	0.067
HUWE1	SNHAAEEASSEDEEEEEVQAMQSFNSTQQNETEPNQQVVGTEER	chrX	53532096	1	0	0	1	0	0	1	0	0	NA	NA	NA	0.00013	0.002	0.011	0.086	0.0077	0.13	0.073	0.025	0.074	NA	NA	NA	0.00025	0.7	0.27	0.11	0.26
HVCN1	KWENEEEEEEEEQPPPTPVSGEEGR	chr12	110627841	0	0	0	0	0	0	0	0	0	NA	NA	NA	0.0009	0.0031	0.0063	0.013	1.3e-05	0.0037	0.0061	0.048	0.067	NA	NA	NA	1.3e-12	0.9	0.0099	0.096	0.058
HYOU1	AANSLEAFIFETQDK	chr11	119044189	0	0	0	0	0	0	0	0	0	NA	NA	NA	0.029	0.014	0.0018	9.8e-06	0.014	0.014	0.0079	0.0019	0.0026	NA	NA	NA	1.3e-13	0.72	0	0.058	0.067
IAH1	LLLFGDSITQFSFQQGGWGASLADR	chr2	9473658	1	0	0	1	0	0	1	0	0	NA	NA	NA	0.00011	0.00082	0.032	0.049	0.26	0.068	0.007	0.005	0.0036	NA	NA	NA	0.00022	0.16	0	0.067	0.096
IARS	APLKPYPVSPSDK	chr9	92210207	1	0	0	1	0	0	1	0	0	NA	NA	NA	0.042	0.049	0.015	0.061	0.072	0.0089	0.005	0.0056	0.0059	NA	NA	NA	0.019	0.72	0	0.17	0.16
IBTK	KRSDSSGGYNLSDIIQSPSSTGLLK	chr6	82169983	1	0	0	1	0	0	1	0	0	NA	NA	NA	0.0099	0.0052	0.0059	0.096	0.16	0.028	0.0088	0.00072	0.0038	NA	NA	NA	1.2e-18	0.73	0	0.14	0.14
ICAM1	GTPMKPNTQATPP	chr19	10270835	0	0	1	0	0	1	0	0	1	NA	NA	NA	0.0036	0.0057	0.0068	0.017	0.019	0.0068	0.2	0.056	0.084	NA	NA	NA	3.7e-36	0.18	0	0.019	0.039
IDH1	GLPNVQRSDYLNTFEFMDK	chr2	208236227	1	0	0	1	0	0	1	0	0	NA	NA	NA	0.072	0.051	0.0068	0.18	0.17	0.038	0.0006	0.005	0.00016	NA	NA	NA	6.9e-35	0.39	0	0.13	0.16
IDH2	SSGGFVWACK	chr15	90083045	1	0	0	1	0	0	1	0	0	NA	NA	NA	0.0012	6.2e-05	0.00049	0.025	0.097	0.037	3.3e-05	2.5e-05	0.001	NA	NA	NA	2.3e-40	0.92	0	0.058	0.029
IDH3G	ENTEGEYSSLEHESVAGVVESLK	chrX	153785766	0	0	0	0	0	0	0	0	0	NA	NA	NA	0.0011	8.9e-05	0.072	0.022	0.018	3.6e-05	0.0031	0.083	0.0023	NA	NA	NA	4.8e-09	0.32	0.27	0.12	0.37
IFIT5	KSENTAIHHYLEALK	chr10	89414586	0	0	0	0	0	0	0	0	0	NA	NA	NA	0.0078	0.02	0.0007	0.089	0.019	0.0086	1.1e-05	0.0012	0.011	NA	NA	NA	0.00013	0.87	0	0.077	0.087
IFNGR1	SATLETKPESK	chr6	137197484	0	0	0	0	0	0	0	0	0	NA	NA	NA	0.0045	0.00075	0.0081	0.031	0.013	2.3e-07	0.0021	0.023	0.022	NA	NA	NA	3.7e-26	0.29	0	0.17	0.17
IFT122	LVETKDSIGDEDPFTAK	chr3	129440036	0	0	0	0	0	0	0	0	0	NA	NA	NA	0.003	0.0036	0.057	0.0087	0.16	0.071	0.064	0.048	0.038	NA	NA	NA	0.0034	0.73	0	0.21	0.26
IFT140	TVPEQVRHNSMEDARELDEEVVEEADDDP	chr16	1510427	1	0	0	0	0	0	0	0	0	NA	NA	NA	0.0016	0.0042	0.0073	0.00062	0.083	0.016	0.0048	1.2e-05	0.016	NA	NA	NA	6.3e-11	0.86	0.079	0.15	0.13
IFT43	QGGWAGDSVK	chr14	75902136	0	0	0	0	0	0	0	0	0	NA	NA	NA	0.033	0.003	0.05	0.032	0.026	0.084	0.00021	0.0083	0.024	NA	NA	NA	1.2e-15	0.72	0	0.38	0.36
IFT52	KLNQEHDIDTSETAFQNNF	chr20	43590931	0	0	0	0	0	0	0	0	0	NA	NA	NA	0.017	0.099	9.9e-06	0.012	0.0044	0.023	0.016	0.0056	0.0056	NA	NA	NA	1.2e-18	0.2	0	0.087	0.038
IFT88	ISSTAVTRPIATGYGSK	chr13	20567069	1	0	0	1	0	0	1	0	0	NA	NA	NA	0.00011	0.005	0.00061	0.066	0.17	0.047	0.027	0.0061	0.18	NA	NA	NA	0.0019	0.55	0	0.096	0.096
IGF1R	ALPLPQSSTC	chr15	98648539	0	0	0	0	0	0	0	0	0	NA	NA	NA	0.024	0.015	0.0086	0.002	0.00028	0.00028	0.022	0.041	0.0034	NA	NA	NA	0.0067	0.56	0	0.058	0.038
IGF2BP1	QGSPVAAGAPAK	chr17	48997412	0	0	0	0	0	0	0	0	0	NA	NA	NA	0.0054	0.054	0.026	0.0004	0.098	0.073	3.4e-05	0.012	0.012	NA	NA	NA	0.043	0.59	0.089	0.019	0.029
IGF2BP2	ISYIPDEEVSSPSPPQR	chr3	185643739	0	0	0	0	0	0	0	0	0	NA	NA	NA	0.006	0.005	0.0033	0.0089	0.018	0.0077	0.0011	0.0021	0.0028	NA	NA	NA	9.2e-10	0.66	0.079	0.19	0.25
IGF2BP3	QGSPGSVSK	chr7	23310209	0	1	0	0	1	0	0	1	0	NA	NA	NA	0.064	0.053	0.076	0.00049	0.011	0.0011	0.054	0.04	0.0082	NA	NA	NA	2.4e-06	0.49	0.94	0.25	0.13
IGF2R	ALSSLHGDDQDSEDEVLTIPEVK	chr6	159969099	0	0	0	0	0	0	0	0	0	NA	NA	NA	0.0055	0.01	0.0063	0.011	0.019	0.0098	0.0022	0.004	0.0086	NA	NA	NA	0.029	0.17	0	0.19	0.21
IGFBP1	AQETSGEEISK	chr7	45888357	0	0	0	0	0	0	0	0	0	NA	NA	NA	0.017	0.011	0.022	0.018	0.0048	0.01	0.0062	0.031	0.0062	NA	NA	NA	2.1e-11	0.85	0.0099	0.27	0.14
IGFBP2	DAEYGASPEQVADNGDDHSEGGLVENHVDSTMNMLGGGGSAGR	chr2	216632828	0	0	0	0	0	0	0	0	0	NA	NA	NA	0.00076	0.0003	0.0026	0.0003	0.025	0.0011	0.00025	0.0028	0.021	NA	NA	NA	2e-06	0.43	0.0099	0.13	0.15
IGFBP3	YKVDYESQSTDTQNFSSESKR	chr7	45912245	1	0	1	1	0	1	1	0	1	NA	NA	NA	0.0058	0.001	0.0038	0.053	0.037	0.031	0.053	0.058	0.072	NA	NA	NA	7.7e-26	0.8	0	0.27	0.14
IGFBP5	IERDSREHEEPTTSEMAEETYSPK	chr2	216672105	0	1	0	0	0	0	0	0	0	NA	NA	NA	0.012	0.24	0.0053	0.0015	0.041	0.00016	2.6e-05	0.0071	0.0076	NA	NA	NA	1.1e-06	0.6	0.02	0.13	0.16
IGFBP7	HEVTGWVLVSPLSK	chr4	57030773	0	0	0	0	0	0	0	0	0	NA	NA	NA	0.011	0.021	0.0021	0.0011	9e-05	0.01	0.0087	0.0016	0.0097	NA	NA	NA	1.2e-22	0.83	0	0.077	0.058
IGSF3	EPHLNYSPTCLEPPVLSIHPGAID	chr1	116574399	0	0	0	0	0	0	0	0	0	NA	NA	NA	0.00064	0.0046	0.029	0.0046	0.027	0.017	0.0029	0.01	0.091	NA	NA	NA	0.0028	0.73	0	0.048	0.048
IK	QLGDFFGMSNSYAECYPATMDDMAVDSDEEVDYSKMDQGNK	chr5	140647058	0	0	0	0	0	0	0	0	0	NA	NA	NA	0.0066	0.0021	0.013	0.0017	0.28	0.024	0.0017	0.00033	0.014	NA	NA	NA	2.9e-10	0.88	0	0.58	0.35
IKBKB	LSQPGQLMSQPSTASNSLPEPAK	chr8	42271302	1	0	0	1	0	0	1	0	0	NA	NA	NA	0.00055	0.0099	0.017	0.14	0.2	0.00096	0.00026	0.014	0.0017	NA	NA	NA	4.6e-06	0.47	0	0.2	0.22
IKBKG	RSPPEEPPDFCCPK	chrX	154541199	0	0	0	0	0	0	0	0	0	NA	NA	NA	0.00056	0.006	0.0038	0.00082	2.9e-05	0.0018	0.00072	0.041	0.0011	NA	NA	NA	0.0048	0.78	0.27	0.13	0.35
IKZF1	EASPSNSCQDSTDTESNNEEQR	chr7	50304068	0	0	0	0	0	0	0	0	0	NA	NA	NA	0.0043	0.00056	0.0012	0.00046	0.00025	0.0059	0.0023	6.8e-05	0.038	NA	NA	NA	6.3e-15	0.63	0.32	0.27	0.14
IL1RAP	RSSSDEQGLSYSSLK	chr3	190514051	0	0	0	0	0	0	0	0	0	NA	NA	NA	0.016	0.016	0.069	0.00092	0.0057	0.0042	0.02	0.016	0.0087	NA	NA	NA	1.4e-25	0.66	0.04	0.19	0.25
IL6ST	SESTQPLLDSEERPEDLQLVDHVDGGDGILPR	chr5	55935095	1	0	0	0	0	0	0	0	0	NA	NA	NA	0.019	0.0021	0.0002	0.012	0.047	0.032	0.041	0.0039	0.076	NA	NA	NA	3.3e-05	0.63	0	0.25	0.12
ILF2	RNQDLAPNSAEQASILSLVTK	chr1	153661788	0	0	0	0	0	0	0	0	0	NA	NA	NA	0.003	0.02	0.054	0.0031	0.056	0.0049	0.022	0.0025	0.0018	NA	NA	NA	5.4e-06	0.92	0	0.067	0.096
ILF3	LFPDTPLALDANKK	chr19	10654261	1	0	0	1	0	0	1	0	0	NA	NA	NA	0.0022	0.0022	0.044	0.046	0.076	0.091	0.007	0.018	0.029	NA	NA	NA	1e-22	0.79	0	0.0096	0.039
ILK	HSGIDFK	chr11	6603708	1	0	0	0	0	0	0	0	0	NA	NA	NA	0.025	0.038	0.0048	0.003	0.048	0.01	0.0023	0.0073	0.023	NA	NA	NA	2.2e-20	0.1	0	0.038	0.058
ILKAP	MDLFGDLPEPERSPRPAAGK	chr2	238170401	1	0	0	1	0	0	1	0	0	NA	NA	NA	0.00095	0.0051	0.015	0.12	0.21	0.21	0.01	0.14	0.0018	NA	NA	NA	4.1e-05	0.41	0	0.15	0.17
IMMT	GMSVSDLADK	chr2	86143932	0	0	0	0	0	0	0	0	0	NA	NA	NA	0.069	0.0078	0.024	0.00066	0.015	0.013	0.015	0.0029	0.0039	NA	NA	NA	4.1e-22	0.81	0	0.067	0.12
IMPA1	SSPVDLVTATDQK	chr8	81657961	1	0	0	1	0	0	1	0	0	NA	NA	NA	0.022	0.0016	0.00015	0.15	0.38	0.11	0.018	0.0012	0.018	NA	NA	NA	4.7e-13	0.62	0	0.13	0.12
IMPA2	TSAADLVTETDHLVEDLIISELR	chr18	11981025	0	1	0	0	0	0	0	0	0	NA	NA	NA	0.038	0.053	0.013	0.0027	0.00076	1.4e-08	0.013	0.0016	0.0064	NA	NA	NA	0.12	0.87	0	0.13	0.11
IMPAD1	VLALLDVPDKSQEK	chr8	56957933	1	0	0	1	0	0	1	0	0	NA	NA	NA	0.037	0.26	3.2e-05	0.25	0.67	0.022	0.0053	0.0052	0.045	NA	NA	NA	0.00084	0.12	0.0099	0.16	0.15
IMPDH1	LVGIVTSRDIDFLAEK	chr7	128392277	1	0	0	0	0	0	0	0	0	NA	NA	NA	0.044	0.013	0.051	0.017	0.045	0.009	0.0018	0.0064	0.0022	NA	NA	NA	3.1e-34	0.29	0	0.26	0.17
IMPDH2	LVGIISSRDIDFLK	chr3	49024325	0	1	0	0	1	0	0	1	0	NA	NA	NA	0.31	0.3	0.14	0.077	0.27	0.0023	0.00058	0.014	0.0026	NA	NA	NA	2.2e-22	0.56	0	0.87	0.9
INF2	SQEEVPPDSDDNK	chr14	104689606	1	0	0	1	0	0	1	0	0	NA	NA	NA	0.00074	0.021	0.0078	0.028	0.093	0.076	0.013	0.017	0.011	NA	NA	NA	3.1e-18	0.39	0	0.35	0.33
ING1	NNENRENASSNHDHDDGASGTPK	chr13	110712736	1	0	0	1	0	0	1	0	0	NA	NA	NA	0.013	0.09	0.014	0.074	0.24	0.047	0.044	0.0016	0.012	NA	NA	NA	4.1e-05	0.2	0	0.12	0.087
ING4	GKNSDEEAPK	chr12	6650280	0	0	0	0	0	0	0	0	0	NA	NA	NA	0.018	2.1e-05	0.0067	0.0071	0.017	0.0049	0.079	0.03	0.021	NA	NA	NA	0.018	0.77	0	0.096	0.067
ING5	DKMEGSDFESSGGR	chr2	241687085	0	0	0	0	0	0	0	0	0	NA	NA	NA	0.018	0.063	0.0091	0.0049	0.25	0.0028	0.004	0.0041	0.0016	NA	NA	NA	7.4e-11	0.75	0	0.14	0.17
INO80	TRSFDEDAK	chr15	40978880	1	0	0	0	0	0	0	0	0	NA	NA	NA	0.025	0.003	0.034	0.0044	0.19	0.0018	0.0064	0.026	0.0069	NA	NA	NA	2.3e-06	0.91	0	0.058	0.038
INO80B	AWLDEDSNLSPSPLRDLSGGLGGQEEEEEQR	chr2	74455023	0	0	0	0	0	0	0	0	0	NA	NA	NA	0.03	0.00016	0.027	3e-05	0.16	0.007	0.0052	0.002	0.041	NA	NA	NA	2.1e-05	0.45	0	0.077	0.11
INO80C	KRPASPSHNGSSGGGYGASK	chr18	35452230	0	0	0	0	0	0	0	0	0	NA	NA	NA	8.1e-07	0.0066	0.00035	0.036	0.00081	0.03	0.0008	0.0002	0.0055	NA	NA	NA	0.0099	0.17	0	0.14	0.13
INO80E	AEELDLGEAAGRESS	chr16	29995294	0	0	0	0	0	0	0	0	0	NA	NA	NA	0.00094	0.016	0.0037	0.013	0.15	0.0059	0.028	0.05	0.089	NA	NA	NA	3e-12	0.92	0	0.15	0.11
INPP4A	SSLQVDWHEEEWEK	chr2	98444854	0	0	0	0	0	0	0	0	0	NA	NA	NA	0.043	0.15	0.029	6.3e-07	0.034	0.0065	0.0034	0.0031	0.01	NA	NA	NA	6.8e-12	0.62	0	0.067	0.096
INPP5D	DSPLGPCRGESPPTPPGQPPISPKK	chr2	233059967	0	0	0	0	0	0	0	0	0	NA	NA	NA	0.024	0.0049	0.02	7.7e-05	8.9e-05	0.00062	0.019	0.025	0.018	NA	NA	NA	3e-29	0.19	1	0.14	0.17
INPP5F	VNLWKSDSSLETMENTGVMDK	chr10	119726042	1	0	0	1	0	0	1	0	0	NA	NA	NA	3.9e-05	0.031	0.00039	0.11	0.054	0.049	0.0085	0.0068	7.7e-05	NA	NA	NA	0.0015	0.73	1	0.096	0.12
INPPL1	VFDQQSSPMVTR	chr11	72223701	1	0	0	1	0	0	1	1	0	NA	NA	NA	0.044	0.00096	0.074	0.086	0.13	0.022	0.0074	0.0082	0.0013	NA	NA	NA	9.2e-21	0.84	0	0.019	0.038
INSR	SYEEHIPYTHMNGGK	chr19	7112255	1	0	0	1	0	0	1	0	0	NA	NA	NA	0.00098	0.0012	0.0018	0.037	0.0098	0.051	0.06	0.12	0.019	NA	NA	NA	5.5e-29	0.49	0.18	0.0096	0.039
INTS1	LSPEQEGQLMPR	chr7	1470277	1	0	0	0	0	0	0	0	0	NA	NA	NA	0.0068	5.5e-05	0.00013	0.0064	0.11	0.003	0.00011	0.029	0.063	NA	NA	NA	0.12	0.92	0	0.26	0.14
INTS10	EKTMSSDDEDCSAK	chr8	19817140	0	0	0	0	0	0	0	0	0	NA	NA	NA	0.006	0.0024	0.003	0.0014	0.15	0.0012	0.015	3.3e-06	0.00015	NA	NA	NA	0.072	0.8	0	0.22	0.18
INTS12	SVSCDNVSK	chr4	105682627	0	0	0	0	0	0	0	0	0	NA	NA	NA	0.0032	0.062	1.2e-05	0.00018	0.25	0.019	0.0058	4.6e-05	0.017	NA	NA	NA	3.1e-13	0.77	0	0.087	0.067
INTS3	DESCYDNAEAAFSDDEEDLNSK	chr1	153728067	1	0	0	1	0	0	1	0	0	NA	NA	NA	0.0076	0.07	0.011	0.032	0.34	0.019	1.4e-05	0.0086	0.022	NA	NA	NA	2.8e-05	0.87	0	0.067	0.096
INTS4	LVSSAVSPSIIPQEDPSQQFLQQSLER	chr11	77878720	0	0	0	0	0	0	0	0	0	NA	NA	NA	0.014	0.0047	0.011	0.00018	0.34	0.0034	0.0047	0.0031	0.0016	NA	NA	NA	0.0031	0.52	0	0.029	0.029
INTS5	FQAPSPSTLLR	chr11	62646848	0	0	0	0	0	0	0	0	0	NA	NA	NA	0.015	0.0043	0.018	0.0017	0.29	0.0014	0.0022	0.0075	0.0017	NA	NA	NA	4.5e-17	0.69	0	0.019	0.038
INTS6	LMHCRSHEEVNTELK	chr13	51354077	1	0	0	1	0	0	1	0	0	NA	NA	NA	0.02	0.0069	0.0017	0.1	0.11	8.6e-05	0.012	0.005	0.00093	NA	NA	NA	0.0037	0.18	0	0.12	0.096
INTS9	RVSDDVPDCK	chr8	28767661	0	0	0	0	0	0	0	0	0	NA	NA	NA	0.0014	0.013	0.014	0.034	0.24	0.013	0.025	0.0022	0.0028	NA	NA	NA	1.8e-07	0.26	0	0.24	0.21
INVS	GRRSPDSCRPQALPCLPSTQDVPSR	chr9	100099256	1	0	0	0	0	0	0	0	0	NA	NA	NA	0.027	0.016	0.0077	9.2e-05	0.14	0.037	0.00034	0.003	0.0032	NA	NA	NA	5.4e-22	0.3	0	0.17	0.15
IQCB1	KLGEESGDEIDVPK	chr3	121769763	1	0	0	0	0	0	0	0	0	NA	NA	NA	9e-05	0.0013	0.037	0.011	0.18	0.021	0.042	0.098	0.0011	NA	NA	NA	2.8e-19	0.53	0	0.23	0.28
IQGAP1	SWVNQMESQTGEASK	chr15	90388218	1	0	0	1	0	0	1	0	0	NA	NA	NA	0.0024	0.0059	0.012	0.066	0.068	0.047	0.0019	0.0028	0.0059	NA	NA	NA	0.055	0.76	0	0.067	0.038
IQGAP2	HSQSMIEDAQLPLEQKK	chr5	76403249	1	0	1	1	0	1	1	0	1	NA	NA	NA	0.0081	0.017	0.0084	0.03	0.039	0.059	0.042	0.065	0.051	NA	NA	NA	1.7e-19	0.6	0	0.25	0.12
IQSEC1	RSSAGSLESNVEGSIISSPHMR	chr3	12897220	0	0	0	0	0	1	0	0	1	NA	NA	NA	8.7e-06	0.0077	0.0006	0.028	0.14	0.0063	0.063	0.0012	0.12	NA	NA	NA	0.00014	0.015	0.03	0.85	0.89
IQSEC2	QLVYEADGCSPHGTLK	chrX	53225828	0	0	0	0	0	0	0	0	0	NA	NA	NA	4.3e-06	1.9e-05	0.00076	0.01	0.015	0.049	0.11	0.066	0.22	NA	NA	NA	8.1e-06	0.59	0.02	0.11	0.26
IRAK3	AIHLITNYGAVLSPSEK	chr12	66188879	0	0	0	0	0	0	0	0	0	NA	NA	NA	0.0047	0.008	0.00011	0.00051	0.0061	0.013	0.02	0.041	0.021	NA	NA	NA	0.055	0.86	0.39	0.096	0.067
IRF2	QEPVESSLGLSNGVSDLSPEYAVLTSTIK	chr4	184387713	0	0	0	0	0	0	0	0	0	NA	NA	NA	0.014	0.013	0.011	0.055	0.063	9.2e-05	0.00084	0.098	0.0061	NA	NA	NA	0.092	0.86	0	0.13	0.12
IRF2BP1	HWVAPGGPYSAETPGVPSPIAALK	chr19	45883607	0	0	0	0	0	0	0	0	0	NA	NA	NA	0.017	0.046	0.007	0.0051	0.016	0.014	0.0018	0.0057	0.027	NA	NA	NA	4.2e-27	0.047	1	0.019	0.029
IRF2BP2	LEEPPELNRQSPNPR	chr1	234604269	1	0	0	1	0	0	1	0	0	NA	NA	NA	0.04	0.028	0.034	0.023	0.072	0.058	1.5e-05	0.0053	0.0026	NA	NA	NA	1.5e-07	0.7	0	0.077	0.13
IRF2BPL	RNSSSPVSPASVPGQR	chr14	77024543	1	0	0	1	0	1	1	0	1	NA	NA	NA	0.026	0.023	0.0054	0.11	0.076	0.07	0.11	0.0059	0.081	NA	NA	NA	9.1e-31	0.78	0	0.38	0.36
IRF3	SPSLDNPTPFPNLGPSENPLK	chr19	49659569	0	0	0	0	0	0	0	0	0	NA	NA	NA	0.028	0.03	0.016	0.045	0.13	0.016	0.024	0.0043	0.00079	NA	NA	NA	6.6e-42	0.9	0	0.0096	0.019
IRF5	MLPSLSLTEDVK	chr7	128937612	0	0	0	0	0	0	0	0	0	NA	NA	NA	0.0026	0.024	2.4e-06	0.0065	0.011	0.00032	0.019	0.0064	0.067	NA	NA	NA	3e-18	0.62	0	0.25	0.14
IRF6	LQISTPDIK	chr1	209785623	0	1	0	0	0	0	0	0	0	NA	NA	NA	0.007	0.11	0.014	0.014	0.091	0.0066	0.0018	0.007	0.028	NA	NA	NA	3.7e-15	0.76	0.03	0.087	0.12
IRF8	RSPSPPEACR	chr16	85898803	0	0	0	0	0	0	0	0	0	NA	NA	NA	0.0056	0.0003	0.0077	0.02	0.0067	0.0016	0.00042	0.011	0.016	NA	NA	NA	0.00046	0.82	0.03	0.19	0.16
IRGQ	DVETLEAPEGRPDSGVPSLR	chr19	43584369	0	0	0	0	0	0	0	0	0	NA	NA	NA	0.0078	0.002	0.0025	0.011	0.034	0.022	0.027	0.029	0.012	NA	NA	NA	1.7e-16	0.49	0	0.019	0.019
IRS1	RHSSASFENVWLRPGELGGAPK	chr2	226731317	1	1	1	1	0	1	1	0	1	NA	NA	NA	0.046	0.12	0.0055	0.1	0.14	0.084	0.052	0.059	0.12	NA	NA	NA	0.0001	0.47	0.97	0.14	0.16
IRS2	QRSPLSDYMNLDFSSPK	chr13	109752698	0	0	1	0	0	1	0	0	1	NA	NA	NA	0.00041	0.0021	0.0005	0.0055	0.0011	0.0044	0.33	0.35	0.36	NA	NA	NA	1e-06	0.047	0.93	0.12	0.096
ISCA1	TKGDSDEEVIQDGVR	chr9	86264546	1	0	0	1	0	0	1	0	0	NA	NA	NA	0.014	0.011	0.0022	0.041	0.15	0.01	0.02	0.0051	0.017	NA	NA	NA	0.058	0.59	0	0.17	0.17
ISCA2	LLTASLGPQAR	chr14	74493720	1	0	0	1	0	0	1	0	0	NA	NA	NA	0.0085	0.0091	0.0062	0.072	0.15	7e-05	0.027	0.018	0.045	NA	NA	NA	0.095	0.9	0	0.38	0.36
ISCU	RAASALLLR	chr12	108562582	1	0	0	1	0	0	1	0	0	NA	NA	NA	0.004	0.068	8e-05	0.075	0.087	0.00072	0.0012	0.018	2.6e-06	NA	NA	NA	0.031	0.72	0	0.096	0.058
ISOC2	EPAPDSGLLGLFQGQNSLLH	chr19	55452985	0	0	0	0	0	0	0	0	0	NA	NA	NA	0.023	0.0075	0.012	0.028	0.0057	0.00026	0.059	0.036	0.076	NA	NA	NA	1.4e-21	0.79	0.03	0.019	0.038
IST1	GPSDFNGLPMGTYQAFPNIHPPQIPATPPSYESVDDINADK	chr16	71845996	1	0	0	1	0	0	1	0	0	NA	NA	NA	0.017	0.0016	0.0053	0.26	0.45	0.16	0.013	0.00037	0.01	NA	NA	NA	1.8e-07	0.45	0.069	0.18	0.16
ITCH	VSTNGSDDPEDAGAGENRR	chr20	34363235	1	0	0	1	0	0	1	0	0	NA	NA	NA	9.9e-05	0.0007	4.4e-05	0.073	0.067	1.9e-05	0.0016	0.093	0.019	NA	NA	NA	1.3e-15	0.91	0	0.077	0.029
ITFG2	DTGSPPASEGPTDGSR	chr12	2812622	1	0	0	0	0	0	0	0	0	NA	NA	NA	0.01	0.0031	0.0036	0.00021	0.093	0.045	2.8e-05	4.5e-05	0.00072	NA	NA	NA	0.0059	0.86	0	0.096	0.067
ITGA2	NPDEIDETTELSS	chr5	52989326	0	0	0	0	0	0	0	0	0	NA	NA	NA	0.01	0.0048	1e-05	0.0013	0.077	0.0048	0.029	0.0013	0.00021	NA	NA	NA	2.8e-15	0.9	0	0.25	0.13
ITGA4	RDSWSYINSK	chr2	181457202	0	0	0	0	0	0	0	0	0	NA	NA	NA	0.00091	0.0019	0.0018	0.0011	0.0032	0.017	0.015	0.0033	0.0059	NA	NA	NA	9.5e-34	0.75	0.17	0.13	0.13
ITGA5	LLESSLSSSEGEEPVEYK	chr12	54395261	0	0	0	0	0	0	0	0	0	NA	NA	NA	0.01	0.0076	0.00033	0.0047	0.00012	0.037	0.009	0.033	0.00012	NA	NA	NA	3.8e-17	0.24	0	0.096	0.077
ITGA6	AEIHAQPSDK	chr2	172427354	0	0	0	0	0	0	0	0	0	NA	NA	NA	0.0054	0.089	0.012	0.0099	0.0068	0.0015	0.029	0.0049	0.003	NA	NA	NA	1.7e-09	0.29	0	0.13	0.13
ITGAV	EQLQPHENGEGNSET	chr2	186590065	1	0	0	0	0	0	0	0	0	NA	NA	NA	0.0037	0.00079	0.0077	0.025	0.21	0.017	4.1e-05	0.00029	0.00018	NA	NA	NA	1.8e-05	0.29	0	0.15	0.15
ITGB1	SAVTTVVNPK	chr10	32900319	1	0	0	1	0	0	1	0	0	NA	NA	NA	0.0017	0.046	0.0031	0.079	0.037	0.018	0.0014	0.03	0.086	NA	NA	NA	1.5e-15	0.62	0	0.038	0.048
ITGB1BP1	SSTVASLDTDSTK	chr2	9403475	0	0	0	0	0	0	0	0	0	NA	NA	NA	0.0026	0.012	0.0093	0.002	0.092	0.0012	0.012	0.16	0.011	NA	NA	NA	6.6e-12	0.92	0	0.067	0.11
ITGB4	VTNNMQRPGFATHAASINPTELVPYGLSLR	chr17	75721328	1	1	0	1	0	0	1	0	0	NA	NA	NA	0.0063	0.091	0.001	0.029	0.13	0.012	0.037	0.00041	0.064	NA	NA	NA	2.7e-24	0.45	0	0.048	0.038
ITPKB	VGMFEAHIQAQSSAIQAPRSPR	chr1	226631690	0	0	0	0	0	0	0	0	0	NA	NA	NA	0.012	0.00061	0.062	0.00032	0.0054	0.017	0.015	0.00027	0.00087	NA	NA	NA	1.2e-09	0.072	0.02	0.087	0.12
ITPKC	AGLGPAPGTESPQAEFWTDGQTEPAAAGLGVETERPK	chr19	40717103	1	0	0	1	0	0	1	0	0	NA	NA	NA	0.037	0.007	0.033	0.022	0.031	0.019	0.00079	0.0043	0.0071	NA	NA	NA	3e-23	0.9	0	0.0096	0.029
ITPR1	RDSVLAASR	chr3	4493345	1	0	0	1	0	0	1	0	0	NA	NA	NA	0.016	0.0029	0.027	0.095	0.14	0.064	0.0023	0.00034	8.3e-05	NA	NA	NA	0.075	0.8	0	0.83	0.88
ITPR2	VRDSTLHLK	chr12	26336515	1	0	0	1	0	0	1	0	0	NA	NA	NA	0.0017	0.058	0.01	0.023	0.12	0.024	0.00048	5.9e-06	0.0039	NA	NA	NA	1.6e-14	0.85	0	0.096	0.077
ITPR3	LGFVDVQNCISR	chr6	33620365	1	0	1	1	0	1	1	0	1	NA	NA	NA	0.0033	0.0002	0.025	0.019	0.00049	0.051	0.055	0.054	0.074	NA	NA	NA	1.2e-33	0.74	0	0.087	0.077
ITSN1	SAFTPATATGSSPSPVLGQGEK	chr21	33642400	1	0	0	1	0	0	1	0	0	NA	NA	NA	1.4e-07	0.011	0.0086	0.11	0.21	0.093	0.026	0.0027	0.0089	NA	NA	NA	3.9e-09	0.85	0	0.048	0.019
ITSN2	TVSPGSVSPIHGQGQVVENLK	chr2	24202864	1	0	0	1	0	0	1	0	0	NA	NA	NA	0.044	0.034	0.0047	0.12	0.1	0.0023	0.0055	0.0009	0.029	NA	NA	NA	0.012	0.6	0	0.058	0.087
IVNS1ABP	LLDGNLLDGQAEVFGSDDDHIQFVQK	chr1	185296388	1	0	0	1	0	0	1	0	0	NA	NA	NA	0.03	0.05	0.0037	0.046	0.053	0.037	0.00049	3e-07	0.013	NA	NA	NA	0.12	0.85	0	0.077	0.13
IWS1	HPASDSEIEELQK	chr2	127436207	0	0	0	0	0	0	0	1	0	NA	NA	NA	0.018	0.024	0.13	0.056	0.13	0.00083	0.023	5.5e-05	0.015	NA	NA	NA	2.3e-18	0.68	0	0.077	0.096
JAK2	TNGVSDVPTSPTLQRPTHMNQMVFHK	chr9	4984390	1	0	0	1	0	0	1	0	0	NA	NA	NA	0.013	0.02	0.00022	0.037	0.11	0.049	0.0029	0.008	0.0046	NA	NA	NA	1.2e-20	0.81	0	0.15	0.14
JAK3	SCSLLSTEAGALHVLLPAR	chr19	17824780	0	0	0	0	0	0	0	0	0	NA	NA	NA	0.014	0.013	0.1	0.0038	0.013	0.014	0.00078	0.0025	0.048	NA	NA	NA	3.3e-09	0.73	0.02	0.0096	0.029
JMJD1C	LTPPESQSPLHWLADLAEQK	chr10	63167221	1	0	0	1	0	0	1	0	0	NA	NA	NA	0.004	0.028	0.0024	0.035	0.03	0.11	0.0019	0.018	1.3e-05	NA	NA	NA	0.00069	0.12	0	0.087	0.096
JMJD6	TCSMVGNGDTTSQDDCVSK	chr17	76712832	1	0	0	1	0	0	1	0	0	NA	NA	NA	0.00046	0.01	0.0032	0.091	0.13	0.023	0.0015	0.0037	0.00086	NA	NA	NA	2.3e-07	0.35	0	0.048	0.048
JMY	GAASPVLQEDHCDSLPSVLQVEEK	chr5	79236189	0	0	1	0	0	1	0	0	1	NA	NA	NA	0.00027	0.009	0.00064	0.038	0.011	0.024	0.17	0.061	0.17	NA	NA	NA	6.8e-18	0.76	0	0.26	0.13
JUN	EEPQTVPEMPGETPPLSPIDMESQER	chr1	58780788	1	0	0	1	0	0	1	0	0	NA	NA	NA	0.00057	0.0039	0.0036	0.042	0.035	0.025	0.021	0.0028	0.00045	NA	NA	NA	5.2e-09	0.87	0	0.029	0.048
JUNB	SRDATPPVSPINMEDQER	chr19	12791496	0	0	0	0	0	0	0	0	0	NA	NA	NA	0.00044	1.3e-07	8.8e-09	0.013	0.0083	0.011	0.001	0.0069	0.0064	NA	NA	NA	0.00042	0.74	0	0.0096	0.038
JUND	LIIQSNGLVTTTPTSSQFLYPK	chr19	18279760	1	0	0	1	0	0	1	0	0	NA	NA	NA	0.0028	0.0093	0.0059	0.00036	0.051	0.057	0.00047	0.019	0.019	NA	NA	NA	0.00065	0.74	0	0.0096	0.029
JUP	ALMGSPQLVAAVVR	chr17	41754604	0	0	0	0	0	0	0	0	0	NA	NA	NA	0.0045	0.085	0.074	0.0089	0.0033	0.073	0.047	0.026	0.0047	NA	NA	NA	0.046	0.16	0.0099	0.0096	0.029
KALRN	SSVEMDCFFPLVK	chr3	124080023	0	0	0	0	0	0	0	0	0	NA	NA	NA	0.0095	0.00035	0.00044	0.0023	0.0091	0.00027	0.0026	0.049	0.047	NA	NA	NA	7.1e-11	0.49	0	0.23	0.28
KANK1	SASTEELRNPDFQK	chr9	470291	1	0	0	1	0	0	1	0	0	NA	NA	NA	0.0018	0.0071	0.0014	0.095	0.015	0.11	0.011	0.016	9.6e-05	NA	NA	NA	3.6e-07	0.78	0	0.15	0.14
KANK2	QADPQPQAWPPPDSPVRVDTVR	chr19	11164267	0	0	1	0	0	1	0	0	1	NA	NA	NA	0.029	0.0086	0.022	9.5e-06	0.0037	0.01	0.033	0.093	0.045	NA	NA	NA	0.028	0.16	0	0.0096	0.029
KANK3	SPSSPYSVETPYGFHLDLDFLK	chr19	8322584	0	0	1	0	0	1	0	0	1	NA	NA	NA	0.016	0.016	0.035	0.0048	0.0017	0.031	0.12	0.098	0.2	NA	NA	NA	0.086	0.014	0	0.0096	0.048
KANK4	EPPASSSSPPVEISPSTSLK	chr1	62236979	0	0	0	0	0	0	0	0	0	NA	NA	NA	0.0091	0.0044	0.024	6.6e-05	0.0033	0.032	0.02	0.1	0.11	NA	NA	NA	1.2e-41	0.55	0.2	0.029	0.048
KANSL1	LSPGTDSSSNLGGVK	chr17	46029916	0	0	1	0	0	0	0	0	0	NA	NA	NA	0.023	0.016	0.013	3.5e-05	0.081	0.091	0.00051	0.057	0.00098	NA	NA	NA	1.2e-07	0.64	0	0.019	0.029
KANSL2	ILDEDSWSDGEQEPITVDQTWR	chr12	48653401	0	0	0	0	0	0	0	0	0	NA	NA	NA	0.027	0.038	0.025	0.022	0.28	0.043	0.066	0.063	0.035	NA	NA	NA	0.0095	0.9	0	0.096	0.058
KANSL3	RDLAFEVPERGSRPASPAAK	chr2	96593170	0	0	0	0	0	0	0	0	0	NA	NA	NA	0.014	0.016	0.072	0.02	0.032	0.00057	0.0004	0.0078	0.00069	NA	NA	NA	5.6e-13	0.89	0	0.067	0.11
KAT5	RKVEVVSPATPVPSETAPASVFPQNGAAR	chr11	65711996	0	0	0	0	0	0	0	0	0	NA	NA	NA	0.013	0.0053	0.0074	0.0039	0.22	0.00021	0.017	0.00081	0.1	NA	NA	NA	4.2e-14	0.87	0	0.019	0.038
KAT6A	KSSTSDWPTDNQDGWDGKQENEER	chr8	41929479	1	0	0	1	0	0	1	0	0	NA	NA	NA	0.018	0.0086	0.037	0.043	0.16	0.2	0.00064	0.0002	0.0005	NA	NA	NA	4.4e-05	0.81	0	0.2	0.2
KAT7	SSGSETEQVVDFSDRETK	chr17	49788555	1	1	0	0	0	0	0	0	0	NA	NA	NA	0.003	0.085	0.016	0.00061	0.092	0.017	0.0039	0.0015	0.078	NA	NA	NA	1.9e-20	0.82	0	0.019	0.038
KATNA1	NKSPAAVTEPETNK	chr6	149594873	1	0	0	1	0	0	1	0	0	NA	NA	NA	0.013	0.0017	0.001	0.053	0.099	0.0062	0.0099	0.022	0.011	NA	NA	NA	7.3e-09	0.74	0	0.18	0.18
KATNAL1	NMQDGASDGEMPK	chr13	30202630	1	0	0	0	0	0	0	0	0	NA	NA	NA	0.00089	0.011	0.024	0.0095	0.26	0.025	0.00035	0.0067	0.03	NA	NA	NA	1.8e-05	0.84	0	0.096	0.087
KAZN	NLHNPIVQSLEDLEDQK	chr1	13892792	1	0	0	0	0	0	0	0	0	NA	NA	NA	0.029	0.016	0.017	0.013	0.017	0.023	0.039	0.056	0.077	NA	NA	NA	0.023	0.37	0.02	0.067	0.12
KBTBD11	AGSRPQSPSGDADAR	chr8	1973878	1	0	1	1	0	1	1	0	1	NA	NA	NA	0.001	0.00026	2.8e-05	0.05	0.042	0.055	0.071	0.053	0.067	NA	NA	NA	0.085	0.87	1	0.21	0.18
KCMF1	SAGGQLNSSGPSASQLQQLQMQLQLER	chr2	84971093	1	0	0	0	0	0	0	0	0	NA	NA	NA	0.00096	0.0026	0.046	0.014	0.2	0.03	0.0047	0.0017	0.0092	NA	NA	NA	0.018	0.62	0	0.067	0.11
KCNAB2	MYPESTTGSPARLSLR	chr1	5991466	0	0	0	0	0	0	0	0	0	NA	NA	NA	0.012	0.0017	0.02	0.0057	0.00054	0.015	0.0017	0.007	0.045	NA	NA	NA	5.8e-29	0.24	0	0.067	0.096
KCNMA1	NGGMRNSPNTSPK	chr10	76869601	0	0	0	0	0	0	0	0	0	NA	NA	NA	5.2e-05	0.0084	0.018	5e-07	0.042	0.082	0.016	0.095	0.053	NA	NA	NA	5.1e-34	0.89	0.0099	0.087	0.096
KCTD1	SPASPLNNQGIPTPAQLTK	chr18	26454910	1	0	1	0	0	1	0	0	1	NA	NA	NA	0.0061	0.0037	0.0003	0.0058	0.035	0.0067	0.053	0.03	0.038	NA	NA	NA	2.7e-42	0.92	0	0.14	0.13
KCTD12	SPSGGAAGPLLTPSQSLDGSRR	chr13	76880166	0	0	0	0	0	0	0	0	0	NA	NA	NA	0.011	0.0058	0.039	0.007	0.007	0.02	0.003	0.00011	0.0029	NA	NA	NA	0.081	0.49	0	0.11	0.077
KCTD15	SPVSPLAAQGIPLPAQLTK	chr19	33795933	0	0	0	0	0	0	0	0	0	NA	NA	NA	0.0012	0.06	0.018	2.8e-06	0.033	0.02	0.01	0.1	0.06	NA	NA	NA	1.6e-06	0.79	0	0.0096	0.029
KCTD18	RTPLCATAPCLPSPTATR	chr2	200488952	0	0	0	0	0	0	0	0	0	NA	NA	NA	0.0019	0.00013	0.0041	0.082	0.32	0.00081	0.0002	0.0005	0.015	NA	NA	NA	0.073	0.56	0	0.13	0.15
KCTD3	RTESFHSYRDFQTINLNR	chr1	215567392	1	0	0	1	0	0	1	0	0	NA	NA	NA	0.0034	0.0007	0.0027	0.13	0.21	0.2	0.0078	0.0038	0.00039	NA	NA	NA	6.2e-17	0.27	0	0.077	0.12
KCTD5	RCSAGLGALAQRPGSVSK	chr16	2682475	0	0	0	0	0	0	0	0	0	NA	NA	NA	0.0012	0.0052	0.0034	0.0027	0.11	0.0022	0.028	0.0029	0.014	NA	NA	NA	2.8e-24	0.17	0	0.15	0.14
KCTD7	EEMPITPYECPLLNSLR	chr7	66628767	1	0	0	1	0	0	1	0	0	NA	NA	NA	0.00018	0.0014	0.051	0.033	0.15	0.14	0.0024	0.0076	0.012	NA	NA	NA	1.1e-07	0.92	0	0.28	0.16
KDM1A	EMDESLANLSEDEYYSEEERNAK	chr1	23019443	1	0	0	1	0	0	1	0	0	NA	NA	NA	0.022	0.042	0.049	0.048	0.15	0.016	0.00074	0.011	0.0029	NA	NA	NA	7.3e-16	0.86	0	0.067	0.11
KDM1B	KASFDHSPDSLPLR	chr6	18155329	0	0	0	0	0	0	0	0	0	NA	NA	NA	9.1e-05	0.0092	0.0054	0.014	0.058	0.0044	0.00017	0.0034	0.00057	NA	NA	NA	0.1	0.84	0	0.087	0.077
KDM2A	RYEDDGISDDEIEGKR	chr11	67119269	1	0	0	0	0	0	0	0	0	NA	NA	NA	0.0038	0.068	0.018	0.0031	0.19	0.015	0.027	0.018	0.022	NA	NA	NA	0.11	0.82	0	0.019	0.048
KDM2B	TPTGSPATEVSAK	chr12	121429097	1	0	0	0	0	0	0	0	0	NA	NA	NA	0.00074	0.022	0.096	0.013	0.13	0.025	0.0066	0.014	0.023	NA	NA	NA	3.9e-06	0.75	0	0.096	0.058
KDM3A	RKSSENNGTLVSK	chr2	86440647	1	0	1	1	0	1	1	0	1	NA	NA	NA	0.011	0.016	0.001	0.018	0.1	0.064	0.047	0.072	0.05	NA	NA	NA	1.3e-36	0.9	0	0.067	0.11
KDM3B	GDRGEVDSNGSDGGEASRGPWK	chr5	138352596	1	0	0	1	0	0	1	0	0	NA	NA	NA	0.00031	0.0058	0.0046	0.19	0.27	0.13	0.01	0.0035	0.0023	NA	NA	NA	0.0077	0.86	0	0.58	0.33
KDM4B	GPTWKEPVSPMELTGPEDGAASSGAGR	chr19	4969113	0	0	0	0	0	0	0	0	0	NA	NA	NA	0.002	0.026	0.018	0.00097	0.24	0.13	2.9e-05	0.015	0.019	NA	NA	NA	7.2e-11	0.41	1	0.0096	0.029
KDM5A	EKVEPEVLSTDTQTSPEPGTR	chr12	280129	0	0	0	0	0	0	0	0	0	NA	NA	NA	0.0039	0.0005	0.041	0.0085	0.22	0.00013	0.0002	0.0033	0.033	NA	NA	NA	3.6e-15	0.87	0	0.096	0.067
KDM5C	EELSHSPEPCTK	chrX	53191321	1	0	0	1	0	0	1	0	0	0	0	0	0.012	0.0081	0.015	0.089	0.17	0.15	0.018	0.012	0.0097	0.0017	0.012	0.15	2.4e-08	0.4	0	0.11	0.25
KDM6A	SPGLLSSDNPQLSALLMGK	chrX	44873177	1	0	0	1	0	0	1	0	0	NA	NA	NA	0.0074	0.0086	0.045	0.16	0.16	0.15	0.017	0.00039	0.0042	NA	NA	NA	5.9e-08	0.75	0	0.11	0.26
KHDRBS1	GGARASPATQPPPLLPPSATGPDATVGGPAPTPLLPPSATASVK	chr1	32013829	1	0	0	1	0	0	1	0	0	NA	NA	NA	0.0064	0.00071	0.025	0.084	0.04	0.042	0.00034	0.0024	0.021	NA	NA	NA	2.5e-08	0.51	0	0.067	0.077
KHK	TIVLHDTSLPDVSATDFEK	chr2	27086747	1	0	0	1	0	0	1	0	0	NA	NA	NA	0.026	0.054	0.033	0.15	0.19	0.1	0.016	0.0088	0.0046	NA	NA	NA	9.2e-27	0.27	0	0.067	0.087
KHNYN	PTWGARPASPDRFAVSAEAENK	chr14	24429286	1	0	0	1	0	0	1	0	0	NA	NA	NA	0.0016	0.014	0.014	0.092	0.24	0.1	0.00092	0.0042	0.017	NA	NA	NA	5.4e-09	0.57	0	0.28	0.28
KHSRP	LFIIRGSPQQIDHAK	chr19	6413348	1	0	0	1	0	0	1	0	0	NA	NA	NA	0.0074	9.4e-05	0.031	0.11	0.073	0.12	0.0064	0.034	0.0011	NA	NA	NA	2.6e-23	0.82	0.089	0.0096	0.039
KIAA0319L	ILDATDQESLELKPTSR	chr1	35433490	1	0	0	1	0	0	1	0	0	NA	NA	NA	0.0022	0.00034	0.0094	0.026	0.077	0.019	2.2e-06	0.0023	0.0033	NA	NA	NA	0.11	0.11	0	0.038	0.058
KIAA0355	HNSAATAMVTEQK	chr19	34254537	0	0	0	0	0	0	0	0	0	NA	NA	NA	3.4e-06	0.036	0.031	0.00029	0.02	0.019	0.002	0.082	0.023	NA	NA	NA	8.6e-16	0.2	0	0.0096	0.019
KIAA0753	VNSTTEANIHLK	chr17	6578148	0	0	0	0	0	0	0	0	0	NA	NA	NA	0.0024	0.084	0.00034	0.003	0.26	0.0038	0.0041	0.0013	0.058	NA	NA	NA	9.6e-11	0.68	0	0.038	0.048
KIAA0930	VTSFSTPPTPER	chr22	45190338	0	0	0	0	0	0	0	0	0	NA	NA	NA	0.00011	0.019	0.046	0.00013	0.004	0.00013	0.012	0.02	0.065	NA	NA	NA	5.6e-32	0.032	0	0.067	0.058
KIAA1143	NSSLLSFDNEDENE	chr3	44737661	1	1	0	1	1	0	1	1	0	NA	NA	NA	0.052	0.12	0.035	0.088	0.22	0.13	0.017	0.031	0.021	NA	NA	NA	2e-07	0.12	0	0.86	0.88
KIAA1191	RAVSYDDTLEDPAPMTPPPSDMGSVPWKPVIPERK	chr5	176346061	1	0	0	1	0	0	1	0	0	NA	NA	NA	0.01	0.0037	0.0025	0.22	0.28	0.2	0.0093	2.5e-05	0.00065	NA	NA	NA	7.4e-05	0.85	0	0.6	0.37
KIAA1210	YTSPPWVTPK	chrX	119078635	0	0	0	0	0	0	0	0	0	NA	NA	NA	0.019	0.013	0.1	0.14	0.0017	0.05	0.021	0.045	0.073	NA	NA	NA	4.3e-23	0.76	1	0.12	0.38
KIAA1217	RLSTIFEECDEELER	chr10	23694746	1	0	0	1	0	0	1	0	0	NA	NA	NA	0.0095	0.029	6.3e-05	0.1	0.062	0.045	0.0004	0.00021	0.057	NA	NA	NA	1.5e-17	0.76	0.21	0.058	0.048
KIAA1328	GTGDSVDEQNSCRGEIK	chr18	36829106	1	0	0	1	0	0	1	0	0	NA	NA	NA	2.6e-05	0.023	0.015	0.031	0.13	0.1	0.0023	0.0089	0.03	NA	NA	NA	0.00035	0.33	0	0.14	0.15
KIAA1671	MSPSGGAPQTTPTLR	chr22	24952730	1	0	0	1	0	0	1	0	0	NA	NA	NA	0.02	0.03	0.073	0.027	0.14	0.093	0.019	0.0098	0.0072	NA	NA	NA	2.9e-31	0.74	1	0.058	0.048
KIDINS220	VERVPKSPEHSAEPIR	chr2	8721081	0	0	0	0	0	0	0	0	0	NA	NA	NA	0.0092	1.4e-05	0.0026	0.007	0.19	6.1e-05	0.043	0.0056	0.037	NA	NA	NA	1.3e-13	0.42	0	0.067	0.097
KIF12	VTTRPQAPKSPVAK	chr9	114086126	1	0	0	1	0	0	1	0	0	NA	NA	NA	0.003	0.0037	0.016	0.058	0.022	0.021	0.011	0.074	0.0096	NA	NA	NA	1.4e-18	0.35	0.79	0.17	0.15
KIF13A	SLSTPNVHNVSSSRPDLSGFDEDDK	chr6	17759183	1	0	0	1	0	0	1	0	0	NA	NA	NA	1e-05	0.0071	0.0074	0.035	0.07	0.072	0.017	0.007	0.0063	NA	NA	NA	0.082	0.84	0	0.087	0.087
KIF13B	RSATLSGSATNLASLTAALAK	chr8	29067279	1	0	0	1	0	0	1	0	0	NA	NA	NA	0.0015	0.045	0.013	0.086	0.12	0.097	3.2e-05	0.00068	0.0011	NA	NA	NA	6.6e-21	0.85	0	0.24	0.19
KIF16B	SGLLSSFSLSMTDLSK	chr20	16272104	1	0	0	1	0	0	1	0	0	NA	NA	NA	0.024	0.032	0.025	0.05	0.044	0.037	0.012	0.0092	0.0061	NA	NA	NA	0.0013	0.9	0	0.077	0.048
KIF1B	RQFSAPNLK	chr1	10210805	1	0	0	1	0	0	1	0	0	0	0	0	0.0091	0.0011	0.031	0.064	0.069	0.025	0.0046	0.03	0.0017	0.014	0.0033	0.033	1.5e-34	0.75	0	0.067	0.12
KIF1C	RNSLDGGGR	chr17	4997948	0	0	0	0	0	0	0	0	0	NA	NA	NA	0.011	0.037	0.047	0.00062	0.0074	0.025	0.00086	0.03	0.0009	NA	NA	NA	3.9e-24	0.63	0	0.038	0.067
KIF21A	KLSSSDAPAQDTGSSAAAVETDASR	chr12	39293228	1	0	0	1	0	0	1	0	0	NA	NA	NA	0.0029	0.022	0.011	0.083	0.16	0.1	0.042	0.0096	0.0028	NA	NA	NA	0.00018	0.43	0	0.096	0.078
KIF26B	LSQAAGASPLSESDKEDNGSEGQLTNR	chr1	245154985	0	0	0	0	0	0	0	0	0	NA	NA	NA	0.0039	0.035	0.014	0.0067	0.033	0.048	0.0024	0.021	0.0079	NA	NA	NA	0.00014	0.093	0	0.077	0.14
KIF2A	ELTVDPTAAGDVRPIMHHPPNQIDDLETQWGVGSSPQRDDLK	chr5	62306162	1	0	0	1	0	0	1	0	0	NA	NA	NA	1.4e-05	0.006	3.4e-08	0.11	0.1	0.12	0.003	4.2e-06	0.0037	NA	NA	NA	7e-18	0.033	0	0.24	0.13
KIF3A	RSAKPETVIDSLLQ	chr5	132692628	1	0	0	1	0	0	1	0	0	NA	NA	NA	0.0015	0.0092	0.006	0.11	0.18	0.096	0.00054	0.0007	0.016	NA	NA	NA	9.2e-05	0.72	0	0.55	0.33
KIF5B	HVAVTNMNEHSSR	chr10	32009010	1	0	0	1	0	0	1	0	0	NA	NA	NA	0.035	0.00039	0.065	0.13	0.22	0.0051	0.0049	0.0054	0.016	NA	NA	NA	0.056	0.79	0	0.038	0.058
KIF7	RSSLCGEEQGSPEELR	chr15	89608789	0	0	0	0	0	0	0	0	0	NA	NA	NA	0.046	0.0056	0.066	0.0094	0.029	0.011	0.0068	0.0022	2.5e-06	NA	NA	NA	0.091	0.55	0	0.058	0.029
KIFAP3	SLNANTDITSLAR	chr1	169921326	1	0	0	1	1	0	1	1	0	NA	NA	NA	0.092	0.0015	0.051	0.0031	0.19	0.053	0.054	1.4e-05	0.026	NA	NA	NA	0.00038	0.77	0	0.058	0.12
KIFC3	RAELGSWSSQEHLEWEPACQTPQPSAR	chr16	57758217	1	0	1	1	0	1	1	0	1	NA	NA	NA	0.0061	0.0048	0.0023	0.039	0.027	0.068	0.041	0.25	0.048	NA	NA	NA	3.4e-06	0.67	0.079	0.17	0.15
KIN	TIGSSASVK	chr10	7750962	1	0	0	1	0	0	1	0	0	NA	NA	NA	0.025	0.0019	0.038	0.014	0.19	0.095	0.013	0.00028	0.14	NA	NA	NA	0.0024	0.53	0	0.048	0.067
KLC1	KYDDDISPSEDK	chr14	103561896	1	0	0	0	0	0	0	0	0	NA	NA	NA	0.0091	0.0036	0.00024	0.0053	0.12	0.019	0.046	0.036	0.036	NA	NA	NA	2.1e-11	0.92	0	0.36	0.33
KLC2	KLDEDASPNEEK	chr11	66257294	1	0	0	0	0	0	0	0	0	NA	NA	NA	0.0001	0.0036	0.039	0.003	0.13	0.008	0.043	0.0014	0.059	NA	NA	NA	7.4e-13	0.32	0	0.019	0.038
KLC3	TLSASTQDLSPH	chr19	45333434	0	0	0	0	0	0	0	0	0	NA	NA	NA	0.044	0.027	0.035	2.4e-05	0.008	0.0086	0.031	0.068	0.065	NA	NA	NA	2.6e-27	0.21	0.02	0.0096	0.019
KLC4	GLSASTMDLSSSS	chr6	43040777	1	0	0	0	0	0	0	0	0	NA	NA	NA	0.0017	0.013	0.00058	0.015	0.0096	0.023	0.00085	0.0026	0.0002	NA	NA	NA	1.2e-06	0.67	0	0.096	0.087
KLF16	REAASPGTPGPPPPPPAASGPGPGAAAAPHLLAASILADLR	chr19	1852399	1	0	0	0	0	0	0	0	0	NA	NA	NA	0.021	0.078	0.035	0.019	0.055	0.041	0.0048	0.0041	0.011	NA	NA	NA	0.02	0.86	0	0.019	0.038
KLF3	TDYYPEEMSPPLMNSVSPPQALLQENHPSVIVQPGK	chr4	38664196	1	0	0	0	0	0	0	0	0	NA	NA	NA	0.024	4.6e-05	0.0069	4.2e-05	0.035	0.019	0.0047	0.032	0.025	NA	NA	NA	0.00064	0.27	0	0.077	0.048
KLHDC4	QVLTAPGSAGQPRSEDEDSLEEAGSPAPGPCPR	chr16	87696485	1	0	0	1	0	0	1	0	0	NA	NA	NA	0.0079	0.0012	0.01	0.11	0.25	0.053	2.8e-07	0.0019	0.0071	NA	NA	NA	0.0064	0.67	0	0.18	0.16
KLHDC7A	GGQGSDSEQVPPCCPSQETR	chr1	18480982	0	0	0	0	0	0	0	0	0	NA	NA	NA	0.0066	0.0066	0.017	0.008	9.3e-05	0.0069	0.019	0.0073	0.0039	NA	NA	NA	1.7e-24	0.77	1	0.067	0.12
KLHL22	SLLLEPPRGTPDR	chr22	20441519	1	0	0	1	0	0	1	0	0	NA	NA	NA	0.016	0.0097	0.013	0.038	0.067	0.069	0.00083	0.0093	0.00011	NA	NA	NA	6.8e-19	0.62	0	0.067	0.029
KPNA1	GKSPPPEFAK	chr3	122421949	1	0	0	1	0	0	1	0	0	NA	NA	NA	0.0041	0.0031	0.041	0.24	0.37	0.15	0.0017	0.0061	0.0091	NA	NA	NA	0.003	0.35	0	0.23	0.28
KPNA3	RNVPQEESLEDSDVDADFK	chr13	49699307	1	0	0	1	0	0	1	0	0	NA	NA	NA	0.016	0.022	0.0072	0.12	0.13	0.023	4.6e-05	0.0023	0.001	NA	NA	NA	0.011	0.48	0	0.12	0.11
KPNA4	NVPHEDICEDSDIDGDYR	chr3	160494995	1	0	0	1	0	0	1	0	0	NA	NA	NA	0.018	0.0084	0.00072	0.21	0.26	0.018	0.0071	0.019	0.038	NA	NA	NA	0.0029	0.9	0	0.17	0.25
KRBA1	GSPPGSSPLQGLENCLK	chr7	149714781	1	0	1	1	0	1	1	0	1	NA	NA	NA	0.0048	0.0011	0.0075	0.13	0.13	0.081	0.11	0.091	0.18	NA	NA	NA	2e-32	0.31	1	0.27	0.17
KRI1	AFVEDSEDEDGAGEGGSSLLQK	chr19	10553078	1	0	0	1	0	0	1	0	0	NA	NA	NA	0.00017	4.5e-06	0.014	0.086	0.16	0.11	0.0011	0.0072	0.0067	NA	NA	NA	7.3e-08	0.7	0	0.019	0.039
KRIT1	SMSSVTEDK	chr7	92198969	1	0	0	1	0	0	1	0	0	NA	NA	NA	0.011	0.025	0.00039	0.14	0.54	0.088	0.0011	0.00093	7.6e-06	NA	NA	NA	3.6e-12	0.72	0	0.27	0.17
KRT19	SLLEGQEDHYNNLSASK	chr17	41523617	1	1	0	1	1	0	1	1	0	NA	NA	NA	0.039	0.064	0.064	0.053	0.12	0.1	0.052	0.03	0.038	NA	NA	NA	5.4e-05	0.067	0.11	0.0096	0.038
KRT7	SAYGGPVGAGIR	chr12	52232520	1	0	0	1	0	0	1	0	0	NA	NA	NA	0.00084	0.031	0.0057	0.0018	0.068	0.14	0.013	0.043	0.024	NA	NA	NA	3e-12	0.86	0.52	0.096	0.067
KTI12	HGSGAFYSPELLEALTLR	chr1	52032103	1	0	0	0	0	0	0	0	0	NA	NA	NA	0.0031	0.035	0.009	0.019	0.14	0.0022	0.0018	0.001	0.021	NA	NA	NA	0.012	0.86	0	0.029	0.048
KTN1	AAGDTTVIENSDVSPETESSEK	chr14	55559072	1	0	0	1	0	0	1	0	0	NA	NA	NA	0.006	0.0087	0.015	0.14	0.13	0.1	0.012	0.00059	0.019	NA	NA	NA	6e-25	0.81	0	0.34	0.34
L3MBTL2	ASSPELPVSVENIK	chr22	41205205	0	0	0	0	0	0	0	0	0	NA	NA	NA	0.0063	0.0014	0.0012	0.0091	0.18	0.077	0.099	0.011	0.002	NA	NA	NA	7.7e-05	0.72	0	0.067	0.048
L3MBTL3	RTDANESSSSPEIRDQHADDVK	chr6	130013699	1	0	0	0	0	0	0	0	0	NA	NA	NA	8.9e-05	0.0044	0.011	0.0027	0.026	0.0053	0.00065	0.033	0.011	NA	NA	NA	2.9e-10	0.21	0	0.17	0.17
LAD1	QASASERLPSVEEAEVPKPLPPASK	chr1	201373244	1	0	1	0	0	1	0	0	1	NA	NA	NA	0.028	0.0051	0.0014	0.016	0.032	0.039	0.094	0.081	0.21	NA	NA	NA	2.1e-24	0.23	0.14	0.087	0.12
LAMA4	VFLTVPSLSSTAEEK	chr6	112108760	0	0	0	0	0	0	0	0	0	NA	NA	NA	0.011	0.021	0.00069	0.0034	0.0065	0.0021	0.16	0.11	0.002	NA	NA	NA	0.0045	0.88	0	0.16	0.16
LAMB1	LELPQYTSSDSDVESPYTLIDSLVLMPYCK	chr7	107923799	1	0	0	1	0	0	1	0	0	NA	NA	NA	0.002	3.4e-05	1.2e-05	0.031	0.13	0.082	0.0084	0.0043	0.017	NA	NA	NA	1.1e-35	0.79	0	0.27	0.15
LAMC1	TLPSGCFNTPSIEKP	chr1	183023460	0	0	0	0	0	0	0	0	0	NA	NA	NA	0.14	0.0031	0.008	0.00074	0.11	0.015	0.017	0.012	0.0065	NA	NA	NA	1.1e-24	0.58	0	0.077	0.11
LAMTOR1	LLLDPSSPPTK	chr11	72085895	1	0	0	1	0	0	0	0	0	NA	NA	NA	0.0049	0.0022	0.024	0.012	0.25	0.023	0.0034	0.0012	0.0066	NA	NA	NA	2.6e-05	0.28	0	0.019	0.039
LAMTOR2	AQALVQYLEEPLTQVAAS	chr1	156054752	1	0	0	0	0	0	0	0	0	NA	NA	NA	0.08	0.0087	0.0017	2.9e-05	0.22	7.1e-05	0.017	0.0068	0.0057	NA	NA	NA	0.0016	0.53	0	0.067	0.096
LAP3	SWIEEQAMGSFLSVAK	chr4	17577192	0	0	0	0	0	0	0	0	0	NA	NA	NA	0.0029	0.002	0.031	0.0095	0.0086	0.00068	0.00068	0.0017	0.022	NA	NA	NA	7.4e-06	0.79	0	0.087	0.048
LARP1B	IGSPLSPKK	chr4	128061268	1	0	0	0	0	0	0	0	0	NA	NA	NA	0.0042	0.057	0.017	0.00034	0.052	0.011	0.00024	0.00017	0.0019	NA	NA	NA	0.0086	0.89	0	0.087	0.058
LARP4	EQYVPPRSPK	chr12	50392383	1	0	0	1	0	0	1	0	0	NA	NA	NA	0.0039	0.024	0.011	0.083	0.36	0.079	0.012	0.00021	0.0032	NA	NA	NA	2e-19	0.27	0	0.096	0.067
LARP7	KRSSSEDAESLAPR	chr4	112636964	1	1	0	1	0	0	1	0	0	NA	NA	NA	0.028	0.059	0.015	0.048	0.28	0.022	0.0034	0.021	0.0056	NA	NA	NA	1.9e-09	0.23	0	0.087	0.077
LAS1L	NIVVDDITEQKPEPQDDGKSTESDVK	chrX	65512582	0	0	0	0	0	0	0	0	0	NA	NA	NA	0.0075	0.05	0.011	0.012	0.061	0.032	0.00029	0.073	0.0047	NA	NA	NA	3.8e-12	0.63	0.27	0.12	0.44
LASP1	DSQDGSSYRRPLEQQQPHHIPTSAPVYQQPQQQPVAQSYGGYK	chr17	38869859	1	0	0	0	0	0	0	0	0	NA	NA	NA	0.0098	0.0018	3.2e-05	0.00035	0.033	0.018	0.0056	0.015	0.04	NA	NA	NA	9.8e-13	0.59	0	0.0096	0.038
LATS1	SNSFNNPLGNR	chr6	149658153	1	0	0	1	0	0	1	0	0	NA	NA	NA	0.00024	0.0038	0.0074	0.023	0.11	0.1	0.015	0.0034	0.037	NA	NA	NA	1.5e-09	0.37	0	0.18	0.18
LBH	DRLPSIVVEPTEGEVESGELR	chr2	30231369	1	0	0	1	0	0	1	0	0	NA	NA	NA	0.0015	0.025	0.012	0.069	0.032	0.091	0.057	0.014	0.055	NA	NA	NA	0.087	0.91	0.0099	0.067	0.087
LBR	RSASASHQADIK	chr1	225401502	0	1	0	0	0	0	0	0	0	NA	NA	NA	0.0075	0.12	0.0045	0.0086	0.027	0.017	0.011	0.0051	0.04	NA	NA	NA	4.8e-17	0.17	0	0.087	0.12
LDB1	LENTQFDAANGIDDEDSFNNSPALGANSPWNSKPPSSQESK	chr10	102107560	1	0	0	1	0	0	1	0	0	NA	NA	NA	0.011	0.051	0.013	0.014	0.035	0.095	0.0013	0.06	0.0034	NA	NA	NA	1.2e-14	0.65	0.0099	0.087	0.096
LDHA	DQLIYNLLK	chr11	18394388	0	0	0	0	0	0	0	0	0	NA	NA	NA	0.013	0.009	0.012	0.0012	0.023	0.0017	0.045	0.051	0.00033	NA	NA	NA	4.4e-33	0.53	1	0.038	0.077
LDHB	GLTSVINQK	chr12	21635342	1	0	0	1	0	0	1	0	0	NA	NA	NA	0.00037	0.0047	0.002	0.039	0.02	0.032	0.0018	0.00061	0.0036	NA	NA	NA	7.3e-36	0.91	0	0.096	0.077
LDLRAP1	ALIRSPSLAK	chr1	25543580	1	0	0	0	0	0	0	0	0	NA	NA	NA	0.0027	0.063	1.1e-05	0.00012	0.036	0.011	0.0058	0.015	0.0084	NA	NA	NA	0.0014	0.62	0.089	0.067	0.096
LEMD2	WTKPSSFSDSER	chr6	33771202	1	0	0	1	0	0	1	0	0	NA	NA	NA	0.0088	0.013	0.003	0.047	0.13	0.051	0.04	0.0068	0.0015	NA	NA	NA	6.2e-18	0.8	0	0.087	0.077
LEMD3	ENYSDSEEEDDDDVASSR	chr12	65169571	1	0	0	1	0	0	1	0	0	NA	NA	NA	0.017	0.031	1.4e-05	0.17	0.17	0.0078	6.4e-05	0.032	0.01	NA	NA	NA	0.034	0.65	0	0.096	0.058
LENG1	HQNSLPELEAAEAGAPGSGPVDLFR	chr19	54155161	1	0	0	0	0	0	0	0	0	NA	NA	NA	0.00057	0.0061	0.0026	0.011	0.08	0.014	0.011	0.018	0.032	NA	NA	NA	8.6e-21	0.86	0	0.0096	0.019
LENG8	EPLPGLTREPVAESPKK	chr19	54448887	1	0	0	1	0	0	1	0	0	NA	NA	NA	0.0026	0.017	0.057	0.031	0.15	0.05	0.0097	0.0039	0.003	NA	NA	NA	1.1e-13	0.44	0	0.019	0.038
LEO1	IQNSDDEER	chr15	51938025	1	0	0	0	0	0	0	0	0	NA	NA	NA	0.012	0.0016	0.0089	0.0036	0.17	0.023	0.00056	0.023	0.00024	NA	NA	NA	5.9e-21	0.89	0	0.058	0.038
LGALSL	LDDGHLNNSLSSPVQADVYFPR	chr2	64453969	1	0	0	0	0	0	0	0	0	NA	NA	NA	0.0018	0.016	0.054	0.006	0.081	0.005	0.033	0.015	0.054	NA	NA	NA	1.6e-05	0.78	0	0.067	0.11
LIG1	AETPTESVSEPEVATK	chr19	48115445	1	0	0	1	0	0	1	0	0	NA	NA	NA	0.0017	0.0053	0.0013	0.057	0.047	0.092	3.4e-05	0.0056	0.02	NA	NA	NA	1.2e-24	0.75	0	0.019	0.029
LIG3	LTTTGQVTSPVK	chr17	34980494	1	0	0	1	0	0	1	0	0	NA	NA	NA	0.002	0.06	0.02	0.036	0.049	0.041	0.022	0.011	0.081	NA	NA	NA	0.01	0.87	0.11	0.0096	0.029
LIMCH1	VVKPKSPEPEATLTFPFLDK	chr4	41359607	1	0	0	1	0	0	1	0	0	NA	NA	NA	0.013	0.031	0.03	0.17	0.21	0.18	0.021	0.0054	0.033	NA	NA	NA	5.3e-14	0.88	0	0.077	0.067
LIMD1	ESLATSEMSAFHQPGPCEDPSCLTHGDYYDNLSLASPK	chr3	45555394	1	0	0	1	0	0	1	0	0	NA	NA	NA	0.023	0.0086	0.036	0.018	0.22	0.092	0.00048	0.026	0.0061	NA	NA	NA	0.00019	0.43	0	0.86	0.9
LIME1	AAPGPAQQQGPAACQHGSPAPTLAGGVQGHHR	chr20	63736283	0	0	0	0	0	0	0	0	0	NA	NA	NA	0.00011	0.0041	0.037	0.025	0.0023	0.043	0.028	0.034	0.066	NA	NA	NA	0.00016	0.91	1	0.096	0.038
LIMK1	SCSIDRSPGAGSLGSPASQR	chr7	74082933	0	0	0	0	0	0	0	0	0	NA	NA	NA	0.0034	0.0055	0.00028	0.0097	0.034	0.0048	0.018	0.00038	0.013	NA	NA	NA	8e-24	0.022	0	0.28	0.17
LIMS1	DRPDSLRVNGLPEEELSNMANALASATCER	chr2	108534355	0	0	0	0	0	0	0	0	0	NA	NA	NA	0.00011	0.07	0.012	0.0067	0.028	0.00036	0.0055	0.013	0.021	NA	NA	NA	6.4e-15	0.27	0	0.067	0.096
LIMS2	QHRQSPPPATGNMSDALANAVCQR	chr2	127638381	0	0	1	0	0	1	0	0	1	NA	NA	NA	0.00043	0.00054	8.3e-05	0.0053	0.011	0.019	0.023	0.12	0.061	NA	NA	NA	9.8e-08	0.38	0.02	0.077	0.096
LIN54	NFEESPERK	chr4	82909973	1	0	0	0	0	0	0	0	0	NA	NA	NA	0.0026	0.02	0.0028	0.003	0.062	0.01	0.0012	0.025	0.0043	NA	NA	NA	6.5e-07	0.56	0	0.077	0.058
LIN7B	EQNSPIYISR	chr19	49114324	0	0	0	0	0	0	0	0	0	NA	NA	NA	0.013	0.051	0.03	0.14	0.095	0.02	0.0055	0.019	0.012	NA	NA	NA	0.11	0.82	0.0099	0.0096	0.0096
LLGL1	DFLGSSEESEK	chr17	18225587	1	0	0	1	0	0	1	0	0	NA	NA	NA	0.019	0.0043	0.03	0.0041	0.044	0.059	0.019	0.032	0.00015	NA	NA	NA	5.5e-09	0.6	0	0.048	0.077
LLGL2	RHPAGPPGEAQEGSAK	chr17	75525080	0	0	0	0	0	0	0	0	0	NA	NA	NA	0.026	0.043	0.0041	3.8e-05	0.0092	0.0045	0.0039	0.017	0.035	NA	NA	NA	3.7e-33	0.84	0	0.048	0.038
LMBRD1	SVIEGVDEDSDISDDEPSVYSA	chr6	69675793	1	0	0	0	0	0	0	0	0	NA	NA	NA	0.0016	0.00025	0.0035	0.019	0.11	0.0028	0.016	0.0015	0.00045	NA	NA	NA	1.5e-07	0.77	0	0.11	0.11
LMBRD2	YGHNREDSTR	chr5	36098412	1	0	0	1	0	0	1	0	0	NA	NA	NA	0.00015	0.0024	0.0019	0.26	0.29	0.11	0.025	0.033	0.022	NA	NA	NA	0.0038	0.088	0	0.25	0.13
LMCD1	GTCSGFEPHSWRK	chr3	8501707	1	1	0	1	0	0	1	0	0	NA	NA	NA	0.0063	0.12	0.03	0.042	0.11	0.26	0.0015	0.0002	0.00029	NA	NA	NA	3.9e-17	0.84	0	0.83	0.88
LMNA	LDNARQSAER	chr1	156082573	1	0	0	1	0	0	1	0	0	NA	NA	NA	0.06	0.016	0.014	0.026	0.014	0.05	0.05	0.0016	0.061	NA	NA	NA	0.055	0.19	0	0.067	0.096
LMNB1	AGGPTTPLSPTR	chr5	126776623	0	0	0	0	0	0	0	0	0	NA	NA	NA	0.00048	0.011	0.0019	0.0086	0.003	0.0017	0.011	0.00092	0.019	NA	NA	NA	2.1e-21	0.6	0	0.52	0.29
LMNB2	AGGPATPLSPTR	chr19	2427638	0	0	0	0	0	0	0	0	0	NA	NA	NA	0.008	0.025	0.029	0.0023	0.022	0.021	0.083	0.0061	0.11	NA	NA	NA	3.2e-10	0.13	1	0.019	0.038
LMTK2	FSISPANIASFSLTHLTDSDIEQGGSSEDGEKD	chr7	98106885	1	0	0	1	0	0	1	0	0	NA	NA	NA	0.0055	0.002	0.0025	0.059	0.18	0.055	0.022	0.0085	0.025	NA	NA	NA	0.068	0.81	0	0.25	0.15
LNPEP	EPCLHPLEPDEVEYEPRGSR	chr5	96935394	1	1	0	1	0	0	1	0	0	NA	NA	NA	0.0027	0.072	0.034	0.14	0.081	0.00054	0.014	0.00013	0.014	NA	NA	NA	2.1e-10	0.47	0	0.32	0.15
LPCAT2	QASFFPPPVPNPFVQQTQIGSAR	chr16	55508998	0	0	0	0	0	0	0	0	0	NA	NA	NA	0.009	0.028	0.0024	0.019	0.01	0.0011	0.055	0.043	0.048	NA	NA	NA	0.044	0.7	0.18	0.17	0.15
LPCAT3	ASSAEGDEGTVVALAGVLQSGFQELSLNK	chr12	6976186	1	0	0	0	0	0	0	0	0	NA	NA	NA	0.01	0.011	0.009	0.035	0.22	0.00028	0.0017	0.00034	0.0019	NA	NA	NA	0.00097	0.62	0	0.096	0.067
LPIN1	LGDNGEAFFVQETDNDQEVIPMHLATSPILSEGASR	chr2	11677595	0	1	0	0	1	0	0	1	0	NA	NA	NA	0.13	0.22	0.048	0.021	0.14	0.0041	0.00072	0.00066	6.9e-05	NA	NA	NA	1e-10	0.69	0	0.067	0.096
LPIN2	LPAYLATSPIPTEDQFFK	chr18	2916994	0	0	0	0	0	0	0	0	0	NA	NA	NA	0.0037	0.0075	0.0029	2.6e-05	0.054	0.031	0.0059	0.0011	0.018	NA	NA	NA	0.0017	0.62	0	0.14	0.13
LPIN3	QKEDAVATDSSPEELEAGAESELSLPEK	chr20	41340920	1	0	0	1	0	0	1	0	0	NA	NA	NA	0.025	0.0004	0.015	0.031	0.26	0.035	0.00074	0.031	0.0089	NA	NA	NA	1.7e-11	0.74	0.32	0.087	0.038
LPP	GGHSGQLGPSSVAPSFRPEDELEHLTK	chr3	188153284	0	0	1	0	0	1	0	0	1	NA	NA	NA	0.0036	0.0085	0.067	0.0099	0.083	0.056	0.08	0.0085	0.1	NA	NA	NA	0.0052	0.78	0	0.19	0.26
LPXN	STLQDSDEYSNPAPLPLDQHSRK	chr11	58526871	0	0	0	0	0	0	0	0	0	NA	NA	NA	0.018	1.2e-05	0.027	0.00021	1.1e-05	0.0029	0.0014	0.0033	0.007	NA	NA	NA	2.4e-13	0.086	0	0.019	0.038
LRBA	DSPVCPHFTTNGNENSSIEK	chr4	150264531	1	0	0	1	0	0	1	0	0	NA	NA	NA	0.0039	0.011	0.0026	0.12	0.24	0.047	0.024	0.0044	0.052	NA	NA	NA	0.013	0.57	0.03	0.11	0.087
LRCH1	GEFHQEFQPEPSLLGDSTNSGEERDQFTDR	chr13	46553168	1	0	0	1	0	0	1	0	0	NA	NA	NA	0.033	0.023	0.041	0.14	0.26	0.13	5.6e-06	0.00014	0.088	NA	NA	NA	0.11	0.2	0	0.12	0.096
LRCH3	RWSGNEPTDEFSDLPLR	chr3	197791226	1	0	0	1	0	0	1	0	0	NA	NA	NA	0.011	0.033	1.7e-05	0.17	0.42	0.085	0.046	0.0096	0.00019	NA	NA	NA	1.6e-23	0.55	0	0.19	0.26
LRCH4	GSALGDLAPSRPPSFSPCPAEDLFPGHR	chr7	100574011	0	0	0	0	0	0	0	0	0	NA	NA	NA	0.00096	0.0078	0.045	0.037	0.011	0.016	9.7e-05	0.0099	0.00025	NA	NA	NA	8.5e-08	0.2	0	0.26	0.13
LRP1	MTNGAMNVEIGNPTYK	chr12	57128493	1	0	0	1	0	0	1	0	0	NA	NA	NA	0.022	0.044	0.0084	0.004	0.015	0.089	0.00028	0.021	0.0057	NA	NA	NA	1.9e-06	0.15	0	0.096	0.058
LRP2	QPIIFENPMYSARDSAVK	chr2	169127109	1	0	0	1	0	0	1	0	0	0	0	0	0.0022	0.011	0.048	0.05	0.12	0.055	0.022	0.0063	0.012	0.0029	0.0083	0.0041	0.037	0.88	0	0.13	0.13
LRPAP1	HAESVGDGER	chr4	3503597	0	0	0	0	0	0	0	0	0	NA	NA	NA	0.0046	0.0035	0.017	0.0075	0.058	0.0076	0.016	0.0054	0.1	NA	NA	NA	1.6e-24	0.92	0	0.11	0.058
LRRC1	RATPHPGELK	chr6	53794497	0	0	0	0	0	0	0	0	0	NA	NA	NA	0.021	0.00086	0.0043	0.033	0.014	0.00022	0.0078	0.0013	0.0016	NA	NA	NA	4.3e-10	0.53	0.03	0.096	0.096
LRRC41	RSTQESLTAGGTDLKR	chr1	46261196	1	0	0	1	0	0	1	0	0	NA	NA	NA	0.011	0.0015	0.029	0.077	0.038	0.0083	0.073	0.1	0.031	NA	NA	NA	2.4e-12	0.83	0.31	0.029	0.048
LRRC47	KRQSVSGLHR	chr1	3778558	1	0	0	1	0	0	1	0	0	NA	NA	NA	0.0026	0.012	0.00022	0.092	0.22	0.042	0.0006	1.2e-05	0.01	NA	NA	NA	4.5e-14	0.057	0	0.067	0.11
LRRC8A	KSSTVSEDVEATVPMLQR	chr9	128882112	0	0	0	0	0	0	0	1	0	NA	NA	NA	0.027	0.037	0.065	0.00073	0.02	0.00027	0.011	0.009	0.0043	NA	NA	NA	0.0015	0.021	0	0.17	0.15
LRRC8C	SNTIQSGPEGSLVNSQSLK	chr1	89633072	0	0	0	0	0	0	0	0	0	NA	NA	NA	0.0012	0.015	0.025	0.023	0.00035	0.00088	0.0099	0.064	0.038	NA	NA	NA	1.1e-34	0.15	0	0.048	0.048
LRRFIP1	CMVEVPQELETSTGHSLEK	chr2	237627576	1	0	0	1	0	0	1	0	0	NA	NA	NA	0.015	0.037	0.079	0.16	0.15	0.13	5e-06	0.0065	0.0054	NA	NA	NA	1.6e-09	0.076	0.49	0.14	0.17
LRRFIP2	RGSGDTSSLIDPDTSLSELR	chr3	37052656	1	0	0	1	0	0	1	0	0	NA	NA	NA	0.023	0.073	0.006	0.2	0.18	0.13	0.0035	0.019	0.0018	NA	NA	NA	1.3e-08	0.67	0	0.86	0.9
LRRK2	SAVEEGTASGSDGNFSEDVLSK	chr12	40196744	0	0	0	0	0	0	0	0	0	NA	NA	NA	0.0085	0.00021	6.1e-05	0.00081	0.0089	0.015	0.01	0.036	0.043	NA	NA	NA	8.4e-42	0.88	0	0.096	0.077
LRRN4	CDTHLVAYK	chr20	6040778	1	0	1	0	0	1	0	0	1	NA	NA	NA	3.4e-06	0.0039	0.001	0.031	0.033	0.021	0.27	0.22	0.27	NA	NA	NA	0.0023	0.074	0.83	0.087	0.048
LRSAM1	EHTQLLQQSSSQK	chr9	127451486	1	0	0	1	0	0	1	0	0	NA	NA	NA	0.00023	0.0053	0.012	0.19	0.11	0.032	0.016	0.027	0.00049	NA	NA	NA	1.1e-06	0.59	0	0.17	0.16
LRWD1	RACASPSAQVEGSPVAGSDGSQPAVK	chr7	102464929	1	0	0	1	0	0	1	0	0	NA	NA	NA	0.00027	0.00027	0.0044	0.052	0.29	0.042	0.0054	1.3e-05	0.0096	NA	NA	NA	0.088	0.73	0	0.27	0.15
LSG1	VIFWSALAGAIPLNGDSEEEANRDDR	chr3	194640788	1	0	0	1	0	0	1	0	0	NA	NA	NA	0.012	0.0006	0.0094	0.33	0.3	0.042	1.4e-07	0.00015	0.00074	NA	NA	NA	0.0014	0.75	0	0.19	0.25
LSM1	ADTLDEY	chr8	38163321	1	0	0	1	0	0	1	0	0	NA	NA	NA	0.002	0.012	0.00046	0.081	0.13	0.021	0.00058	0.04	0.0017	NA	NA	NA	9.7e-08	0.92	0	0.23	0.19
LSM14A	SPTMEQAVQTASAHLPAPAAVGR	chr19	34172504	1	0	0	1	0	0	1	0	0	NA	NA	NA	0.0099	0.00055	0.0049	0.02	0.034	0.031	0.002	0.0034	0.0034	NA	NA	NA	1.8e-09	0.81	0	0.0096	0.019
LSM7	KKESILDLSK	chr19	2321517	1	0	0	0	0	0	0	0	0	NA	NA	NA	0.046	0.035	0.0049	0.0044	0.15	0.035	0.00057	0.016	0.0014	NA	NA	NA	0.00055	0.62	0	0.019	0.048
LSP1	SPEGEQEDRPGLHAYEK	chr11	1852970	0	0	0	0	0	0	0	0	0	NA	NA	NA	0.001	0.0011	0.004	0.0019	0.0011	0.023	0.0055	0.0053	0.0018	NA	NA	NA	2.3e-29	0.3	1	0.029	0.058
LSR	GPALTPIRDEEWGGHSPRSPR	chr19	35248330	1	0	0	1	0	0	1	0	0	NA	NA	NA	0.00057	0.0099	0.0042	0.11	0.2	0.17	0.0024	0.0015	0.045	NA	NA	NA	8.1e-12	0.78	0.15	0.0096	0.029
LTBP1	CIRPAESNEQIEETDVYQDLCWEHLSDEYVCSRPLVGK	chr2	32946972	0	0	0	0	0	0	0	0	0	NA	NA	NA	0.013	0.007	0.028	0.0011	3.3e-05	0.028	0.038	0.019	0.056	NA	NA	NA	0.01	0.92	0	0.067	0.096
LTBP2	RSSAAGEGTLAR	chr14	74498170	0	0	0	0	0	0	0	0	0	NA	NA	NA	0.00081	0.0069	0.002	0.0002	0.025	0.0011	0.0074	0.00088	0.032	NA	NA	NA	5.5e-13	0.63	0	0.38	0.36
LTV1	AVSFHLVHR	chr6	143843344	1	0	0	0	0	0	0	0	0	NA	NA	NA	0.014	0.02	6.3e-05	0.031	0.12	0.0023	0.0087	0.017	0.069	NA	NA	NA	3.3e-12	0.072	0	0.18	0.18
LUC7L	EESWESGR	chr16	188969	0	0	0	0	0	0	0	0	0	NA	NA	NA	0.023	0.04	0.013	0.0063	0.11	0.0029	0.002	7.3e-07	0.0065	NA	NA	NA	0.0035	0.87	0	0.15	0.12
LUC7L2	FRDQDLASCDRDR	chr7	139340359	1	0	0	1	0	0	1	0	0	NA	NA	NA	0.0027	0.0002	0.014	0.068	0.55	0.032	0.0039	0.0054	0.0095	NA	NA	NA	1e-09	0.9	0	0.25	0.15
LUC7L3	NEVNGTSEDIKSEGDTQSN	chr17	50719544	0	0	0	0	0	0	0	0	0	NA	NA	NA	0.01	0.0027	0.016	0.026	0.1	0.0068	0.0043	0.013	0.0077	NA	NA	NA	1.7e-21	0.049	0	0.019	0.029
LYAR	QRKDSASEEEAR	chr4	4267701	1	0	0	0	0	0	0	0	0	NA	NA	NA	0.00043	0.024	0.0048	0.0028	0.091	0.015	0.02	0.0082	0.016	NA	NA	NA	1.4e-21	0.82	0	0.11	0.067
LYN	TIYVRDPTSNK	chr8	55879813	1	1	0	1	0	0	1	0	0	NA	NA	NA	0.011	0.083	0.0061	0.097	0.16	0.14	0.0026	1e-06	0.0098	NA	NA	NA	4.4e-19	0.13	0.21	0.17	0.16
LYSMD2	SYGSTASVRAPLGAGVIER	chr15	51723011	1	0	0	1	0	0	1	0	0	NA	NA	NA	0.0063	0.015	0.016	0.1	0.19	0.08	0.016	0.0064	0.0087	NA	NA	NA	0.0052	0.64	0	0.058	0.038
LYSMD3	STSRDRLDDIIVLTK	chr5	90515611	1	0	0	1	0	0	1	0	0	NA	NA	NA	0.045	2.7e-06	0.047	0.13	0.2	0.14	0.038	0.016	0.0015	NA	NA	NA	5.1e-33	0.85	0	0.3	0.15
LYST	SLILPDSSFDGTESDRPEGAEYINPGER	chr1	235661041	0	0	0	0	0	0	0	0	0	NA	NA	NA	0.00027	0.0072	0.0058	0.0026	0.0017	0.058	0.0068	0.016	0.016	NA	NA	NA	0.0029	0.79	0	0.077	0.13
LZIC	VSTDLGSGDK	chr1	9922113	1	0	0	1	0	0	1	0	0	NA	NA	NA	0.0066	3.6e-05	0.017	0.084	0.15	0.013	0.004	0.022	0.0057	NA	NA	NA	1.3e-11	0.5	0	0.067	0.13
LZTS2	AVPVTSFTYINEDFRTESPPSPSSDVEDAREQR	chr10	100996618	1	0	0	1	0	0	1	0	0	NA	NA	NA	0.017	0.012	0.00011	0.053	0.056	0.018	0.00076	0.016	0.078	NA	NA	NA	0.091	0.2	0	0.087	0.096
M6PR	GVGDDQLGEESEERDDHLLPM	chr12	8940363	0	0	0	0	0	0	0	0	0	NA	NA	NA	0.0047	0.005	0.017	0.0039	0.15	0.00038	0.027	0.06	0.013	NA	NA	NA	6.8e-06	0.36	0	0.096	0.067
MACF1	AFLAELEQNSPK	chr1	39081316	1	0	1	1	0	1	1	0	1	NA	NA	NA	0.041	0.0048	0.00024	0.075	0.0098	0.034	0.017	0.088	0.11	NA	NA	NA	1.3e-11	0.72	0	0.048	0.067
MAD1L1	AILGSYDSELTPAEYSPQLTR	chr7	1815793	1	0	0	0	0	0	0	0	0	NA	NA	NA	0.0047	0.00071	0.017	0.015	0.089	0.0074	7.2e-06	0.0092	0.011	NA	NA	NA	3.1e-19	0.77	0	0.26	0.14
MAD2L1BP	KPSPQAEEMLK	chr6	43629540	1	0	0	0	0	0	0	0	0	NA	NA	NA	0.00024	0.028	0.012	0.00051	0.17	0.0032	0.0082	0.0068	0.005	NA	NA	NA	3.3e-19	0.75	0	0.096	0.087
MADD	GTLSDSEIETNSATSTIFGK	chr11	47269161	1	0	0	1	0	0	1	0	0	NA	NA	NA	0.0079	0.0031	0.021	0.069	0.1	0.02	0.027	0.041	0.0018	NA	NA	NA	8.4e-13	0.78	0	0.038	0.058
MAF	MASELAMSNSDLPTSPLAMEYVNDFDLMK	chr16	79585843	0	0	0	0	0	0	0	0	0	NA	NA	NA	0.022	0.0059	0.035	0.00026	3.1e-09	0.00043	0.00013	0.033	0.023	NA	NA	NA	0.00013	0.033	0	0.19	0.18
MAF1	QFCQEGQPHVLEALSPPQTSGLSPSR	chr8	144104499	1	0	0	1	0	0	1	0	0	NA	NA	NA	0.001	0.0068	0.01	0.051	0.42	0.037	0.0049	0.051	3e-05	NA	NA	NA	0.0077	0.63	0	0.11	0.087
MAFB	AAELSMGPELPTSPLAMEYVNDFDLLK	chr20	40685848	0	0	0	0	0	0	0	0	0	NA	NA	NA	0.0046	0.0054	0.0025	0.016	0.0016	0.00017	0.058	0.0056	0.00036	NA	NA	NA	3e-19	0.92	0.04	0.077	0.038
MAFK	EAGENAPVLSDDELVSMSVR	chr7	1530714	1	0	1	1	0	1	1	0	1	NA	NA	NA	0.01	0.017	0.0098	0.043	0.071	0.057	0.12	0.055	0.091	NA	NA	NA	7.3e-12	0.59	1	0.26	0.14
MAGED2	HLDGEEDGSSDQSQASGTTGGRR	chrX	54807599	1	0	0	1	0	0	1	0	0	NA	NA	NA	0.0036	5.1e-05	0.0013	0.024	0.0075	0.06	0.012	0.066	0.04	NA	NA	NA	0.00019	0.6	0.27	0.11	0.25
MAGI1	KDSQNSSQHSVSSHR	chr3	65353525	0	0	0	0	0	0	0	0	0	NA	NA	NA	0.018	0.024	0.042	0.0094	0.019	0.006	0.0028	0.013	0.016	NA	NA	NA	4.3e-25	0.26	0	0.78	0.86
MAGI3	QPEDDSSQAFISTQNGSPR	chr1	113390749	0	1	0	0	1	0	0	1	0	NA	NA	NA	0.07	0.29	0.15	0.011	0.011	0.014	0.048	0.0095	0.017	NA	NA	NA	2.4e-31	0.84	0	0.048	0.048
MAGOHB	IGSLIDVNQSK	chr12	10604190	1	0	0	0	0	0	0	0	0	NA	NA	NA	0.016	0.0062	5.5e-05	0.02	0.27	0.0017	0.0014	0.02	0.00033	NA	NA	NA	6.2e-07	0.7	0	0.096	0.067
MAK16	ALEQQEAESDSSDTEEKDDDDDDEEDVGKR	chr8	33484750	1	0	0	0	0	0	0	0	0	NA	NA	NA	0.0004	0.0012	0.0072	0.031	0.15	0.005	0.0037	0.00035	0.023	NA	NA	NA	1.9e-10	0.87	0	0.23	0.19
MAML1	EAPLGVAISSNGLPPASPLGQSDKPSGADALQSSGK	chr5	179732850	0	0	0	0	0	0	0	0	0	NA	NA	NA	0.016	0.015	0.027	0.00015	0.094	0.0043	0.0049	0.037	0.00021	NA	NA	NA	1.9e-14	0.16	0	0.6	0.36
MAN1C1	ADESQEPQSQVR	chr1	25617468	0	0	0	0	0	0	0	0	0	NA	NA	NA	0.014	0.025	0.0073	0.012	0.00055	0.00059	0.0036	0.0059	0.032	NA	NA	NA	4.3e-37	0.91	0	0.067	0.096
MAN2A1	DSVINLSESVEDGPK	chr5	109689366	1	0	0	1	0	0	1	0	0	NA	NA	NA	0.035	0.058	2.9e-07	0.18	0.2	0.0033	0.0036	4.5e-06	7.6e-05	NA	NA	NA	7.1e-11	0.37	0	0.4	0.18
MAOA	VLGSQEALHPVHYEEK	chrX	43654907	0	0	0	0	0	0	0	0	0	NA	NA	NA	0.0002	6.7e-05	0.0038	0.0036	0.036	3.9e-05	0.0042	0.025	0.017	NA	NA	NA	7.4e-19	0.86	0.27	0.11	0.27
MAOB	IPEDEIWQSEPESVDVPAQPITTTFLER	chrX	43766611	0	0	0	0	0	0	0	0	0	NA	NA	NA	0.001	0.0011	0.013	0.0014	0.039	0.0039	0.0048	0.0049	0.039	NA	NA	NA	7.6e-09	0.78	0.2	0.11	0.27
MAP1A	SPFEIISPPASPPEMVGQR	chr15	43510958	0	0	0	0	0	0	0	0	0	NA	NA	NA	0.0066	2.1e-05	0.0061	0.009	0.00031	0.0078	9.1e-06	0.017	0.017	NA	NA	NA	0.022	0.86	0	0.058	0.038
MAP1B	VQSLEGEKLSPKSDISPLTPR	chr5	72107234	0	0	0	0	0	0	0	0	0	NA	NA	NA	0.0054	0.0028	0.06	6.1e-06	0.0032	0.00095	0.014	0.0053	0.028	NA	NA	NA	3.8e-09	0.51	0.03	0.25	0.11
MAP1S	ALELPLAASSIPRPRTPSPESHR	chr19	17719242	0	0	0	0	0	0	0	0	0	NA	NA	NA	0.03	0.0072	0.054	0.00018	0.021	0.0071	0.012	0.024	0.01	NA	NA	NA	1.3e-10	0.82	0	0.0096	0.038
MAP2	TPHTPGTPK	chr2	209424058	0	0	0	0	0	0	0	0	0	NA	NA	NA	0.0038	0.051	0.12	0.0023	0.002	0.0085	0.095	0.014	0.00028	NA	NA	NA	1e-10	0.038	0	0.13	0.14
MAP2K1	KKPTPIQLNPAPDGSAVNGTSSAETNLEALQK	chr15	66386817	1	0	0	1	0	0	1	0	0	NA	NA	NA	0.0048	4.8e-05	0.00032	0.085	0.081	0.014	0.012	0.032	0.03	NA	NA	NA	3.6e-05	0.77	0.74	0.058	0.029
MAP2K2	RKPVLPALTINPTIAEGPSPTSEGASEANLVDLQK	chr19	4090321	1	0	0	1	0	0	1	0	0	NA	NA	NA	0.001	0.016	0.013	0.089	0.2	0.12	0.025	0.021	2.3e-05	NA	NA	NA	0.0023	0.78	0	0.019	0.038
MAP2K4	LKISPEQHWDFTAEDLK	chr17	12020824	1	0	0	1	0	0	1	0	0	NA	NA	NA	0.012	0.018	0.1	0.014	0.044	0.13	0.00041	0.00012	0.00071	NA	NA	NA	0.00065	0.57	0	0.038	0.058
MAP2K5	LCDFGVSTQLVNSIAK	chr15	67542709	0	0	0	0	0	0	0	0	0	NA	NA	NA	0.00072	0.008	0.01	0.086	0.18	0.0014	0.0019	0.0018	0.021	NA	NA	NA	3.2e-08	0.92	0	0.058	0.029
MAP3K1	RAPSPDGFSPYSPEETNR	chr5	56815574	0	0	0	0	0	0	0	0	0	NA	NA	NA	0.00016	0.042	0.0013	0.0029	0.0091	0.039	0.012	0.00086	0.032	NA	NA	NA	0.084	0.79	0	0.25	0.12
MAP3K11	MDEATWYLDSDDSSPLGSPSTPPALNGNPPRPSLEPEEPK	chr11	65597755	0	0	0	0	0	0	0	0	0	NA	NA	NA	0.036	0.0045	0.013	8.1e-07	0.12	0.12	0.0089	0.018	0.032	NA	NA	NA	5.4e-42	0.75	0	0.019	0.038
MAP3K3	AQSFPDNR	chr17	63622415	0	0	0	0	0	0	0	0	0	NA	NA	NA	0.00049	0.024	0.084	0.00041	0.059	0.12	0.0002	0.0057	0.0035	NA	NA	NA	1.7e-09	0.92	0	0.038	0.038
MAP3K4	GNEPEYEGDDTEGELK	chr6	160991727	1	1	0	1	0	0	1	0	0	NA	NA	NA	0.045	0.069	0.0044	0.19	0.29	0.11	0.0057	0.014	0.0063	NA	NA	NA	4e-06	0.84	0	0.19	0.2
MAP3K5	TLFLGIPDENFEDHSAPPSPEEK	chr6	136557047	1	0	0	1	0	0	1	0	0	NA	NA	NA	0.021	0.012	0.00036	0.068	0.038	0.016	0.00086	0.0087	0.0051	NA	NA	NA	2.2e-06	0.91	0	0.17	0.17
MAP3K6	VPEEPAAEEPASPEESSGLSLLHQESK	chr1	27355184	0	0	1	0	0	1	0	0	1	NA	NA	NA	0.049	0.021	0.00017	0.00085	0.0066	0.029	0.05	0.068	0.027	NA	NA	NA	4.3e-12	0.9	0	0.077	0.087
MAP3K7	TASFGNILDVPEIVISGNGQPR	chr6	90513573	1	0	0	1	0	0	1	0	0	NA	NA	NA	0.036	0.027	0.0091	0.079	0.19	0.0023	0.0012	0.001	0.0058	NA	NA	NA	1.6e-17	0.78	0	0.14	0.14
MAP4	DMSPLSETEMALGK	chr3	47850690	1	0	0	1	0	0	1	0	0	NA	NA	NA	0.021	0.024	0.022	0.32	0.32	0.34	0.0013	0.008	0.0044	NA	NA	NA	0.0012	0.61	0	0.87	0.89
MAP4K1	FRSPSDEGPGSMGDDGQLSPGVLVR	chr19	38587641	1	0	0	0	0	0	0	0	0	NA	NA	NA	0.048	0.0058	0.035	0.071	0.01	0.025	9.2e-05	0.0054	9.1e-07	NA	NA	NA	4.7e-13	0.78	0	0.019	0.029
MAP4K2	GQHGPAERTPSEIQFHQVK	chr11	64784914	1	0	0	1	0	0	1	0	0	NA	NA	NA	0.018	0.028	0.0048	0.0041	0.043	0.04	0.00077	0.012	0.0001	NA	NA	NA	1.5e-09	0.67	0	0.019	0.038
MAP4K3	TRSEITFGQVK	chr2	39249266	1	0	0	1	0	0	1	0	0	NA	NA	NA	0.06	0.00041	0.041	0.09	0.12	0.00067	0.0015	0.00072	0.015	NA	NA	NA	2.8e-12	0.73	0	0.067	0.097
MAP4K4	RASHHESNGFAGR	chr2	101696850	1	0	0	1	0	0	1	0	0	NA	NA	NA	0.0026	0.00011	0.1	0.037	0.11	0.014	0.0026	0.00098	0.0072	NA	NA	NA	1e-38	0.57	0	0.067	0.087
MAP4K5	TASEINFDK	chr14	50418501	1	0	0	1	0	0	1	0	0	NA	NA	NA	0.0049	0.024	5.1e-05	0.082	0.14	0.033	0.00036	0.0093	0.011	NA	NA	NA	1.2e-15	0.42	0	0.33	0.33
MAP6	RRPQSQERWPVQAAAEAR	chr11	75586918	1	0	0	0	0	0	0	0	0	NA	NA	NA	0.0018	0.00013	0.00016	0.019	0.0014	0.05	0.0036	0.00091	0.00075	NA	NA	NA	8.5e-37	0.64	0.04	0.019	0.038
MAP7	AAPAQVRPPSPGNIRPVKR	chr6	136342281	0	0	0	0	0	0	0	0	0	NA	NA	NA	0.00043	0.0084	0.0018	0.025	0.0099	0.013	0.008	0.0078	0.019	NA	NA	NA	0.085	0.82	0.26	0.17	0.16
MAP7D1	ARLSASTASELSPK	chr1	36155579	1	0	0	1	0	0	1	0	0	NA	NA	NA	3e-07	0.014	0.02	0.029	0.03	0.051	0.0024	0.035	0.013	NA	NA	NA	1.5e-29	0.16	0	0.029	0.048
MAP7D2	TTKPPYPGSPVK	chrX	20006713	1	0	0	1	1	0	1	1	0	NA	NA	NA	0.084	0.047	0.068	0.07	0.12	0.047	0.0013	0.00019	0.00038	NA	NA	NA	6.8e-18	0.41	0.91	0.11	0.23
MAP7D3	VTETSSHDIYEEAEADNEESDKDSLNEMFPSAILNGTGSPTK	chrX	136213220	0	0	0	0	0	0	0	0	0	NA	NA	NA	0.0037	0.019	0.057	0.002	0.0059	0.023	0.00069	0.027	0.007	NA	NA	NA	1.5e-27	0.39	0.27	0.12	0.4
MAP9	MNDFHISDDEEK	chr4	155342658	0	0	1	0	0	1	0	0	1	NA	NA	NA	0.062	0.03	0.038	0.011	0.0093	0.0044	0.16	0.16	0.15	NA	NA	NA	4.5e-06	0.27	0.04	0.13	0.11
MAPK1	VADPDHDHTGFLTEYVATR	chr22	21754500	1	0	0	1	0	0	1	0	0	NA	NA	NA	0.0039	0.004	0.0043	0.067	0.14	9.7e-07	0.018	0.0033	4e-05	NA	NA	NA	7e-27	0.38	0	0.077	0.048
MAPK14	HTDDEMTGYVATR	chr6	36027677	0	0	0	0	0	0	0	0	0	NA	NA	NA	0.0069	0.0017	0.025	0.006	0.069	0.018	0.00053	0.022	0.028	NA	NA	NA	0.00088	0.68	0	0.096	0.087
MAPK1IP1L	SDEFSLADALPEHSPAK	chr14	55051631	1	0	0	1	0	0	1	0	0	NA	NA	NA	0.0063	0.0011	0.0082	0.11	0.098	0.078	4.4e-05	0.0036	0.0069	NA	NA	NA	1.2e-14	0.92	0	0.34	0.32
MAPK7	SQVEDPLPPVFSGTPK	chr17	19377721	1	1	0	1	0	0	1	0	0	NA	NA	NA	0.012	0.079	0.0017	0.089	0.14	0.014	0.026	0.023	0.0078	NA	NA	NA	2.5e-17	0.91	0	0.038	0.048
MAPK9	TACTNFMMTPYVVTR	chr5	180233143	1	0	0	1	0	0	1	0	0	NA	NA	NA	6e-06	0.0025	0.00028	0.14	0.18	0.0036	0.0073	0.035	0.00093	NA	NA	NA	0.077	0.84	0	0.6	0.35
MAPKAP1	KIDVYLPLHSSQDR	chr9	125437393	1	0	0	1	0	0	1	0	0	NA	NA	NA	0.017	0.044	0.031	0.041	0.19	0.042	0.012	0.00081	6.3e-05	NA	NA	NA	3.6e-27	0.56	0	0.17	0.15
MAPKAPK2	ETTSHNSLTTPCYTPYYVAPEVLGPEK	chr1	206684944	1	0	0	1	0	0	1	0	0	NA	NA	NA	0.0039	0.074	0.0049	0.038	0.19	0.062	0.017	0.035	0.00048	NA	NA	NA	4.8e-05	0.43	0	0.087	0.12
MAPKAPK3	ETTQNALQTPCYTPYYVAPEVLGPEK	chr3	50611520	1	0	0	1	0	0	1	0	0	NA	NA	NA	0.023	0.0073	0.008	0.11	0.2	0.014	0.022	0.019	0.0026	NA	NA	NA	0.00013	0.63	0	0.87	0.89
MAPKBP1	QQGPSSPQR	chr15	41774434	1	0	0	1	0	0	1	0	0	NA	NA	NA	0.016	0.028	0.033	0.058	0.2	0.055	0.00094	0.068	0.0083	NA	NA	NA	1.4e-23	0.51	0	0.058	0.048
MAPRE1	KPLTSSSAAPQRPISTQR	chr20	32819893	1	0	0	1	0	0	1	0	0	NA	NA	NA	0.0069	0.0061	0.0019	0.11	0.17	0.15	0.0041	0.0032	0.0017	NA	NA	NA	9.6e-24	0.032	0	0.077	0.029
MAPRE2	SSPAAKPGSTPSRPSSAK	chr18	34976928	1	0	0	1	0	0	1	0	0	NA	NA	NA	0.00054	0.015	0.00053	0.047	0.07	0.042	0.026	0.076	0.0033	NA	NA	NA	6.5e-20	0.2	0	0.14	0.13
MAPRE3	KLIGTAVPQRTSPTGPK	chr2	26970612	0	0	0	0	0	0	0	0	0	NA	NA	NA	0.025	0.14	0.0019	0.0015	0.00016	0.018	0.014	0.011	0.018	NA	NA	NA	4e-27	0.8	0	0.067	0.087
MAPT	IGSTENLK	chr17	45894382	0	0	0	0	0	0	0	0	0	NA	NA	NA	0.028	0.011	0.022	0.00024	0.0044	0.011	0.00023	0.0035	0.043	NA	NA	NA	0.082	0.014	0	0.019	0.029
MARCKSL1	GEGESPPVNGTDEAAGATGDAIEPAPPSQGAEAK	chr1	32333832	1	0	0	0	0	0	0	0	0	NA	NA	NA	0.011	1.2e-05	0.0055	0.00042	0.031	0.016	0.0036	0.0079	0.0053	NA	NA	NA	2.4e-12	0.63	0.0099	0.058	0.077
MARK1	LGSTTVGSK	chr1	220528183	0	0	0	0	1	0	0	1	0	NA	NA	NA	0.1	0.00027	0.12	0.044	0.012	0.0028	0.00087	0.0096	0.0035	NA	NA	NA	6.1e-11	0.065	0	0.077	0.11
MARK2	SMSASVHPNK	chr11	63838928	1	0	0	1	0	0	1	0	0	NA	NA	NA	0.015	0.026	0.062	0.092	0.11	0.0063	0.032	0.031	0.1	NA	NA	NA	2.2e-37	0.88	0	0.019	0.038
MARK3	RYSDHAGPAIPSVVAYPK	chr14	103385392	1	0	0	1	0	0	1	0	0	NA	NA	NA	0.00066	0.013	4.5e-05	0.096	0.19	0.062	0.0052	0.0094	0.0024	NA	NA	NA	4.2e-13	0.68	0	0.36	0.33
MARVELD2	QRDSEVNFK	chr5	69415065	0	0	0	0	0	0	0	0	0	NA	NA	NA	0.00015	0.0023	0.00017	0.045	0.08	0.04	0.0045	0.00056	0.00021	NA	NA	NA	4.7e-22	0.81	0.51	0.24	0.12
MARVELD3	EQPGSYSDAPEYLWSGTL	chr16	71626161	1	0	0	0	0	0	0	0	0	NA	NA	NA	0.00063	0.0074	0.0089	0.014	0.089	0.039	0.0098	0.0051	0.026	NA	NA	NA	0.045	0.81	0.04	0.18	0.16
MAST2	LHLSPPLGR	chr1	45786987	0	0	0	0	0	0	0	0	0	NA	NA	NA	0.0029	0.001	0.036	1.2e-05	0.055	6.4e-06	0.0059	0.002	0.0076	NA	NA	NA	0.11	0.66	0	0.029	0.048
MAST4	LLTCLGQNLHSPDLARPR	chr5	66596361	1	0	0	1	0	0	1	0	0	NA	NA	NA	0.0018	2.1e-05	0.00066	0.0023	0.067	0.089	0.00013	0.036	0.0062	NA	NA	NA	1e-17	0.13	0	0.24	0.13
MAT2A	TAAYGHFGRDSFPWEVPK	chr2	85539165	1	0	0	1	0	0	1	0	0	NA	NA	NA	0.0091	0.026	4.8e-05	0.038	0.064	0.018	0.019	2.2e-05	2.5e-06	NA	NA	NA	3.6e-07	0.17	0	0.067	0.11
MAT2B	YEMACAIADAFNLPSSHLRPITDSPVLGAQRPR	chr5	163503114	1	0	0	1	0	0	1	0	0	NA	NA	NA	0.0033	0.0049	0.00094	0.094	0.23	0.11	0.01	0.071	0.02	NA	NA	NA	0.11	0.35	0	0.6	0.37
MATR3	SFQQSSLSRDSQGHGR	chr5	139273752	1	0	0	1	0	0	1	0	0	NA	NA	NA	0.0016	0.0051	0.0053	0.024	0.11	0.068	0.0024	0.1	0.00023	NA	NA	NA	2.8e-07	0.85	0	0.58	0.35
MATR3	SFQQSSLSRDSQGHGR	chr5	139293648	1	0	0	1	0	0	1	0	0	NA	NA	NA	0.0016	0.0051	0.0053	0.024	0.11	0.068	0.0024	0.1	0.00023	NA	NA	NA	2.8e-07	0.85	0	0.58	0.35
MAVS	EPSYPMPVQETQAPESPGENSEQALQTLSPR	chr20	3846799	1	0	0	1	0	0	1	0	0	NA	NA	NA	0.00037	0.0024	0.0005	0.13	0.24	0.088	0.00053	0.016	0.0076	NA	NA	NA	1.1e-06	0.036	0	0.087	0.048
MAX	SSAQLQTNYPSSDNSLYTNAK	chr14	65006174	1	0	0	1	0	0	1	0	0	NA	NA	NA	0.008	0.012	0.0001	0.055	0.14	0.036	0.0026	0.0045	0.003	NA	NA	NA	0.057	0.85	0	0.38	0.36
MB21D2	RGSTTSIPSPQSDGGDPNQPDDR	chr3	192796815	0	0	0	0	0	0	0	0	0	NA	NA	NA	0.0029	0.022	0.0023	0.0076	0.04	0.0099	0.041	0.018	0.012	NA	NA	NA	0.00039	0.8	0	0.19	0.25
MBD1	EGASSPVQVPGPVAASTEALLQAVDPGLPSVK	chr18	50266882	1	0	0	1	0	0	1	0	0	NA	NA	NA	0.00088	0.0096	0.0091	0.069	0.14	0.021	0.00036	0.076	0.0056	NA	NA	NA	1.6e-08	0.16	1	0.14	0.13
MBD2	AADTEEMDIEMDSGDEA	chr18	54151601	1	0	0	0	0	0	0	0	0	NA	NA	NA	0.0065	0.0071	0.00073	0.016	0.15	0.0052	0.00058	0.036	0.0013	NA	NA	NA	3.7e-16	0.65	0	0.14	0.14
MBD3	VRYDSSNQVK	chr19	1573596	1	0	0	1	0	0	1	0	0	NA	NA	NA	0.017	0.077	0.011	0.00091	0.057	0.051	0.00044	0.0016	0.0035	NA	NA	NA	0.0054	0.75	0	0.019	0.048
MBD4	RGSEMDNNCSPTRK	chr3	129430944	1	0	0	1	0	0	1	0	0	NA	NA	NA	0.0046	0.039	0.0048	0.089	0.24	0.075	0.01	0.018	0.0039	NA	NA	NA	0.058	0.75	0	0.21	0.26
MBLAC1	GPASSHRESPRGSGGAEAALEEAAR	chr7	100126694	0	0	0	0	0	0	0	0	0	NA	NA	NA	0.0024	0.0039	0.022	0.00023	0.015	0.033	0.035	7.6e-05	0.0073	NA	NA	NA	1.2e-09	0.63	0	0.26	0.14
MBNL1	VIACFDSLK	chr3	152243828	1	0	0	1	0	0	1	0	0	NA	NA	NA	0.0078	0.0023	0.00015	0.062	0.086	0.0085	0.0073	0.015	0.017	NA	NA	NA	0.0012	0.64	0	0.17	0.23
MBOAT2	RKNTHENIQLSQSK	chr2	8852690	1	0	0	0	0	0	0	0	0	NA	NA	NA	4.1e-05	0.01	0.0011	0.014	0.056	0.021	9.9e-07	0.0031	0.02	NA	NA	NA	3.1e-30	0.9	0	0.067	0.087
MBP	TTSEDNEVFGEADANQNNGTSSQDTAVTDSK	chr18	76978827	0	0	1	0	0	1	0	0	1	NA	NA	NA	0.00032	0.00027	0.0066	0.021	0.005	0.024	0.095	0.078	0.017	NA	NA	NA	0.00018	0.92	0	0.15	0.14
MCAM	QEITLPPSRKSELVVEVK	chr11	119308529	0	0	0	0	0	0	0	0	0	NA	NA	NA	0.068	0.0063	0.023	0.0019	0.00066	0.0075	0.0031	0.03	0.029	NA	NA	NA	5e-36	0.24	0	0.058	0.067
MCC	HIEQLTTASEHCDLAIK	chr5	113022099	0	0	0	0	0	0	0	0	0	NA	NA	NA	0.00088	0.0001	0.015	0.0019	0.012	0.063	0.033	0.026	0.005	NA	NA	NA	0.0019	0.2	0	0.43	0.22
MCCC1	HTPLVEFEEEESDKRESE	chr3	183015218	1	0	0	1	0	0	1	0	0	NA	NA	NA	0.0072	0.0047	0.00018	0.043	0.19	0.06	0.0025	0.028	2.3e-08	NA	NA	NA	3.9e-33	0.88	0.02	0.19	0.25
MCCC2	QFSSADEAALK	chr5	71587288	1	0	0	1	0	0	1	0	0	NA	NA	NA	0.00015	0.04	7.3e-05	0.02	0.06	0.042	0.00027	0.00067	0.051	NA	NA	NA	0.00056	0.28	0	0.25	0.11
MCF2L	RGSENSSSEGGALRR	chr13	112894378	1	1	1	0	1	1	0	1	1	NA	NA	NA	0.075	0.028	0.072	0.025	0.046	0.005	0.052	0.1	0.014	NA	NA	NA	1e-20	0.0087	0.98	0.12	0.087
MCL1	RPAVLPLLELVGESGNNTSTDGSLPSTPPPAEEEEDELYR	chr1	150574551	1	0	0	1	0	0	1	0	0	NA	NA	NA	0.011	0.00076	7.1e-07	0.045	0.066	0.016	0.005	0.041	0.00076	NA	NA	NA	0.015	0.91	0	0.058	0.096
MCM2	RGNDPLTSSPGR	chr3	127598223	1	0	0	0	0	0	0	0	0	NA	NA	NA	0.01	0.0015	0.012	0.0078	0.079	0.045	0.0044	1.3e-05	0.0068	NA	NA	NA	4.1e-32	0.66	0	0.21	0.25
MCM3	RYSDLTTLVAFPSSSVYPTK	chr6	52264009	0	0	0	0	0	0	0	0	0	NA	NA	NA	0.0016	0.0044	0.0005	0.00048	0.11	0.00013	0.0011	0.011	0.0094	NA	NA	NA	7e-29	0.53	0	0.096	0.087
MCM3AP	SPTSVGAFPSTSAFGQEAGEIVNSGFGK	chr21	46235126	0	0	0	0	0	0	0	0	0	NA	NA	NA	0.0011	0.09	0.0026	0.0051	0.23	0.019	0.051	0.062	0.064	NA	NA	NA	7.3e-11	0.68	0	0.048	0.038
MCM4	QRPDLGSAQK	chr8	47960185	1	0	0	1	0	0	1	0	0	NA	NA	NA	0.00048	0.02	0.0077	0.039	0.25	0.063	0.0044	0.0018	0.0015	NA	NA	NA	2.7e-18	0.73	0	0.18	0.2
MCM6	EIESEIDSEEELINKK	chr2	135839626	1	0	0	0	0	0	0	0	0	NA	NA	NA	2.7e-05	0.00096	0.044	0.012	0.078	0.00053	0.00027	0.0015	0.0074	NA	NA	NA	1.4e-22	0.18	0	0.077	0.11
MCMBP	VHSPPASLVPR	chr10	119829404	1	0	0	1	0	0	1	0	0	NA	NA	NA	0.00028	0.017	0.019	0.098	0.12	0.11	0.0097	0.004	0.011	NA	NA	NA	7.5e-09	0.37	0	0.11	0.12
MCRS1	APSTPVPPSPAPAPGLTK	chr12	49556544	1	1	0	1	0	0	1	0	0	NA	NA	NA	0.0011	0.053	0.07	0.02	0.22	0.062	0.00026	0.038	0.00024	NA	NA	NA	0.0062	0.92	0	0.096	0.058
MDC1	GPGAPGLAHLQESQAGSDTDVEEGK	chr6	30699807	1	0	0	1	0	0	1	0	0	NA	NA	NA	0.018	5.5e-05	0.046	0.03	0.0019	0.071	0.001	0.036	0.0056	NA	NA	NA	0.0068	0.43	0	0.087	0.087
MDH1	ESAFEFLSSA	chr2	63588609	1	0	0	1	0	0	1	0	0	NA	NA	NA	0.015	0.0055	0.09	0.049	0.038	0.085	0.053	0.098	0.0048	NA	NA	NA	2.7e-41	0.13	0	0.067	0.11
MDH2	VAVLGASGGIGQPLSLLLK	chr7	76048051	1	0	0	1	0	0	1	0	0	NA	NA	NA	0.00058	0.0022	0.014	0.15	0.21	0.14	0.00033	0.0049	0.0015	NA	NA	NA	7.5e-28	0.92	0	0.27	0.15
MDM1	AVSLLTSPAAGIK	chr12	68272443	0	0	0	0	0	0	0	0	0	NA	NA	NA	0.0032	0.00096	0.00036	0.002	0.082	0.0023	0.00025	0.0066	0.0032	NA	NA	NA	8.1e-08	0.043	0	0.11	0.067
MDN1	NGGEDTDNEEGEEENPLEIK	chr6	89642499	1	1	0	1	0	0	1	0	0	NA	NA	NA	0.003	0.071	0.024	0.042	0.3	0.082	0.00022	0.01	0.00041	NA	NA	NA	1e-23	0.82	0	0.14	0.14
MEA1	IQALGLHLPDPPLESEDEDEEGATALNNHSSIPMDPEHVELVK	chr6	43011143	0	0	0	0	0	0	0	0	0	NA	NA	NA	0.02	0.0029	0.004	0.0016	0.083	0.018	0.002	0.0098	0.0012	NA	NA	NA	0.00015	0.72	0	0.096	0.087
MEAF6	REPGSGTESDTSPDFHNQENEPSQEDPEDLDGSVQGVKPQK	chr1	37492575	0	0	0	0	0	0	0	0	0	NA	NA	NA	0.001	0.011	0.055	6.4e-07	0.34	0.0069	0.002	0.032	7.7e-05	NA	NA	NA	2e-26	0.7	0	0.029	0.048
MECOM	MEPQSPGEVKK	chr3	169083499	0	0	0	0	0	0	0	0	0	NA	NA	NA	0.0007	0.0085	0.017	1.4e-05	0.0027	9.8e-05	0.0031	0.0017	0.011	NA	NA	NA	3.8e-57	0.3	0.03	0.18	0.24
MECP2	VGDTSLDPNDFDFTVTGRGSPSRR	chrX	154021573	0	0	0	0	0	0	0	0	0	NA	NA	NA	0.00031	0.012	0.014	6.8e-05	0.0049	0.0074	0.0021	0.033	0.00011	NA	NA	NA	0.00016	0.54	0.27	0.12	0.35
MED1	LASPMKPVPGTPPSSK	chr17	39404285	1	0	0	1	0	0	1	0	0	NA	NA	NA	0.017	0.053	0.015	0.066	0.14	0.064	0.0088	0.013	0.0043	NA	NA	NA	0.00073	0.6	0	0.0096	0.029
MED12	QLQQQLSNTQPQPSTNIFGR	chrX	71118556	0	0	0	0	0	0	0	0	0	NA	NA	NA	0.027	0.075	0.13	0.019	0.0044	0.0029	0.039	0.0015	0.0016	NA	NA	NA	9.3e-15	0.54	0.099	0.12	0.42
MED13	IEVDEGFCSPKPSEIK	chr17	61942605	0	0	0	0	0	0	0	0	0	NA	NA	NA	0.0023	0.00041	0.067	0.0062	0.029	0.0045	0.035	0.0037	0.054	NA	NA	NA	1e-10	0.31	0	0.038	0.038
MED14	RKLSDDPCPVESK	chrX	40648306	1	0	0	0	0	0	0	0	0	NA	NA	NA	0.0092	0.042	0.0062	0.014	0.059	0.026	0.00013	0.022	0.027	NA	NA	NA	4.4e-06	0.49	0.02	0.11	0.28
MED15	TPQNFSVPSPGPLNTPVNPSSVMSPAGSSQAEEQQYLDK	chr22	20495913	1	0	0	1	0	0	1	0	0	NA	NA	NA	0.002	0.018	0.0056	0.048	0.11	0.016	2e-05	0.032	0.044	NA	NA	NA	0.00022	0.9	0	0.067	0.029
MED17	IDFSQGSGSEEEEAAGTEGDAQEWPGAGSSADQDDEEGVVK	chr11	93784227	1	0	0	1	0	0	1	0	0	NA	NA	NA	0.0054	0.015	0.014	0.027	0.18	0.011	6e-06	0.00025	0.0069	NA	NA	NA	0.079	0.92	0	0.048	0.067
MED19	TQDPVPPETPSDSDHKK	chr11	57703714	0	0	0	0	0	0	0	0	0	NA	NA	NA	0.0046	0.00094	0.0036	0.022	0.24	0.0061	6.4e-05	0.0025	0.055	NA	NA	NA	0.00023	0.91	0	0.019	0.038
MED23	MEPAAVPPQAMNSGSPAPQSNQVPVSLPVTQ	chr6	131573966	1	0	0	0	0	0	0	0	0	NA	NA	NA	0.0037	0.012	0.014	0.02	0.16	0.013	0.025	0.0011	0.0004	NA	NA	NA	0.11	0.82	0	0.17	0.18
MED24	LLSSNEDDANILSSPTDR	chr17	40019097	1	1	0	1	0	0	1	0	0	NA	NA	NA	0.0017	0.091	0.0064	0.018	0.13	0.038	0.0088	0.0044	6.7e-08	NA	NA	NA	0.0014	0.9	0.0099	0.0096	0.029
MED29	HSPTLVPTATKPDAVQPDSLPYPQYLAVIK	chr19	39391303	1	0	0	1	0	0	1	0	0	NA	NA	NA	0.0047	4.6e-05	0.036	0.019	0.15	0.089	0.0082	0.0082	0.0056	NA	NA	NA	1.1e-05	0.78	0	0.0096	0.019
MED8	NQVIIPLVLSPDRDEDLMR	chr1	43383917	0	0	0	0	0	0	0	0	0	NA	NA	NA	0.02	0.03	0.033	0.021	0.24	0.0026	0.016	0.023	0.0097	NA	NA	NA	2.5e-12	0.78	0	0.029	0.048
MEF2C	TTTPSRYPQHTR	chr5	88717117	0	0	0	0	0	0	0	0	0	NA	NA	NA	0.00046	0.019	0.014	0.00026	0.0062	0.013	0.0026	0.015	0.0095	NA	NA	NA	4.4e-19	0.044	0.0099	0.29	0.14
MEF2D	ASPGLLPVANGNSLNK	chr1	156463727	0	0	0	0	0	0	0	0	0	NA	NA	NA	0.032	0.071	0.027	0.0038	0.0087	0.03	0.00012	0.018	0.0039	NA	NA	NA	7.9e-18	0.28	0	0.067	0.096
MEIS1	SDSEDITR	chr2	66433452	1	0	0	1	0	0	1	0	0	NA	NA	NA	1.4e-05	0.018	0.082	0.017	0.0035	0.17	1.7e-07	0.045	0.0017	NA	NA	NA	1.4e-18	0.44	0	0.067	0.12
MEN1	GPEGGSTAQVPAPAASPPPEGPVLTFQSEK	chr11	64803510	1	0	0	1	0	0	1	0	0	NA	NA	NA	0.028	0.0053	0.025	0.035	0.08	0.079	0.023	0.00066	0.0028	NA	NA	NA	6.5e-09	0.89	0	0.019	0.038
MEPCE	CAPSAGSPAAAVGRESPGAAATSSSGPQAQQHR	chr7	100428790	1	0	0	1	0	0	1	0	0	NA	NA	NA	0.0029	0.018	0.0072	0.079	0.068	0.058	0.0025	0.0042	0.0011	NA	NA	NA	3.7e-14	0.15	0	0.26	0.14
MET	SVSPTTEMVSNESVDYR	chr7	116672390	0	0	0	0	0	0	0	0	0	NA	NA	NA	0.0046	0.00084	0.0052	0.056	0.13	0.00029	0.018	0.025	0.04	NA	NA	NA	1.2e-23	0.27	0	0.26	0.14
METAP2	AGVEEVAASGSHLNGDLDPDDREEGAASTAEEAAK	chr12	95473520	0	0	0	0	0	0	0	0	0	NA	NA	NA	0.034	0.015	0.053	0.0069	0.012	0.027	0.0052	0.025	0.0025	NA	NA	NA	6.6e-13	0.71	0	0.096	0.067
METTL1	AHSNPMADHTLR	chr12	57768471	1	0	0	0	0	0	0	0	0	NA	NA	NA	0.011	0.008	0.018	0.022	0.15	0.0037	0.011	7e-06	0.009	NA	NA	NA	4.2e-13	0.61	0	0.096	0.068
METTL16	ASPLRSETAEGIVVVTTWIEK	chr17	2405562	1	0	0	1	0	0	1	0	0	NA	NA	NA	0.014	0.017	0.032	0.098	0.15	0.014	0.0055	0.016	0.022	NA	NA	NA	0.1	0.72	0	0.038	0.077
METTL3	HAASDVDLEIESLLNQQSTK	chr14	21498133	1	0	0	1	0	0	1	0	0	NA	NA	NA	0.0052	0.013	0.00026	0.13	0.18	0.028	0.0026	0.023	0.029	NA	NA	NA	0.035	0.79	0	0.28	0.26
MFAP1	YTHLVDQDTTSFDSAWGQESAQNTK	chr15	43804492	1	0	0	1	0	0	1	0	0	NA	NA	NA	0.017	0.008	0.014	0.032	0.19	0.00086	0.00044	0.015	0.067	NA	NA	NA	1.4e-08	0.79	0	0.058	0.038
MFF	NDSLVTPSPQQAR	chr2	227325151	1	0	0	1	0	0	1	0	0	NA	NA	NA	0.023	0.00061	0.0091	0.13	0.29	0.065	0.0083	0.0027	0.048	NA	NA	NA	0.019	0.13	0	0.14	0.16
MFGE8	NPCHNGGLCEEISQEVRGDVFPSYTCTCLK	chr15	88898683	0	0	0	0	0	0	0	0	0	NA	NA	NA	0.0031	0.0012	0.0014	6.4e-05	0.0027	0.00046	0.002	0.12	0.043	NA	NA	NA	9.1e-18	0.86	0	0.058	0.029
MFSD6	IPVPSSPVPIATIDLVQQQTEDVMPR	chr2	190408355	1	1	0	1	1	0	1	1	0	NA	NA	NA	0.1	0.3	0.21	0.019	0.032	0.28	0.055	0.0012	0.0039	NA	NA	NA	3.6e-11	0.87	0.84	0.14	0.14
MGA	SILPYPVSPK	chr15	41621224	1	0	0	0	0	0	0	0	1	NA	NA	NA	4e-05	0.00014	0.00042	0.001	0.029	0.006	0.039	0.084	0.083	NA	NA	NA	0.0043	0.82	0	0.058	0.048
MGLL	RTPQSIPYQDLPHLVNADGQYLFCR	chr3	127689062	1	0	0	1	0	0	1	0	0	NA	NA	NA	0.017	0.016	0.0029	0.07	0.14	0.011	7e-06	0.0033	4.3e-06	NA	NA	NA	4.1e-12	0.73	0	0.2	0.24
MGMT	GAGATSGSPPAGRN	chr10	129467184	1	0	0	1	0	0	1	0	0	NA	NA	NA	0.011	0.048	0.011	0.082	0.13	0.069	0.00011	0.0036	0.0013	NA	NA	NA	1.2e-06	0.26	0	0.11	0.12
MGRN1	AASIENVLQDSSPEHCGR	chr16	4616493	1	0	0	1	0	0	0	0	0	NA	NA	NA	0.0039	0.00094	0.00025	0.023	0.079	0.014	0.00046	0.023	0.00033	NA	NA	NA	5.5e-25	0.59	0	0.15	0.13
MGST3	SGLGSGPK	chr1	165630861	0	0	0	0	0	0	0	0	0	NA	NA	NA	0.038	0.00055	0.076	4.9e-05	0.014	0.011	0.0048	0.033	0.027	NA	NA	NA	2.8e-27	0.56	0	0.067	0.096
MIA3	DLLPSGSRDEPPPASQSTSQDCSQALKQSP	chr1	222618086	1	0	0	1	1	0	1	1	0	NA	NA	NA	0.076	0.0096	0.14	0.1	0.31	0.014	0.00087	0.00038	0.0028	NA	NA	NA	1.3e-11	0.54	0	0.077	0.11
MIB1	VASAGSAISNASGERLSQLLK	chr18	21704957	1	0	0	1	0	0	1	0	0	NA	NA	NA	0.00022	0.0075	0.008	0.031	0.24	0.03	0.0084	0.0034	5.8e-05	NA	NA	NA	4.1e-16	0.84	0	0.13	0.13
MIB2	RVSADSQPFQHGDK	chr1	1615415	1	0	0	1	0	0	1	0	0	NA	NA	NA	0.0047	0.022	0.0058	0.042	0.14	0.024	0.014	0.00093	0.0018	NA	NA	NA	7.8e-16	0.052	0	0.058	0.11
MICAL1	EEKESPFSSEEEEEDVPLDSDVEQALQTFAK	chr6	109444062	1	0	0	1	0	0	1	0	0	NA	NA	NA	0.018	0.011	0.012	0.06	0.034	0.037	0.091	0.04	0.16	NA	NA	NA	9.3e-13	0.45	0	0.15	0.16
MICAL2	KESDIRPSK	chr11	12094008	0	0	0	0	0	0	0	0	0	NA	NA	NA	0.0025	0.00077	0.018	0.00063	0.009	0.002	0.067	0.074	0.028	NA	NA	NA	1.9e-06	0.59	0.51	0.038	0.058
MICALL1	SPVPSPGSSSPQLQVK	chr22	37905657	1	0	0	1	0	0	1	0	0	NA	NA	NA	0.003	0.00038	0.0029	0.028	0.07	0.079	0.0005	0.0076	0.04	NA	NA	NA	3.6e-20	0.58	0	0.058	0.059
MICALL2	ATGEPGTFVCTSHLPAAASASPK	chr7	1428465	0	0	0	0	0	0	0	0	0	NA	NA	NA	0.00046	7.9e-05	6.5e-05	0.0091	0.011	0.027	0.00045	0.00073	0.0096	NA	NA	NA	0.0031	0.82	0	0.26	0.15
MID1	VSHDNLTVERDESSSKK	chrX	10445310	1	0	0	0	0	0	0	0	0	NA	NA	NA	0.014	0.00063	0.089	0.015	0.037	0.0039	0.034	0.00035	0.069	NA	NA	NA	6.2e-19	0.81	0.24	0.11	0.24
MID2	ASVSGPNSPSESRR	chrX	107825755	1	0	0	0	0	0	0	0	0	NA	NA	NA	0.0077	0.00073	0.023	0.053	0.024	0.0024	0.0066	0.015	0.041	NA	NA	NA	1.2e-11	0.9	0.3	0.12	0.42
MIER1	RVNSNGKESPGSSEFFQEAVSHGK	chr1	66924895	1	0	0	1	0	0	1	0	0	NA	NA	NA	0.04	0.019	0.045	0.11	0.21	0.08	0.011	0.00088	1.8e-05	NA	NA	NA	0.1	0.92	0	0.029	0.038
MINK1	SNSAWQIYLQR	chr17	4833388	0	0	0	0	0	0	0	0	0	NA	NA	NA	0.001	0.1	0.034	0.0043	0.1	0.03	0.015	0.0061	0.013	NA	NA	NA	9.9e-19	0.92	0	0.038	0.058
MIOS	GFSQYGVSGSPTK	chr7	7566872	1	0	0	1	0	0	1	0	0	NA	NA	NA	0.0085	0.00045	0.00049	0.032	0.24	0.023	0.052	0.013	0.00033	NA	NA	NA	7.6e-20	0.76	0	0.26	0.14
MITF	LEDILMDDTLSPVGVTDPLLSSVSPGASK	chr3	69739435	1	0	0	1	0	0	1	0	0	NA	NA	NA	0.026	0.006	4.1e-06	0.15	0.12	0.056	0.00036	0.00048	0.00055	NA	NA	NA	1.9e-14	0.7	0	0.7	0.76
MKNK1	DLKPENILCESPEKVSPVK	chr1	46557408	1	0	0	1	0	0	1	0	0	NA	NA	NA	0.026	0.00071	0.016	0.14	0.061	0.076	0.027	0.002	0.0048	NA	NA	NA	5.1e-09	0.92	0	0.029	0.048
MKRN1	SSLAASSSLSSIVGPLVEMNTGEAESR	chr7	140453040	0	0	0	0	0	0	0	0	0	NA	NA	NA	0.006	0.0023	0.035	0.07	0.45	0.00011	0.00097	0.011	0.0026	NA	NA	NA	0.072	0.74	0	0.25	0.14
MLF2	LAIQGPEDSPSR	chr12	6747996	1	0	0	1	0	0	1	0	0	NA	NA	NA	0.034	0.0037	0.046	0.053	0.099	0.047	0.045	0.0063	0.015	NA	NA	NA	0.0055	0.052	0	0.096	0.067
MLH1	HREDSDVEMVEDDSRK	chr3	36993332	1	0	0	1	0	0	1	0	0	NA	NA	NA	0.016	0.052	0.022	0.034	0.49	0.024	0.0082	0.006	2.2e-05	NA	NA	NA	0.0096	0.2	0	0.86	0.88
MLKL	VKSTAYLSPQELEDVFYQYDVK	chr16	74671855	0	0	0	0	0	0	0	0	0	NA	NA	NA	2.1e-05	0.0022	5.8e-05	0.014	0.0038	0.015	0.023	0.029	0.0081	NA	NA	NA	1.5e-31	0.89	0.0099	0.18	0.17
MLLT1	RSPESCSKPEK	chr19	6210379	1	0	0	0	0	0	0	0	0	NA	NA	NA	0.019	0.0003	0.0011	0.0072	0.06	0.022	1.1e-05	0.016	0.0069	NA	NA	NA	6.7e-08	0.78	0	0.0096	0.039
MLLT6	KRPESPPSILTPPVVPTADK	chr17	38705542	0	0	0	0	0	0	0	0	0	NA	NA	NA	0.026	0.0038	0.019	0.0072	0.0052	0.0091	0.00062	0.074	0.0075	NA	NA	NA	4.1e-08	0.74	0	0.0096	0.038
MLPH	ASSESQIFELNK	chr2	237485428	0	0	0	0	0	0	0	0	0	NA	NA	NA	0.005	0.039	0.015	0.026	0.0041	0.012	0.036	0.0017	0.017	NA	NA	NA	4.9e-09	0.89	0.099	0.14	0.17
MLX	ANSIGSTSASSVPNTDDEDSDYHQEAYK	chr17	42567068	1	0	0	1	0	0	1	0	0	NA	NA	NA	0.021	0.0041	0.021	0.043	0.075	0.033	0.00014	0.011	0.0051	NA	NA	NA	1.3e-10	0.8	0.0099	0.0096	0.029
MLXIP	QVLLKPQVSEDDDDSDTDEPSPPPASGAATPAR	chr12	122078722	1	0	0	0	0	0	0	0	0	NA	NA	NA	0.0083	0.042	0.0054	0.016	0.027	0.0048	0.017	0.016	0.016	NA	NA	NA	0.066	0.9	0.0099	0.096	0.058
MLXIPL	RLSGDLSSMPGPGTLSVR	chr7	73593194	0	0	0	0	0	0	0	0	0	NA	NA	NA	3.2e-05	0.0032	0.031	0.0043	0.0021	0.012	0.0017	0.015	0.033	NA	NA	NA	1.9e-17	0.91	0.03	0.28	0.17
MME	GKSESQMDITDINTPKPK	chr3	155024124	1	0	0	0	0	0	0	0	0	NA	NA	NA	0.00034	0.00066	0.0023	0.023	0.056	0.027	0.00042	0.014	0.0042	NA	NA	NA	6.1e-32	0.92	0.16	0.17	0.22
MMGT1	VLFRPSDTANSSNQDALSSNTSLK	chrX	135962070	0	0	0	0	0	0	0	0	0	NA	NA	NA	0.00073	0.019	0.0018	0.038	0.054	0.013	0.1	0.084	0.0044	NA	NA	NA	0.011	0.77	0.27	0.12	0.38
MMRN2	SISELQADVDTK	chr10	86935540	0	0	1	0	0	1	0	0	0	NA	NA	NA	0.034	0.027	0.03	0.00027	0.0033	0.024	0.23	0.26	0.00031	NA	NA	NA	1e-17	0.8	0.36	0.087	0.096
MMS19	GEWFLLGSPGS	chr10	97458324	1	1	0	1	1	0	1	1	0	NA	NA	NA	0.043	0.074	0.13	0.33	0.48	0.21	0.035	0.004	0.0039	NA	NA	NA	0.0014	0.47	0	0.087	0.096
MOCS1	EHAAPFSAFLTDSFGR	chr6	39899578	0	0	0	0	0	0	0	0	0	NA	NA	NA	7.7e-05	0.00039	0.0074	0.0022	0.014	4.1e-05	0.00031	0.014	0.042	NA	NA	NA	2.1e-07	0.89	0	0.096	0.087
MOCS2	LPLSPPLVEDSAFEPSRK	chr5	53095679	1	0	0	1	0	0	1	0	0	NA	NA	NA	0.00021	0.00018	0.032	0.12	0.11	0.017	0.059	0.042	0.0038	NA	NA	NA	6.8e-14	0.9	0	0.25	0.13
MOCS3	LVPVSPLPPK	chr20	50958826	0	0	0	0	0	0	0	0	0	NA	NA	NA	0.0077	0.0097	0.0096	7.2e-05	0.29	0.024	0.0045	0.0029	0.00015	NA	NA	NA	5.6e-08	0.69	0	0.087	0.048
MON1B	DKDQPPSPSPPPQSEALSSTSR	chr16	77190835	1	0	0	1	0	0	1	0	0	NA	NA	NA	0.00033	0.028	0.012	0.21	0.27	0.067	0.0012	0.0018	0.00074	NA	NA	NA	0.00015	0.42	0	0.19	0.17
MON2	SGTSSPEAVKK	chr12	62466817	1	0	0	1	0	0	1	0	0	NA	NA	NA	0.0036	0.0069	0.014	0.13	0.21	0.068	0.00033	0.00082	0.023	NA	NA	NA	3.8e-08	0.5	0	0.096	0.068
MORC2	RPQRPRSPPLPAVIR	chr22	30925130	1	0	0	0	0	0	0	0	0	NA	NA	NA	0.0094	0.038	0.017	0.0059	0.1	0.022	0.00051	0.0018	0.0022	NA	NA	NA	6.2e-06	0.64	0	0.058	0.048
MORC3	RLSSQFENSVYK	chr21	36320189	1	0	0	1	0	0	1	0	0	NA	NA	NA	0.00022	0.032	0.0037	0.05	0.22	0.069	0.048	0.0012	0.0061	NA	NA	NA	3.9e-16	0.24	0	0.048	0.0096
MORF4L2	SAENPPSGSVRK	chrX	103675496	0	0	0	0	0	0	0	0	0	NA	NA	NA	0.038	0.061	0.0028	0.18	0.0083	0.00028	0.043	0.02	0.00086	NA	NA	NA	0.1	0.74	0.24	0.12	0.41
MOSPD2	ETLETISNEEQTPLLK	chrX	14873441	0	0	0	0	0	0	0	0	0	NA	NA	NA	0.0034	0.056	0.037	0.015	0.00011	5.6e-05	0.024	0.02	0.00012	NA	NA	NA	3.7e-09	0.68	0.27	0.11	0.22
[truncated: 2,022 more rows]

## Sheet: Tab2. iProFun_no_phospho
Gene	chromosome	start	CNV (lr) RNA	CNV (baf) RNA	Methylation RNA	CNV (lr) Protein	CNV (baf) Protein	Methylation Protein	Mutation RNA	Mutation Protein	R^2 CNV (baf)-Global	R^2 CNV (baf)-mRNA	R^2 CNV (lr)-Global	R^2 CNV (lr)-mRNA	R^2 Methylation-Global	R^2 Methylation-mRNA	R^2 Mutation-Global	R^2 Mutation-mRNA	q_value_tumor_normal	q_value_gender_main
MARC1	chr1	220786759	0	0	0	0	0	0	NA	NA	0.032	0.026	0.00043	0.00014	0.028	0.069	NA	NA	2.5e-13	0.92
MARC2	chr1	220748225	1	0	0	0	0	0	NA	NA	0.06	0.0062	0.0012	0.074	0.027	0.00063	NA	NA	6.5e-46	0.92
MARC5	chr10	92291163	1	0	0	0	0	0	NA	NA	0.00028	0.0002	0.0094	0.19	9.5e-05	0.017	NA	NA	1e-10	0.92
SEPT1	chr16	30378133	0	0	0	0	0	0	NA	NA	0.019	1.3e-05	0.014	0.0055	0.0064	0.037	NA	NA	1.8e-28	0.92
SEPT2	chr2	241315100	1	0	0	0	0	0	NA	NA	0.061	0.013	0.0073	0.19	0.0025	0.019	NA	NA	3.2e-16	0.92
SEPT3	chr22	41969475	0	0	0	0	0	0	NA	NA	0.0097	0.0025	7.7e-05	0.00093	7.8e-05	0.013	NA	NA	0.0011	0.92
SEPT4	chr17	58520250	1	0	0	0	0	0	NA	NA	2.6e-05	5.6e-05	0.017	0.015	0.00014	0.0023	NA	NA	9.5e-09	0.92
SEPT5	chr22	19714464	1	0	0	0	0	0	NA	NA	0.00055	0.028	0.0097	0.048	0.0029	0.0017	NA	NA	7.5e-34	0.92
SEPT6	chrX	119615724	0	0	0	0	0	0	NA	NA	0.013	0.013	0.00052	0.013	0.0036	0.041	NA	NA	0.079	0.92
SEPT7	chr7	35800932	1	0	0	1	0	0	NA	NA	0.035	0.00096	0.069	0.21	0.0045	0.0011	NA	NA	5.6e-19	0.92
SEPT8	chr5	132750817	1	0	0	1	0	0	NA	NA	0.0035	9.2e-05	0.026	0.2	0.084	0.004	NA	NA	2.1e-31	0.92
SEPT9	chr17	77280569	1	0	0	1	0	0	NA	NA	0.0027	0.14	0.038	0.17	0.0051	0.00023	NA	NA	5.7e-38	0.92
SEPT10	chr2	109542982	1	0	0	1	0	0	NA	NA	0.022	0.0071	0.044	0.21	0.058	0.031	NA	NA	1.4e-20	0.92
SEPT11	chr4	76949703	0	0	0	0	0	0	NA	NA	0.029	0.0024	0.00053	0.015	0.11	0.013	NA	NA	3.4e-08	0.92
AAAS	chr12	53307456	1	0	0	1	0	0	NA	NA	0.0019	0.014	0.037	0.17	0.001	0.0011	NA	NA	1.1e-19	0.92
AACS	chr12	125065379	1	1	0	0	0	0	NA	NA	0.019	0.11	0.005	0.019	0.042	0.032	NA	NA	2e-09	0.92
AADAT	chr4	170060222	1	0	0	0	0	0	NA	NA	0.0048	0.018	0.004	0.034	0.01	0.00025	NA	NA	1.5e-37	0.92
AAGAB	chr15	67201033	1	0	0	1	0	0	NA	NA	0.019	0.014	0.059	0.16	0.0007	0.0028	NA	NA	1.8e-06	0.92
AAK1	chr2	69457997	0	0	0	0	0	0	NA	NA	0.0019	0.033	0.022	0.011	0.00025	0.017	NA	NA	3.2e-26	0.87
AAMP	chr2	218264123	1	0	0	1	0	0	NA	NA	0.012	0.00036	0.11	0.34	0.00035	0.0036	NA	NA	1.5e-17	0.92
AARS	chr16	70252295	1	0	0	1	0	0	NA	NA	0.00069	0.001	0.17	0.17	0.0055	0.011	NA	NA	1.2e-10	0.92
AARS2	chr6	44299654	1	0	0	1	0	0	NA	NA	0.0061	0.036	0.068	0.19	0.00092	0.0019	NA	NA	0.00074	0.92
AARSD1	chr17	42950526	1	0	0	0	0	0	NA	NA	0.016	0.0024	0.00012	0.017	0.00078	0.00075	NA	NA	3.6e-19	0.91
AASDHPPT	chr11	106075501	1	0	0	0	0	0	NA	NA	0.017	0.044	0.026	0.0063	0.001	0.00015	NA	NA	0.023	0.92
AASS	chr7	122075647	1	0	0	1	0	0	NA	NA	0.0052	0.02	0.073	0.066	0.032	0.00079	NA	NA	7e-44	0.92
AATF	chr17	36948875	1	0	0	0	0	0	NA	NA	0.027	0.0018	7.7e-05	0.055	0.00076	0.00024	NA	NA	3.1e-35	0.92
ABAT	chr16	8674565	1	0	0	1	0	0	NA	NA	0.0022	0.0091	0.02	0.045	3.4e-05	0.001	NA	NA	1.1e-47	0.92
ABCA1	chr9	104781002	0	0	0	0	0	0	NA	NA	0.012	0.0036	0.0083	0.015	0.0058	0.0029	NA	NA	4.7e-12	0.92
ABCA2	chr9	137007227	0	0	0	0	0	0	NA	NA	0.008	0.0023	0.0019	0.00088	0.011	0.016	NA	NA	1.8e-05	0.92
ABCA3	chr16	2275881	0	1	0	0	1	0	NA	NA	0.17	0.15	0.099	0.017	2.2e-05	0.0047	NA	NA	0.054	0.92
ABCB1	chr7	87503633	0	0	0	0	0	0	NA	NA	0.00021	0.0038	0.012	0.0011	0.0031	0.016	NA	NA	3.7e-37	0.92
ABCB10	chr1	229516582	1	0	0	1	0	0	NA	NA	0.005	0.0084	0.073	0.27	0.0016	0.00016	NA	NA	9.6e-05	0.88
ABCB6	chr2	219209766	1	0	1	1	0	1	NA	NA	0.037	0.016	0.04	0.079	0.066	0.069	NA	NA	2.8e-25	0.92
ABCB8	chr7	151028422	1	0	0	1	0	0	NA	NA	0.0016	0.005	0.08	0.06	0.00019	0.0058	NA	NA	5.1e-34	0.92
ABCC1	chr16	15949577	0	0	1	0	0	0	NA	NA	0.01	0.063	0.0054	0.0023	0.017	0.074	NA	NA	1.7e-39	0.92
ABCC10	chr6	43427366	0	0	0	0	0	0	NA	NA	0.0019	0.0073	0.0032	8.2e-05	0.0052	0.029	NA	NA	0.088	0.92
ABCC3	chr17	50634777	1	0	0	1	0	0	NA	NA	0.00086	0.0012	0.023	0.031	0.016	0.004	NA	NA	1.7e-38	0.92
ABCC4	chr13	95019829	1	0	0	1	0	0	NA	NA	0.0041	0.008	0.043	0.13	0.012	4e-05	NA	NA	5e-05	0.92
ABCD1	chrX	153724868	1	0	0	1	0	0	NA	NA	0.0083	0.0038	0.034	0.052	0.058	0.083	NA	NA	7.9e-25	0.92
ABCD3	chr1	94418455	1	0	0	1	0	0	NA	NA	0.032	0.0079	0.028	0.031	1.7e-05	0.011	NA	NA	1.7e-32	0.92
ABCD4	chr14	74285423	1	0	0	1	0	0	NA	NA	0.031	3.9e-06	0.098	0.075	0.0035	0.006	NA	NA	8.7e-20	0.79
ABCE1	chr4	145097932	1	0	0	1	0	0	NA	NA	0.0033	0.0026	0.06	0.038	0.014	0.0018	NA	NA	5.7e-31	0.92
ABCF1	chr6	30571376	1	0	0	1	0	0	NA	NA	0.038	0.0059	0.2	0.088	0.0036	0.0056	NA	NA	0.041	0.92
ABCF2	chr7	151212490	1	0	0	1	0	0	NA	NA	0.0023	0.0035	0.23	0.26	0.022	0.0041	NA	NA	0.088	0.92
ABCF3	chr3	184186023	1	0	0	1	0	0	NA	NA	0.0042	0.0013	0.36	0.35	0.00057	0.001	NA	NA	4.7e-13	0.92
ABCG1	chr21	42199689	0	0	0	0	0	0	NA	NA	0.0084	0.0033	0.011	0.0043	0.019	0.065	NA	NA	4.2e-42	0.92
ABHD10	chr3	111979010	1	0	0	1	0	0	NA	NA	0.0032	0.0012	0.12	0.18	0.031	0.0011	NA	NA	6.3e-40	0.92
ABHD11	chr7	73736094	1	0	0	1	0	0	NA	NA	0.0016	0.0037	0.12	0.05	0.041	0.0012	NA	NA	3e-28	0.93
ABHD12	chr20	25294743	1	0	0	1	0	0	NA	NA	0.00063	0.015	0.071	0.27	0.016	0.0044	NA	NA	7.5e-23	0.92
ABHD14B	chr3	51968510	1	0	0	1	0	0	NA	NA	0.0034	0.0094	0.055	0.12	0.011	0.0065	NA	NA	7.5e-45	0.92
ABHD15	chr17	29560547	0	0	1	0	0	0	NA	NA	8.6e-05	0.0001	0.0019	0.017	0.028	0.11	NA	NA	9.8e-24	0.92
ABHD16A	chr6	31686949	1	0	0	1	0	0	NA	NA	0.0011	0.01	0.028	0.13	0.0018	0.0019	NA	NA	1.4e-06	0.93
ABHD3	chr18	21650897	1	0	0	1	0	0	NA	NA	0.0064	0.016	0.031	0.079	0.019	0.00067	NA	NA	0.00015	0.92
ABHD5	chr3	43690108	0	0	0	0	0	0	NA	NA	0.00065	0.00044	0.0082	0.18	0.00049	0.004	NA	NA	1.7e-13	0.91
ABHD6	chr3	58237506	0	0	0	0	0	0	NA	NA	0.00049	0.01	0.024	0.018	0.0015	0.0072	NA	NA	2.2e-29	0.92
ABI1	chr10	26746593	1	0	0	1	0	0	NA	NA	0.00085	0.0099	0.085	0.18	8.2e-05	0.033	NA	NA	0.012	0.92
ABI2	chr2	203328219	1	0	0	1	0	0	NA	NA	0.0081	0.0059	0.12	0.21	0.0096	0.0035	NA	NA	8e-11	0.92
ABL1	chr9	130713946	1	0	0	1	0	0	NA	NA	3e-05	0.016	0.1	0.14	0.016	0.0061	NA	NA	0.023	0.92
ABL2	chr1	179099327	1	0	0	1	0	0	NA	NA	0.0077	0.024	0.13	0.09	0.00051	0.014	NA	NA	7.9e-15	0.92
ABLIM2	chr4	7965310	0	0	0	0	0	0	NA	NA	0.0084	0.00018	0.0009	0.02	0.00024	6.6e-05	NA	NA	1.1e-22	0.92
ABLIM3	chr5	149141483	1	0	1	1	0	1	NA	NA	4.1e-05	0.011	0.11	0.19	0.1	0.065	NA	NA	4e-28	0.92
ABR	chr17	1003518	1	0	0	0	0	0	NA	NA	0.018	0.0055	0.021	0.0026	0.00032	0.0035	NA	NA	3e-36	0.92
ABRACL	chr6	139028682	0	0	0	0	0	0	NA	NA	0.00032	2.1e-07	0.007	0.011	0.00085	5.3e-05	NA	NA	9.8e-08	0.92
ABT1	chr6	26596952	0	0	0	0	0	0	NA	NA	0.0041	0.019	0.0027	0.19	0.043	0.0026	NA	NA	6.5e-39	0.92
ABTB2	chr11	34150988	1	0	0	1	0	0	NA	NA	0.00077	0.0065	0.022	0.15	0.087	0.084	NA	NA	0.0067	0.92
ACAA1	chr3	38103129	1	0	0	1	0	0	NA	NA	0.0072	0.0023	0.053	0.16	0.0015	0.017	NA	NA	1e-42	0.92
ACAA2	chr18	49782167	0	0	0	0	0	0	NA	NA	0.012	0.019	0.002	0.0012	0.007	0.0092	NA	NA	1.4e-23	0.92
ACACA	chr17	37084988	1	1	0	1	1	0	NA	NA	0.072	0.13	0.03	0.0067	0.0043	0.0035	NA	NA	1.7e-11	0.92
ACAD10	chr12	111686056	1	0	0	1	0	0	NA	NA	0.006	0.0069	0.046	0.12	0.00095	0.0093	NA	NA	1.3e-46	0.92
ACAD11	chr3	132558138	1	0	0	0	0	0	NA	NA	0.00064	0.0017	0.02	0.038	0.00041	0.014	NA	NA	0.022	0.93
ACAD8	chr11	134253495	1	0	0	1	0	0	NA	NA	0.012	0.0054	0.037	0.13	0.00046	0.00036	NA	NA	5.1e-50	0.92
ACAD9	chr3	128879596	1	0	0	1	0	0	NA	NA	0.00017	4e-05	0.21	0.41	0.027	0.0055	NA	NA	3.4e-34	0.92
ACADL	chr2	210187939	1	0	0	1	0	0	NA	NA	0.031	0.00081	0.081	0.028	0.00023	0.00082	NA	NA	1e-08	0.92
ACADM	chr1	75724347	1	0	0	0	0	0	NA	NA	0.0071	0.022	0.012	0.012	0.00078	0.00023	NA	NA	3.7e-41	0.92
ACADS	chr12	120725735	1	0	0	1	0	0	NA	NA	0.012	0.016	0.041	0.029	0.0028	0.00063	NA	NA	1e-20	0.92
ACADSB	chr10	123008979	1	0	0	1	0	0	NA	NA	0.017	0.019	0.027	0.081	0.017	0.0042	NA	NA	7.5e-45	0.92
ACADVL	chr17	7217125	1	0	0	0	0	0	NA	NA	0.0048	0.011	0.0061	0.046	0.0024	0.0047	NA	NA	1.8e-17	0.92
ACAN	chr15	88803442	0	0	0	0	0	0	NA	NA	0.0029	0.0067	0.00094	0.00042	0.002	0.0012	NA	NA	1.9e-21	0.91
ACAP1	chr17	7336529	0	0	0	0	0	0	NA	NA	0.0093	0.0014	0.0079	0.003	0.043	0.061	NA	NA	2.8e-18	0.92
ACAP2	chr3	195274736	1	0	0	1	0	0	NA	NA	0.00048	0.0087	0.17	0.14	0.051	0.096	NA	NA	1.4e-29	0.92
ACAP3	chr1	1292376	1	0	0	0	0	0	NA	NA	0.0069	0.0021	0.0028	0.062	0.00099	0.017	NA	NA	0.01	0.92
ACAT1	chr11	108121516	1	0	0	1	0	0	NA	NA	0.012	0.00026	0.031	0.06	0.00034	0.00093	NA	NA	1.1e-43	0.92
ACAT2	chr6	159760328	1	0	0	1	0	0	NA	NA	0.004	0.0013	0.044	0.025	0.0029	0.081	NA	NA	3.2e-15	0.92
ACBD3	chr1	226144679	1	0	0	1	0	0	NA	NA	0.036	0.0024	0.16	0.29	0.00019	0.012	NA	NA	2.6e-06	0.92
ACBD4	chr17	45132600	0	0	0	0	0	0	NA	NA	0.0006	0.0013	0.0033	0.0049	0.0088	0.00046	NA	NA	9.7e-06	0.93
ACBD5	chr10	27195214	1	0	0	1	0	0	NA	NA	0.048	0.0035	0.12	0.17	0.00075	0.00064	NA	NA	1e-15	0.92
ACBD6	chr1	180269653	1	0	0	1	0	0	NA	NA	9.1e-05	0.0013	0.22	0.36	2e-06	0.0016	NA	NA	1.4e-40	0.92
ACE	chr17	63477061	0	0	0	0	0	0	NA	NA	0.00092	0.00089	0.01	0.0068	0.00025	0.0047	NA	NA	1.2e-29	0.92
ACIN1	chr14	23058564	1	0	0	1	0	0	NA	NA	0.0041	0.025	0.051	0.21	0.0048	0.0011	NA	NA	0.091	0.92
ACLY	chr17	41866908	1	0	1	1	0	1	NA	NA	0.0037	0.00011	0.028	0.099	0.048	0.06	NA	NA	9e-47	0.92
ACO1	chr9	32384603	1	1	0	1	1	0	NA	NA	0.078	0.27	0.037	0.17	0.00051	0.013	NA	NA	1.3e-42	0.92
ACO2	chr22	41469125	1	0	0	1	0	0	NA	NA	0.0029	0.002	0.058	0.088	0.004	0.00021	NA	NA	6.7e-35	0.92
ACOT13	chr6	24667035	1	0	0	0	0	0	NA	NA	0.0027	0.0044	0.0077	0.13	0.0078	0.0034	NA	NA	1e-36	0.92
ACOT2	chr14	73567620	1	0	0	1	0	0	NA	NA	0.012	0.0057	0.096	0.12	0.0056	0.00053	NA	NA	1.8e-42	0.92
ACOT4	chr14	73591706	1	0	0	1	0	0	NA	NA	0.014	0.031	0.039	0.18	0.0011	0.0035	NA	NA	5.4e-21	0.92
ACOT7	chr1	6264269	1	0	0	1	0	0	NA	NA	0.0094	0.0018	0.029	0.044	0.0017	3.5e-07	NA	NA	6.7e-20	0.92
ACOT9	chrX	23702253	0	0	0	0	0	0	NA	NA	0.0039	0.0016	0.038	0.00056	0.0085	8.7e-08	NA	NA	4.5e-19	0.92
ACOX1	chr17	75941507	1	0	0	1	0	0	NA	NA	0.036	0.0066	0.037	0.053	0.00031	0.0028	NA	NA	1.6e-41	0.92
ACOX3	chr4	8366282	1	0	0	0	0	0	NA	NA	0.0066	0.049	0.016	0.24	0.0022	0.0054	NA	NA	7.3e-20	0.92
ACP1	chr2	264140	1	0	0	1	0	0	NA	NA	0.0011	0.0072	0.09	0.22	0.016	0.0046	NA	NA	1.3e-10	0.92
ACP2	chr11	47239302	0	0	0	0	0	0	NA	NA	0.015	0.003	0.00049	0.0024	0.0022	3.3e-07	NA	NA	1.4e-18	0.92
ACP5	chr19	11574660	0	0	0	0	0	0	NA	NA	0.005	0.00061	0.013	0.0024	0.0014	0.0049	NA	NA	0.045	0.77
ACP6	chr1	147629652	1	0	0	0	0	0	NA	NA	0.061	0.013	0.0015	0.09	0.00096	0.019	NA	NA	1.5e-39	0.92
ACSF2	chr17	50426158	0	0	0	0	0	0	NA	NA	0.019	0.002	0.00021	0.00013	0.017	0.014	NA	NA	1.6e-47	0.92
ACSF3	chr16	89088375	1	0	0	1	0	0	NA	NA	0.011	0.024	0.14	0.24	0.00051	0.021	NA	NA	1.3e-42	0.92
ACSL1	chr4	184755595	1	0	0	1	0	0	NA	NA	0.0055	0.0016	0.065	0.059	0.022	0.00095	NA	NA	2.4e-40	0.93
ACSL3	chr2	222860934	1	0	0	1	0	0	NA	NA	0.0066	0.0067	0.049	0.078	0.028	0.0088	NA	NA	4.8e-13	0.92
ACSL4	chrX	109624244	0	0	0	0	0	0	NA	NA	0.0006	0.0082	0.0061	0.011	0.015	0.016	NA	NA	2.2e-38	0.92
ACSS1	chr20	25006230	1	0	0	1	0	0	NA	NA	0.023	0.02	0.067	0.017	0.0084	0.022	NA	NA	1.8e-39	0.92
ACSS2	chr20	34872146	1	0	0	1	0	0	NA	NA	1.6e-05	0.0045	0.041	0.069	0.0015	0.0023	NA	NA	5.1e-21	0.92
ACSS3	chr12	80936414	1	0	0	0	0	0	NA	NA	0.00035	0.037	0.011	0.044	0.017	0.012	NA	NA	1e-42	0.92
ACTA1	chr1	229431245	0	0	0	0	0	0	NA	NA	0.0025	0.073	0.0079	0.026	0.014	0.0072	NA	NA	0.00019	0.92
ACTA2	chr10	88935074	0	0	0	0	0	0	NA	NA	0.019	0.028	0.026	0.032	0.017	0.0093	NA	NA	0.00012	0.88
ACTB	chr7	5527147	0	0	0	0	0	0	NA	NA	0.0011	0.0001	0.012	0.0061	0.0027	0.0084	NA	NA	5.1e-08	0.92
ACTG1	chr17	81509971	1	0	0	0	0	0	NA	NA	0.0007	0.0076	0.0047	0.095	0.00091	0.0018	NA	NA	5.1e-13	0.92
ACTL6A	chr3	179562880	1	0	0	1	0	0	NA	NA	0.0013	0.011	0.098	0.31	0.0076	0.012	NA	NA	4.8e-19	0.92
ACTN1	chr14	68874143	1	0	0	0	0	0	NA	NA	0.0012	0.021	0.016	0.024	0.018	0.0056	NA	NA	0.00024	0.92
ACTN3	chr11	66546395	0	0	0	0	0	0	NA	NA	0.0077	0.022	0.021	0.0079	0.035	0.00025	NA	NA	0.054	0.92
ACTN4	chr19	38647649	1	0	1	0	0	1	NA	NA	0.00058	0.0048	4.2e-05	0.033	0.05	0.069	NA	NA	6.9e-33	0.92
ACTR10	chr14	58200080	0	0	0	0	0	0	NA	NA	0.036	9.5e-05	0.014	0.1	0.00032	0.047	NA	NA	0.04	0.92
ACTR1A	chr10	102461881	1	1	0	1	0	0	NA	NA	0.0054	0.12	0.11	0.22	0.039	0.013	NA	NA	1.1e-06	0.92
ACTR1B	chr2	97655963	1	0	0	1	0	0	NA	NA	0.00054	0.00077	0.16	0.3	0.033	0.0066	NA	NA	8.4e-07	0.92
ACTR2	chr2	65227753	0	0	0	0	0	0	NA	NA	9.2e-05	8.9e-05	3.3e-06	0.034	0.0082	1.3e-05	NA	NA	8.8e-29	0.92
ACTR3	chr2	113889960	0	0	0	0	0	0	NA	NA	0.0064	0.00037	0.002	0.16	0.016	0.029	NA	NA	7.5e-12	0.92
ACTR3B	chr7	152759749	1	0	0	1	0	0	NA	NA	0.0013	0.0024	0.13	0.29	0.0084	0.00054	NA	NA	8e-29	0.92
ACTR5	chr20	38748442	0	0	0	0	0	0	NA	NA	0.0053	0.0014	0.0025	0.13	0.0015	0.016	NA	NA	1.9e-17	0.92
ACTR6	chr12	100199122	1	0	0	1	0	0	NA	NA	0.0041	0.0017	0.034	0.067	0.00079	0.034	NA	NA	2.2e-15	0.92
ACTR8	chr3	53867066	1	0	0	1	0	0	NA	NA	0.0037	0.024	0.089	0.23	0.00018	0.0054	NA	NA	1.1e-07	0.92
ACY1	chr3	51983278	0	0	0	0	0	0	NA	NA	0.0011	0.028	0.014	0.009	0.011	0.0038	NA	NA	5.1e-50	0.92
ACYP1	chr14	75053221	1	0	0	0	0	0	NA	NA	0.0043	0.047	0.015	0.13	0.031	0.0011	NA	NA	8.4e-32	0.92
ACYP2	chr2	53970838	0	0	0	0	0	0	NA	NA	0.028	0.015	2.4e-06	0.0098	0.018	0.0015	NA	NA	0.094	0.92
ADA	chr20	44619522	0	0	0	0	0	0	NA	NA	0.0063	2.4e-05	0.0071	0.013	0.11	0.14	NA	NA	6.1e-42	0.93
ADAL	chr15	43330657	1	0	0	1	0	0	NA	NA	0.01	0.0045	0.028	0.11	0.0002	0.00021	NA	NA	0.071	0.92
ADAM10	chr15	58588807	1	0	0	1	0	0	NA	NA	0.023	0.0003	0.02	0.047	0.003	0.0018	NA	NA	5.8e-30	0.92
ADAM15	chr1	155050566	0	0	0	0	0	0	NA	NA	0.00026	0.0027	0.00065	0.028	0.00092	0.031	NA	NA	1.6e-12	0.79
ADAM17	chr2	9488486	1	0	0	0	0	0	NA	NA	0.0079	0.014	0.0082	0.095	0.0015	0.0093	NA	NA	4.8e-20	0.92
ADAM9	chr8	38996869	1	0	0	1	0	0	NA	NA	0.0059	1.1e-05	0.034	0.074	0.0077	0.019	NA	NA	6.5e-15	0.92
ADAMTS1	chr21	26835747	0	0	0	0	0	0	NA	NA	0.08	0.0075	0.025	0.00037	0.0023	0.018	NA	NA	0.0018	0.92
ADAMTS7	chr15	78759203	0	0	0	0	0	0	NA	NA	0.0014	0.0039	0.0031	0.0087	0.0031	0.015	NA	NA	9e-20	0.92
ADAMTSL2	chr9	133532164	1	0	0	1	0	0	NA	NA	0.032	0.0024	0.063	0.023	0.014	0.026	NA	NA	9.4e-22	0.92
ADAMTSL3	chr15	83654086	1	0	1	0	0	0	NA	NA	0.00087	4.3e-06	0.0019	0.04	0.014	0.14	NA	NA	1.2e-10	0.92
ADAMTSL4	chr1	150549369	1	0	0	1	0	0	NA	NA	0.0012	0.049	0.02	0.094	0.0021	0.015	NA	NA	0.0099	0.92
ADAMTSL5	chr19	1505018	0	0	0	0	0	0	NA	NA	0.04	0.0015	0.0031	0.018	1.8e-05	0.0018	NA	NA	4.6e-36	0.92
ADAP1	chr7	897901	1	0	0	0	0	0	NA	NA	4.2e-07	0.014	0.0066	0.039	0.046	0.061	NA	NA	4.6e-09	0.92
ADAP2	chr17	30906344	0	0	0	0	0	0	NA	NA	0.00098	0.0034	0.00057	0.00017	0.0027	0.00025	NA	NA	7.4e-41	0.92
ADAR	chr1	154582057	1	0	0	1	0	0	NA	NA	0.02	0.056	0.15	0.26	0.0085	0.0051	NA	NA	8.9e-15	0.92
ADARB1	chr21	45073853	0	0	0	0	0	0	NA	NA	0.0095	0.001	0.00025	0.0011	0.012	0.026	NA	NA	9.2e-09	0.92
ADAT1	chr16	75596981	1	0	0	1	0	0	NA	NA	2.6e-05	0.038	0.067	0.26	0.003	0.038	NA	NA	0.02	0.9
ADAT3	chr19	1905378	1	0	1	1	0	0	NA	NA	0.0054	0.035	0.044	0.047	0.015	0.2	NA	NA	4.5e-07	0.92
ADCK1	chr14	77800083	1	0	0	1	0	0	NA	NA	0.0028	0.014	0.026	0.05	0.041	0.043	NA	NA	8.3e-33	0.92
ADCK5	chr8	144373101	1	0	0	0	0	0	NA	NA	0.0081	0.025	0.0015	0.28	0.0047	0.0083	NA	NA	0.014	0.92
ADCY6	chr12	48766194	1	0	0	0	0	0	NA	NA	8.1e-07	0.0026	0.0047	0.061	0.00021	0.06	NA	NA	0.01	0.92
ADCY9	chr16	3953387	1	0	0	0	0	0	NA	NA	0.011	5.5e-05	0.0054	0.086	0.0043	0.0058	NA	NA	2.4e-17	0.93
ADD1	chr4	2843857	1	0	0	0	0	0	NA	NA	0.0027	0.0061	0.0061	0.022	0.0044	0.012	NA	NA	1.2e-41	0.92
ADD2	chr2	70607618	1	0	0	0	0	0	NA	NA	0.017	0.0024	0.027	0.014	0.028	0.049	NA	NA	1.7e-23	0.92
ADD3	chr10	109996368	1	0	0	1	0	0	NA	NA	0.026	0.0021	0.081	0.04	0.0055	0.00017	NA	NA	7.8e-49	0.92
ADH5	chr4	99070978	1	0	0	1	0	0	NA	NA	0.0033	0.0061	0.048	0.059	0.068	0.09	NA	NA	1.5e-34	0.92
ADHFE1	chr8	66432486	1	0	0	0	0	0	NA	NA	7e-05	0.01	0.0018	0.058	0.017	0.012	NA	NA	1.4e-40	0.89
ADI1	chr2	3497361	0	0	0	0	0	0	NA	NA	0.028	0.0079	0.0033	0.0099	0.0057	0.00018	NA	NA	7.5e-20	0.91
ADK	chr10	74151185	1	1	0	1	0	0	NA	NA	0.0089	0.097	0.072	0.22	0.002	0.034	NA	NA	3.6e-32	0.92
ADNP	chr20	50888916	1	0	0	1	0	0	NA	NA	0.0028	0.0014	0.039	0.23	0.0097	0.018	NA	NA	0.002	0.92
ADO	chr10	62804857	1	0	0	1	0	0	NA	NA	0.0071	0.062	0.17	0.28	0.0062	0.041	NA	NA	2e-06	0.92
ADPGK	chr15	72751369	1	0	0	0	0	0	NA	NA	0.0046	0.00016	0.0055	0.078	0.0014	0.0054	NA	NA	8.8e-43	0.92
ADPRH	chr3	119579268	0	0	0	0	0	0	NA	NA	0.0013	0.0017	0.00025	0.0034	0.0034	0.011	NA	NA	1.8e-30	0.92
ADPRHL2	chr1	36088875	1	0	0	1	0	0	NA	NA	0.0078	0.00091	0.058	0.076	0.007	0.00013	NA	NA	2.7e-43	0.92
ADRM1	chr20	62302093	1	0	0	1	0	0	NA	NA	0.018	0.012	0.11	0.15	0.049	0.019	NA	NA	0.0037	0.92
ADSL	chr22	40346500	1	0	0	1	0	0	NA	NA	8.8e-05	0.0033	0.11	0.086	0.0095	0.0069	NA	NA	1.6e-20	0.92
ADSS	chr1	244408494	1	0	0	0	0	0	NA	NA	0.031	0.02	0.016	0.12	0.021	0.00035	NA	NA	9.8e-12	0.92
ADSSL1	chr14	104724186	1	0	0	1	0	0	NA	NA	0.0017	0.0013	0.03	0.024	0.0069	0.00036	NA	NA	2.7e-20	0.92
AFAP1	chr4	7758714	0	0	0	0	0	0	NA	NA	0.0021	0.0013	0.015	0.003	0.027	0.0046	NA	NA	1.1e-13	0.92
AFAP1L1	chr5	149271871	0	0	0	0	0	0	NA	NA	0.007	0.033	0.00057	0.0029	0.00073	0.023	NA	NA	6.8e-36	0.92
AFAP1L2	chr10	114294824	0	0	0	0	0	0	NA	NA	0.043	0.015	0.00015	0.00024	0.023	0.027	NA	NA	7.4e-17	0.92
AFF1	chr4	86935002	1	0	0	1	0	0	NA	NA	0.027	0.0029	0.093	0.044	5.7e-08	0.012	NA	NA	3.9e-05	0.92
AFF4	chr5	132875379	1	0	0	1	0	0	NA	NA	0.013	0.0002	0.086	0.21	0.0022	0.022	NA	NA	2.6e-16	0.92
AFG3L2	chr18	12328944	1	0	0	1	0	0	NA	NA	0.00061	0.00021	0.042	0.11	0.013	0.00053	NA	NA	1.4e-23	0.92
AFMID	chr17	78187317	1	0	0	0	0	0	NA	NA	0.0012	0.0074	0.017	0.049	0.032	0.28	NA	NA	1e-41	0.92
AFTPH	chr2	64524305	1	0	0	1	0	0	NA	NA	0.0016	0.02	0.064	0.13	0.0053	7e-06	NA	NA	4.3e-16	0.92
AGA	chr4	177430770	0	0	0	0	0	0	NA	NA	0.0079	0.028	0.016	0.0059	0.11	0.11	NA	NA	2e-10	0.92
AGAP1	chr2	235494089	1	0	0	1	0	0	NA	NA	0.047	0.0066	0.088	0.16	0.019	0.023	NA	NA	0.049	0.92
AGAP3	chr7	151085831	1	0	0	1	0	0	NA	NA	0.019	0.011	0.15	0.18	0.0026	0.0031	NA	NA	0.0008	0.92
AGFG1	chr2	227472152	1	0	0	1	0	0	NA	NA	0.0015	0.0023	0.16	0.091	0.0009	0.0034	NA	NA	0.00084	0.92
AGFG2	chr7	100539211	0	0	0	0	0	0	NA	NA	0.0024	0.00098	0.011	0.0028	0.021	0.024	NA	NA	1.6e-17	0.92
AGGF1	chr5	77029251	1	0	0	0	0	0	NA	NA	0.011	0.00082	0.022	0.16	0.022	0.0099	NA	NA	0.0021	0.92
AGK	chr7	141551189	1	0	0	1	0	0	NA	NA	0.011	0.0094	0.11	0.53	0.00038	0.015	NA	NA	2.4e-15	0.92
AGL	chr1	99850084	1	0	0	1	0	0	NA	NA	0.0035	0.035	0.068	0.11	0.015	0.00018	NA	NA	2.7e-27	0.92
AGMAT	chr1	15572353	0	0	0	0	0	0	NA	NA	0.0096	0.024	0.0017	0.0049	8.7e-06	0.014	NA	NA	2.6e-45	0.92
AGPAT2	chr9	136673143	1	0	0	0	0	0	NA	NA	0.0023	0.0012	0.0027	0.051	0.00045	0.0038	NA	NA	0.00068	0.92
AGPAT3	chr21	43865186	1	0	1	0	0	0	NA	NA	0.013	0.035	0.011	0.024	0.029	0.15	NA	NA	7.7e-30	0.92
AGPAT5	chr8	6708357	1	0	0	1	0	0	NA	NA	0.00067	0.001	0.053	0.1	0.0034	0.014	NA	NA	7.5e-19	0.54
AGPS	chr2	177392644	1	0	0	0	0	0	NA	NA	2.1e-06	0.0044	0.014	0.18	0.023	0.00097	NA	NA	4.4e-07	0.92
AGRN	chr1	1020123	0	0	0	0	0	0	NA	NA	0.015	2.8e-05	3.5e-06	0.0046	0.0011	0.024	NA	NA	0.00012	0.92
AGTPBP1	chr9	85546539	0	0	0	0	0	0	NA	NA	0.0097	0.0041	0.005	0.029	0.0079	0.0017	NA	NA	3.8e-09	0.92
AGTRAP	chr1	11736084	1	0	0	1	0	0	NA	NA	3.1e-06	0.018	0.052	0.19	0.011	0.0088	NA	NA	0.003	0.92
AHCTF1	chr1	246839098	1	0	0	1	0	0	NA	NA	0.024	0.0022	0.056	0.3	0.023	0.0014	NA	NA	3.1e-06	0.92
AHCY	chr20	34280268	1	0	0	1	0	0	NA	NA	0.017	0.00023	0.059	0.15	0.0011	0.0034	NA	NA	2.3e-39	0.92
AHCYL1	chr1	109984686	1	0	0	1	0	0	NA	NA	0.01	0.0051	0.039	0.066	0.0018	0.0071	NA	NA	1.8e-23	0.92
AHCYL2	chr7	129225023	1	0	0	1	0	0	NA	NA	1.7e-05	0.016	0.081	0.066	0.0052	0.0039	NA	NA	1.2e-27	0.92
AHDC1	chr1	27534035	1	0	1	1	0	1	NA	NA	0.0093	0.0058	0.045	0.0044	0.12	0.011	NA	NA	1.9e-13	0.92
AHNAK	chr11	62433542	1	1	1	1	1	1	NA	NA	0.033	0.22	0.031	0.036	0.12	0.028	NA	NA	3e-31	0.91
AHNAK2	chr14	104937244	1	0	0	1	0	0	NA	NA	0.038	0.052	0.063	0.059	0.031	0.00061	NA	NA	1.7e-41	0.92
AHR	chr7	16916359	1	0	0	1	0	0	NA	NA	9e-05	0.00097	0.047	0.096	0.0016	0.0089	NA	NA	1.1e-37	0.92
AHSA1	chr14	77457870	1	0	0	1	0	0	NA	NA	0.025	0.012	0.092	0.091	0.0084	0.015	NA	NA	5.4e-36	0.92
AIDA	chr1	222668013	1	0	0	1	0	0	NA	NA	0.022	0.00055	0.12	0.23	0.00026	0.054	NA	NA	4.1e-34	0.92
AIF1L	chr9	131096476	1	0	0	1	0	0	NA	NA	0.038	0.015	0.074	0.043	0.0014	0.0098	NA	NA	1.3e-49	0.92
AIFM1	chrX	130129362	0	0	0	0	0	0	NA	NA	0.0044	0.011	0.00065	0.014	0.012	0.00064	NA	NA	1e-41	0.92
AIFM2	chr10	70098223	1	1	1	1	0	1	NA	NA	0.003	0.1	0.028	0.046	0.024	0.11	NA	NA	1.3e-21	0.92
AIG1	chr6	143060496	1	0	0	0	0	0	NA	NA	0.0028	0.012	0.022	0.026	0.018	0.0022	NA	NA	0.0052	0.92
AIMP2	chr7	6009245	1	0	0	0	0	0	NA	NA	0.0017	0.016	0.011	0.058	0.0012	0.009	NA	NA	6.3e-18	0.92
AIP	chr11	67483041	1	0	0	1	0	0	NA	NA	0.0051	0.0037	0.039	0.061	0.029	0.016	NA	NA	0.012	0.92
AJUBA	chr14	22971174	1	0	0	1	0	0	NA	NA	0.024	0.035	0.06	0.0014	0.00022	0.047	NA	NA	9.3e-06	0.92
AK1	chr9	127866480	1	0	0	0	0	0	NA	NA	0.0027	0.00062	0.028	0.03	0.054	0.00024	NA	NA	4.6e-13	0.92
AK2	chr1	33007940	1	0	0	0	0	0	NA	NA	0.025	0.00052	0.0025	0.078	0.015	0.011	NA	NA	4.6e-34	0.92
AK3	chr9	4709559	1	1	0	1	0	0	NA	NA	0.038	0.06	0.12	0.18	0.002	0.028	NA	NA	1.1e-47	0.92
AK4	chr1	65147549	1	0	0	0	0	0	NA	NA	0.0032	0.014	0.016	0.07	0.029	0.0068	NA	NA	1.9e-39	0.92
AKAP1	chr17	57085092	1	1	0	1	1	0	NA	NA	0.13	0.16	0.087	0.078	0.0024	0.0033	NA	NA	8.4e-11	0.91
AKAP10	chr17	19904302	1	0	0	1	0	0	NA	NA	0.031	0.001	0.095	0.1	0.0016	0.003	NA	NA	2.9e-11	0.92
AKAP11	chr13	42272153	1	0	0	1	0	0	NA	NA	0.011	0.0091	0.032	0.28	0.018	1.8e-05	NA	NA	0.0061	0.92
AKAP12	chr6	151239999	1	0	0	1	0	0	NA	NA	2.3e-06	0.035	0.019	0.094	0.03	0.044	NA	NA	4e-09	0.92
AKAP13	chr15	85380571	1	0	0	0	0	0	NA	NA	0.0022	7.8e-05	0.022	0.017	0.033	0.00017	NA	NA	4.6e-34	0.92
AKAP7	chr6	131135666	1	0	0	0	0	0	NA	NA	0.0005	0.00048	0.015	0.033	0.00016	0.0022	NA	NA	0.00043	0.92
AKAP8	chr19	15353385	1	0	0	1	0	0	NA	NA	0.0016	0.0011	0.069	0.1	2.9e-05	0.011	NA	NA	6.6e-07	0.64
AKAP8L	chr19	15380048	1	0	0	1	0	0	NA	NA	0.013	0.0016	0.064	0.082	0.044	0.013	NA	NA	5.7e-08	0.92
AKAP9	chr7	91940867	1	0	0	1	0	0	NA	NA	0.0058	0.0049	0.34	0.55	8.8e-05	0.0078	NA	NA	0.0013	0.92
AKR1A1	chr1	45550543	1	0	0	1	0	0	NA	NA	0.0015	0.0028	0.031	0.029	0.0049	0.007	NA	NA	1.8e-36	0.92
AKR1B1	chr7	134442350	0	0	1	0	0	1	NA	NA	6.1e-08	0.00024	0.022	0.0094	0.088	0.038	NA	NA	3e-09	0.92
AKR7A2	chr1	19303965	1	0	0	0	0	0	NA	NA	0.033	0.025	0.009	0.027	0.0035	0.005	NA	NA	1.8e-19	0.92
AKR7A3	chr1	19282558	0	0	0	0	0	0	NA	NA	0.0071	0.02	0.00011	0.0013	0.00083	0.0049	NA	NA	1.9e-42	0.93
AKT1	chr14	104769349	1	0	0	1	0	0	NA	NA	0.00017	0.018	0.074	0.17	0.027	0.0018	NA	NA	3.7e-17	0.92
AKT1S1	chr19	49869033	1	0	0	0	0	0	NA	NA	0.0016	0.18	0.0051	0.048	0.0016	0.0095	NA	NA	5.8e-14	0.92
AKT2	chr19	40230317	1	0	0	1	0	0	NA	NA	0.051	0.013	0.066	0.13	0.016	0.00052	NA	NA	0.0093	0.92
AKTIP	chr16	53491040	1	0	0	1	0	0	NA	NA	0.027	0.013	0.042	0.099	0.00082	0.041	NA	NA	7.4e-06	0.92
ALAD	chr9	113386317	1	0	0	0	0	0	NA	NA	9.4e-06	0.025	0.0083	0.15	0.0067	0.00018	NA	NA	1.1e-26	0.92
ALAS1	chr3	52198086	1	0	0	0	0	0	NA	NA	0.01	0.033	0.026	0.2	0.037	5.1e-05	NA	NA	1e-09	0.92
ALCAM	chr3	105366909	1	0	0	1	0	0	NA	NA	0.0079	0.026	0.085	0.071	0.003	1.5e-05	NA	NA	4.5e-10	0.92
ALDH16A1	chr19	49453169	1	0	0	1	0	0	NA	NA	0.00094	0.065	0.048	0.073	0.0062	0.005	NA	NA	1.1e-10	0.92
ALDH18A1	chr10	95605929	1	0	0	1	0	0	NA	NA	0.035	0.01	0.036	0.081	0.0064	0.00094	NA	NA	0.0071	0.92
ALDH1A2	chr15	57953424	1	0	0	0	0	0	NA	NA	0.025	0.0098	0.003	0.05	0.038	0.0022	NA	NA	7e-35	0.92
ALDH1A3	chr15	100877714	1	0	0	1	0	0	NA	NA	0.037	0.014	0.07	0.026	0.028	0.038	NA	NA	0.0039	0.92
ALDH1B1	chr9	38392664	1	0	0	1	0	0	NA	NA	0.022	0.0025	0.034	0.036	0.0011	0.003	NA	NA	1.1e-35	0.92
ALDH1L1	chr3	126103562	0	0	0	0	0	0	NA	NA	0.014	0.032	0.0095	0.0065	0.003	0.0067	NA	NA	5.9e-33	0.92
ALDH1L2	chr12	105019784	1	0	0	0	0	0	NA	NA	0.015	0.0034	0.015	0.038	0.0035	0.00033	NA	NA	2.4e-08	0.92
ALDH2	chr12	111766887	1	0	0	1	0	0	NA	NA	0.00041	0.0015	0.043	0.0099	0.0058	0.0039	NA	NA	1.1e-40	0.92
ALDH3A2	chr17	19648136	0	0	0	0	0	0	NA	NA	0.0001	0.039	0.011	0.0069	0.00061	7.2e-09	NA	NA	1.9e-31	0.92
ALDH4A1	chr1	18871430	0	0	0	0	0	0	NA	NA	0.0077	0.0023	0.0011	0.0064	0.033	0.046	NA	NA	1.4e-42	0.92
ALDH5A1	chr6	24494852	1	0	0	0	0	0	NA	NA	0.0013	0.00016	0.0095	0.025	0.00072	0.018	NA	NA	5.9e-40	0.92
ALDH6A1	chr14	74056850	1	0	0	1	0	0	NA	NA	0.01	0.0085	0.035	0.011	0.028	2.4e-08	NA	NA	3.9e-47	0.92
ALDH7A1	chr5	126531200	1	0	0	1	0	0	NA	NA	0.0025	8.3e-05	0.083	0.14	1.6e-07	0.0029	NA	NA	3.6e-37	0.92
ALDH9A1	chr1	165662216	1	0	0	0	0	0	NA	NA	0.0011	0.039	0.0095	0.028	0.021	0.031	NA	NA	4.5e-32	0.92
ALDOA	chr16	30064164	0	0	0	0	0	0	NA	NA	0.04	0.028	0.0004	0.031	0.03	0.014	NA	NA	4.8e-52	0.92
ALG1	chr16	5033923	1	0	0	1	0	0	NA	NA	0.00025	2.3e-05	0.075	0.16	0.0092	0.0058	NA	NA	0.047	0.92
ALG11	chr13	52012398	1	0	0	1	0	0	NA	NA	0.00017	0.01	0.14	0.27	0.0044	0.0052	NA	NA	1.3e-10	0.92
ALG12	chr22	49900229	1	0	0	0	0	0	NA	NA	1.4e-05	0.034	0.012	0.13	7.1e-05	0.023	NA	NA	1.9e-10	0.92
ALG13	chrX	111665811	1	0	0	0	0	0	NA	NA	0.001	0.043	1.6e-06	0.065	0.016	0.092	NA	NA	2.6e-05	0.92
ALG14	chr1	94974407	1	0	0	0	0	0	NA	NA	0.002	0.00084	0.0078	0.04	0.014	0.00015	NA	NA	0.064	0.92
ALG2	chr9	99216426	1	0	0	1	0	0	NA	NA	0.00059	0.0093	0.15	0.23	0.012	0.0014	NA	NA	0.023	0.92
ALG3	chr3	184242301	1	0	0	1	0	0	NA	NA	0.00011	0.011	0.093	0.11	0.0033	0.039	NA	NA	0.025	0.92
ALG5	chr13	36949775	1	0	0	1	0	0	NA	NA	0.011	0.0057	0.028	0.089	5.2e-07	0.00036	NA	NA	0.087	0.92
ALG6	chr1	63367575	1	0	0	1	0	0	NA	NA	0.0013	0.034	0.032	0.21	0.013	6.9e-05	NA	NA	1.1e-10	0.92
ALG8	chr11	78100936	1	0	0	1	0	0	NA	NA	0.00075	0.065	0.014	0.23	0.0036	0.065	NA	NA	1.5e-05	0.92
ALG9	chr11	111782195	1	0	0	1	0	0	NA	NA	0.0027	0.0039	0.086	0.22	0.00053	0.06	NA	NA	5.9e-06	0.92
ALKBH1	chr14	77672404	1	0	0	0	0	0	NA	NA	0.0042	0.0048	0.0062	0.21	5.2e-05	0.00083	NA	NA	0.00011	0.92
ALKBH3	chr11	43880811	1	0	0	0	0	0	NA	NA	0.017	0.0062	0.011	0.12	0.0023	0.01	NA	NA	1.1e-10	0.92
ALKBH4	chr7	102456238	1	0	0	1	0	0	NA	NA	0.0051	0.019	0.22	0.25	7.6e-05	0.0023	NA	NA	6.8e-06	0.92
ALKBH5	chr17	18183078	1	0	0	1	0	0	NA	NA	0.0015	0.0034	0.032	0.045	0.023	0.0016	NA	NA	7.6e-22	0.92
ALOX5	chr10	45374176	0	0	0	0	0	0	NA	NA	3.3e-05	0.0046	0.0042	0.017	0.059	0.05	NA	NA	1.2e-45	0.93
ALPL	chr1	21509372	0	0	1	0	0	1	NA	NA	0.01	0.015	0.0035	0.0021	0.094	0.11	NA	NA	0.089	0.92
ALS2	chr2	201700554	1	0	0	1	0	0	NA	NA	0.00013	0.0054	0.067	0.41	0.0061	0.0082	NA	NA	0.049	0.92
ALYREF	chr17	81887844	1	0	0	0	0	0	NA	NA	0.0071	0.00079	0.019	0.05	0.0044	2.9e-05	NA	NA	0.079	0.92
AMACR	chr5	33986178	0	0	0	0	0	0	NA	NA	0.00023	0.00011	0.017	0.014	0.0019	0.0049	NA	NA	5.1e-30	0.91
AMBRA1	chr11	46396414	0	0	0	0	0	0	NA	NA	0.0075	0.025	0.015	0.31	0.00012	2.5e-05	NA	NA	0.0017	0.92
AMDHD1	chr12	95943293	0	0	0	0	0	0	NA	NA	0.0041	0.00079	0.0048	0.013	0.0066	0.0054	NA	NA	4.2e-29	0.93
AMDHD2	chr16	2520357	1	0	0	0	0	0	NA	NA	0.0019	0.028	0.0058	0.038	0.0043	0.002	NA	NA	2.3e-09	0.92
AMFR	chr16	56361452	1	0	0	0	0	0	NA	NA	0.0016	0.0034	0.024	0.098	0.02	0.012	NA	NA	1.2e-13	0.92
AMN	chr14	102922656	0	0	0	0	0	0	NA	NA	0.0011	0.0097	0.00026	0.0064	0.0061	0.00023	NA	NA	5e-34	0.92
AMOT	chrX	112774503	1	0	0	0	0	0	NA	NA	0.043	0.0052	0.0019	0.063	1.1e-05	0.0031	NA	NA	1.3e-06	0.92
AMOTL1	chr11	94706431	1	1	0	1	1	0	NA	NA	0.082	0.056	0.048	0.0022	0.026	0.007	NA	NA	0.0003	0.92
AMOTL2	chr3	134355874	1	0	0	0	0	0	NA	NA	0.029	0.0025	0.0094	0.1	0.014	0.0044	NA	NA	0.059	0.92
AMPD2	chr1	109616104	1	0	0	1	0	0	NA	NA	0.039	0.0087	0.024	0.031	0.0093	0.02	NA	NA	2.4e-37	0.92
AMPD3	chr11	10308313	1	0	1	0	0	1	NA	NA	0.00038	0.0033	0.0028	0.098	0.13	0.068	NA	NA	2.3e-32	0.92
AMPH	chr7	38383704	0	0	0	0	0	0	NA	NA	0.0056	0.0014	2e-06	0.0092	0.024	0.00038	NA	NA	9.9e-17	0.92
AMZ2	chr17	68247574	1	0	0	1	0	0	NA	NA	0.0069	0.00014	0.076	0.19	0.026	0.027	NA	NA	3.2e-12	0.92
ANAPC1	chr2	111611639	1	0	0	0	0	0	NA	NA	0.013	0.001	0.013	0.25	0.0049	0.015	NA	NA	1e-25	0.92
ANAPC10	chr4	144831908	0	0	0	0	0	0	NA	NA	0.016	0.034	0.0051	0.24	0.018	0.0054	NA	NA	1.2e-07	0.92
ANAPC11	chr17	81890790	1	0	0	0	0	0	NA	NA	0.00075	0.026	0.0034	0.11	0.044	0.046	NA	NA	0.0029	0.92
ANAPC13	chr3	134477706	1	0	0	1	0	0	NA	NA	0.0095	0.021	0.072	0.052	0.0018	1.8e-05	NA	NA	0.012	0.92
ANAPC16	chr10	72216000	1	0	0	1	0	0	NA	NA	0.029	0.00058	0.031	0.23	0.0016	1.9e-05	NA	NA	3.4e-12	0.92
ANAPC2	chr9	137174784	1	0	0	0	0	0	NA	NA	0.012	0.0025	0.0046	0.14	0.0029	0.023	NA	NA	1.9e-05	0.92
ANAPC4	chr4	25377213	0	0	0	0	0	0	NA	NA	6.3e-05	0.022	2.1e-05	0.073	0.003	0.0057	NA	NA	9e-18	0.92
ANAPC5	chr12	121308245	1	0	0	0	0	0	NA	NA	0.022	0.0053	0.00088	0.095	0.0047	0.0035	NA	NA	4e-13	0.92
ANAPC7	chr12	110372900	1	0	0	1	0	0	NA	NA	2.8e-05	0.022	0.021	0.19	0.00062	0.017	NA	NA	2.8e-05	0.92
ANG	chr14	20684177	0	0	0	0	0	0	NA	NA	0.0052	0.0015	0.0078	0.025	9.6e-05	0.016	NA	NA	6.1e-21	0.92
ANGEL2	chr1	212992182	1	0	0	1	0	0	NA	NA	0.019	0.00053	0.11	0.28	0.0043	0.00023	NA	NA	3.7e-15	0.92
ANGPTL4	chr19	8363289	1	0	0	1	0	0	NA	NA	0.00052	0.0069	0.023	0.041	0.036	0.014	NA	NA	5.7e-45	0.92
ANK1	chr8	41653220	0	0	0	0	0	0	NA	NA	0.00069	0.006	5.5e-05	3.7e-05	0.06	0.0006	NA	NA	1.6e-25	0.92
ANK3	chr10	60026298	1	0	0	0	0	0	NA	NA	0.02	0.022	0.013	0.026	0.053	0.045	NA	NA	2.1e-47	0.92
ANKFY1	chr17	4163907	1	0	0	1	0	0	NA	NA	0.025	0.016	0.076	0.068	0.0014	0.0012	NA	NA	3e-31	0.92
ANKHD1	chr5	140401814	1	0	0	1	0	0	NA	NA	0.0021	0.00042	0.16	0.34	0.042	0.02	NA	NA	5.2e-11	0.92
ANKIB1	chr7	92246234	1	0	0	1	0	0	NA	NA	0.033	0.014	0.035	0.12	0.0033	0.00013	NA	NA	6.3e-30	0.92
ANKLE2	chr12	132725503	1	0	0	1	0	0	NA	NA	0.0081	0.014	0.058	0.078	0.00099	0.00017	NA	NA	1.3e-21	0.92
ANKMY2	chr7	16599776	1	0	0	1	0	0	NA	NA	0.00065	0.0038	0.2	0.22	0.021	0.039	NA	NA	6.3e-08	0.92
ANKRD10	chr13	110878540	1	0	0	1	0	0	NA	NA	0.00096	0.032	0.037	0.35	0.0078	0.021	NA	NA	0.094	0.92
ANKRD11	chr16	89267619	1	0	0	1	0	0	NA	NA	0.014	2.2e-05	0.038	0.14	0.001	0.00086	NA	NA	8.5e-09	0.92
ANKRD13A	chr12	109999186	1	0	0	0	0	0	NA	NA	0.021	0.037	0.013	0.049	0.023	0.018	NA	NA	1.5e-34	0.92
ANKRD16	chr10	5861617	0	0	0	0	0	0	NA	NA	0.06	0.033	0.00066	0.015	1.7e-05	0.00081	NA	NA	1.3e-20	0.92
ANKRD17	chr4	73073376	1	0	0	1	0	0	NA	NA	0.0054	0.067	0.059	0.42	0.00029	0.0074	NA	NA	7.2e-09	0.91
ANKRD26	chr10	26991914	0	0	0	0	0	0	NA	NA	0.063	0.063	0.0048	0.021	0.006	0.041	NA	NA	0.0012	0.92
ANKRD27	chr19	32597007	1	0	0	1	0	0	NA	NA	0.023	0.016	0.024	0.046	0.0051	1.4e-06	NA	NA	0.032	0.92
ANKRD28	chr3	15667236	1	1	0	1	1	0	NA	NA	0.057	0.086	0.25	0.27	0.0084	0.0033	NA	NA	1.1e-30	0.92
ANKRD39	chr2	96836611	1	0	0	1	0	0	NA	NA	0.0011	0.016	0.07	0.25	0.0091	0.00028	NA	NA	6.3e-12	0.92
ANKRD40	chr17	50693190	1	0	0	0	0	0	NA	NA	0.01	0.0089	0.019	0.09	0.00067	0.04	NA	NA	1.5e-09	0.92
ANKRD46	chr8	100509752	1	0	0	0	0	0	NA	NA	4.2e-05	0.014	0.0035	0.28	0.009	0.19	NA	NA	2.5e-08	0.92
ANKRD49	chr11	94493629	1	0	0	0	0	0	NA	NA	0.036	0.0028	0.0061	0.21	0.00078	0.0092	NA	NA	9.8e-20	0.92
ANKRD50	chr4	124664052	1	0	0	0	0	0	NA	NA	0.015	0.011	0.028	2.3e-05	0.071	0.0014	NA	NA	9.2e-07	0.92
ANKRD52	chr12	56237807	1	0	0	0	0	0	NA	NA	0.025	0.0012	0.00021	0.1	0.044	0.0011	NA	NA	5.8e-05	0.92
ANKRD54	chr22	37830855	1	0	0	1	0	0	NA	NA	0.0072	0.013	0.021	0.12	0.0021	0.0045	NA	NA	7.9e-07	0.92
ANKRD6	chr6	89433170	0	0	0	0	0	0	NA	NA	0.06	0.0088	0.025	0.0057	0.0041	0.024	NA	NA	0.055	0.91
ANKS1A	chr6	34889265	1	1	0	1	0	0	NA	NA	0.029	0.093	0.11	0.084	0.0046	0.017	NA	NA	6.9e-36	0.92
ANKS3	chr16	4696510	1	0	0	0	0	0	NA	NA	0.0088	0.0042	0.0019	0.12	0.0044	0.016	NA	NA	8.8e-16	0.92
ANKS6	chr9	98731329	1	0	0	0	0	0	NA	NA	0.0008	0.06	0.0073	0.19	0.0013	0.016	NA	NA	1.6e-06	0.92
ANKZF1	chr2	219229757	1	0	0	1	0	0	NA	NA	0.0022	0.00019	0.08	0.13	6.6e-06	0.0028	NA	NA	1.6e-35	0.92
ANO10	chr3	43354859	1	0	0	1	0	0	NA	NA	0.00054	0.0098	0.15	0.29	0.0094	0.00028	NA	NA	1.8e-24	0.92
ANO6	chr12	45215987	1	0	0	1	0	0	NA	NA	8.8e-05	0.0028	0.025	0.049	0.00031	0.019	NA	NA	8e-14	0.92
ANP32A	chr15	68778535	1	0	0	1	0	0	NA	NA	0.009	0.0052	0.072	0.11	0.01	0.014	NA	NA	0.019	0.92
ANP32B	chr9	97983361	1	1	0	1	0	0	NA	NA	0.00059	0.091	0.085	0.06	0.0031	0.0013	NA	NA	0.0002	0.92
ANP32E	chr1	150218417	1	0	0	1	0	0	NA	NA	0.014	0.033	0.13	0.18	0.012	0.0032	NA	NA	1.1e-14	0.92
ANPEP	chr15	89784889	0	0	0	0	0	0	NA	NA	0.0085	0.032	0.0018	0.0027	0.0057	0.026	NA	NA	6.1e-42	0.92
ANTXR1	chr2	69013178	0	0	0	0	0	0	NA	NA	0.0094	0.0023	0.0099	0.001	0.0075	0.004	NA	NA	3.5e-09	0.92
ANTXR2	chr4	79901149	0	0	0	0	0	0	NA	NA	1.3e-07	6.3e-06	0.018	0.0071	0.016	0.02	NA	NA	8.5e-09	0.92
ANXA11	chr10	80150889	1	1	0	1	1	0	NA	NA	0.062	0.32	0.17	0.22	0.0025	0.012	NA	NA	2.1e-12	0.92
ANXA2	chr15	60347134	1	0	0	1	0	0	NA	NA	0.012	0.019	0.043	0.041	0.034	0.083	NA	NA	8.2e-43	0.92
ANXA3	chr4	78551519	1	0	0	1	0	0	NA	NA	0.013	0.022	0.036	0.096	0.035	0.012	NA	NA	2e-24	0.92
ANXA4	chr2	69644425	1	0	0	1	0	0	NA	NA	0.04	0.0082	0.073	0.075	2e-05	0.017	NA	NA	5.5e-54	0.92
ANXA5	chr4	121667955	0	0	0	0	0	0	NA	NA	0.0042	0.02	0.0063	0.031	0.0073	0.0085	NA	NA	1.2e-37	0.92
ANXA6	chr5	151100712	1	0	0	0	0	0	NA	NA	0.0019	0.0046	0.021	0.025	0.017	0.035	NA	NA	0.013	0.92
ANXA7	chr10	73375101	1	1	0	1	1	0	NA	NA	0.051	0.073	0.23	0.26	0.0057	0.013	NA	NA	1.1e-34	0.92
AOX1	chr2	200585868	1	1	0	1	1	0	NA	NA	0.084	0.098	0.054	0.098	0.0052	4.4e-05	NA	NA	5.8e-34	0.016
AP1AR	chr4	112231737	1	0	0	1	0	0	NA	NA	0.00021	2.2e-05	0.029	0.081	0.02	0.019	NA	NA	0.00057	0.91
AP1B1	chr22	29327680	1	0	0	1	0	0	NA	NA	0.0018	0.00067	0.04	0.024	0.012	0.0042	NA	NA	9.2e-27	0.92
AP1G1	chr16	71729000	1	0	0	1	0	0	NA	NA	0.011	0.0048	0.23	0.38	0.004	0.0022	NA	NA	1.3e-31	0.92
AP1G2	chr14	23559565	1	1	0	1	1	0	NA	NA	0.052	0.059	0.093	0.23	1.6e-05	0.04	NA	NA	0.093	0.92
AP1M1	chr19	16197578	0	0	0	0	0	0	NA	NA	0.0017	0.059	0.00011	0.048	0.009	0.0091	NA	NA	0.047	0.92
AP1M2	chr19	10572671	1	0	0	1	0	0	NA	NA	0.0034	0.0087	0.02	0.08	0.0022	0.014	NA	NA	1.3e-40	0.92
AP1S1	chr7	101154400	0	0	0	0	0	0	NA	NA	0.022	0.011	0.00045	0.11	0.0056	0.0012	NA	NA	1.1e-25	0.92
AP1S2	chrX	15825806	0	0	0	0	0	0	NA	NA	1.5e-07	0.0046	0.0017	0.009	0.0031	0.055	NA	NA	8.4e-33	0.92
AP1S3	chr2	223751686	1	0	0	1	0	0	NA	NA	0.0081	0.0065	0.084	0.062	0.0098	0.035	NA	NA	5.3e-07	0.92
AP2A1	chr19	49766968	1	1	0	0	1	0	NA	NA	0.031	0.17	0.016	0.035	0.007	0.004	NA	NA	1.1e-16	0.92
AP2A2	chr11	924894	1	0	0	0	0	0	NA	NA	0.0011	0.0053	0.018	0.015	0.0013	1.4e-07	NA	NA	3.2e-48	0.92
AP2M1	chr3	184174689	1	0	0	0	0	0	NA	NA	0.026	0.0091	0.01	0.19	0.0054	0.0028	NA	NA	3.3e-28	0.92
AP2S1	chr19	46838136	0	0	0	0	0	0	NA	NA	0.00035	0.023	0.0073	0.0025	6e-05	0.0039	NA	NA	5.3e-30	0.92
AP3B1	chr5	78000525	1	0	0	1	0	0	NA	NA	0.00057	7.5e-06	0.094	0.32	0.024	0.0032	NA	NA	2.5e-26	0.92
AP3D1	chr19	2100988	1	0	0	0	0	0	NA	NA	0.0068	0.0093	0.017	0.037	0.00063	0.023	NA	NA	3.1e-15	0.92
AP3M1	chr10	74120255	1	0	0	1	0	0	NA	NA	0.036	0.01	0.022	0.22	0.027	0.00027	NA	NA	2.7e-19	0.92
AP3M2	chr8	42152946	1	0	0	1	0	0	NA	NA	0.006	6e-05	0.11	0.089	0.0067	0.0041	NA	NA	7.4e-18	0.92
AP3S1	chr5	115841481	1	0	0	1	0	0	NA	NA	2.6e-06	0.018	0.18	0.094	0.028	0.012	NA	NA	9.7e-17	0.86
AP4B1	chr1	113894748	1	0	0	0	0	0	NA	NA	0.0023	0.089	0.0087	0.16	0.0035	0.0011	NA	NA	1.7e-08	0.92
AP4E1	chr15	50908672	1	0	0	0	0	0	NA	NA	7.5e-06	0.02	0.012	0.17	0.00019	0.033	NA	NA	1e-08	0.92
AP4M1	chr7	100101549	1	0	0	0	0	0	NA	NA	0.009	0.0087	0.0049	0.33	0.0022	0.017	NA	NA	9.2e-12	0.92
AP4S1	chr14	31025106	1	0	0	1	0	0	NA	NA	0.0026	0.0021	0.088	0.13	0.056	0.00047	NA	NA	6.8e-17	0.92
AP5B1	chr11	65775893	1	0	0	0	0	0	NA	NA	4.1e-07	0.0058	0.0022	0.11	0.00024	0.0012	NA	NA	0.00041	0.87
AP5M1	chr14	57268909	1	0	0	1	0	0	NA	NA	0.026	0.00014	0.08	0.04	0.0022	6.9e-05	NA	NA	0.027	0.92
AP5S1	chr20	3820524	0	0	0	0	0	0	NA	NA	0.0056	0.0042	0.00011	0.24	0.0013	0.016	NA	NA	0.027	0.92
AP5Z1	chr7	4775615	1	0	0	0	0	0	NA	NA	0.0026	0.012	0.016	0.2	0.039	2.1e-05	NA	NA	1.5e-06	0.92
APAF1	chr12	98645141	1	0	1	1	0	1	NA	NA	0.0056	0.00022	0.022	0.066	0.046	0.056	NA	NA	1.7e-45	0.92
APBA1	chr9	69427530	1	0	0	1	0	0	NA	NA	0.018	0.064	0.056	0.059	0.00025	0.1	NA	NA	0.0081	0.92
APBA3	chr19	3750819	1	0	0	1	0	0	NA	NA	0.0041	0.014	0.056	0.19	0.00033	0.0027	NA	NA	4.4e-30	0.92
APBB1	chr11	6395124	1	0	0	1	0	0	NA	NA	0.014	0.025	0.025	0.033	0.035	0.054	NA	NA	0.0011	0.92
APBB1IP	chr10	26438203	1	0	1	0	0	1	NA	NA	0.00016	0.0024	0.029	0.02	0.12	0.068	NA	NA	5.1e-53	0.92
APBB2	chr4	40810027	1	0	0	1	0	0	NA	NA	0.0043	0.00055	0.033	0.035	0.3	0.25	NA	NA	0.0096	0.92
APC	chr5	112707498	1	0	0	0	0	0	NA	NA	0.013	0.0035	0.016	0.062	0.0052	0.015	NA	NA	0.085	0.92
APEH	chr3	49674002	1	0	0	1	0	0	NA	NA	7.2e-05	0.0063	0.11	0.24	0.0028	5.7e-06	NA	NA	2e-36	0.92
APEX1	chr14	20455191	1	0	0	1	0	0	NA	NA	0.0033	0.015	0.087	0.07	0.0059	0.0021	NA	NA	0.0006	0.92
APEX2	chrX	55000357	1	0	0	1	0	0	NA	NA	0.0083	0.00048	0.14	0.01	0.14	0.01	NA	NA	0.009	0.92
API5	chr11	43311963	1	0	0	1	0	0	NA	NA	0.021	0.026	0.03	0.21	0.016	0.028	NA	NA	0.0069	0.92
APIP	chr11	34853094	1	0	0	1	0	0	NA	NA	0.012	0.00019	0.071	0.12	0.0094	0.021	NA	NA	8.1e-21	0.92
APLF	chr2	68467561	1	0	0	1	0	0	NA	NA	0.0034	0.0037	0.03	0.098	0.0054	0.00036	NA	NA	2.9e-06	0.92
APLP2	chr11	130068147	1	0	0	1	0	0	NA	NA	0.0054	0.015	0.023	0.063	0.001	0.00085	NA	NA	9.2e-17	0.92
APOB	chr2	21001429	0	1	0	0	0	0	NA	NA	0.00061	0.093	0.0091	0.004	0.01	0.043	NA	NA	0.0079	0.14
APOM	chr6	31652416	0	0	0	0	0	0	NA	NA	0.0005	0.037	0.0048	0.0071	0.022	0.0074	NA	NA	0.026	0.64
APOO	chrX	23833353	0	0	0	0	0	0	NA	NA	0.02	0.016	0.036	0.011	0.011	0.037	NA	NA	1.7e-40	0.92
APP	chr21	25880550	1	0	0	1	0	0	NA	NA	0.00092	0.016	0.082	0.13	0.00082	0.0025	NA	NA	0.002	0.92
APPL1	chr3	57227726	1	1	0	1	0	0	NA	NA	0.0031	0.17	0.25	0.42	0.0048	0.026	NA	NA	3.8e-37	0.92
APPL2	chr12	105173296	1	0	0	1	0	0	NA	NA	0.00028	0.0026	0.039	0.048	5.1e-06	0.0052	NA	NA	6.4e-08	0.92
APRT	chr16	88809339	1	0	0	1	0	0	NA	NA	0.0038	0.019	0.26	0.32	0.0012	0.0026	NA	NA	3.5e-10	0.92
APTX	chr9	32972606	1	0	0	1	0	0	NA	NA	0.0026	0.014	0.093	0.35	0.0044	0.00013	NA	NA	9.5e-28	0.92
AQR	chr15	34851782	0	0	0	0	0	0	NA	NA	0.00098	0.0079	0.0015	0.21	0.011	0.04	NA	NA	2.7e-09	0.92
ARAF	chrX	47561100	0	0	0	0	0	0	NA	NA	0.00072	0.0023	0.0015	0.017	0.014	0.087	NA	NA	0.00086	0.93
ARAP1	chr11	72685069	1	0	0	1	0	0	NA	NA	0.0051	0.0008	0.13	0.18	2.3e-07	0.00017	NA	NA	2.7e-32	0.86
ARAP3	chr5	141653401	0	0	0	0	0	0	NA	NA	0.0052	0.0084	0.0064	0.0018	0.0073	0.0066	NA	NA	1.9e-19	0.92
ARCN1	chr11	118572390	1	0	0	0	0	0	NA	NA	0.014	0.0069	0.0028	0.25	0.043	0.0084	NA	NA	0.00011	0.92
ARF1	chr1	228082660	1	0	0	0	0	0	NA	NA	0.04	0.012	0.00034	0.21	0.006	0.013	NA	NA	2.4e-08	0.79
ARF3	chr12	48935723	1	0	0	1	0	0	NA	NA	0.0047	0.038	0.028	0.061	0.029	0.0011	NA	NA	2.4e-11	0.92
ARF4	chr3	57571363	1	0	0	1	0	0	NA	NA	6.6e-05	0.043	0.18	0.23	0.014	0.011	NA	NA	0.02	0.92
ARF5	chr7	127588345	1	0	0	1	0	0	NA	NA	0.001	0.0037	0.24	0.34	0.024	0.01	NA	NA	8.5e-07	0.93
ARF6	chr14	49893092	1	1	0	1	0	0	NA	NA	0.035	0.069	0.14	0.15	0.00069	0.0039	NA	NA	5.5e-42	0.92
ARFGAP1	chr20	63272785	1	0	0	1	0	0	NA	NA	0.013	0.004	0.26	0.23	0.0033	1.3e-05	NA	NA	5.4e-15	0.92
ARFGAP2	chr11	47164299	1	0	0	1	0	0	NA	NA	0.0024	0.016	0.049	0.3	0.0091	0.0035	NA	NA	3e-31	0.92
ARFGAP3	chr22	42796502	1	0	0	1	0	0	NA	NA	0.0022	0.02	0.044	0.13	0.0066	0.0022	NA	NA	5.5e-16	0.92
ARFGEF1	chr8	67173511	1	1	0	1	0	0	NA	NA	0.049	0.047	0.28	0.46	0.049	0.0015	NA	NA	8.8e-33	0.92
ARFGEF2	chr20	48921890	1	0	0	1	0	0	NA	NA	0.014	0.023	0.18	0.15	0.044	0.053	NA	NA	9e-35	0.92
ARFIP1	chr4	152779937	1	0	0	1	0	0	NA	NA	0.057	0.027	0.24	0.26	0.046	0.0042	NA	NA	2.4e-10	0.92
ARFIP2	chr11	6474683	1	0	0	1	0	0	NA	NA	0.00039	0.0015	0.071	0.15	0.002	0.0015	NA	NA	1e-09	0.92
ARFRP1	chr20	63698642	1	0	0	1	0	0	NA	NA	0.0059	2.8e-05	0.099	0.32	0.0022	0.0074	NA	NA	0.062	0.92
ARG2	chr14	67619798	0	0	0	0	0	0	NA	NA	0.0046	0.0014	0.016	0.0055	0.0077	0.00025	NA	NA	0.081	0.92
ARGLU1	chr13	106541673	1	0	0	0	0	0	NA	NA	0.0005	8.7e-05	0.0049	0.22	0.013	0.0071	NA	NA	0.096	0.92
ARHGAP1	chr11	46677080	0	0	0	0	0	0	NA	NA	0.0045	0.0036	0.014	0.0032	0.0049	0.0033	NA	NA	4.6e-16	0.92
ARHGAP10	chr4	147732063	1	0	0	0	0	0	NA	NA	0.0035	0.0035	0.023	0.025	0.034	0.025	NA	NA	0.00063	0.86
ARHGAP12	chr10	31805404	0	0	0	0	0	0	NA	NA	0.046	0.051	0.0057	0.0034	0.006	0.00053	NA	NA	5.4e-22	0.92
ARHGAP21	chr10	24583609	1	0	0	1	0	0	NA	NA	0.047	0.023	0.035	0.049	0.00034	0.0016	NA	NA	3.4e-16	0.92
ARHGAP22	chr10	48446034	1	0	0	1	0	0	NA	NA	0.0013	0.011	0.035	0.0089	0.005	0.013	NA	NA	3.2e-24	0.92
ARHGAP23	chr17	38419280	1	0	0	0	0	0	NA	NA	0.022	0.12	0.0031	0.028	0.00084	0.00057	NA	NA	1.4e-16	0.92
ARHGAP26	chr5	142770377	1	0	0	1	0	0	NA	NA	0.016	0.0052	0.049	0.038	0.0023	0.017	NA	NA	1.6e-40	0.92
ARHGAP27	chr17	45393902	0	0	0	0	0	0	NA	NA	0.00019	0.024	0.0035	0.0015	0.033	0.00025	NA	NA	1.3e-19	0.14
ARHGAP29	chr1	94148988	1	0	0	1	0	0	NA	NA	0.03	0.0025	0.027	0.051	0.0077	0.0062	NA	NA	1.2e-12	0.92
ARHGAP31	chr3	119294373	0	0	0	0	0	0	NA	NA	0.038	0.0078	0.0037	0.016	0.018	0.065	NA	NA	7.5e-37	0.93
ARHGAP4	chrX	153907367	0	0	0	0	0	0	NA	NA	0.046	0.04	7.7e-05	0.031	0.0064	0.012	NA	NA	2.8e-36	0.92
ARHGAP42	chr11	100687653	1	0	0	1	0	0	NA	NA	0.0024	0.0065	0.05	0.063	0.0045	0.0018	NA	NA	8.3e-29	0.92
ARHGAP44	chr17	12789539	1	1	0	0	0	0	NA	NA	0.01	0.22	0.0094	0.048	0.012	0.0026	NA	NA	3.5e-06	0.88
ARHGAP5	chr14	32076114	1	0	0	1	0	0	NA	NA	0.017	0.013	0.14	0.14	0.018	0.018	NA	NA	1.2e-32	0.92
ARHGAP6	chrX	11137543	0	0	0	0	0	0	NA	NA	0.011	0.032	0.02	0.00011	0.06	0.028	NA	NA	1.4e-07	0.92
ARHGAP8	chr22	44752558	1	0	0	0	0	0	NA	NA	0.029	0.0014	0.00092	0.041	0.00049	0.0001	NA	NA	2.1e-33	0.87
ARHGAP9	chr12	57472255	1	0	0	0	0	0	NA	NA	0.00019	0.00075	0.012	0.016	0.014	0.0078	NA	NA	1.8e-33	0.92
ARHGDIA	chr17	81867721	1	0	0	1	0	0	NA	NA	0.0034	0.065	0.024	0.055	0.0003	0.0039	NA	NA	6.5e-17	0.92
ARHGEF1	chr19	41883161	1	0	0	0	0	0	NA	NA	0.00092	0.0083	0.00055	0.013	0.0063	5.3e-06	NA	NA	1.1e-48	0.92
ARHGEF10	chr8	1823976	1	0	1	0	0	1	NA	NA	0.00063	0.0033	0.01	0.062	0.14	0.13	NA	NA	3.1e-46	0.92
ARHGEF10L	chr1	17539835	1	0	0	1	0	0	NA	NA	0.00021	0.01	0.023	0.029	0.012	0.00022	NA	NA	2.7e-35	0.92
ARHGEF11	chr1	156934840	1	1	0	1	1	0	NA	NA	0.041	0.23	0.047	0.011	0.0087	0.027	NA	NA	0.049	0.92
ARHGEF12	chr11	120336914	1	0	0	1	0	0	NA	NA	0.013	1.9e-05	0.045	0.07	0.0042	0.00094	NA	NA	3e-06	0.92
ARHGEF16	chr1	3454426	1	0	0	1	0	0	NA	NA	0.0032	0.0027	0.028	0.041	0.0014	0.00047	NA	NA	3.7e-12	0.92
ARHGEF17	chr11	73308289	1	0	1	1	0	1	NA	NA	0.044	0.0013	0.017	0.072	0.1	0.08	NA	NA	4.9e-18	0.92
ARHGEF18	chr19	7395113	1	0	0	1	0	0	NA	NA	0.0033	0.018	0.03	0.08	0.00045	2.2e-06	NA	NA	0.079	0.92
ARHGEF2	chr1	155946851	0	0	0	0	0	0	NA	NA	0.046	0.00035	2.3e-06	0.0036	7e-05	0.1	NA	NA	1.3e-47	0.92
ARHGEF37	chr5	149551947	0	0	0	0	0	0	NA	NA	0.0021	0.00049	0.026	0.011	0.021	0.02	NA	NA	8.6e-22	0.92
ARHGEF40	chr14	21070270	1	0	0	0	0	0	NA	NA	0.00088	0.0039	0.024	0.029	0.00047	0.0007	NA	NA	0.0013	0.92
ARHGEF6	chrX	136665547	0	0	1	0	0	0	NA	NA	0.0022	0.00069	0.00038	5.6e-05	0.022	0.14	NA	NA	4.2e-27	0.92
ARHGEF7	chr13	111114559	1	0	0	1	0	0	NA	NA	0.019	0.00022	0.1	0.078	0.014	0.018	NA	NA	2e-42	0.92
ARID1A	chr1	26693236	1	0	0	1	0	0	NA	NA	0.053	0.026	0.18	8.7e-05	0.026	0.024	NA	NA	0.041	0.92
ARID2	chr12	45729665	1	0	0	1	0	0	NA	NA	0.0027	0.0093	0.11	0.3	0.00017	0.0028	NA	NA	5.8e-22	0.92
ARID3A	chr19	925781	1	0	0	0	0	0	NA	NA	9.5e-05	0.011	0.0024	0.00093	0.0026	0.049	NA	NA	0.032	0.92
ARID4A	chr14	58298385	1	0	0	1	0	0	NA	NA	0.0017	3e-05	0.076	0.063	0.00072	0.0016	NA	NA	3.4e-07	0.92
ARID4B	chr1	235131634	1	0	0	1	0	0	NA	NA	0.0051	0.0048	0.066	0.26	0.018	0.019	NA	NA	2.8e-11	0.92
ARIH1	chr15	72474326	1	0	0	1	0	0	NA	NA	0.0039	0.0014	0.061	0.24	0.021	4.2e-05	NA	NA	1.7e-06	0.9
ARIH2	chr3	48918821	1	0	0	1	0	0	NA	NA	0.0043	0.0022	0.21	0.29	1.9e-05	0.00028	NA	NA	1.7e-05	0.92
ARL1	chr12	101393120	1	0	0	0	0	0	NA	NA	0.004	0.00016	0.00031	0.12	0.01	0.031	NA	NA	2.4e-26	0.92
ARL15	chr5	53883945	0	0	0	0	0	0	NA	NA	0.011	0.01	0.0062	0.0057	0.0051	0.013	NA	NA	0.0043	0.92
ARL2	chr11	65014113	0	0	0	0	0	0	NA	NA	0.028	7e-05	0.0034	0.0072	0.031	0.026	NA	NA	2.1e-47	0.92
ARL2BP	chr16	57245098	1	0	0	1	0	0	NA	NA	0.00034	0.0093	0.12	0.16	0.00033	0.0014	NA	NA	1.6e-42	0.79
ARL3	chr10	102673731	1	0	0	1	0	0	NA	NA	0.0003	0.011	0.17	0.25	0.01	0.019	NA	NA	2.1e-11	0.92
ARL5A	chr2	151788984	1	0	0	0	0	0	NA	NA	0.021	0.013	0.0081	0.12	0.00053	0.0012	NA	NA	2e-18	0.92
ARL6	chr3	97764521	1	0	0	1	0	0	NA	NA	0.00073	0.0022	0.15	0.11	0.033	0.012	NA	NA	0.0018	0.92
ARL6IP1	chr16	18791667	1	0	0	1	0	0	NA	NA	0.0015	0.00037	0.056	0.087	0.046	0.079	NA	NA	1.1e-12	0.93
ARL6IP4	chr12	122980060	1	0	0	1	0	0	NA	NA	0.00069	0.00051	0.025	0.076	0.01	0.025	NA	NA	0.0068	0.92
ARL6IP5	chr3	69084944	1	0	0	1	0	0	NA	NA	0.00052	1.8e-05	0.1	0.14	0.0094	0.0038	NA	NA	7.5e-13	0.92
ARL6IP6	chr2	152717893	1	0	0	0	0	0	NA	NA	0.02	0.00051	0.0071	0.35	0.078	0.03	NA	NA	1.8e-10	0.92
ARL8A	chr1	202133404	1	0	0	0	0	0	NA	NA	0.099	2.1e-06	0.025	0.049	0.011	0.00014	NA	NA	1e-09	0.92
ARL8B	chr3	5122220	1	0	0	1	0	0	NA	NA	0.0042	0.0029	0.14	0.34	0.045	0.016	NA	NA	3.8e-16	0.92
ARMC1	chr8	65602456	1	0	0	1	0	0	NA	NA	0.0026	0.039	0.14	0.52	0.007	0.02	NA	NA	3.6e-41	0.92
ARMC10	chr7	103074881	1	0	0	1	0	0	NA	NA	0.04	0.0018	0.17	0.53	0.0058	0.0079	NA	NA	4.2e-11	0.92
ARMC5	chr16	31458080	0	0	0	0	0	0	NA	NA	0.0035	0.0062	0.065	0.078	0.0017	0.024	NA	NA	4.2e-15	0.92
ARMC6	chr19	19033575	1	0	0	1	0	0	NA	NA	0.00093	0.015	0.057	0.15	6.4e-06	0.028	NA	NA	1.8e-05	0.92
ARMC8	chr3	138187248	1	0	0	1	0	0	NA	NA	0.00051	7.5e-06	0.11	0.33	9.9e-05	0.044	NA	NA	0.012	0.92
ARMC9	chr2	231198546	1	0	0	1	0	0	NA	NA	0.0048	0.00063	0.093	0.046	0.0044	0.00039	NA	NA	0.029	0.92
ARMCX1	chrX	101550531	0	0	0	0	0	0	NA	NA	0.0067	1.6e-06	0.11	0.04	0.00019	0.0075	NA	NA	3.6e-35	0.92
ARNT	chr1	150809705	1	0	0	1	0	0	NA	NA	0.051	0.021	0.053	0.32	0.0038	0.00078	NA	NA	5e-08	0.92
ARPC1A	chr7	99325910	0	0	0	0	0	0	NA	NA	0.022	0.011	0.00044	0.42	0.036	6.5e-05	NA	NA	1.9e-35	0.92
ARPC1B	chr7	99374249	1	0	0	0	0	0	NA	NA	0.011	0.014	0.0026	0.048	0.0011	1.6e-05	NA	NA	1e-27	0.92
ARPC2	chr2	218217094	1	0	0	1	0	0	NA	NA	0.0011	0.00017	0.031	0.12	0.001	0.002	NA	NA	1.1e-13	0.92
ARPC3	chr12	110434825	1	0	0	0	0	0	NA	NA	0.0072	0.00043	0.0021	0.073	0.0021	0.049	NA	NA	1.2e-14	0.92
ARPC4	chr3	9792495	1	0	0	0	0	0	NA	NA	0.0068	0.024	0.0027	0.41	0.00076	0.00043	NA	NA	5.3e-21	0.91
ARPC5	chr1	183620846	1	0	0	1	0	0	NA	NA	0.006	0.0033	0.043	0.035	0.0024	0.0022	NA	NA	2.3e-31	0.92
ARPC5L	chr9	124862130	1	0	0	1	0	0	NA	NA	0.032	0.0063	0.11	0.13	0.018	0.0047	NA	NA	2.6e-35	0.92
ARPP19	chr15	52547045	1	0	0	1	0	0	NA	NA	0.0016	0.0079	0.087	0.15	0.023	0.0032	NA	NA	5.3e-17	0.92
ARRB2	chr17	4710489	1	0	0	0	0	0	NA	NA	0.01	0.031	0.021	0.014	0.12	0.027	NA	NA	7.1e-30	0.92
ARRDC1	chr9	137605654	1	0	0	1	0	0	NA	NA	0.018	0.0078	0.057	0.11	2.5e-05	0.0011	NA	NA	3.1e-25	0.92
ARSA	chr22	50622754	0	0	0	0	0	0	NA	NA	0.03	0.027	0.0048	0.017	0.011	0.009	NA	NA	0.039	0.92
ARSB	chr5	78777209	1	0	0	1	0	0	NA	NA	2.2e-06	0.0015	0.05	0.041	0.013	0.0002	NA	NA	4.2e-29	0.92
ARSD	chrX	2903970	1	0	0	1	0	0	NA	NA	6.1e-05	0.012	0.034	0.026	0.042	0.049	NA	NA	0.012	1.8e-06
ARSK	chr5	95555074	1	0	0	1	0	0	NA	NA	0.00014	0.0013	0.084	0.089	0.039	0.0075	NA	NA	2e-09	0.92
ARV1	chr1	230978981	0	0	0	0	0	0	NA	NA	0.0064	0.073	0.032	0.079	0.0083	0.049	NA	NA	0.00021	0.92
ARVCF	chr22	19969896	0	1	0	0	1	0	NA	NA	0.059	0.052	0.0018	4.4e-07	0.013	0.032	NA	NA	1.6e-35	0.91
AS3MT	chr10	102869516	1	0	0	1	0	0	NA	NA	0.0078	0.0036	0.046	0.016	0.018	0.01	NA	NA	3.4e-18	0.92
ASAH1	chr8	18055992	0	0	0	0	0	0	NA	NA	1.7e-05	0.0013	0.026	0.00039	0.046	0.59	NA	NA	4.9e-11	0.92
ASAP1	chr8	130052104	1	0	0	0	0	0	NA	NA	0.004	0.034	0.01	0.12	0.0082	0.0096	NA	NA	1.4e-39	0.92
ASAP2	chr2	9206765	1	1	0	0	0	0	NA	NA	0.033	0.086	0.017	0.031	0.02	0.051	NA	NA	9.2e-36	0.92
ASB13	chr10	5638867	0	0	0	0	0	0	NA	NA	0.0031	0.0018	0.0079	0.0073	0.036	0.0017	NA	NA	9.9e-05	0.92
ASB6	chr9	129634604	1	0	0	0	0	0	NA	NA	0.015	0.005	0.016	0.078	0.0029	0.024	NA	NA	0.00013	0.92
ASCC1	chr10	72096032	1	0	0	1	0	0	NA	NA	0.018	0.0012	0.064	0.2	0.0024	0.0089	NA	NA	5e-32	0.92
ASCC2	chr22	29788608	0	0	0	0	0	0	NA	NA	0.00082	0.03	5.2e-05	0.23	0.00038	0.048	NA	NA	6.6e-40	0.92
ASCC3	chr6	100508194	1	0	0	1	0	0	NA	NA	0.0026	0.011	0.058	0.098	0.0047	0.00022	NA	NA	4e-47	0.92
ASH2L	chr8	38105242	1	0	0	1	0	0	NA	NA	0.017	0.0098	0.077	0.23	0.007	0.0076	NA	NA	5.1e-09	0.92
ASL	chr7	66075798	1	0	0	1	0	0	NA	NA	0.0015	0.0082	0.14	0.12	0.058	0.029	NA	NA	1.2e-16	0.92
ASNA1	chr19	12737139	0	0	0	0	0	0	NA	NA	0.0059	0.009	4.1e-05	0.015	0.00031	0.00066	NA	NA	3.4e-18	0.64
ASNS	chr7	97852118	1	0	0	0	0	0	NA	NA	0.017	0.00096	0.022	0.084	0.004	0.042	NA	NA	1.7e-30	0.92
ASPH	chr8	61500556	1	0	0	1	0	0	NA	NA	0.00095	0.04	0.25	0.19	0.00084	0.0021	NA	NA	9.8e-26	0.92
ASPSCR1	chr17	81976807	1	1	0	1	1	0	NA	NA	0.064	0.063	0.046	0.033	0.0092	5e-05	NA	NA	1.5e-44	0.92
ASRGL1	chr11	62337448	0	0	0	0	0	0	NA	NA	0.0032	0.0002	8e-05	0.00034	0.0036	0.0096	NA	NA	1.7e-08	0.64
ASS1	chr9	130444929	0	0	0	0	0	0	NA	NA	0.00019	0.04	7e-05	0.011	0.013	0.00033	NA	NA	5e-46	0.92
ASTN2	chr9	116425225	0	0	0	0	0	0	NA	NA	0.031	0.002	0.0014	0.1	0.0074	0.0084	NA	NA	2.1e-15	0.92
ATAD1	chr10	87751512	1	1	0	1	1	0	NA	NA	0.09	0.037	0.097	0.29	3e-05	0.015	NA	NA	1.5e-34	0.92
ATAD3A	chr1	1512151	1	0	0	0	0	0	NA	NA	0.023	0.0083	0.0083	0.018	0.0083	0.00093	NA	NA	3.5e-13	0.92
ATE1	chr10	121740421	1	0	0	1	0	0	NA	NA	1.5e-05	7.7e-05	0.17	0.21	0.0022	0.016	NA	NA	2.2e-23	0.92
ATF1	chr12	50763710	1	1	0	1	0	0	NA	NA	0.033	0.06	0.024	0.095	0.00038	6.9e-05	NA	NA	0.0084	0.92
ATF2	chr2	175072250	1	0	0	1	0	0	NA	NA	0.024	0.0068	0.11	0.6	0.027	0.0023	NA	NA	8e-31	0.92
ATF7	chr12	53507856	0	1	0	0	0	0	NA	NA	0.032	0.056	0.0049	0.14	0.011	0.004	NA	NA	3.7e-26	0.92
ATF7IP	chr12	14365632	1	0	0	1	0	0	NA	NA	0.01	0.019	0.02	0.073	0.0095	0.01	NA	NA	1.5e-36	0.92
ATG12	chr5	115828200	1	0	0	0	0	0	NA	NA	1.4e-05	0.0082	0.0076	0.19	0.0006	0.011	NA	NA	0.08	0.88
ATG13	chr11	46617527	1	0	0	1	0	0	NA	NA	0.00044	0.00083	0.082	0.2	0.012	0.01	NA	NA	5e-14	0.92
ATG14	chr14	55366392	1	0	0	1	0	0	NA	NA	0.00023	0.0079	0.022	0.22	0.0019	0.0029	NA	NA	4.1e-09	0.92
ATG16L1	chr2	233210051	1	0	0	1	0	0	NA	NA	0.00096	0.0083	0.081	0.076	0.0077	0.0072	NA	NA	9.9e-07	0.92
ATG2A	chr11	64894546	1	0	0	1	0	0	NA	NA	0.024	0.0085	0.019	0.11	0.015	0.0033	NA	NA	4.2e-08	0.88
ATG2B	chr14	96279202	1	0	0	1	0	0	NA	NA	0.0074	0.0083	0.16	0.2	3.3e-05	0.0018	NA	NA	1.7e-21	0.91
ATG3	chr3	112532509	1	0	0	1	0	0	NA	NA	0.00074	0.00034	0.21	0.23	0.00011	0.00017	NA	NA	5.8e-14	0.92
ATG4A	chrX	108091668	0	0	0	0	0	0	NA	NA	3.2e-07	0.0039	0.00022	0.011	0.036	0.13	NA	NA	0.021	0.91
ATG4B	chr2	241637213	1	0	0	1	0	0	NA	NA	0.025	0.054	0.15	0.19	0.0042	0.00028	NA	NA	3.2e-15	0.86
ATG5	chr6	106045423	1	0	0	1	0	0	NA	NA	0.024	0.042	0.08	0.23	0.0023	0.009	NA	NA	3.4e-06	0.92
ATG7	chr3	11272309	1	0	0	1	0	0	NA	NA	0.0038	0.0029	0.27	0.21	0.013	0.0027	NA	NA	4e-18	0.92
ATG9A	chr2	219219380	1	0	0	1	0	0	NA	NA	0.00028	2.4e-06	0.1	0.15	0.016	0.014	NA	NA	2.2e-21	0.92
ATIC	chr2	215311817	1	0	0	1	0	0	NA	NA	0.0014	0.04	0.22	0.11	0.0039	0.0056	NA	NA	1.5e-20	0.92
ATL1	chr14	50532509	0	0	0	0	0	0	NA	NA	0.0068	0.0032	0.01	0.016	0.028	0.0057	NA	NA	6.4e-07	0.92
ATL2	chr2	38294880	1	0	0	1	0	0	NA	NA	0.0021	0.0016	0.067	0.15	0.0017	0.01	NA	NA	2.5e-17	0.92
ATL3	chr11	63624087	1	0	1	0	0	1	NA	NA	0.00011	0.0034	3.9e-05	0.043	0.086	0.092	NA	NA	4.4e-34	0.92
ATM	chr11	108222484	1	0	0	0	0	0	NA	NA	0.019	0.016	0.0047	0.082	0.00013	0.004	NA	NA	1.4e-28	0.92
ATN1	chr12	6924463	1	0	0	0	0	0	NA	NA	7.9e-05	0.0007	0.0091	0.077	0.0074	0.018	NA	NA	0.057	0.92
ATOX1	chr5	151742316	1	0	0	1	0	0	NA	NA	0.0048	0.00072	0.12	0.12	0.048	0.025	NA	NA	1.2e-05	0.92
ATP11A	chr13	112690329	1	0	0	1	0	0	NA	NA	0.028	0.006	0.089	0.16	0.0064	0.00071	NA	NA	6.1e-27	0.91
ATP11B	chr3	182793500	1	0	0	1	0	0	NA	NA	0.013	0.021	0.15	0.42	0.00037	0.026	NA	NA	1.5e-15	0.92
ATP13A1	chr19	19645198	1	0	0	0	0	0	NA	NA	0.033	0.037	0.0013	0.044	0.0024	0.021	NA	NA	0.0091	0.92
ATP1A1	chr1	116372668	1	1	0	1	1	0	NA	NA	0.16	0.14	0.04	0.14	0.0018	9.1e-05	NA	NA	2.2e-44	0.92
ATP1B1	chr1	169105697	1	1	0	0	1	0	NA	NA	0.16	0.0087	0.002	0.14	0.011	0.013	NA	NA	5e-47	0.92
ATP1B3	chr3	141876124	1	0	0	1	0	0	NA	NA	2.7e-05	8.5e-05	0.082	0.038	0.019	4.8e-05	NA	NA	0.031	0.92
ATP2A2	chr12	110280756	1	0	0	1	0	0	NA	NA	0.0062	0.024	0.046	0.23	0.028	0.03	NA	NA	1.8e-10	0.92
ATP2A3	chr17	3923870	0	0	0	0	0	0	NA	NA	0.0047	0.0022	0.00058	0.014	0.025	0.036	NA	NA	6.8e-21	0.92
ATP2B1	chr12	89588049	1	0	0	1	0	0	NA	NA	0.0046	0.0015	0.089	0.11	0.003	4.6e-06	NA	NA	2.2e-19	0.92
ATP2B4	chr1	203626561	1	0	0	1	0	0	NA	NA	0.0035	0.012	0.068	0.25	0.01	0.0056	NA	NA	5.2e-37	0.92
ATP2C1	chr3	130850595	1	0	0	1	0	0	NA	NA	0.014	0.015	0.13	0.22	0.0019	0.0032	NA	NA	0.00027	0.92
ATP5S	chr14	50312326	1	0	0	1	0	0	NA	NA	0.0053	0.006	0.042	0.0087	0.00082	0.0018	NA	NA	5e-37	0.92
ATP6AP1	chrX	154428632	0	0	0	0	0	0	NA	NA	0.00076	0.029	0.0003	0.0061	0.024	0.015	NA	NA	0.024	0.92
ATP6AP2	chrX	40579372	0	0	0	0	0	0	NA	NA	4.6e-05	0.069	0.013	0.019	0.0046	0.0047	NA	NA	7.4e-15	0.92
ATP6V0A1	chr17	42458844	0	0	0	0	0	0	NA	NA	0.0048	7.5e-05	3.5e-07	0.013	0.0022	0.045	NA	NA	2.1e-22	0.92
ATP6V0A2	chr12	123712318	1	0	0	1	0	0	NA	NA	3.1e-05	0.02	0.022	0.22	0.0023	0.0094	NA	NA	9.5e-13	0.92
ATP6V0C	chr16	2513870	1	0	0	1	0	0	NA	NA	0.011	0.031	0.024	0.11	0.00025	0.0096	NA	NA	2.3e-11	0.92
ATP6V0D1	chr16	67438014	1	0	0	1	0	0	NA	NA	0.00026	0.015	0.21	0.23	0.0033	0.00035	NA	NA	4.9e-38	0.92
ATP6V1A	chr3	113747019	1	0	0	1	0	0	NA	NA	0.00041	7.5e-05	0.074	0.069	0.014	0.028	NA	NA	8.4e-44	0.92
ATP6V1B2	chr8	20197367	1	0	0	1	0	0	NA	NA	0.002	0.0026	0.032	0.048	0.023	0.018	NA	NA	7.5e-35	0.92
ATP6V1C1	chr8	103021063	1	0	0	1	0	0	NA	NA	0.0014	0.00023	0.09	0.17	2.8e-06	6.8e-05	NA	NA	1.2e-36	0.92
ATP6V1C2	chr2	10721100	0	1	0	0	1	0	NA	NA	0.17	0.19	0.014	0.14	0.011	0.00023	NA	NA	2e-43	0.92
ATP6V1D	chr14	67294371	1	0	0	0	0	0	NA	NA	0.0031	0.002	0.017	0.038	0.09	0.071	NA	NA	7.1e-43	0.92
ATP6V1E1	chr22	17592136	1	0	0	0	0	0	NA	NA	0.0024	0.00099	0.016	0.14	0.019	0.018	NA	NA	1.5e-43	0.92
ATP6V1F	chr7	128862826	1	0	0	0	0	0	NA	NA	0.0022	0.012	0.0049	0.089	0.01	0.00018	NA	NA	6.1e-41	0.92
ATP6V1G1	chr9	114587746	1	1	0	1	0	0	NA	NA	0.018	0.11	0.043	0.35	0.068	0.074	NA	NA	2e-41	0.92
ATP6V1H	chr8	53715557	1	0	0	1	0	0	NA	NA	0.011	0.071	0.036	0.31	0.055	0.075	NA	NA	2.2e-46	0.92
ATP7A	chrX	77910656	0	0	0	0	0	0	NA	NA	0.037	0.08	0.0019	0.0027	0.031	0.038	NA	NA	0.079	0.92
ATP8A1	chr4	42408373	1	0	0	1	0	0	NA	NA	0.0091	0.0023	0.057	0.039	0.0026	0.0031	NA	NA	2.4e-17	0.92
ATP8B1	chr18	57646426	1	0	0	0	0	0	NA	NA	0.0065	0.00015	0.0014	0.06	0.015	0.0037	NA	NA	6.5e-09	0.92
ATP9B	chr18	79069285	0	0	0	0	0	0	NA	NA	0.0078	0.017	0.00073	0.11	0.002	0.042	NA	NA	0.032	0.92
ATPAF1	chr1	46632737	0	0	0	0	0	0	NA	NA	0.029	0.011	2.1e-05	0.013	0.0024	0.0025	NA	NA	2.6e-39	0.92
ATPAF2	chr17	17977409	1	0	0	1	0	0	NA	NA	0.011	0.023	0.015	0.16	6.4e-06	0.0025	NA	NA	4.8e-31	0.92
ATR	chr3	142449235	0	0	0	0	0	0	NA	NA	0.00014	0.0043	0.00066	0.31	0.00061	0.0064	NA	NA	0.00017	0.92
ATRN	chr20	3471040	1	0	0	0	0	0	NA	NA	0.0024	0.0013	0.00062	0.2	0.0007	0.0023	NA	NA	1.3e-05	0.87
ATRX	chrX	77504878	0	0	0	0	0	0	NA	NA	0.0058	0.0042	0.0024	0.0023	9.6e-05	0.0094	NA	NA	0.054	0.92
ATXN1	chr6	16299112	1	0	0	0	0	0	NA	NA	7.8e-06	0.0029	0.003	0.018	0.0013	0.015	NA	NA	3.3e-11	0.92
ATXN10	chr22	45671798	1	0	0	1	0	0	NA	NA	0.0022	0.017	0.04	0.12	0.018	0.0016	NA	NA	0.008	0.92
ATXN1L	chr16	71845991	1	0	0	1	0	0	NA	NA	2.1e-05	0.0074	0.035	0.24	0.00037	0.00015	NA	NA	0.013	0.92
ATXN2	chr12	111443485	1	0	0	1	0	0	NA	NA	0.0025	0.02	0.064	0.23	0.021	0.0005	NA	NA	1.6e-36	0.87
ATXN2L	chr16	28823035	1	0	0	0	0	0	NA	NA	0.0009	0.018	0.015	0.095	0.022	0.0011	NA	NA	2.4e-24	0.92
ATXN3	chr14	92044496	1	0	0	1	0	0	NA	NA	0.00047	0.0018	0.13	0.12	0.0095	0.0028	NA	NA	9.5e-08	0.92
ATXN7	chr3	63864557	0	0	0	0	0	0	NA	NA	0.019	0.004	0.00018	0.33	0.0048	0.003	NA	NA	0.06	0.92
ATXN7L3B	chr12	74537827	1	0	0	0	0	0	NA	NA	0.0021	0.022	0.005	0.11	0.0049	9.7e-05	NA	NA	0.012	0.92
AUH	chr9	91213815	1	0	0	1	0	0	NA	NA	0.019	0.013	0.11	0.25	0.02	0.0082	NA	NA	2.7e-48	0.92
AUP1	chr2	74526645	1	0	0	1	0	0	NA	NA	0.044	0.0056	0.032	0.2	0.011	0.0028	NA	NA	1.1e-14	0.92
AURKAIP1	chr1	1373730	0	0	0	0	0	0	NA	NA	0.007	0.056	0.0032	0.13	0.00027	0.028	NA	NA	5.1e-05	0.88
AUTS2	chr7	69598296	0	0	0	0	0	0	NA	NA	3.1e-05	0.00068	0.015	9.2e-05	0.049	0.0059	NA	NA	2.2e-05	0.92
AVEN	chr15	33866227	1	0	0	0	0	0	NA	NA	0.00088	6.7e-06	0.01	0.056	0.0032	0.035	NA	NA	2.1e-23	0.88
AVL9	chr7	32495426	1	0	0	1	0	0	NA	NA	0.02	8e-05	0.16	0.45	0.013	0.019	NA	NA	1.1e-06	0.92
AZI2	chr3	28315003	1	1	0	1	0	0	NA	NA	0.025	0.16	0.14	0.35	0.00051	0.04	NA	NA	8.6e-21	0.93
B2M	chr15	44711487	1	0	0	1	0	0	NA	NA	0.0052	0.0024	0.022	0.054	0.024	0.015	NA	NA	5.9e-26	0.92
B3GAT3	chr11	62615296	1	1	0	0	0	0	NA	NA	0.027	0.062	0.0061	0.081	0.00056	6.9e-05	NA	NA	0.0058	0.92
B3GNTL1	chr17	82942155	0	0	0	0	0	0	NA	NA	0.011	0.0014	0.0068	0.019	0.00066	0.034	NA	NA	0.052	0.92
B4GALT1	chr9	33104082	0	0	0	0	0	0	NA	NA	0.0013	0.0029	0.0056	0.0068	0.0032	0.0029	NA	NA	1.9e-11	0.82
B4GALT4	chr3	119211732	1	0	0	1	0	0	NA	NA	0.05	0.047	0.18	0.36	2e-05	0.011	NA	NA	0.05	0.92
B4GALT7	chr5	177600100	1	0	0	1	0	0	NA	NA	0.0051	0.022	0.068	0.14	0.0057	0.0096	NA	NA	8.1e-24	0.91
B9D1	chr17	19337554	1	0	0	0	0	0	NA	NA	0.013	0.016	0.00032	0.017	0.0023	0.014	NA	NA	0.053	0.92
B9D2	chr19	41354421	0	0	0	0	0	0	NA	NA	0.0074	0.02	0.014	0.087	0.019	0.00093	NA	NA	4.6e-08	0.92
BACH1	chr21	29194071	1	0	0	1	0	0	NA	NA	0.00019	0.0026	0.053	0.049	0.013	0.012	NA	NA	1.5e-43	0.92
BAD	chr11	64269830	1	0	0	1	0	0	NA	NA	0.00067	0.031	0.025	0.06	0.014	0.0016	NA	NA	2e-13	0.87
BAG1	chr9	33247820	1	0	0	1	0	0	NA	NA	0.011	0.035	0.32	0.23	0.0045	0.014	NA	NA	3.5e-28	0.92
BAG2	chr6	57172326	0	0	0	0	0	0	NA	NA	0.00048	0.00045	0.00048	0.0029	0.01	0.0053	NA	NA	6.1e-20	0.92
BAG3	chr10	119651370	1	0	0	1	0	0	NA	NA	8.6e-08	0.0028	0.15	0.055	0.0074	0.0066	NA	NA	2.1e-14	0.92
BAG4	chr8	38176533	1	0	0	1	0	0	NA	NA	0.024	0.011	0.23	0.24	0.011	0.012	NA	NA	1.6e-11	0.92
BAG5	chr14	103556544	1	0	0	1	0	0	NA	NA	0.00015	0.0012	0.16	0.072	0.00031	1.7e-05	NA	NA	0.08	0.91
BAG6	chr6	31639028	1	0	0	1	0	0	NA	NA	0.01	0.0046	0.064	0.044	0.0066	0.0015	NA	NA	0.00022	0.92
BAIAP2	chr17	81035122	1	0	0	1	0	0	NA	NA	0.012	0.0032	0.071	0.036	0.0072	0.023	NA	NA	2.5e-47	0.92
BAIAP2L1	chr7	98291651	1	0	0	0	0	0	NA	NA	0.054	5.7e-06	4.3e-05	0.035	0.059	0.019	NA	NA	0.064	0.92
BANF1	chr11	66002079	1	0	0	0	0	0	NA	NA	0.018	0.0042	0.02	0.01	0.014	0.018	NA	NA	0.00012	0.92
BANP	chr16	87949244	0	0	0	0	0	0	NA	NA	0.016	0.058	0.0075	0.014	0.00049	0.0039	NA	NA	9.2e-08	0.92
BAP1	chr3	52401013	0	0	0	0	0	0	0	0	0.0018	0.001	0.065	0.29	0.045	0.00019	0.065	0.034	0.0081	0.92
BARD1	chr2	214725646	0	0	0	0	0	0	NA	NA	0.0075	0.00023	0.0038	0.15	0.04	0.0064	NA	NA	3.3e-08	0.92
BASP1	chr5	17065598	0	0	0	0	0	0	NA	NA	0.003	0.0071	0.0087	0.0024	0.0028	0.0008	NA	NA	1e-21	0.92
BAX	chr19	48954815	0	1	1	0	0	1	NA	NA	0.027	0.11	0.00014	0.032	0.055	0.073	NA	NA	1.9e-40	0.92
BAZ1A	chr14	34752731	1	0	0	1	0	0	NA	NA	0.015	0.0052	0.023	0.038	0.0015	0.0027	NA	NA	1.8e-34	0.92
BAZ1B	chr7	73440398	1	0	0	1	0	0	NA	NA	0.0023	0.00053	0.12	0.52	0.0014	0.0016	NA	NA	4.6e-25	0.92
BAZ2A	chr12	56595596	1	0	0	0	0	0	NA	NA	0.0097	0.01	0.0096	0.099	0.0044	0.023	NA	NA	1.5e-14	0.92
BBIP1	chr10	110898730	0	0	0	0	0	0	NA	NA	0.0075	0.0027	0.03	0.19	0.0075	0.0059	NA	NA	2.4e-21	0.92
BBS2	chr16	56466836	1	0	0	1	0	0	NA	NA	0.0037	0.0025	0.035	0.16	3.8e-05	0.00031	NA	NA	1.5e-10	0.92
BBS4	chr15	72686179	0	0	0	0	0	0	NA	NA	0.083	0.011	0.0048	0.11	0.0052	0.0014	NA	NA	0.00052	0.92
BBS5	chr2	169479178	1	0	1	0	0	1	NA	NA	0.00033	0.0068	0.0044	0.059	0.058	0.2	NA	NA	0.00051	0.91
BBS7	chr4	121824440	1	0	0	0	0	0	NA	NA	0.0019	0.0044	5.3e-05	0.022	0.0049	0.012	NA	NA	0.055	0.92
BBS9	chr7	33129244	1	0	0	1	0	0	NA	NA	0.028	0.0011	0.042	0.27	0.00043	0.0092	NA	NA	0.0053	0.92
BBX	chr3	107522936	1	0	0	1	0	0	NA	NA	0.016	0.0026	0.056	0.17	0.0018	0.00038	NA	NA	0.0008	0.92
BCAM	chr19	44809059	0	0	0	0	0	0	NA	NA	0.023	0.0012	0.042	5e-06	0.033	0.0045	NA	NA	1.3e-24	0.92
BCAP29	chr7	107579977	1	0	0	1	0	0	NA	NA	0.013	0.00061	0.036	0.18	3.4e-05	0.0018	NA	NA	3.3e-27	0.92
BCAP31	chrX	153700492	1	0	0	0	0	0	NA	NA	0.0081	0.014	0.049	0.013	0.059	0.032	NA	NA	0.083	0.92
BCAR1	chr16	75228187	1	0	0	1	0	0	NA	NA	0.00014	0.0016	0.043	0.1	0.041	0.00071	NA	NA	0.0082	0.92
BCAR3	chr1	93561786	0	0	0	0	0	0	NA	NA	9.7e-05	0.00097	0.0043	0.013	0.019	6.6e-05	NA	NA	4.9e-08	0.92
BCAS3	chr17	60677453	1	0	0	0	0	0	NA	NA	0.0033	0.0083	0.0021	0.091	0.0017	0.0063	NA	NA	4.3e-15	0.92
BCAT1	chr12	24810022	0	0	0	0	0	0	NA	NA	0.0079	0.0058	0.0026	0.0027	0.001	0.025	NA	NA	6.5e-23	0.92
BCAT2	chr19	48795062	1	0	0	1	0	0	NA	NA	5.4e-06	0.0025	0.025	0.02	0.01	0.0046	NA	NA	1.2e-21	0.79
BCCIP	chr10	125823546	1	0	0	1	0	0	NA	NA	0.013	0.00092	0.071	0.22	0.0068	0.0015	NA	NA	2.9e-15	0.92
BCKDHA	chr19	41397460	0	0	0	0	0	0	NA	NA	0.0022	0.0063	0.0022	0.0097	0.0056	0.046	NA	NA	1.1e-40	0.92
BCKDHB	chr6	80106647	1	0	0	0	0	0	NA	NA	0.014	0.041	0.0065	0.032	2.6e-06	0.0051	NA	NA	2.6e-40	0.92
BCKDK	chr16	31106107	0	1	0	0	0	0	NA	NA	0.013	0.15	0.02	0.00038	0.038	0.018	NA	NA	1.4e-10	0.92
BCL10	chr1	85265776	1	0	0	1	0	0	NA	NA	0.0021	0.0019	0.054	0.1	0.00059	0.0089	NA	NA	4.3e-29	0.92
BCL11B	chr14	99169287	1	0	0	1	0	0	NA	NA	0.086	0.011	0.078	0.019	0.044	0.00024	NA	NA	9.4e-08	0.92
BCL2	chr18	63123346	1	0	0	1	0	0	NA	NA	0.01	0.00073	0.17	0.054	0.00037	0.0024	NA	NA	2.3e-19	0.92
BCL2L1	chr20	31664452	1	0	0	1	0	0	NA	NA	0.0065	0.0013	0.18	0.23	0.00045	0.0041	NA	NA	3e-12	0.92
BCL2L11	chr2	111119378	0	1	0	0	1	0	NA	NA	0.1	0.059	0.02	0.00011	0.00033	0.0068	NA	NA	0.037	0.92
BCL2L13	chr22	17628855	1	0	0	1	0	0	NA	NA	0.01	0.0063	0.071	0.24	0.00014	0.012	NA	NA	2.2e-35	0.92
BCL3	chr19	44747705	0	0	0	0	0	0	NA	NA	0.00076	0.23	0.018	0.00089	0.014	0.028	NA	NA	1.3e-10	0.92
BCL7B	chr7	73536356	1	0	0	1	0	0	NA	NA	0.031	0.013	0.12	0.25	0.00046	4.1e-05	NA	NA	1.3e-09	0.92
BCL7C	chr16	30833626	0	0	1	0	0	1	NA	NA	0.0004	0.028	0.015	0.0038	0.072	0.036	NA	NA	0.015	0.92
BCL9L	chr11	118893875	1	1	0	0	0	0	NA	NA	0.0056	0.089	0.017	0.06	0.13	0.00069	NA	NA	3.1e-25	0.92
BCLAF1	chr6	136256627	1	0	0	1	0	0	NA	NA	0.0071	0.037	0.028	0.16	0.0031	0.0096	NA	NA	0.0049	0.92
BCR	chr22	23179704	1	0	1	1	0	1	NA	NA	0.0081	0.00017	0.054	0.06	0.052	0.14	NA	NA	1.9e-43	0.92
BCS1L	chr2	218658764	1	1	0	1	1	0	NA	NA	0.12	0.062	0.15	0.45	0.00089	0.0013	NA	NA	3.4e-27	0.92
BDH1	chr3	197509783	0	0	0	0	0	0	NA	NA	0.00048	0.0043	0.0045	0.011	0.012	0.05	NA	NA	1e-40	0.92
BECN1	chr17	42810134	0	0	0	0	0	0	NA	NA	0.0027	0.0044	0.025	0.12	0.0095	0.00015	NA	NA	4.9e-09	0.92
BEND3	chr6	107065182	1	0	0	0	0	0	NA	NA	0.0094	0.014	0.015	0.011	0.019	0.36	NA	NA	0.0041	0.92
BET1	chr7	93962762	1	0	0	1	0	0	NA	NA	0.0052	0.0027	0.053	0.2	0.0098	0.0041	NA	NA	2.3e-11	0.92
BET1L	chr11	167784	1	0	1	1	0	1	NA	NA	1.2e-05	0.00038	0.019	0.17	0.048	0.058	NA	NA	1.3e-22	0.92
BICC1	chr10	58513140	1	0	0	1	0	0	NA	NA	0.00084	0.0087	0.16	0.18	0.0027	9.1e-05	NA	NA	8.7e-09	0.92
BICD1	chr12	32106835	1	0	0	1	0	0	NA	NA	0.00063	5.4e-06	0.053	0.17	0.072	0.021	NA	NA	4.7e-46	0.92
BICD2	chr9	92711363	1	0	0	1	0	0	NA	NA	0.0034	0.00039	0.067	0.21	0.0022	0.00021	NA	NA	9.8e-35	0.92
BID	chr22	17734138	1	0	0	0	0	0	NA	NA	0.0014	0.0079	0.023	0.022	0.0012	0.047	NA	NA	1.8e-41	0.92
BIN1	chr2	127048027	1	0	0	1	0	0	NA	NA	0.017	0.0089	0.063	0.066	7.3e-05	0.0039	NA	NA	5.8e-33	0.92
BIN3	chr8	22620418	1	0	0	1	0	0	NA	NA	0.012	0.012	0.093	0.27	0.00068	0.031	NA	NA	1e-11	0.92
BIRC2	chr11	102347211	1	0	0	0	0	0	NA	NA	0.002	0.017	0.00089	0.076	0.0086	0.0022	NA	NA	1.2e-14	0.92
BIRC3	chr11	102317450	0	0	0	0	0	0	NA	NA	0.041	0.064	0.0012	0.00079	0.0044	0.005	NA	NA	3.5e-24	0.92
BIRC6	chr2	32357028	1	0	0	1	0	0	0	0	0.007	0.026	0.05	0.35	0.016	0.00058	0.036	0.0044	0.0016	0.91
BLMH	chr17	30248195	1	0	0	1	0	0	NA	NA	0.03	0.0068	0.018	0.08	0.013	0.00036	NA	NA	4.5e-22	0.92
BLOC1S1	chr12	55716037	0	0	0	0	0	0	NA	NA	0.0026	0.04	0.0002	0.11	0.0023	0.04	NA	NA	1.9e-21	0.91
BLOC1S2	chr10	100273280	0	0	0	0	0	0	NA	NA	0.011	0.028	1.3e-05	0.15	0.002	0.011	NA	NA	1.3e-15	0.92
BLOC1S3	chr19	45178745	0	0	0	0	0	0	NA	NA	1.5e-05	0.065	0.0084	0.084	8.6e-05	0.00011	NA	NA	6.9e-16	0.92
BLVRA	chr7	43758680	1	0	0	1	0	0	NA	NA	0.00045	0.00066	0.046	0.033	0.00052	0.00079	NA	NA	1.7e-32	0.92
BLVRB	chr19	40447765	1	0	0	0	0	0	NA	NA	0.014	0.047	0.0082	0.074	0.0013	9.1e-05	NA	NA	3e-19	0.92
BMF	chr15	40087890	1	0	0	1	0	0	NA	NA	0.009	0.0052	0.092	0.059	0.004	0.029	NA	NA	8.7e-12	0.92
BMP2K	chr4	78776342	0	0	0	0	0	0	NA	NA	0.01	0.025	0.015	0.02	0.0032	0.017	NA	NA	4.6e-31	0.92
BMPR2	chr2	202376936	1	0	0	1	0	0	NA	NA	0.00014	0.0051	0.072	0.17	0.0017	0.0011	NA	NA	0.089	0.92
BMS1	chr10	42782801	1	0	0	0	0	0	NA	NA	1.3e-05	0.00095	0.00067	0.2	0.00093	0.0014	NA	NA	1.6e-21	0.91
BNC2	chr9	16409503	0	1	0	0	0	0	NA	NA	0.0012	0.14	0.00042	0.044	0.038	0.0026	NA	NA	1.4e-07	0.92
BNIP2	chr15	59659146	1	0	0	0	0	0	NA	NA	0.0069	0.00028	8.8e-05	0.073	0.012	0.04	NA	NA	3.7e-25	0.92
BNIP3	chr10	131966455	1	0	1	0	0	1	NA	NA	0.0053	0.016	0.014	0.033	0.17	0.051	NA	NA	1.9e-08	0.92
BNIP3L	chr8	26382898	1	0	0	0	0	0	NA	NA	0.0023	0.035	0.025	0.21	0.0041	0.0045	NA	NA	0.00025	0.92
BOD1	chr5	173607514	1	0	0	1	0	0	NA	NA	0.0065	0.0053	0.11	0.22	0.05	0.033	NA	NA	6.9e-16	0.92
BOK	chr2	241551424	1	0	0	0	0	0	NA	NA	0.032	0.0075	0.039	0.018	0.013	0.068	NA	NA	6.9e-15	0.92
BOLA1	chr1	149887890	1	0	0	0	0	0	NA	NA	0.0026	0.00091	0.014	0.15	0.002	0.0013	NA	NA	0.09	0.92
BOLA2	chr16	29443056	1	0	0	0	0	0	NA	NA	8.1e-07	5.4e-05	0.0012	0.041	0.04	0.026	NA	NA	3e-31	0.92
BOLA3	chr2	74135398	1	0	0	0	0	0	NA	NA	0.06	0.00018	0.0038	0.078	0.0035	0.0024	NA	NA	1.3e-28	0.92
BOP1	chr8	144262102	1	0	0	1	0	0	NA	NA	0.0027	0.051	0.038	0.49	0.00084	0.015	NA	NA	4.5e-42	0.92
BPHL	chr6	3118374	1	0	0	0	0	0	NA	NA	0.00039	0.00047	0.00033	0.037	0.0017	0.00045	NA	NA	1e-42	0.92
BPTF	chr17	67825524	1	0	0	1	0	0	NA	NA	0.00045	0.049	0.033	0.13	4e-05	0.0096	NA	NA	2.5e-11	0.92
BRAF	chr7	140719327	1	0	0	1	0	0	NA	NA	0.007	0.0057	0.14	0.3	0.0003	0.0016	NA	NA	6e-11	0.92
BRAP	chr12	111642146	1	0	0	1	0	0	NA	NA	0.0015	0.0032	0.063	0.21	0.042	0.013	NA	NA	2.7e-25	0.92
BRAT1	chr7	2537877	1	0	0	1	0	0	NA	NA	0.0018	0.0034	0.092	0.27	0.00043	0.0065	NA	NA	0.00033	0.92
BRCC3	chrX	155071420	0	0	0	0	0	0	NA	NA	0.021	0.019	0.0067	0.05	0.00063	0.00094	NA	NA	1.4e-12	0.92
BRD1	chr22	49773283	1	0	0	0	0	0	NA	NA	0.043	0.0011	0.00026	0.13	0.016	0.00036	NA	NA	7.9e-05	0.92
BRD2	chr6	32968660	1	0	0	1	0	0	NA	NA	0.029	0.047	0.073	0.14	0.0085	0.011	NA	NA	4.8e-05	0.92
BRD3	chr9	134030305	1	0	1	1	0	0	NA	NA	0.00094	0.012	0.12	0.037	0.00029	0.23	NA	NA	0.07	0.92
BRD8	chr5	138139766	1	0	0	0	0	0	NA	NA	0.0025	0.0008	0.0019	0.31	0.0015	0.027	NA	NA	1.6e-20	0.91
BRD9	chr5	850291	0	0	0	0	0	0	NA	NA	0.0076	0.009	0.00036	0.31	0.0085	0.0033	NA	NA	2.9e-09	0.92
BRF1	chr14	105209286	1	0	0	0	0	0	NA	NA	0.0041	0.0019	0.015	0.088	0.00046	0.027	NA	NA	0.01	0.92
BRF2	chr8	37843268	1	0	0	1	0	0	NA	NA	0.059	0.054	0.17	0.25	0.015	0.046	NA	NA	0.0026	0.92
BRI3	chr7	98252379	1	0	0	1	0	0	NA	NA	0.00097	3.9e-05	0.11	0.24	0.0071	0.15	NA	NA	0.068	0.92
BRI3BP	chr12	124993700	1	0	0	0	0	0	NA	NA	0.019	0.0041	0.00054	0.14	0.01	0.047	NA	NA	0.089	0.92
BRIX1	chr5	34915376	1	0	0	1	0	0	NA	NA	0.012	0.015	0.083	0.14	0.0015	0.009	NA	NA	4.5e-53	0.92
BRK1	chr3	10115592	1	1	0	1	0	0	NA	NA	5.8e-05	0.16	0.037	0.24	0.033	0.073	NA	NA	5.9e-10	0.92
BRMS1	chr11	66337333	1	0	0	0	0	0	NA	NA	0.015	0.0022	0.0081	0.22	0.028	0.0025	NA	NA	4.1e-10	0.92
BRMS1L	chr14	35826318	1	0	0	1	0	0	NA	NA	0.0031	0.0055	0.057	0.14	0.00059	0.022	NA	NA	0.025	0.92
BROX	chr1	222712553	1	0	0	1	0	0	NA	NA	2.6e-05	0.012	0.21	0.29	0.018	0.02	NA	NA	1.3e-09	0.92
BRPF1	chr3	9731729	1	0	0	1	0	0	NA	NA	0.022	0.0037	0.056	0.18	0.0029	0.035	NA	NA	4.5e-06	0.92
BSCL2	chr11	62690275	1	0	0	0	0	0	NA	NA	0.05	0.001	0.026	0.0069	0.013	0.00059	NA	NA	7e-07	0.92
BSDC1	chr1	32365103	1	0	0	1	0	0	NA	NA	0.02	0.028	0.036	0.2	0.0056	0.00019	NA	NA	2.8e-11	0.92
BSG	chr19	571277	1	0	0	0	0	0	NA	NA	0.012	0.022	0.0023	0.076	0.0038	0.0045	NA	NA	6.2e-12	0.92
BSPRY	chr9	113349541	1	0	0	1	0	0	NA	NA	0.00069	0.0065	0.099	0.13	5.8e-05	0.014	NA	NA	4.9e-24	0.92
BST1	chr4	15702950	0	0	0	0	0	0	NA	NA	0.0096	0.0037	0.0079	0.0047	0.015	0.051	NA	NA	1e-10	0.92
BTAF1	chr10	91923769	1	0	0	1	0	0	NA	NA	0.0012	8.3e-05	0.14	0.065	0.0076	0.0064	NA	NA	6.1e-19	0.92
BTBD1	chr15	83016422	0	0	0	0	0	0	NA	NA	0.019	0.00015	0.011	0.15	0.039	0.037	NA	NA	1.7e-05	0.92
BTBD10	chr11	13388001	1	0	0	0	0	0	NA	NA	0.00012	0.021	0.0071	0.055	0.033	0.018	NA	NA	6.8e-09	0.92
BTD	chr3	15601341	1	0	0	0	0	0	NA	NA	0.00056	0.0028	0.0038	0.23	0.0013	0.0027	NA	NA	1.3e-27	0.91
BTF3	chr5	73498408	1	0	0	1	0	0	NA	NA	0.01	0.0069	0.045	0.18	0.032	0.076	NA	NA	1.5e-12	0.92
BTF3L4	chr1	52056125	1	0	0	1	0	0	NA	NA	0.013	7.2e-06	0.017	0.18	0.00089	0.0081	NA	NA	2.5e-27	0.92
BTN2A1	chr6	26457904	1	0	0	1	0	0	NA	NA	0.059	0.029	0.11	0.12	7.5e-06	0.0093	NA	NA	1.8e-08	0.92
BUB3	chr10	123154277	0	0	0	0	0	0	NA	NA	0.011	0.0044	0.0011	0.19	0.0018	0.0096	NA	NA	1.8e-05	0.92
BUD13	chr11	116748170	1	0	0	1	0	0	NA	NA	0.026	0.013	0.14	0.27	0.0039	0.0036	NA	NA	1.6e-15	0.91
BUD31	chr7	99408641	1	0	0	1	0	0	NA	NA	1.6e-05	0.00066	0.059	0.3	0.00078	0.005	NA	NA	0.02	0.92
BYSL	chr6	41921188	1	0	0	0	0	0	NA	NA	0.0062	0.002	0.01	0.052	0.028	0.0088	NA	NA	5.9e-35	0.92
BZW1	chr2	200810594	1	0	0	1	0	0	NA	NA	0.00095	0.004	0.2	0.18	0.0035	0.00095	NA	NA	4.2e-12	0.92
BZW2	chr7	16646131	1	0	0	1	0	0	NA	NA	0.016	0.0083	0.09	0.17	0.00042	0.08	NA	NA	1.6e-19	0.87
C11orf54	chr11	93741591	0	0	0	0	0	0	NA	NA	4.8e-05	0.00054	0.0048	0.018	0.0092	0.0072	NA	NA	6.9e-39	0.93
C11orf58	chr11	16613132	1	0	0	1	0	0	NA	NA	0.0018	0.025	0.079	0.084	0.0017	0.039	NA	NA	1.4e-07	0.92
C11orf68	chr11	65916808	1	0	0	1	0	0	NA	NA	0.013	0.025	0.073	0.27	0.00084	0.0011	NA	NA	8.4e-23	0.92
C11orf96	chr11	43942505	0	0	0	0	0	0	NA	NA	0.0099	0.00095	0.0021	0.0034	0.036	0.0045	NA	NA	0.00036	0.92
C12orf10	chr12	53299686	1	0	0	1	0	0	NA	NA	0.0013	0.0021	0.18	0.2	0.014	1.4e-05	NA	NA	0.00065	0.92
C12orf29	chr12	88033846	1	0	0	1	0	0	NA	NA	0.0097	0.011	0.08	0.11	0.0068	0.008	NA	NA	6.8e-17	0.87
C12orf4	chr12	4487728	0	0	0	0	0	0	NA	NA	0.0019	0.0015	0.016	0.13	0.081	0.025	NA	NA	7.7e-14	0.92
C12orf43	chr12	121000486	1	0	0	1	0	0	NA	NA	0.011	0.002	0.042	0.052	0.0081	0.00057	NA	NA	1.1e-36	0.92
C12orf57	chr12	6942978	1	0	0	0	0	0	NA	NA	0.019	0.0006	0.0011	0.023	0.0019	0.011	NA	NA	1.9e-20	0.92
C12orf65	chr12	123232916	1	0	0	1	0	0	NA	NA	0.016	1.2e-06	0.052	0.21	0.0012	0.036	NA	NA	3.6e-09	0.91
C12orf66	chr12	64186316	0	0	0	0	0	0	NA	NA	0.0049	0.015	0.00014	0.12	0.0094	0.0066	NA	NA	0.0084	0.92
C12orf73	chr12	103950202	1	0	0	1	0	0	NA	NA	0.034	0.0031	0.058	0.33	0.00056	0.00047	NA	NA	7.1e-10	0.92
C12orf75	chr12	105235290	1	0	0	1	0	0	NA	NA	0.0047	0.047	0.11	0.22	0.00029	0.0075	NA	NA	0.031	0.92
C14orf119	chr14	23094765	1	0	0	1	0	0	NA	NA	0.022	0.0009	0.16	0.088	0.005	0.074	NA	NA	0.076	0.92
C15orf40	chr15	82988441	1	0	0	0	0	0	NA	NA	0.012	0.003	0.016	0.12	0.014	0.00035	NA	NA	3.4e-16	0.92
C15orf48	chr15	45430529	0	0	0	0	0	0	NA	NA	0.0047	0.0079	6.6e-05	0.00094	0.052	0.0033	NA	NA	1.3e-05	0.92
C16orf58	chr16	31489471	1	0	0	1	0	0	NA	NA	0.002	0.024	0.13	0.13	0.0051	0.0026	NA	NA	0.00015	0.92
C16orf70	chr16	67109958	1	0	0	1	0	0	NA	NA	9.9e-05	0.0034	0.1	0.23	0.054	0.059	NA	NA	9.5e-24	0.92
C16orf86	chr16	67666816	1	0	1	1	0	1	NA	NA	0.019	0.038	0.15	0.21	0.049	0.048	NA	NA	9.8e-05	0.92
C16orf91	chr16	1419744	1	0	0	1	0	0	NA	NA	0.0019	0.011	0.052	0.096	0.0026	0.0014	NA	NA	0.0004	0.92
C17orf49	chr17	7014495	1	0	0	1	0	0	NA	NA	0.007	0.00063	0.047	0.0037	0.014	0.024	NA	NA	3.7e-28	0.92
C17orf75	chr17	32324565	0	0	0	0	0	0	NA	NA	0.00051	0.0026	5.6e-05	0.0074	0.0095	0.071	NA	NA	8.1e-05	0.92
C17orf80	chr17	73232233	1	0	0	1	0	0	NA	NA	0.00058	6.3e-06	0.029	0.1	2.3e-08	0.0041	NA	NA	0.06	0.92
C17orf97	chr17	410327	0	0	0	0	0	0	NA	NA	0.00027	0.033	0.0057	0.014	0.012	0.0055	NA	NA	4.8e-05	0.92
C18orf25	chr18	46173553	1	0	0	1	0	0	NA	NA	0.0045	0.13	0.076	0.38	0.0018	0.013	NA	NA	1.6e-17	0.92
C18orf32	chr18	49477250	1	0	0	1	0	0	NA	NA	0.04	0.0093	0.13	0.14	0.00035	0.0061	NA	NA	0.033	0.92
C19orf12	chr19	29698886	0	0	0	0	0	0	NA	NA	0.0014	0.038	0.012	0.0051	0.00029	0.0082	NA	NA	9.8e-24	0.92
C19orf25	chr19	1461143	1	0	0	0	0	0	NA	NA	0.005	0.015	0.0087	0.14	6.9e-06	0.019	NA	NA	0.043	0.92
C19orf47	chr19	40319536	1	0	0	1	0	0	NA	NA	0.0076	0.044	0.09	0.11	1.7e-05	0.0069	NA	NA	5.7e-15	0.92
C19orf53	chr19	13774168	1	0	0	0	0	0	NA	NA	0.0047	0.0032	0.013	0.09	5.2e-06	0.0095	NA	NA	1.5e-05	0.92
C19orf54	chr19	40740856	1	0	0	1	0	0	NA	NA	9e-05	0.0022	0.018	0.088	0.014	0.029	NA	NA	8.2e-08	0.92
C19orf66	chr19	10086122	1	0	0	0	0	0	NA	NA	0.00047	0.045	0.0091	0.052	0.0026	0.00022	NA	NA	3.9e-11	0.92
C19orf70	chr19	5678421	0	0	0	0	0	0	NA	NA	0.01	0.0005	0.0024	0.14	0.006	0.001	NA	NA	1.2e-38	0.92
C1GALT1	chr7	7156934	1	0	0	0	0	0	NA	NA	0.0075	0.0031	0.0011	0.22	0.018	8.8e-06	NA	NA	0.08	0.92
C1GALT1C1	chrX	120625793	1	0	0	0	0	0	NA	NA	0.00021	0.015	0.0017	0.057	0.00023	0.064	NA	NA	0.0086	0.92
C1orf109	chr1	37681570	0	0	0	0	0	0	NA	NA	0.016	0.0053	0.0024	0.11	0.012	0.024	NA	NA	0.017	0.92
C1orf122	chr1	37806979	1	0	0	1	0	0	NA	NA	0.0023	0.034	0.025	0.15	0.0015	0.0068	NA	NA	0.093	0.64
C1orf174	chr1	3889125	1	0	0	1	0	0	NA	NA	0.0021	0.0016	0.057	0.11	0.0033	0.034	NA	NA	2.3e-07	0.92
C1orf198	chr1	230837119	0	0	0	0	0	0	NA	NA	0.0073	0.012	0.00065	0.012	0.024	0.016	NA	NA	0.018	0.92
C1orf35	chr1	228100726	1	0	0	1	0	0	NA	NA	0.00029	0.022	0.13	0.38	3.1e-05	5.5e-05	NA	NA	6e-16	0.92
C1orf50	chr1	42767269	1	0	0	1	0	0	NA	NA	0.0007	0.0015	0.11	0.16	0.014	8.2e-05	NA	NA	9e-07	0.92
C1orf52	chr1	85249953	1	0	0	0	0	0	NA	NA	0.00013	0.0074	0.00014	0.17	0.00032	0.0049	NA	NA	2.6e-18	0.92
C1QBP	chr17	5432777	1	0	0	0	0	0	NA	NA	0.021	0.00071	0.015	0.019	0.00032	0.0088	NA	NA	6.4e-31	0.92
C1QTNF5	chr11	119338939	0	0	0	0	0	0	NA	NA	3.2e-05	4e-05	0.02	0.0032	0.054	0.043	NA	NA	3e-16	0.93
C1S	chr12	6988259	1	0	0	0	0	0	NA	NA	0.0038	0.0063	3e-05	0.12	0.0049	0.00038	NA	NA	0.032	0.82
[truncated: 6,361 more rows]

## Sheet: Tab3.R^2_5_key_gene
Table: R^2 explained by 5 key genes
[truncated: 21 more rows]

[truncated: 4 more sheets: Tab4.R^2_methy_pro_phos_genes, Tab5.Asso_TN_for_Fig2A, Tab6.Asso_Grade_for_Fig2A, Tab7.Transeffects_for_Fig2B-S2D]
