# Supplementary material for: Integrated Proteogenomic Characterization of Clear Cell Renal Cell Carcinoma
Source: Cell. Author manuscript; Available in PMC 2020 Aug 11. (PMC7331093; doi:10.1016/j.cell.2019.10.007)
Supplement: Table S6 [file NIHMS1597713-supplement-Table_S6.xlsx]

## Sheet: README
README for Supplementary Table 6
This supplementary table contains 8 tabs as follows.
Tab 1: Fold change (log2 scale) of kinases in multiple omics data used for Figures 5A and S5A
Tab 2: Fold change (log2 scale) of phospho-substrates in multiple omics data used for Figures 5A and S5A
Tab 3: Before ranking differential phosphopeptide abundance between 80 ccRCC tumors/NAT pairs to stratify phospho-substrates corresponding to selected kinase inhibitors.
Tab 4: After ranking differential phosphopeptide abundance between 80 ccRCC tumors/NAT pairs in Tab 3 used for Figure 5A
Tab 5: List of network edges of gene-level coexpression network based on phosphopeptide data of 103 ccRCC tumors.
Tab 6: List of network clusters/modules derived based on the topology of co-expression network based on 103 ccRCC tumors.
Tab 7: Enriched pathways for each of the network module in Tab 6 used for Figures S5D and S5E
Tab 8: Distribution of Correlation (i.e., 25th, 50th and 75th quantiles) between nodes in each network module (in Tab 6) based on Phospho-Tumor network used for Figures 5C and S5F

## Sheet: Kinase_fold change
		Global-level											Phosphoprotein-level
		FLT1	KDR	EGFR	MAP2K1	MAPK3	AKT1	CDK4	CDK6	CDK7	WEE1		FLT1	KDR	EGFR	MAP2K1	MAPK3	AKT1	CDK4	CDK6	CDK7	WEE1
80 Tumors (only included tumors with paired NAT)	CPT0092290003	1.86	1.23	0.58	0.49	0.2	0.071	-0.3	0.14	-0.056	0		1.55	0.29	0.84	-0.17	0.63	-0.083	0	0	0.49	-0.48
	CPT0088690003	1.83	0	1.23	0.012	0.28	0.49	0.6	0.98	0.17	0.053		0.34	-0.54	0.91	-0.082	1.28	0.016	0	0	0.76	-0.079
	CPT0010160003	0.84	0	1.13	0.4	0.49	0.52	0.75	0.83	0.3	0		1.16	1.16	1.52	0.5	1.23	-0.46	0	0	0.1	-0.069
	CPT0066470004	0.53	0.85	0.77	0.21	0.42	0.49	0.3	0.32	0.13	0.7		0.14	0.42	0.85	0.25	1.54	-0.17	0	0	0.21	-0.63
	CPT0081600003	1.89	0	1.13	0.7	0.42	0.34	0.61	0.59	0.14	0		1.3	0.31	0.98	0.63	1.02	-0.084	0	0	-0.0026	-0.22
	CPT0000640003	2.63	0	1.38	0.45	0.72	-0.13	-0.035	-0.026	0.11	0		0.12	0.67	0.78	0.54	1.45	-0.53	0	0	0.79	-0.24
	CPT0089020003	1.85	0	1.55	0.28	0.46	0.58	0.32	-0.02	-0.19	1.07		1.16	1.15	1.56	0.5	1.46	0.23	0	0	1.21	0.11
	CPT0088900003	1.8	0	0.79	0.13	0.55	0.42	-0.062	0.82	0.023	0		0.86	0.9	0.47	-0.41	0.62	0.084	0	0	0.59	0.37
	CPT0089460004	0.77	0	1.05	0.21	0.59	0.074	0.17	0.53	0.026	0		0.57	1.1	0.82	0.14	1.02	0.033	0	0	0.57	-0.72
	CPT0012370003	0.73	0	1.11	0.34	0.53	0.36	0.21	0.45	-0.047	0.31		0.92	0.59	0.62	0.03	0.9	0.05	0	0	-0.14	0.038
	CPT0088760003	1.02	0	0.6	0.34	0.49	0.45	0.018	0.27	0.15	-0.48		1.02	1.01	0.35	-0.35	0.98	0.27	0	0	0.6	0.086
	CPT0006630003	0.85	0.97	1.16	0.47	0.68	0.49	0.56	1.11	-0.072	0		1.05	1.09	0.92	0.35	2.1	-0.1	0	0	0.19	-0.68
	CPT0077490003	1.54	-0.29	1.12	0.24	0.77	0.41	0.23	1	0.098	0		0.98	0.63	1.48	0.22	1.59	-0.28	0	0	-0.095	0.25
	CPT0000780007	1.19	0	1.11	0.24	0.61	0.14	-0.012	0.92	0.19	0		1	0.56	1.15	0.13	1.28	-0.086	0	0	0.52	0.14
	CPT0025880003	1.52	0.23	1.14	0.35	0.5	0.45	0.68	1.16	0.091	0		0.76	0.46	1.18	-0.11	0.12	-0.2	0	0	0.56	-0.79
	CPT0088630003	1.54	0	0.77	0.2	0.34	0.24	0.37	0.55	0.14	0		-0.15	1.31	0.21	-0.34	0.67	0.2	0	0	-0.24	-0.25
	CPT0086950003	0.32	0	1.46	0.13	0.15	0.077	0.2	0.19	0.43	0		0.62	0.54	0.82	-0.049	0.62	-0.29	0	0	-0.0003	-0.2
	CPT0006900003	0.94	0	0.98	0.31	0.4	0.4	0.44	0.76	0.33	0		0.85	0.21	0.8	0.35	1.9	-0.53	0	0	-0.54	0.076
	CPT0086870003	0.91	0	0.89	-0.06	0.62	0.29	0.4	0.79	0.13	0		0.68	0.55	0.82	0.011	0.51	-0.054	0	0	0.41	-0.22
	CPT0014370004	1.29	0	1.2	0.19	0.6	0.36	0.069	0.81	-0.028	-0.75		0.8	-0.018	0.93	-0.039	-0.059	0.34	0	0	0.42	0.77
	CPT0092730003	0.46	1.21	0.58	0.22	0.53	0.62	0.14	0.37	-0.23	0		1.05	1.44	0.61	0.37	1.93	0.059	0	0	0.14	-0.25
	CPT0075560003	1.52	0.75	0.65	0.49	0.49	0.39	0.14	0.24	0.096	0		0.53	0.8	0.86	0.55	1.67	0.12	0	0	0.48	-0.95
	CPT0019990003	1.45	0.88	1.11	0.27	0.57	0.27	0.047	0.15	-0.13	0.72		0.89	0.71	0.79	0.013	1.12	-0.48	0	0	-0.056	-0.38
	CPT0075130003	1.69	0	1.07	-0.15	-0.092	-0.1	0.58	0.92	0.15	-0.15		1.47	0.37	1.19	-0.16	1.18	-0.26	0	0	0.46	0.49
	CPT0007860003	1.92	0	0.93	0.25	0.37	0.055	0.58	0.31	-0.18	0		0.087	0.38	0.99	0.58	1.41	0.37	0	0	0.031	-0.85
	CPT0092790003	0.19	0.87	0.84	0.23	0.21	0.3	0.11	0.45	-0.2	1		0.87	0.83	1.03	-0.0065	0.67	-0.25	0	0	-0.094	0.49
	CPT0084560003	0.77	0	0.63	0.53	0.14	-0.065	0.9	0.9	-0.01	-0.16		-0.22	0.066	0.25	0.65	0.61	0.14	0	0	0.33	0.12
	CPT0066480003	2.11	0	0.65	0.57	0.49	0.56	0.6	0.13	0.23	0		0.69	-0.0082	1.09	0.57	2.43	0.45	0	0	0.26	-0.78
	CPT0078510003	1.08	0	0.92	0.36	0.43	-0.005	0.29	0.49	0.19	0.92		0.086	0.46	0.79	0.48	1.13	0.32	0	0	-0.11	-0.46
	CPT0077310003	1.22	0	1.06	0.11	0.065	-0.1	0.032	-0.52	0.02	0		0.38	0.47	1.34	0.79	0.5	0.19	0	0	0.4	-0.67
	CPT0063320003	2.05	0	1.59	0.23	0.39	0.32	0.82	0.31	-0.015	0		1.91	1.07	1.57	0.38	0.7	0.36	0	0	0.5	-0.84
	CPT0081990003	0.83	0	0.69	0.36	0.49	0.28	0.66	-0.032	-0.18	0		0.43	0.29	0.68	0.72	1.77	0.065	0	0	0.54	-0.43
	CPT0019130003	1.19	0	1.65	0.36	0.063	0.039	0.28	0.11	0.17	0.045		0.72	-0.18	1.55	0.29	0.18	0.19	0	0	0.042	0.48
	CPT0069000003	1.99	0	1.21	0.39	0.35	0.48	0.77	0.19	-0.066	0.29		0.14	-0.28	1.12	0.27	0.03	0.069	0	0	0.54	0.52
	CPT0012670003	0.88	0	1.1	-0.16	0.025	0.0068	0.68	1.01	-0.025	0		0.55	0.48	0.93	-0.099	0.8	-0.47	0	0	0.43	-1.34
	CPT0063630003	1.15	0	1.32	0.19	-0.064	0.17	0.75	0.7	0.25	0.083		-0.6	-0.69	1.12	0.58	1.51	-0.1	0	0	0.85	0.27
	CPT0087040003	1.56	0	1	0.21	0.44	0.38	0.1	0.24	0.22	0		1.41	0.71	0.72	-0.042	0.76	-0.081	0	0	0.48	-0.27
	CPT0064370003	1.09	0	1.25	0.27	0.17	0.24	0.033	-0.049	0.21	0		0.64	-0.02	0.96	0.65	0.57	0.061	0	0	-0.046	-0.28
	CPT0086360003	0.4	-0.25	0.82	0.17	0.23	0.23	0.37	0.3	0.19	0.096		0.63	0.2	0.35	-0.44	0.097	-0.23	0	0	-0.086	-0.39
	CPT0088550004	0.64	0	0.59	0.24	0.27	0.41	0.11	0.35	0.28	0		-0.33	-0.56	0.45	-0.071	0.38	-0.11	0	0	0.51	-0.4
	CPT0017410003	1.25	0.73	0.55	0.19	0.35	0.093	0.16	0.35	-0.12	0		0.43	0.24	0.62	0.25	0.25	-0.099	0	0	0.71	-0.05
	CPT0023690003	0.46	-0.15	0.87	0.32	0.34	0.44	-0.021	0.64	-0.061	0		0.79	1.11	1.01	0.082	0.88	0.22	0	0	0.31	-0.21
	CPT0065810003	0.36	1	1.34	0.35	0.8	0.35	0.49	-0.25	-0.24	0.54		0.71	0.41	0.68	-0.59	-0.56	-0.19	0	0	0.48	0.28
	CPT0007320003	0.92	0	1.33	0.11	0.02	0.088	0.3	-0.1	-0.056	0.11		-0.14	0.015	0.57	-0.24	-0.55	-0.075	0	0	0.19	-0.19
	CPT0078990003	1.61	0	0.67	0.13	0.53	0.41	0.16	0.39	0.13	-0.083		1.5	0.35	0.46	-0.43	-0.52	-0.029	0	0	0.66	-0.046
	CPT0010110003	1.35	0	1.37	0.15	0.027	-0.19	0.56	0.88	0.23	0		1.22	0.25	1.09	-0.28	0.078	-0.39	0	0	-0.16	0.12
	CPT0023350003	0.9	0	0.83	0.099	0.14	0.25	0.41	0.63	0.067	0		1.3	-0.39	0.62	0.26	0.41	-0.15	0	0	0.68	-0.63
	CPT0001260009	1.52	0	1.37	0.47	-0.15	-0.17	0.38	0.48	-0.07	0		0.51	-0.12	1.28	0.52	1.13	-0.1	0	0	-0.22	0.45
	CPT0065430003	0.18	0	0.58	0.036	0.23	0.15	-0.24	-0.24	0.41	0		0.31	-0.51	0.46	0.14	0.76	-0.23	0	0	0.95	0.63
	CPT0014160003	0.86	0.9	0.97	0.25	0.3	0.082	0.21	-0.0055	0.13	0		0.93	0.12	1.07	0.36	1.11	0.26	0	0	0.89	0.12
	CPT0079410003	0.31	0	1.43	0.26	0.055	0.031	0.45	0.73	0.44	0		0.21	0.26	0.68	0.041	0.65	-0.44	0	0	0.78	-0.75
	CPT0020120003	0.72	0	1.19	0.05	0.15	-0.087	-0.012	0.16	0.11	0.24		0.28	-0.23	1.01	-0.27	0.5	-0.59	0	0	-0.13	-0.58
	CPT0009060003	0.46	0.55	1.04	0.074	0.084	0.053	0.43	0.75	0.35	0		0.38	0.06	1.15	-0.021	0.43	-0.085	0	0	0.34	0.001
	CPT0012280003	1.27	0	1.35	0.41	0.55	0.085	0.18	0.54	0.0069	0		0.42	-0.63	0.61	-0.004	0.28	-0.13	0	0	0.67	-0.83
	CPT0025050003	0.33	0.13	1.77	0.32	0.31	0.41	0.39	0.14	0.012	0		-0.48	-0.45	1.75	0.031	-0.00053	-0.14	0	0	0.49	-0.084
	CPT0092160003	1.3	0	0.75	-0.031	-0.2	-0.22	0.093	-0.0068	-0.14	0		0.49	0.22	0.86	-0.0079	-0.61	-0.59	0	0	0.052	-0.19
	CPT0012550003	0.53	0	0.71	0.11	0.12	0.18	0.37	-0.19	-0.32	0.097		0.74	0.063	0.38	0.18	-0.026	-0.0089	0	0	0.18	-0.19
	CPT0078930003	1.11	0	0.91	0.33	0.45	0.2	0.2	0.47	0.025	0		0.013	1.41	1.08	0.26	1.66	-0.26	0	0	0.45	-0.8
	CPT0014450004	0.66	0	1.56	0.37	0.21	0.2	0.66	0.86	0.25	0		0.78	-0.035	1.09	0.18	0.46	-0.26	0	0	0.29	-0.14
	CPT0012900004	0.92	1.15	0.88	0.11	0.13	0.012	0.42	-0.4	0.16	0		0.83	0.75	1.13	0.27	0.19	0.29	0	0	0.56	-0.33
	CPT0001220008	1.37	0.86	1.16	0.16	0.1	0.023	0.5	-0.043	-0.086	0		1.07	0.4	0.93	0.12	0.29	0.05	0	0	1.08	-0.31
	CPT0006440003	1.08	0.99	1.48	0.19	0.54	0.002	0.19	-0.32	0.39	0.6		0.52	0.65	0.94	-0.056	0.12	-0.25	0	0	0.59	0.37
	CPT0009000003	1.87	0.91	1.38	0.58	0.4	0.05	0.29	-0.14	0.11	0		1.23	0.95	1.08	0.32	0.21	0.047	0	0	-0.049	-1.16
	CPT0078830003	0.33	-0.081	0.83	0.29	0.42	0.52	0.4	-0.33	-0.21	0		0.88	0.95	0.81	0.084	0.98	0.042	0	0	0.21	-0.048
	CPT0000870016	2.11	0	1.35	0.64	0.75	0.45	0.56	1.24	0.043	-0.13		2.1	0.85	1.13	0.14	0.99	0.29	0	0	0.62	-0.014
	CPT0025580004	0.94	0	1.57	0.24	0.42	0.44	0.35	0.43	-0.079	0		1.72	0.33	1.41	0.052	1.13	-0.36	0	0	-0.29	0.2
	CPT0077110003	1.03	0	1.14	0.039	0.64	0.22	0.12	0.74	0.4	0		0.88	-0.73	0.72	-0.26	0.38	-0.093	0	0	0.71	0.56
	CPT0001540009	0.63	0	1.06	0.09	0.55	0.073	0.14	0.86	0.36	0		0.94	0.69	1.02	-0.13	0.38	-0.09	0	0	0.02	-0.0061
	CPT0079270003	1.73	0	0.82	0.15	0.37	0.043	0.37	-0.35	-0.084	0		1.5	0.99	0.52	-0.36	-0.038	-0.041	0	0	0.088	-0.84
	CPT0079480003	0.79	0	1.16	0.37	0.35	0.036	-0.098	-0.11	0.17	-0.17		2.11	1.7	0.88	-0.3	0.029	-0.14	0	0	0.27	-0.57
	CPT0026410003	1.18	0.41	0.74	0.37	0.6	0.52	0.23	1	0.34	-0.19		1.62	-0.027	0.52	-0.36	0.28	-0.19	0	0	0.5	-0.029
	CPT0001180009	0.58	0	1.21	0.52	0.34	-0.0066	0.75	-0.41	0.12	0		0.18	-0.12	0.67	-0.19	0.18	-0.38	0	0	1.09	0.06
	CPT0001340003	0.39	0	0.71	0.37	0.46	0.14	0.5	0.29	0.28	-0.66		1.35	-0.12	0.76	0.03	0.63	-0.43	0	0	0.65	0.53
	CPT0086820003	0.88	0	1.23	0.41	0.0031	0.013	0.37	-0.037	-0.26	-0.53		0.48	-0.012	0.86	0.47	0.48	-0.41	0	0	-0.45	0.11
	CPT0076330003	0.042	0	0.82	0.45	0.26	0.3	-0.2	0.42	0.067	0		0.51	-0.38	0.86	0.32	1.41	0.051	0	0	0.22	0.38
	CPT0002350011	0.78	0	1.06	0.25	-0.028	-0.15	0.67	0.32	0.15	-0.73		0.6	0.38	0.48	-0.29	0.47	0.057	0	0	-0.16	-0.88
	CPT0069160003	2.15	0.59	1.52	0.035	-0.11	0.33	0.75	0.081	0.35	0		0.51	0.41	1.21	-0.13	0.23	-0.2	0	0	0.33	-0.19
	CPT0088480003	0.96	0	0.65	0.28	0.14	0.034	0.011	0.65	0.012	-0.34		1.15	1.17	0.66	0.1	0.45	0.11	0	0	0.59	-0.95
	CPT0001500009	0.41	0.59	1	0.43	0.69	0.4	0.83	0.85	0.14	0.011		0.52	0.2	1.13	0.003	-0.086	-0.6	0	0	0.58	-0.025
	CPT0024670003	-0.086	0	1.68	-0.015	0.08	-0.32	0.025	-0.11	-0.039	-0.45		0.2	-0.27	0.98	0.11	-0.36	-0.4	0	0	0.42	0.59

## Sheet: Phospho-substrate_fold change
		Phosphopeptide-level										Phosphosite-level										Global-level										mRNA-level
		PKM	MAPK1	MAPK3	EIF4EBP1	AKT1S1	SMAD3	RB1	MCM2	CDK1		PKM	MAPK1	MAPK3	EIF4EBP1	AKT1S1	SMAD3	RB1	MCM2	CDK1		PKM	MAPK1	MAPK3	EIF4EBP1	AKT1S1	SMAD3	RB1	MCM2	CDK1		PKM	MAPK1	MAPK3	EIF4EBP1	AKT1S1	SMAD3	RB1	MCM2	CDK1
		ITLDNAYMEK	VADPDHDHTGFLTEYVATR	IADPEHDHTGFLTEYVATR	FLMECRNSPVTK	LNTSDFQK	SSILPFTPPIVK	ISEGLPTPTK	RGLLYDSDEEDEERPARK	IGEGTYGVVYK		Y148	Y187	Y204	S65	T246	T8	T821	S139	Y15
80 Tumors (only included tumors with paired NAT)	CPT0092290003	0.34	1.12	0.59	1.03	1.75	0.99	0.24	1.11	1.46		0.36	1.92	0.59	1	1.76	0.99	0.27	1.13	1.46		1.08	0.31	0.2	0.7	0.37	-0.086	0.53	0.9	1.38		1.62	0.77	0.54	1.4	-0.025	-1.02	1.08	1.02	2.38
	CPT0088690003	1	1.56	1.21	3.63	3.03	0.48	0.091	1.28	0.14		1.1	2.1	1.34	3.65	3.03	0.47	0.091	1.29	0.13		1.33	0.43	0.28	0.53	0.45	-0.25	0.0035	1.18	0.69		1.17	0.5	0.91	1.43	0.4	-1.25	-0.21	2.62	2.26
	CPT0010160003	1.8	1.7	1.2	3.02	1.49	0.9	1.07	1.43	1.22		1.82	1.91	1.27	3.02	1.51	1.23	0.97	1.45	1.23		1.77	0.64	0.49	0.63	0.19	0.24	0.74	1.36	0.67		1.08	0.64	0.78	1.97	-0.44	-0.65	1.06	0.76	0.63
	CPT0066470004	1.11	2.25	1.56	2.13	1.76	0.4	0.58	1.61	2.05		1.13	2.68	1.68	2.2	1.82	0.38	0.64	1.64	2.1		1.07	0.63	0.42	0.47	0.25	0.13	0.73	1.38	1.52		0	0	0	0	0	0	0	0	0
	CPT0081600003	0.59	2.1	1.01	2.84	1.19	0.81	0.85	1.04	0.076		0.59	1.64	0.8	2.84	1.19	0.81	0.86	1.21	-0.092		1.44	0.76	0.42	0.34	-0.077	0.22	0.75	0.65	0.34		0.84	0.44	0.57	1.01	0.35	-0.61	1.14	1.43	2.21
	CPT0000640003	2.34	1.83	1.45	2.86	1.4	1.47	-0.47	1.23	1.02		2.36	1.84	1.26	2.93	1.44	1.54	-0.48	1.42	2.12		2.19	0.5	0.72	0.93	0.1	0.33	0.44	1.83	1.32		0.94	0.049	1.14	2.35	0.1	-0.85	1.13	1.53	1.18
	CPT0089020003	1.49	2.63	1.46	2.05	2.11	1.02	0.48	1.94	0.85		1.49	0.38	1.23	2.05	2.11	1.02	0.49	1.97	0.9		1.37	0.44	0.46	0.87	0.066	0.071	0.56	1.71	0.99		1.03	0.25	0.92	1.53	-0.44	-0.87	0.56	1.93	1.49
	CPT0088900003	1.49	1.1	0.58	0.36	0.61	0.96	0.48	1.17	1.24		1.5	0.87	0.48	0.34	0.62	0.99	0.49	1.18	1.23		1.68	0.62	0.55	0.064	0.29	-0.15	0.33	1.11	0		1.65	0.47	0.98	1.2	-0.12	-0.51	0.46	0.58	0.79
	CPT0089460004	0.82	1.06	0.95	0.23	0.34	0.79	-0.039	0.094	0.22		0.84	0.81	0.57	0.23	0.34	0.78	-0.029	0.075	0.02		1.65	0.52	0.59	1.14	-0.2	0.0078	-0.046	0.83	0.76		1.37	0.9	0.35	2.89	-0.38	-0.49	1.03	1.66	2.59
	CPT0012370003	1.27	1.31	0.89	2.41	0.6	0.91	0.73	1.61	2.27		1.3	1.55	1.03	2.43	0.62	0.93	0.74	1.63	2.32		2.11	0.85	0.53	0.84	0.29	0.24	0.74	1.49	1.91		0	0	0	0	0	0	0	0	0
	CPT0088760003	1.09	1.03	0.94	0.44	0.36	0.35	0.69	1.13	1.13		1.13	1.45	0.96	0.45	0.39	0.29	0.69	1.23	1.16		1.43	0.29	0.49	0.44	0.26	-0.011	0.55	0.86	1.18		1.25	0.22	1.22	1.37	-0.09	-1.06	0.67	1.68	1.57
	CPT0006630003	1.66	1.98	2.06	2.66	1.63	1.36	0.31	0.97	1.63		1.72	1.53	2	2.7	1.66	1.42	0.33	1	1.71		1.83	0.88	0.68	0.92	0.31	-0.42	0.5	1.43	0		1.66	1.21	0.81	2.68	-0.35	-0.54	0.81	1.45	1.4
	CPT0077490003	1.15	1.1	1.51	0.9	1.65	0.14	1.42	0.66	0.71		1.17	0.77	1.57	0.9	1.67	0.11	1.47	0.69	0.56		1.64	0.78	0.77	0.72	0.18	0.17	0.45	0.8	0.55		1.45	0.49	1.02	3.04	-0.098	0.077	1.07	1.39	1.62
	CPT0000780007	1.41	1.21	1.3	1.38	0.72	0.52	0.61	0.97	1.43		1.45	1.25	1.45	1.4	0.72	0.52	0.63	0.98	1.46		1.8	0.68	0.61	1.09	0.31	0.25	0.48	1.63	0.64		1.18	0.76	0.53	2.41	-0.36	-0.45	1.31	1.15	1.55
	CPT0025880003	0.79	0.2	0.11	1.27	-0.1	1.15	0.73	0.88	1.95		0.82	-0.08	0.18	1.31	-0.077	1.19	0.75	0.9	2.02		1.5	0.7	0.5	1.8	0.64	-0.035	0.25	1.32	0		1.32	0.61	0.96	2.33	0.13	-0.51	-0.04	0.78	1.79
	CPT0088630003	-0.047	1.54	0.65	1.61	0.12	0.64	-0.2	0.59	0.19		-0.035	0.88	0.2	1.58	0.075	0.58	-0.21	0.76	0.71		0.7	0.38	0.34	0.51	0.2	-0.19	0.4	0.8	0.6		0.24	0.51	0.38	1.35	-0.025	-0.82	1	0.26	1.18
	CPT0086950003	0.43	0.77	0.58	2	1.01	0.021	0.97	1.48	1.98		0.46	0.74	0.57	2.02	1.03	0.33	0.92	1.52	2.03		1.21	0.2	0.15	0.66	0.043	0.22	0.46	1.7	1.26		1.42	-0.13	0.88	3.54	0.46	-1.84	0.17	1.71	2.42
	CPT0006900003	0.81	2.63	1.97	2.87	2.16	1.39	1.13	1.55	1.47		0.83	2.16	2	2.87	2.21	1.43	1.15	1.68	1.35		1.7	0.58	0.4	0.64	-0.07	0.26	0.77	1.23	1.61		2.22	0.4	0.51	1.7	0.081	-0.22	0.72	1.83	2.79
	CPT0086870003	0.54	0.4	0.5	0.39	0.24	0.33	1.44	0.92	1.17		0.55	0.92	0.67	0.39	0.23	0.35	1.48	0.94	1.19		0.78	0.59	0.62	0.96	0.071	0.23	0.69	1.15	0		0.96	0.16	0.63	1.49	0.033	-0.21	0.85	1.18	1.12
	CPT0014370004	0.31	0.24	-0.13	1.13	0.76	0.96	1.27	0.96	2.29		0.35	0.54	0.43	1.16	0.79	0.67	1.31	0.99	2.31		1.48	0.61	0.6	0.75	0.042	0.0013	0.74	2.05	0		1.33	0.48	0.78	2.02	-0.079	-0.2	1.17	1.51	2.18
	CPT0092730003	0.79	2.94	1.92	1.7	1.39	0.39	0.47	0.58	1.56		0.83	1.09	1.72	1.74	1.43	0.39	0.5	0.61	1.63		1.08	0.23	0.53	0.33	-0.092	-0.36	0.47	1.2	0		1.4	0.28	0.85	1.27	-0.42	-0.78	0.98	0.96	2.14
	CPT0075560003	1.07	1.78	1.61	0.92	0.99	0.26	-0.27	-0.22	-0.45		1.1	1.21	1.78	0.91	1	0.22	-0.32	-0.2	-0.46		1.19	0.49	0.49	0.98	0.16	-0.24	0.05	0.18	0.21		1.18	0.22	0.29	1.89	0.15	-0.82	0.68	1.25	0.98
	CPT0019990003	1.45	1.69	1.06	2.74	1.87	0.87	0.74	1.09	1.2		1.46	1.62	1.12	2.83	1.91	0.86	0.82	1.1	1.21		1.67	0.64	0.57	0.66	0.64	0.22	0.56	1.1	1.41		0.83	0.21	0.52	1.53	0.049	-0.39	0.84	1.03	1.43
	CPT0075130003	1.62	1.69	1.22	0.11	1.98	-0.024	1.15	0.82	1.24		1.73	1.6	1.07	0.12	2.04	-0.015	1.21	0.87	1.29		1.3	0.32	-0.092	0.78	0.24	-0.14	0.44	0.86	0.95		0.56	0.23	0.04	2.18	0.29	-2.18	0.6	1.77	2.54
	CPT0007860003	1.33	2.12	1.42	1.75	0.82	0.89	0.96	1.05	1.45		1.34	1.95	1.41	1.78	0.84	0.91	0.99	1.07	1.48		1.2	0.6	0.37	1.3	-0.11	-0.093	0.27	1.15	1.37		0.95	0.74	0.26	2.13	-0.21	-1.28	0.84	0.68	1.16
	CPT0092790003	1.08	1.64	0.62	0.72	0.38	1.35	-0.38	1.04	2.17		1.11	2.04	1.35	0.74	0.41	1.39	-0.39	1.11	2.22		1.4	0.34	0.21	0.61	0.47	0.1	0.68	1.09	1.21		1.5	0.74	0.6	0.95	-0.42	-1.31	1.14	1.1	2.41
	CPT0084560003	0.6	1.27	0.61	0.63	0.4	0.48	0.41	0.79	1.71		0.58	0.88	0.62	0.59	0.39	0.48	0.4	0.79	1.74		1.08	0.43	0.14	0.62	-0.049	0.015	0.15	0.98	1.59		1.37	0.24	0.58	1.53	0.93	-0.23	0.52	1.14	2.29
	CPT0066480003	0.94	3.39	2.35	1.85	1.69	0.39	0.23	0.5	1.85		0.93	2.92	2.18	1.82	1.68	0.36	0.22	0.47	1.84		1.41	0.37	0.49	0.93	-0.16	-0.015	0.47	1.35	1.18		1.26	0.59	0.47	2.43	-0.68	-0.92	0.74	1.16	2.09
	CPT0078510003	0.67	1.21	1.18	-0.046	1.17	0.76	0.27	1.25	0.93		0.69	1.33	1.09	-0.052	1.18	0.75	0.28	1.27	1.08		0.88	0.31	0.43	0.1	-0.14	-0.05	0.22	0.77	0.47		1.23	0.33	0.66	1.88	-0.42	-0.99	0.61	1.13	1.51
	CPT0077310003	1.45	1.67	0.53	1.49	1.17	0.47	0.089	0.92	1.05		1.59	0.96	0.25	1.49	1.17	1.53	0.059	0.93	1.01		1	0.39	0.065	0.92	0.3	-0.18	0.043	0.66	0.6		1.17	0.75	0.69	2.04	-0.15	-0.65	0.09	1.07	0.64
	CPT0063320003	1.44	1.67	0.68	1.08	1.23	0.7	0.25	0.025	0.44		1.44	1.55	0.44	1.12	1.25	0.61	0.26	0.042	0.45		1.29	0.75	0.39	1.41	0.54	0.23	0.15	0.57	0		0.56	0.91	0.21	0.75	0.48	-0.16	0.63	0.28	0.15
	CPT0081990003	2.05	3	1.73	1.9	1.32	0.061	0.98	0.86	0.043		2.06	2.83	1.51	1.94	1.35	0.13	1	0.88	0.0043		1.46	0.77	0.49	1.24	0.42	0.18	0.52	1.31	0		1.39	1	0.55	0.87	-0.15	-0.28	0.91	0.64	-0.65
	CPT0019130003	0.56	0.65	0.16	3.3	1.38	0.91	1.22	0.9	1.88		0.58	1.19	0.24	3.28	1.39	1.59	1.22	0.92	1.9		1.48	0.87	0.063	1.43	0.023	-0.065	0.83	1.57	0		1.52	1.01	-0.1	2.24	-0.17	-0.59	1.02	0.8	1.53
	CPT0069000003	0.48	0.92	-0.014	2.56	1.73	1.65	1	1.07	1.52		0.49	0.16	-0.27	2.63	1.77	1.71	1.04	1.1	1.57		1.58	0.71	0.35	0.98	0.24	0.63	0.69	1.62	0.81		1.61	0.56	0.42	2.19	0.033	0.17	0.83	1.37	0.74
	CPT0012670003	-0.12	1.8	0.83	1.32	1.36	0.81	1.33	1.91	1.85		-0.1	0.98	0.73	1.36	1.41	0.85	1.38	1.95	1.93		0.68	0.27	0.025	1.03	0.06	-0.16	0.36	1.46	1.29		0.051	0.49	0.18	2.06	0.0011	-0.54	0.49	1.6	1.93
	CPT0063630003	0.96	3.23	1.52	2.35	1.69	1.17	0.37	0.57	0.42		1	2.77	1.63	2.37	1.7	1.2	0.39	0.65	0.42		1.36	0.27	-0.064	1.49	0.11	0.2	0.54	0.68	0.82		1.27	-0.24	0.21	1.96	0.51	-0.1	0.68	1.15	2.08
	CPT0087040003	0.79	1.41	0.69	0.72	1.84	1.14	1.45	0.57	0.9		0.76	1.17	0.08	0.69	1.89	1.17	1.52	0.58	0.72		1.88	0.4	0.44	0.66	0.22	-0.047	0.46	1.05	1.12		2.09	0.32	0.76	0.97	-0.62	-1.16	0.88	1.42	2.34
	CPT0064370003	0.9	1.8	0.55	2.03	0.24	1.64	0.32	1.26	1.99		0.92	1.42	0.53	2.05	0.26	1.8	0.3	1.27	2.02		1.14	0.55	0.17	1.26	0.19	0.6	0.35	1.47	1.42		1.12	0.49	0.4	2.55	0.12	-0.15	0.63	0.88	1.35
	CPT0086360003	0.65	0.98	0.073	1.3	0.77	1.62	0.45	1.3	0.99		0.7	1.51	-0.05	1.34	0.8	1.71	0.46	1.34	1		1.64	0.61	0.23	0.6	0.27	-0.34	0.62	0.74	0.63		1.56	0.42	0.15	1.27	-0.043	-1.11	1.18	1.39	2.43
	CPT0088550004	0.8	1.22	0.39	1.12	0.8	0.068	0.28	0.61	0.61		0.8	1.05	0.3	1.14	0.81	0.047	0.27	0.6	0.56		1.4	0.48	0.27	0.3	0.43	-0.52	0.37	1.07	0		0.38	0.0072	0.029	1.57	-0.088	-0.95	0.63	0.37	0.23
	CPT0017410003	0.7	0.68	0.15	0.25	0.77	-0.091	0.76	-0.043	-0.11		0.72	0.32	-0.022	0.28	0.78	-0.092	0.81	0.098	-0.12		1.09	0.42	0.35	0.66	-0.051	-0.15	0.13	0.7	-0.06		0.86	0.56	1.07	0.53	0.19	-0.57	0.39	1.2	0.29
	CPT0023690003	0.96	0.08	0.79	0.54	0.64	0.56	0.35	0.68	0.5		0.97	-0.31	0.93	0.53	0.65	0.54	0.35	0.7	0.33		1.5	0.38	0.34	1	-0.17	0.092	0.41	0.84	0.93		1.52	0.38	0.64	0.82	-0.59	-0.89	0.98	0.79	2.25
	CPT0065810003	1.97	-0.18	-0.52	2.17	0.72	1.3	0.11	1.42	0.9		1.97	0.14	0.0052	2.17	0.74	1.32	0.083	1.4	0.9		2.42	0.74	0.8	0.99	0.53	0.25	0.64	1.46	0.84		1.96	0.72	0.96	2.09	0.1	-1.06	1.04	1.73	1.51
	CPT0007320003	0.71	0.015	-0.6	0.24	0.49	0.93	1.89	0.31	1.25		0.71	0.29	-0.2	0.2	0.5	0.96	1.93	0.31	1.25		1.32	0.67	0.02	0.78	0.44	0.41	0.73	1.01	1.16		1.6	1.2	0.44	1.89	0.27	-0.94	1.58	1	1.24
	CPT0078990003	1.46	0.2	-0.53	0.21	0.53	0.74	0.5	1.57	2.21		1.48	0.92	0.31	0.25	0.56	1.17	0.59	1.59	2.22		1.39	0.58	0.53	0.79	0.037	0.07	0.53	1.56	0		1.5	0.49	0.88	1.34	-0.083	-1.07	0.53	1.79	1.58
	CPT0010110003	0.87	0.2	0.12	1.11	0.67	1.3	1.64	0.81	0.75		0.88	0.74	0.82	1.14	0.69	1.34	1.68	0.95	0.96		1.56	0.62	0.027	0.49	-0.018	0.37	0.48	0.54	0.8		1.31	0.26	0.23	1.44	0.13	-0.68	0.68	1.21	2.14
	CPT0023350003	0.41	2.33	0.4	3.47	2.43	1.1	1.2	1.41	0.99		0.5	1.72	-0.31	3.65	2.58	1.33	1.28	1.45	1.09		1.1	0.43	0.14	0.79	0.25	0.19	0.32	1.26	1.76		1.59	0.52	-0.27	1.79	0.099	-1.15	0.81	1.89	4.11
	CPT0001260009	1.56	2.07	1.16	3.03	1.77	0.4	0.97	1.22	1.86		1.57	2.26	1.42	3.09	1.83	0.41	1	1.25	1.91		1.39	0.26	-0.15	1.06	0.37	-0.41	0.41	1.35	1.95		1.24	0.18	0.15	2.49	0.054	-1.33	1	1.27	3.52
	CPT0065430003	0.2	1.44	0.72	2.72	1.76	1.34	1.02	0.94	2.44		0.27	1.52	0.73	2.8	1.82	1.39	1.06	0.97	2.51		1.72	0.49	0.23	0.45	0.2	0.19	0.93	1.66	1.86		0	0	0	0	0	0	0	0	0
	CPT0014160003	1.11	1.99	1.13	2.46	2.46	0.95	0.22	1.48	0.97		1.12	2.82	1.14	2.49	2.51	0.95	0.21	1.5	0.96		1.58	0.36	0.3	1.17	0.65	-0.15	0.17	1.31	1.86		2.04	0.35	0.87	2.13	0.64	-2.36	0.26	1.31	1.95
	CPT0079410003	0.58	1.18	0.61	1.67	0.32	1.03	1.53	2.07	2.26		0.59	0.8	0.047	1.69	0.28	0.85	1.62	2.11	2.27		1.07	0.19	0.055	0.7	0.23	0.22	0.64	1.83	2.04		1.77	0.5	0.097	2.02	0.53	-0.027	1.06	2.51	3.44
	CPT0020120003	0.69	0.81	0.5	0.55	1.42	0.036	0.62	1.4	1.1		0.69	0.98	0.56	0.56	1.45	0.042	0.64	1.43	1.12		0.68	0.24	0.15	0.57	0.3	-0.14	0.31	1.33	1.22		1.07	0.2	0.14	1.21	-0.047	-0.82	0.31	2.13	1.8
	CPT0009060003	-0.44	1.13	0.44	0.62	0.83	0.13	0.82	1.26	1.59		-0.41	0.77	0.44	0.66	0.86	0.13	0.83	1.27	1.63		0.63	0.13	0.084	0.49	-0.11	-0.18	0.43	1.11	1.3		0	0	0	0	0	0	0	0	0
	CPT0012280003	0.73	0.67	0.26	0.72	0.77	1.57	0.69	1.25	1.33		0.75	1.03	0.72	0.72	0.8	1.63	0.71	1.28	1.37		1.87	0.51	0.55	0.92	0.7	0.13	0.57	1.35	0.81		0	0	0	0	0	0	0	0	0
	CPT0025050003	0.7	1.17	-0.029	0.75	1.26	0.94	0.82	1.03	0.78		0.72	1.75	-0.006	0.73	1.29	0.96	0.82	1.06	0.78		1.84	0.71	0.31	1.34	0.15	0.25	0.043	1	1.31		1.88	0.53	0.57	2.58	0.016	-1.44	0.74	1.09	1.81
	CPT0092160003	0.71	-0.54	-0.54	0.23	-0.4	1.08	0.95	0.56	0.79		0.73	-0.57	-0.37	0.27	-0.39	1.17	1.01	0.56	0.81		0.86	0.056	-0.2	0.39	-0.27	-0.22	-0.022	0.52	0.63		0.46	0.84	0.2	0.64	0.2	-0.87	0.64	0.075	1.09
	CPT0012550003	0.81	0.36	-0.025	1.03	1.02	0.86	0.3	0.88	1.02		0.81	0.26	-0.21	1.06	1.04	0.87	0.29	0.88	1.02		1.17	0.46	0.12	0.72	0.42	0.096	0.47	0.77	0.97		0	0	0	0	0	0	0	0	0
	CPT0078930003	1.32	2.87	1.66	2.82	2.48	1.3	0.071	0.73	0.87		1.33	2.76	1.25	2.86	2.53	1.33	0.081	0.84	0.89		1.48	0.66	0.45	0.59	-0.41	0.026	0.23	1.49	1.6		1.45	0.9	0.52	2.35	0.069	-0.53	0.7	1.68	1.45
	CPT0014450004	0.83	1.09	0.38	2.36	1.64	1	1.3	0.94	2.09		0.82	1.02	0.37	2.38	1.66	1.02	1.33	0.95	2.17		1.48	0.85	0.21	0.64	0.44	0.24	0.79	1.13	0		1.59	1.3	0.42	1.96	0.21	0.32	1.24	-0.29	1.71
	CPT0012900004	1.54	1.29	0.2	2.62	0.77	1.34	0.35	1.12	1.1		1.56	1.04	0.26	2.64	0.8	1.37	0.37	1.21	1.13		1.34	0.59	0.13	1.5	0.43	0.17	0.29	1.41	0.76		0.82	1.1	0.73	3.11	0.72	0.11	0.66	0.72	0.91
	CPT0001220008	0.66	0.9	0.27	2.8	1.09	0.71	0.8	1.82	0.62		0.66	0.98	-0.35	2.85	1.1	0.69	0.86	1.83	0.61		1.28	0.4	0.1	1.31	0.18	-0.0072	0.37	2.01	1.66		1.22	0.66	0.18	2.06	0.18	-0.5	0.65	1.16	0.66
	CPT0006440003	2.69	0.83	0.08	1.69	0.23	0.84	0.4	1.12	1.17		2.72	0.99	0.12	1.68	0.19	0.83	0.42	1.13	1.17		2.16	0.57	0.54	0.68	0.44	0.4	0.51	1.11	1.1		1.47	0.6	1.01	2.29	0.37	-0.68	0.78	1.06	0.69
	CPT0009000003	1.18	0.6	0.23	2.71	1.68	0.76	0.55	1.17	0.91		1.19	0.74	0.42	2.7	1.68	0.78	0.57	1.27	0.94		1.44	0.78	0.4	1.7	0.3	0.21	0.12	0.68	0.28		0.59	1	0.69	4.22	0.14	-0.61	0.32	0.56	-0.46
	CPT0078830003	1.4	1.01	0.93	1.3	0.51	0.34	-0.027	0.67	0.58		1.41	1.09	1.15	1.3	0.53	0.29	-0.068	0.68	0.4		1.99	0.82	0.42	0.047	-0.06	0.5	0.51	0.51	0.36		2.28	1.41	0.93	2.14	-0.22	-0.82	1.02	0.95	1.18
	CPT0000870016	2.23	1.74	0.94	0.44	1.41	1.77	0.45	0.22	1.57		2.23	2.45	1.61	0.51	1.45	1.69	0.54	0.26	1.61		2.53	1.12	0.75	0.94	-0.001	0.6	0.64	1.18	0		2.3	0.78	0.83	1.37	-0.22	-0.65	1.05	0.51	0.94
	CPT0025580004	1.08	1.62	1.13	0.77	1.19	0.86	1.49	1.75	0.72		1.12	1	1.24	0.74	1.22	0.88	1.54	1.89	0.79		1.91	0.63	0.42	0.81	-0.026	0.25	0.88	1.31	0.85		0	0	0	0	0	0	0	0	0
	CPT0077110003	1.17	1.06	0.27	1.83	1.49	0.44	1.88	1.1	1.92		1.19	1.44	0.71	1.85	1.52	0.45	1.91	1.12	1.94		1.35	0.72	0.64	0.91	-0.053	0.31	0.83	1.84	1.04		1.68	0.97	0.54	3.14	-0.048	-0.52	0.93	2.22	2.32
	CPT0001540009	0.78	0.49	0.3	2	1.27	1.76	1.53	0.51	1.78		0.83	0.48	0.42	2.06	1.32	1.82	1.58	0.53	1.84		1.46	1.02	0.55	1.42	0.32	0.39	0.72	1.28	1.22		0.91	0.5	0.16	2.82	0.44	-0.59	1.07	0.044	1.13
	CPT0079270003	1.36	-0.21	0.037	2.19	0.47	1.28	0.36	1.18	0.81		1.38	-0.32	0.38	2.26	0.49	1.33	0.38	1.21	0.83		1.19	0.59	0.37	0.67	0.029	0.0099	0.26	0.99	0		0.62	0.88	0.68	2.56	-0.12	-0.27	0.54	1.28	0.5
	CPT0079480003	1.6	-0.062	0.031	0.45	-0.068	1.45	-0.24	1.81	0.91		1.61	0.0058	0.0058	0.45	-0.06	1.49	-0.24	1.87	1.09		1.08	0.78	0.35	1.27	0.34	0.28	0.33	1.15	0.2		0.1	0.95	0.45	2.18	0.19	-0.8	0.61	0.57	0.21
	CPT0026410003	1.26	0.57	0.25	0.94	1.35	0.068	0.89	1.62	2.21		1.28	1.42	0.27	0.93	1.4	0.037	0.95	1.65	2.27		1.53	0.82	0.6	0.38	0.12	0.5	0.86	1.38	1.33		0	0	0	0	0	0	0	0	0
	CPT0001180009	1.3	1.12	0.19	2.23	1.71	1.15	-0.19	1.08	0.32		1.31	1.59	0.42	2.28	1.77	1.35	-0.19	1.11	0.31		1.98	0.63	0.34	1.25	0.55	-0.13	-0.16	1.09	0		2.27	0.53	0.15	2.03	0.55	-1.72	0.17	0.48	1.17
	CPT0001340003	1.12	1.06	0.64	2.92	0.86	1.16	1.44	2.01	2.37		1.19	1.94	0.61	3.01	0.88	1.22	1.51	2.06	2.46		1.62	0.52	0.46	0.91	0.42	0.62	0.6	1.76	2.01		2.51	0.77	0.41	2.89	0.62	0.093	0.81	3.35	4.55
	CPT0086820003	0.43	2.35	0.48	0.65	2.05	1.16	0.67	1.16	2.1		0.43	1.48	0.47	0.64	2.09	1.21	0.7	1.19	2.16		1.6	0.17	0.0031	0.41	0.29	0.086	0.54	1.86	1.73		1.87	0.47	0.27	0.37	0.71	0.067	0.61	1.25	0.62
	CPT0076330003	0.37	1.95	1.37	2.04	2.04	0.14	-0.48	0.34	1.19		0.37	2.09	1.62	2.03	2.07	0.12	-0.48	0.35	1.2		1.16	0.14	0.26	0.7	0.016	-0.28	0.45	1.11	1.06		1.18	-0.74	0.36	2.14	0.49	-1.34	0.55	2.29	2.43
	CPT0002350011	0.76	1.39	0.5	1.2	0.53	1.59	0.16	0.35	0.42		0.81	1.27	0.74	1.21	0.56	1.61	0.15	0.43	0.41		1.25	0.38	-0.028	0.73	0.071	0.23	0.13	0.54	0.49		0.47	-0.044	0.55	1.59	0.13	-1.19	0.65	-0.39	0.6
	CPT0069160003	0.49	1.28	0.23	1.66	0.43	1.78	1.61	1.82	2.17		0.54	0.29	0.17	1.72	0.47	1.91	1.72	1.94	2.31		0.67	0.5	-0.11	0.4	0.12	-0.072	0.53	1.87	0		0.74	0.84	0.49	1.37	0.76	-0.14	0.88	1.49	2.8
	CPT0088480003	0.51	1.15	0.44	1.56	0.68	1.68	0.88	1.11	1.5		0.52	1.23	0.51	1.58	0.7	1.75	0.9	1.12	1.52		1.46	0.42	0.14	1.04	0.57	0.32	0.89	1.15	0.87		1.78	0.4	0.3	1.87	0.21	-0.25	1.16	1.5	0.66
	CPT0001500009	0.93	0.024	-0.11	2.29	1.51	1.44	0.7	0.6	-0.42		0.97	-0.21	-0.065	2.29	1.52	1.49	0.72	0.62	-0.44		1.58	0.32	0.69	1.06	0.68	-0.4	-0.1	0.27	-0.27		1.22	0.57	0.77	1.47	0.024	-0.98	1.05	1.97	1.77
	CPT0024670003	-0.079	0.22	-0.36	1.28	0.87	0.51	1.44	0.95	0.49		-0.078	0.073	-0.27	1.33	0.9	0.52	1.5	0.99	0.49		1.31	0.62	0.08	0.71	-0.067	0.12	0.41	1.34	1.29		2.1	0.98	0.032	3.47	0.65	-0.53	0.34	0.33	0.42

## Sheet: Kinse_substrate_before ranking
The values are fold change (log2 scale) between paired tumors and NATs
Kinase	Sub.Accession	Sub.Gene	Sub.Seq	Sites	CPT0001540009-CPT0001550001	CPT0001220008-CPT0001230001	CPT0001340003-CPT0001350001	CPT0001500009-CPT0001510001	CPT0001260009-CPT0001270001	CPT0000870016-CPT0000890001	CPT0001180009-CPT0001190001	CPT0000780007-CPT0000790001	CPT0000640003-CPT0000660001	CPT0066470004-CPT0066430001	CPT0002350011-CPT0002370001	CPT0006440003-CPT0006530001	CPT0010110003-CPT0010120001	CPT0006630003-CPT0006730001	CPT0006900003-CPT0006950001	CPT0010160003-CPT0010170001	CPT0023350003-CPT0023360001	CPT0007320003-CPT0007470001	CPT0019130003-CPT0019160001	CPT0079270003-CPT0079300001	CPT0025050003-CPT0025060001	CPT0026410003-CPT0026420001	CPT0065810003-CPT0065820001	CPT0063320003-CPT0063330001	CPT0064370003-CPT0064400001	CPT0086360003-CPT0086370003	CPT0007860003-CPT0007870001	CPT0023690003-CPT0023710001	CPT0079480003-CPT0079510001	CPT0086950003-CPT0086970003	CPT0079410003-CPT0079430001	CPT0063630003-CPT0063640001	CPT0086820003-CPT0086830003	CPT0087040003-CPT0087050003	CPT0092160003-CPT0092190003	CPT0086870003-CPT0086890003	CPT0092290003-CPT0092310003	CPT0092730003-CPT0092740003	CPT0092790003-CPT0092800003	CPT0081600003-CPT0081620001	CPT0084560003-CPT0084590001	CPT0066480003-CPT0066520001	CPT0019990003-CPT0020020001	CPT0020120003-CPT0020130001	CPT0014160003-CPT0014130001
EGFR	NP_002645.3	PKM	ITLDNAYMEK	Y148	0.78	0.66	1.12	0.93	1.56	2.23	1.3	1.41	2.34	1.11	0.76	2.69	0.87	1.66	0.81	1.8	0.41	0.71	0.56	1.36	0.7	1.26	1.97	1.44	0.9	0.65	1.33	0.96	1.6	0.43	0.58	0.96	0.43	0.79	0.71	0.54	0.34	0.79	1.08	0.59	0.6	0.94	1.45	0.69	1.11
EGFR	NP_001104547.1	EZR	SGYLSSER	Y146	0.11	-0.48	-1.43	-0.36	-0.34	0.028	0.15	-0.026	0.63	-0.58	-0.27	0.55	-0.16	0.19	-0.72	-0.62	-0.56	-1.07	-0.21	-0.053	-0.41	-0.12	-0.21	0.58	-0.06	-0.003	0.44	-0.042	-0.089	-0.3	-0.59	-0.36	0.08	-0.48	0.82	-1.08	-0.5	-0.52	-1.09	-1.28	-0.036	-0.5	-0.05	-0.4	-0.27
EGFR	NP_002341.1	LYN	TIYVRDPTSNK	Y32	0.31	0.38	1.74	1.29	1.8	0.92	2.09	-0.87	0.97	0.17	1.42	-0.17	0.85	-0.19	0.39	0.26	1.36	-0.53	0.42	0.16	1.53	0.62	0.2	0.25	0.61	0.53	0.14	0.074	0.25	0.81	1.69	1.17	0.71	-0.066	0.34	0.085	0.61	0.63	-0.41	0.42	0.59	-0.029	0.43	2	1.29
EGFR	NP_003970.1	GPRC5A	AYSQEEITQGFEETGDTLYAPYSTHFQLQNQPPQK	Y320;Y317	-1.98	-2.74	-0.13	-1.39	-2.2	-3.5	-1.32	-2.63	0.41	-1.34	-0.24	-1.36	-0.89	-2.66	0.86	-1.66	-1.35	-1.75	-2.35	-2.56	-1.9	-2.26	-0.24	0.046	0.82	-0.23	0.3	0.15	-1.23	0.62	-0.78	0.27	-2.34	-1.39	-1.4	-2.04	-2.26	-2.07	0.62	-0.99	0.043	-1.72	-0.12	-1.45	-2.2
EGFR	NP_003970.1	GPRC5A	AHAWPSPYK	Y347	-0.92	-0.48	-0.88	-1.27	-1.02	-1.52	0.29	-0.9	-0.25	-0.76	-1.18	-1.23	-1.74	-1.52	-0.32	-1.54	0.43	-0.99	-0.87	-1.55	-0.19	-1.05	-1.88	-1.89	-0.36	-0.13	-1.08	-0.12	-2.95	-0.98	-0.084	0.21	-1.03	-0.41	-2.03	-1.41	0.22	-0.36	-1.37	-0.6	-0.57	-2.38	-0.82	-1.17	0.74
MAP2K1	NP_005517.1	HSF1	VKEEPPSPPQSPRVEEASPGRPSSVDTLLSPTALIDSILR	S326	0.28	-0.14	-0.045	0.25	0.39	-0.22	0.55	0.15	-0.23	-0.43	-0.15	-0.45	-0.15	-0.21	-0.65	-0.1	-0.31	-0.033	-0.84	-0.44	-0.26	-0.25	0.21	-0.092	-0.28	-0.14	-0.22	0.021	-0.5	-0.21	0.029	-0.54	-0.12	-0.44	-0.54	-0.18	-0.23	-0.11	-0.049	-0.6	-0.31	0.33	-0.62	-0.17	-0.044
MAP2K1	NP_001274276.1	TAL1	MVQLSPPALAAPAAPGR	S122	-0.19	-0.004	0.028	-0.3	0.15	0.071	-0.043	-0.44	0.23	0.37	-0.33	0.28	0.5	0.35	0.32	0.34	-0.13	0.049	-0.28	-0.31	0.0034	0.092	0.09	0.38	0.041	-0.56	0.47	0.31	0.43	0.022	0.067	-0.073	0.016	0.15	-0.11	0.25	0.17	1.27	0.58	0.18	0.015	0.45	0.23	0.13	0.19
MAP2K1	NP_001035145.1	MAPK3	IADPEHDHTGFLTEYVATR	Y204	0.3	0.27	0.64	-0.11	1.16	0.94	0.19	1.3	1.45	1.56	0.5	0.08	0.12	2.06	1.97	1.2	0.4	-0.6	0.16	0.037	-0.029	0.25	-0.52	0.68	0.55	0.073	1.42	0.79	0.031	0.58	0.61	1.52	0.48	0.69	-0.54	0.5	0.59	1.92	0.62	1.01	0.61	2.35	1.06	0.5	1.13
MAP2K1	NP_002736.3	MAPK1	VADPDHDHTGFLTEYVATR	T185;Y187	0.49	0.9	1.06	0.024	2.07	1.74	1.12	1.21	1.83	2.25	1.39	0.83	0.2	1.98	2.63	1.7	2.33	0.015	0.65	-0.21	1.17	0.57	-0.18	1.67	1.8	0.98	2.12	0.08	-0.062	0.77	1.18	3.23	2.35	1.41	-0.54	0.4	1.12	2.94	1.64	2.1	1.27	3.39	1.69	0.81	1.99
MAPK3	NP_004086.1	EIF4EBP1	FLMECRNSPVTK	S65	2	2.8	2.92	2.29	3.03	0.44	2.23	1.38	2.86	2.13	1.2	1.69	1.11	2.66	2.87	3.02	3.47	0.24	3.3	2.19	0.75	0.94	2.17	1.08	2.03	1.3	1.75	0.54	0.45	2	1.67	2.35	0.65	0.72	0.23	0.39	1.03	1.7	0.72	2.84	0.63	1.85	2.74	0.55	2.46
MAPK3	NP_000035.2	AR	LQEEGEASSTTSPTEETTQK	S651	-0.069	-0.97	-0.33	-0.35	-0.26	-0.57	-0.23	0.52	-0.63	-0.23	-0.57	0.024	-0.73	-0.16	0.3	-0.1	-0.55	-0.8	-0.79	-0.38	-0.68	-0.09	-0.26	-0.14	-0.47	-0.52	-0.39	-0.76	0.3	-0.24	-0.28	-0.4	0.015	-0.8	-0.17	-0.035	-0.55	-0.36	-0.36	0.14	-0.65	-0.38	-0.27	-0.53	-0.76
MAPK3	NP_000256.4	NCF1	QARPGPQSPGSPLEEER	S348;S345	0.53	-0.22	0.45	0.36	0.62	-0.21	0.63	0.21	0.63	0.47	0.68	0.13	1.03	-0.32	0.82	0.2	0.78	0.31	-0.57	0.062	-0.019	1.23	0.91	0.19	0.52	1.4	0.71	0.26	-0.17	0.31	0.67	0.8	0.48	0.22	0.12	0.29	0.13	0.41	0.26	0.89	0.38	0.34	1.15	1.51	0.5
MAPK3	NP_000624.2	BCL2	TSPLQTPAAPGAAAGPALSPVPPVVHLTLR	T74;S87	-0.31	-0.59	0.3	0.057	0.014	-0.21	-0.1	0.85	0.4	0.29	0.11	0.96	0.026	0.59	1.42	0.19	-0.24	-0.61	-0.77	0.89	0.25	-0.11	0.34	0.18	-0.56	0.0041	0.89	-0.46	0.27	-0.016	-0.45	0.049	-0.49	-0.098	0.87	0.048	-0.0026	-0.25	0.22	0.28	-0.59	-0.016	0.6	0.1	-0.61
MAPK3	NP_001243019.1	ATF2	NDSVIVADQTPTPTR	T69;T71	0.19	-0.03	0.32	0.64	0.49	0.034	-0.053	0.25	-0.053	-0.013	0.36	0.57	0.31	0.75	0.28	0.42	0.37	0.52	-0.17	0.21	0.0014	0.31	0.23	0.33	0.18	-0.047	0.67	0.027	0.49	0.49	0.42	0.22	0.58	0.76	-0.0058	0.72	-0.11	0.44	0.086	0.21	0.46	-0.019	-0.01	-0.069	0.27
MAPK3	NP_001269589.1	MRTFA	FGSTGSTPPVSPTPSER	S454	0.059	-0.17	0.3	0.13	-0.38	-0.11	0.32	-0.55	0.029	-0.24	-0.54	0.39	0.12	0.15	-0.17	-0.0049	0.055	0.26	-0.32	0.15	0.34	0.26	0.52	0.00015	0.15	0.29	0.39	-0.32	0.51	-0.61	0.26	-0.68	0.042	-0.14	-0.15	-0.02	0.12	-0.4	-0.13	0.041	0.76	0.47	-0.042	-0.28	0.093
MAPK3	NP_001446.1	FOXO3	GSGLGSPTSSFNSTVFGPSSLNSLR	S425	0.19	0.36	-0.17	0.52	0.8	0.51	-0.024	0.34	0.57	0.29	-0.29	-0.074	-0.1	0.97	0.81	0.38	-0.14	0.29	-0.033	-0.14	0.61	0.11	-0.19	0.22	0.034	0.29	0.67	0.51	0.31	0.11	-0.041	0.19	0.021	-0.13	0.0081	-0.061	0.55	0.45	0.049	0.71	-0.085	0.47	0.76	0.25	0.62
MAPK3	NP_001978.1	ETV6	RLSPAER	S213	0.25	0.59	0.91	-0.41	-0.22	0.26	0.7	0.21	0.093	0.63	0.47	0.013	0.18	-0.091	0.41	0.28	0.5	0.23	0.17	0.084	0.73	0.84	0.34	0.17	0.36	0.77	0.12	0.48	0.17	0.31	0.39	0.38	0.38	0.18	-0.068	0.12	0.89	0.75	0.48	0.65	0.21	0.18	0.53	0.6	0.76
MAPK3	NP_005517.1	HSF1	VKEEPPSPPQSPR	S307	-0.7	0.04	-0.31	-0.55	0.24	0.33	0.62	-0.31	0.27	0.2	0.0011	-0.034	-0.33	-0.06	-0.47	0.19	-0.049	-0.55	-0.49	0.0086	-0.2	-0.065	0.2	-0.14	-0.029	0.3	-0.56	0.01	0.23	-0.039	0.3	-0.11	-0.32	0.042	-0.4	-0.13	-0.27	0.18	0.058	-0.43	-0.11	-0.43	-0.049	-0.14	0.3
MAPK3	NP_009330.1	STAT1	LQTTDNLLPMSPEEFDEVSR	S727	0.59	0.14	-0.001	0.95	0.85	0.18	-0.084	0.33	0.0062	0.29	-0.09	-0.42	0.87	-0.25	0.39	0.14	0.44	0.4	0.47	0.015	0.74	0.48	0.35	-0.098	0.55	0.16	0.64	1.19	-0.77	0.45	-0.079	0.32	0.11	0.76	1.22	0.41	0.37	-0.15	-0.081	0.16	0.33	-0.21	0.6	0.26	0.92
MAPK3	NP_115784.1	BAZ1B	KSDGACDSPSSDK	S158	-0.22	0.19	0.34	-1.74	-0.056	0.46	-0.086	0.68	1.19	-0.47	-0.3	-0.6	0.077	-0.36	0.96	0.74	0.11	-0.014	0.045	-0.8	0.9	-0.2	-0.47	-0.13	-0.086	-0.0032	-1.39	-0.25	0.4	0.12	0.43	-0.14	-0.068	1.37	0.09	-0.021	-0.039	0.37	0.52	0.44	0.0065	-0.74	-0.079	0.035	-0.13
MAPK3	NP_000239.1	MITF	HANQVLSLPCPNQPGDHVMPPVPGSSAPNSPMAMLTLNSNCEK	S73	-0.21	0.67	0.35	0.6	0.37	-0.09	0.28	1.06	0.38	-0.059	-0.27	0.51	0.24	0.36	0.4	0.75	0.53	0.63	0.57	0.031	0.64	0.37	0.37	0.56	0.68	0.49	0.33	0.57	0.026	0.41	0.92	0.38	0.6	0.97	-0.14	0.48	0.35	0.48	0.43	0.63	0.37	0.64	0.7	0.44	0.55
MAPK3	NP_001003652.1	SMAD2	SSILPFTPPVVK	T8	0.93	0.48	0.9	0.36	-0.27	-0.14	0.11	0.27	-0.094	-0.04	0.48	-0.077	0.47	0.57	0.049	-0.2	0.1	-0.44	-0.033	0.22	0.15	-0.047	0.3	-0.11	0.9	0.69	0.2	0.3	-0.072	0.17	0.02	-0.23	0.11	0.46	0.33	-0.37	0.85	0.017	0.59	0.12	0.0087	0.24	0.0054	0.01	0.6
MAPK3	NP_001019801.3	RUNX2	RISDDDTATSDFCLWPSTLSK	S340	-0.54	-0.44	0.11	0.67	0.47	-0.48	-0.088	0.22	-0.56	-0.16	-0.51	-0.32	-0.81	-0.087	-0.22	0.74	-0.45	-0.9	-0.036	-1.05	-0.24	0.16	-1.01	-0.16	-0.25	-0.9	-0.57	0.79	-0.85	0.62	-0.17	1.18	-1.06	-0.93	-1.12	0.4	0.065	0.12	-0.34	1.34	0.48	0.056	0.77	-0.57	-0.47
MAPK3	NP_001019820.1	CANX	AEEDEILNRSPRNR	S583	0.49	0.35	0.56	0.52	0.26	0.27	0.93	-0.58	0.47	0.26	1.55	0.18	1.38	0.11	-0.028	-0.29	0.24	0.64	0.43	1.42	0.16	-0.61	0.98	0.38	1.06	0.5	0.72	0.18	1.36	0.64	0.23	0.49	1	0.65	1.25	0.51	0.15	0.25	0.069	0.26	0.084	0.41	0.67	1.29	0.87
MAPK3	NP_001058.2	TOP2A	KTQMAEVLPSPR	S1213	0.51	0.2	1.38	-0.016	0.83	0.37	0.63	0.3	0.033	0.64	0.58	0.69	0.064	0.44	0.028	0.4	0.75	-0.1	0.33	0.5	0.56	0.97	0.72	0.21	0.53	0.33	0.27	-0.029	0.49	0.61	1.05	0.21	1.01	0.32	0.3	0.47	0.53	0.48	0.72	-0.18	0.46	0.44	0.26	1	0.59
MAPK3	NP_001058.2	TOP2A	IKNENTEGSPQEDGVELEGLK	S1247	0.49	0.4	1.86	-0.84	1.22	0.18	0.87	0.18	1.22	0.34	0.45	-0.29	-0.3	0.31	1.38	0.11	1.49	0.42	0.45	0.46	0.95	0.25	0.5	0.092	1.29	0.2	0.82	-0.32	0.31	2	2.31	0.87	0.97	0.6	1.04	0.44	0.55	0.4	1.45	0.15	0.61	0.52	-0.46	0.32	0.92
MAPK3	NP_001058.2	TOP2A	GSVPLSSSPPATHFPDETEITNPVPK	S1393	1.1	1.44	2.14	-0.3	1.54	1.36	0.1	1.41	0.96	1.29	0.69	1.29	0.38	1.77	1.33	1.15	1.95	0.83	1.69	1.67	1.12	1.97	0.22	0.55	2.1	0.14	1.93	0.58	0.6	1.29	2.12	0.41	1.4	0.81	0.91	0.95	1.57	1.27	1.03	0.16	1.55	1.63	1.37	1.49	1.48
MAPK3	NP_001087236.1	MCRIP1	SPPSSSEIFTPAHEENVR	S21;T30	-0.51	-0.12	0.15	-0.45	-0.061	0.42	-0.43	-0.44	0.51	0.31	0.055	-0.051	-0.28	0.61	0.33	0.79	-0.15	0.21	-0.26	-0.47	0.16	-0.016	-0.54	0.12	0.41	0.093	0.011	0.18	-0.17	0.17	-0.36	0.56	0.0067	0.051	0.48	0.18	-0.18	0.42	0.15	0.13	-0.42	-0.18	0.25	0.14	0.32
MAPK3	NP_001121143.1	LIFR	TAGYRPQANVNTWNLVSPDSPR	S1044	-0.33	-0.13	0.42	-0.31	-0.24	-0.23	0.0071	-0.41	-0.26	0.21	0.79	-0.33	-1.09	0.077	-0.44	0.12	-0.41	-0.77	0.36	0.49	-0.31	-0.3	-0.36	0.023	0.14	-0.69	0.55	-0.19	-0.21	-0.22	0.39	-0.47	-0.48	-0.37	0.91	-0.39	-0.14	-0.13	-0.58	-0.077	-0.36	-0.24	-0.51	-0.92	0.39
MAPK3	NP_001124317.1	BCL6	GLVSPQSPQK	S333	0.58	-0.19	0.78	0.13	0.62	0.87	0.86	1.16	0.4	0.38	0.11	1.37	0.54	0.63	0.46	0.65	0.46	-0.1	-0.44	-0.098	0.55	0.86	0.7	0.85	-0.31	0.55	-0.16	0.64	-0.7	-0.2	0.63	0.46	0.12	0.55	-0.31	-0.25	0.36	1	0.42	0.81	-0.29	0.3	0.64	0.83	0.18
MAPK3	NP_001124317.1	BCL6	SDCQPNSPTESCSSK	S343	0.63	0.013	0.63	-1.55	0.67	0.95	0.9	1.27	0.44	-0.83	0.47	1.37	0.46	-1	-0.012	1.19	0.47	0.33	-0.47	-0.12	0.96	0.75	-1.07	-0.49	-1.55	-0.57	-1.86	-1.24	-0.97	0.2	0.38	1.03	0.29	0.28	-0.4	-0.32	-0.63	-0.31	-1.09	1.21	-1.11	-0.32	-0.58	-1.23	-1.18
MAPK3	NP_001138769.1	EXOC7	SSSSSGVPYSPAIPNK	S250	1.47	1.84	1.34	1.68	0.61	0.47	0.71	1.67	1.55	0.21	0.52	0.51	0.27	1.01	0.91	0.43	0.88	0.36	2	1.27	0.28	0.2	1.9	1.59	1.08	1.36	1.14	2.02	0.16	0.17	0.96	0.41	1.1	1.45	0.99	-0.092	1.5	0.47	1.52	1.66	0.48	1.38	0.95	0.57	1.14
MAPK3	NP_001139267.1	SH2B1	ASGSLSPPILAPLSPGAEISPHDLSLESCR	S96	-0.19	-0.34	-0.12	0.056	-0.024	-0.41	-0.54	-0.58	-0.61	0.17	-0.88	-0.45	-0.48	-0.051	0.058	-0.074	-0.057	0.03	0.054	-0.48	-0.48	-0.38	-0.67	-0.1	0.54	-0.63	0.35	-0.33	-0.3	0.077	-0.29	0.12	-0.54	-0.39	0.33	-0.3	-0.3	-0.35	-0.42	-0.022	-0.11	-0.23	0.17	-0.4	0.28
MAPK3	NP_001155855.1	ARHGEF2	DLLVGPGVELLLTPR	T679	-0.29	-0.31	1.27	-0.32	1.35	0.86	-0.05	0.75	0.89	0.29	-0.46	-0.24	-0.71	0.23	0.54	0.46	-0.081	-0.34	0.48	-0.41	-0.72	0.31	-0.71	0.59	-0.59	-0.33	0.52	0.059	-1.03	0.033	-0.44	1.38	-0.64	0.28	0.11	0.18	0.57	0.18	-0.57	0.23	-0.38	-0.03	0.75	-0.48	0.46
MAPK3	NP_001220.2	CASP9	KPEVLRPETPRPVDIGSGGFGDVGALESLR	T125	0.61	0.43	0.73	0.34	0.13	-0.12	0.3	0.68	-0.45	0.61	0.066	-0.19	0.9	1.05	0.45	0.3	0.97	0.44	1.06	0.13	0.77	0.69	0.25	0.34	0.27	-0.028	0.5	0.13	-0.59	0.18	0.056	0.65	0.45	0.64	0.056	0.56	0.31	0.25	0.2	0.97	0.092	0.4	0.63	1.18	0.42
MAPK3	NP_001274276.1	TAL1	MVQLSPPALAAPAAPGR	S122	-0.19	-0.004	0.028	-0.3	0.15	0.071	-0.043	-0.44	0.23	0.37	-0.33	0.28	0.5	0.35	0.32	0.34	-0.13	0.049	-0.28	-0.31	0.0034	0.092	0.09	0.38	0.041	-0.56	0.47	0.31	0.43	0.022	0.067	-0.073	0.016	0.15	-0.11	0.25	0.17	1.27	0.58	0.18	0.015	0.45	0.23	0.13	0.19
MAPK3	NP_001305117.1	HNRNPK	RDYDDMSPR	S284	0.62	0.43	0.011	0.29	-0.62	-0.41	-0.64	-0.3	-0.77	0.078	0.24	-0.88	-0.11	-0.11	-0.026	-0.81	0.17	0.12	0.19	-0.15	-0.76	-0.48	-0.42	-0.45	0.033	0.058	-0.47	-0.19	0.046	0.36	-0.067	-0.58	0.24	-0.073	0.032	-0.34	-0.24	-0.4	-0.14	-0.4	-0.076	0.044	0.013	-0.29	-0.27
MAPK3	NP_001308632.1	NCOA2	QEPVSPKK	S736	-0.51	-0.61	-0.5	-0.3	0.041	-0.4	0.25	-1.04	-0.52	-0.52	-0.085	-0.4	-0.21	-0.51	-0.32	-0.47	-0.24	-0.84	-0.64	-0.5	-0.42	-0.43	-0.23	-0.86	-0.4	-0.15	-0.59	-0.76	-0.27	-0.3	-0.23	-0.7	0.07	-0.65	-0.065	-0.53	-0.55	-0.24	-0.69	-1.22	-0.49	-0.64	-0.58	-0.22	-0.38
MAPK3	NP_001745.2	RUNX1	QIQPSPPWSYDQSYQYLGSIASPSVHPATPISPGR	S276;T300;S293;S303	0.33	0.43	0.99	0.14	0.62	0.51	1.06	0.57	0.75	0.59	0.98	0.49	-0.19	0.59	0.84	0.64	0.76	0.26	0.42	0.38	0.83	0.64	0.21	0.5	0.75	0.88	0.93	0.62	0.37	0.59	0.85	0.94	0.61	0.46	0.026	0.58	0.7	1.01	1.33	0.49	0.28	0.69	0.81	1.02	0.76
MAPK3	NP_002347.5	MARCKS	VNGDASPAAAESGAK	S46	-0.54	0.2	1.47	-0.11	0.22	0.94	0.39	0.57	1.53	0.47	0.14	0.63	-0.28	1.9	1.29	1.25	1.25	-0.35	1.21	0.64	1	0.78	1.34	0.16	1.66	1.27	0.42	0.12	1.04	0.54	1.42	1.74	0.36	1.2	0.75	0.056	1.04	0.9	1.58	1.02	-0.099	0.35	1.02	0.58	0.4
MAPK3	NP_002410.1	MAP3K11	TPDSPPTPAPLLLDLGIPVGQR	S705	0.73	1.67	1.1	0.45	0.0027	1.06	1.02	0.75	1.54	1.08	1.58	0.08	0.55	1.35	0.39	0.2	0.64	0.32	1.45	0.92	0.46	0.45	1.12	1.12	0.52	0.48	0.85	1.3	1.56	0.22	0.54	0.56	0.59	0.3	0.21	0.29	0.93	0.8	0.36	0.22	-0.059	-0.38	0.68	1.22	1.49
MAPK3	NP_002740.2	MAPK7	SQVEDPLPPVFSGTPK	T733	0.18	0.89	1.3	0.74	0.41	1.2	-0.22	0.72	0.52	0.69	0.39	0.34	0.16	0.88	-0.014	1.42	0.35	0.16	1.21	0.76	-0.29	0.37	0.98	0.97	0.89	0.68	0.82	0.25	0.59	0.98	0.63	0.35	0.62	0.31	0.25	0.27	0.43	0.054	0.57	0.72	0.83	-0.16	0.57	0.55	0.67
MAPK3	NP_002826.3	PTPN12	TVSLTPSPTTQVETPDLVDHDNTSPLFR	S571	0.084	0.35	0.48	0.91	0.21	0.52	-0.21	0.9	0.38	0.64	0.28	0.47	0.11	0.68	0.31	0.72	0.45	0.073	0.37	0.33	0.59	0.64	0.55	0.31	0.7	0.47	1.07	0.56	0.67	0.051	0.9	0.79	0.31	0.72	0.034	0.59	0.77	0.77	0.61	0.3	0.26	0.54	0.66	0.33	0.8
MAPK3	NP_002948.1	RXRA	TETYVEANMGLNPSSPNDPVTNICQAADK	S260	-0.063	0.85	0.014	-0.51	0.18	0.24	-0.049	0.44	0.075	0.008	0.41	0.22	-0.76	-0.26	-0.018	0.35	-0.49	-0.4	0.1	-0.19	-0.61	-0.3	-0.74	0.25	-0.26	-1.2	-0.77	-0.13	0.16	0.27	-0.33	0.1	0.034	-0.33	-0.052	-0.13	-0.38	-0.002	-0.59	0.019	0.38	0.43	-0.31	-0.73	-0.37
MAPK3	NP_004032.2	ARRB1	GMKDDKEEEEDGTGSPQLNNR	S412	0.1	-0.083	0.19	-0.31	-0.42	-0.23	0.48	0.72	-0.18	0.39	-0.47	-0.11	-0.29	0.1	-0.61	0.00045	-0.47	-0.18	-0.59	-0.3	0.013	0.74	0.065	-0.83	-0.41	0.53	0.22	0.018	-0.36	-0.29	0.22	0.002	-0.38	-0.09	-0.52	0.22	0.052	0.31	0.34	-0.36	0.026	0.24	-0.18	0.29	0.6
MAPK3	NP_004055.1	CDKN1B	TEENVSDGSPNAGSVEQTPK	T187	0.46	-0.36	-0.48	-0.59	0.19	0.067	0.32	0.18	-0.39	-0.24	0.048	0.56	-0.31	-0.24	-0.55	0.19	-0.25	-0.33	-0.35	-0.16	0.27	0.22	-0.86	0.23	-0.42	-0.15	0.15	0.087	0.56	0.14	0.037	-0.32	-0.29	0.034	-0.23	0.069	0.19	0.85	-0.3	-0.27	-0.54	0.17	-0.26	-0.63	0.19
MAPK3	NP_004220.2	MED14	RRSVNEDDNPPSPIGGDMMDSLISQLQPPPQQQPFPK	S986	-0.24	-0.34	0.019	-0.16	0.054	0.094	0.021	-0.22	0.26	-0.62	0.0048	-0.12	0.35	-0.28	-0.19	-0.51	-0.22	-0.17	-0.066	-0.26	-0.16	-0.37	-0.42	-0.6	-0.38	-0.22	-0.08	-0.00058	0.32	-0.21	-0.29	0.44	0.28	-0.67	-0.14	-0.3	-0.18	-0.13	0.25	-0.38	0.36	0.45	-0.72	0.28	-0.035
MAPK3	NP_004272.2	BAG3	SSTPLHSPSPIR	T285;S289	1.67	2.15	1.32	2.08	0.25	-0.057	1.06	1.08	1.15	0.37	0.48	0.89	0.74	1.05	1.05	1.36	2.22	0.59	2.05	1.35	0.055	0.18	1.14	1.22	1.93	0.71	0.85	1.32	0.029	0.54	0.99	0.72	1.72	1.46	1.83	0.66	0.68	0.74	0.78	1.98	-0.055	1.22	1.44	1.18	0.85
MAPK3	NP_004313.1	BAD	HSSYPAGTEDDEGMGEEPSPFRGR	S75	0.33	-0.05	-0.2	0.51	0.23	0.38	-0.24	0.11	0.0017	-0.036	-0.077	-0.12	-0.19	0.054	0.66	0.29	0.35	-0.069	-0.096	-0.18	0.46	0.43	-0.43	-0.12	0.11	-0.49	-0.18	-0.49	-0.56	0.4	0.14	0.43	0.33	-0.32	0.14	0.15	-0.077	0.23	-0.44	0.54	0.1	-0.33	-0.47	-0.13	0.17
MAPK3	NP_004324.2	BRAF	TPIQAGGYGAFPVH	T753	-0.091	0.076	0.46	0.58	0.32	0.46	-0.2	0.074	0.13	0.33	0.042	0.013	0.13	0.12	0.32	0.22	0.45	0.78	0.26	-0.13	0.14	-0.11	-0.45	-0.3	0.49	-0.2	0.18	0.2	-0.45	0.48	0.35	0.51	0.32	0.3	0.61	-0.33	0.011	0.044	-0.15	0.13	0.19	0.1	-0.049	-0.16	0.25
MAPK3	NP_004765.2	MED1	SPSHSSSNRPFTPPTSTGGSK	T1032	0.43	0.37	0.73	-0.28	0.48	0.57	0.75	0.44	0.49	0.61	0.38	0.64	0.4	-0.29	0.55	0.45	0.29	0.38	0.011	-0.35	0.79	0.8	0.18	0.016	0.13	0.45	-0.13	0.18	-0.28	0.93	-0.026	0.95	0.25	0.89	0.086	0.17	0.06	0.31	0.89	0.32	0.73	0.78	0.38	0.053	0.77
MAPK3	NP_004765.2	MED1	SPAYTPQNLDSESESGSSIAEK	T1457	-0.27	-0.069	0.17	-0.4	-0.12	-0.39	0.06	-0.21	0.66	-0.2	0.057	-0.026	-0.002	-0.098	-0.0027	-0.17	-0.025	0.17	-0.3	-0.43	0.022	-0.11	0.038	0.12	-0.11	-0.18	0.24	0.14	-0.16	-0.12	-0.25	-0.15	0.084	-0.43	-0.3	-0.37	0.25	-0.29	-0.096	-0.14	-0.081	-0.0026	-0.12	0.43	-0.092
MAPK3	NP_004810.2	SYMPK	TPSPAAEDAREPEAK	T1257	0.76	0.028	0.26	0.22	-0.43	0.051	0.25	0.055	-0.23	0.14	0.39	-0.11	0.44	-0.48	0.15	-0.15	0.46	0.66	0.13	-0.41	0.31	0.22	0.56	-0.4	-0.0054	0.49	-0.35	0.25	0.32	0.61	-0.12	-0.51	0.42	0.7	-0.41	0.13	0.041	-0.25	0.089	-0.23	-0.23	-0.16	-0.36	0.38	0.39
MAPK3	NP_005222.2	CTTN	TQTPPVSPAPQPTEER	S405	-0.53	0.17	0.17	-0.093	-0.71	-0.15	-0.19	-0.086	-0.32	0.15	-0.13	-0.13	-0.42	0.32	-0.53	-0.067	-0.32	0.14	-0.18	0.14	0.11	-0.62	0.34	-0.3	-0.23	-0.026	-0.24	-0.043	0.056	-0.21	0.28	-0.64	0.17	-0.22	0.014	-0.18	-0.26	0.12	-0.14	-0.34	0.14	0.077	-0.21	-0.33	0.47
MAPK3	NP_005222.2	CTTN	TQTPPVSPAPQPTEERLPSSPVYEDAASFK	S405;S418	0.081	0.28	0.43	0.25	-0.25	-0.29	-0.25	-0.096	-0.45	0.065	0.094	-0.25	-0.1	0.11	-0.05	0.013	-0.43	0.35	0.27	-0.28	-0.23	-0.34	-0.65	-0.51	0.36	-0.37	-0.054	0.15	-0.08	-0.19	-0.26	-0.34	0.0054	-0.18	-0.02	0.24	-0.34	-0.088	-0.16	-0.21	0.24	-0.11	-0.38	-0.25	0.0038
MAPK3	NP_005222.2	CTTN	LPSSPVYEDAASFK	S418	0.62	-0.051	0.62	-0.32	0.73	-0.18	-0.016	1.02	0.16	0.76	0.3	-0.25	-0.58	0.93	1.52	0.92	0.31	0.69	0.58	-0.87	0.089	-0.23	-0.49	0.64	0.29	0.042	0.57	0.044	-0.95	0.21	-0.28	1.66	0.32	-0.051	-0.8	0.6	1.34	1.5	0.15	-0.036	1.04	1.04	1.11	-0.15	0.33
MAPK3	NP_009103.2	NUP50	VAAETQSPSLFGSTK	S221	1.04	0.45	2.28	-0.94	1.37	1.95	0.56	2.71	1.97	1.65	-0.63	0.013	0.45	1.82	3.23	2	1.97	0.84	-0.23	-1.59	2.39	-0.014	0.51	2	0.46	1.02	2.9	1.12	-1.35	0.64	0.67	2.06	1.26	0.54	-1.3	1.46	1.99	2.97	1.41	1.71	0.66	1.95	1.86	1.03	2.73
MAPK3	NP_036192.2	DNM1L	SKPIPIMPASPQK	S616	0.28	0.13	0.13	0.23	0.29	-0.29	0.081	-0.75	-0.0056	0.23	0.25	-0.46	-0.21	0.032	0.26	-0.012	0.51	0.56	0.58	-0.23	-0.21	0.0067	-0.5	0.13	0.21	-0.42	0.26	-0.12	-1	0.17	0.55	0.13	0.79	0.18	0.47	0.26	0.2	-0.67	-0.31	0.17	-0.19	-0.56	0.42	-0.12	-0.36
MAPK3	NP_036530.1	PIP5K1C	SWVYSPLHYSAQAPPASDGESDT	S650	0.27	-0.5	-0.25	0.45	0.23	0.16	0.32	-0.55	-0.0073	-0.46	0.18	-0.19	-0.16	0.026	-0.38	-0.48	-0.22	0.082	0.32	0.27	-0.49	-0.51	0.41	0.55	0.57	0.43	0.19	0.15	0.068	-0.28	-0.084	0.074	-0.26	-0.089	0.42	-0.17	0.12	-0.11	0.6	-0.091	0.23	0.14	-0.098	0.55	-0.22
MAPK3	NP_055180.1	HSPB8	RDPFRDSPLSSR	S24;S27	0.98	1.03	1.21	1.67	0.42	0.35	1.41	0.51	0.59	-0.26	0.32	0.99	1.68	0.61	0.22	1.47	2.14	1.03	1.13	1.05	1.01	0.44	0.18	0.76	0.9	0.74	0.7	0.62	0.26	0.33	1.3	0.65	1.16	1	1.51	0.66	0.63	0.31	0.4	0.18	0.45	0.35	0.62	1.84	0.78
MAPK3	NP_055180.1	HSPB8	FGVPAEGRTPPPFPGEPWK	T87	1.53	1.5	2.05	2.61	1.3	0.24	1.69	0.43	1.8	1.32	0.96	1.4	1.35	0.89	0.91	2.12	3.13	1.93	2.5	1.33	1.12	1.08	0.63	1.5	1.66	1.28	2.22	1.09	-0.16	0.6	1.6	2.61	2.58	2.54	2.36	1.64	0.72	0.98	0.87	2.55	0.052	0.61	2.24	2.43	2.37
MAPK3	NP_065812.1	RPTOR	VLDTSSLTQSAPASPTNK	S863	0.49	1.02	0.96	0.55	0.39	0.14	0.72	0.72	0.15	0.33	0.63	-0.095	0.54	0.53	0.99	0.26	0.91	0.41	0.8	0.82	0.26	0.0037	0.12	0.25	0.54	0.17	0.46	0.45	-0.33	0.48	0.16	0.33	0.65	0.5	0.86	0.005	0.066	0.57	-0.023	0.74	0.07	0.66	0.55	0.78	0.8
MAPK3	NP_065812.1	RPTOR	NYALPSPATTEGGSLTPVRDSPCTPR	S696	1.05	1.15	0.43	0.53	0.29	-0.31	0.16	0.6	0.33	0.35	0.16	0.27	0.96	0.11	0.11	-0.027	0.75	0.86	0.27	0.3	1	0.38	0.24	1.1	0.41	0.34	0.015	0.74	-0.38	0.83	0.31	0.69	0.3	0.7	1.15	1.24	-0.043	-0.091	0.89	0.11	0.049	-0.13	0.56	-0.17	0.53
MAPK3	NP_068779.1	MCL1	RPAVLPLLELVGESGNNTSTDGSLPSTPPPAEEEEDELYR	T163	-0.22	-0.048	-0.35	0.46	-0.34	-0.095	-0.25	0.068	-0.11	-0.32	0.14	-0.048	-0.45	-0.066	0.16	-0.15	0.13	0.12	-0.05	-0.22	-0.88	-1.16	0.19	0.23	0.35	0.61	0.62	-0.82	-0.14	-0.2	-0.24	-0.3	0.2	0.028	0.11	-0.14	-0.3	-0.034	0.11	-0.55	-0.27	0.66	0.32	-0.24	-1
MAPK3	NP_150247.2	PML	AVSPPHLDGPPSPRSPVIGSEVFLPNSNHVASGAGEAGRER	S527;S530	0.26	0.56	0.27	0.7	0.59	0.4	0.66	0.34	0.085	0.51	0.59	0.16	0.3	0.44	0.51	0.6	0.31	0.35	0.042	0.3	0.41	0.76	0.41	0.41	0.4	0.48	0.66	0.48	0.5	0.28	0.25	0.46	0.35	0.45	0.0057	0.62	0.38	0.65	0.12	0.76	0.079	0.3	0.49	0.54	0.53
MAPK3	NP_444253.3	MYLK	KSSTGSPTSPLNAEK	S1779	-0.99	-1.82	-0.88	-0.58	-2.12	-1.58	-0.067	-0.99	-0.56	-0.45	-2.25	-0.36	-2.35	-0.53	-0.85	-0.63	-1.14	-1.14	-1.52	-0.72	-1.17	-0.82	-0.98	0.0011	-0.48	-0.25	-0.89	-0.82	-1.63	-2.02	-1.29	-0.99	-1.96	-0.68	-1.07	-0.0067	-0.28	-0.33	-0.51	-0.21	-0.4	0.63	0.02	-0.55	-1.04
AKT1	NP_001091679.1	CTNNB1	RTSMGGTQQQFVEGVR	S552	-0.0015	0.18	-0.66	-0.0098	-0.14	0.18	-0.2	-0.096	-0.081	0.033	0.47	0.25	0.076	0.22	-0.005	0.0027	-0.31	-0.12	0.21	0.37	0.021	0.023	-0.51	0.69	0.34	-0.51	-0.29	-0.3	0.8	0.055	-0.075	0.04	0.2	-0.057	0.28	-0.39	0.1	0.26	-0.23	-0.13	-0.045	0.12	-0.1	-0.49	-0.065
AKT1	NP_000167.1	NR3C1	STSVPENPK	S134	1.41	0.51	0.34	0.82	0.94	0.61	0.56	0.35	0.27	0.88	1.63	0.69	0.6	0.3	0.64	1.1	0.84	0.55	0.92	0.42	1.05	0.035	-0.045	0.52	0.58	0.2	0.097	0.45	0.28	1.49	0.18	1.41	1.55	0.79	0.42	0.83	0.7	0.4	0.16	0.86	-0.25	0.73	1.22	0.23	0.16
AKT1	NP_001139628.1	GSK3B	TTSFAESCKPVQQPSAFGSMK	S9	0.93	1.43	1.06	0.8	0.15	0.61	0.65	1.09	-0.16	0.72	0.53	-0.27	0.31	0.4	0.48	0.35	1.34	0.47	1.43	1.01	0.35	1.42	0.16	0.27	0.014	0.74	-0.2	-0.01	-0.016	0.28	0.74	0.93	0.57	1.08	-0.42	0.91	-0.27	0.67	0.081	0.39	0.85	1.03	0.26	-0.051	0.27
AKT1	NP_001446.1	FOXO3	RAVSMDNSNK	S253	1.49	0.75	0.56	0.58	1.05	1.35	0.59	1.71	0.3	0.93	0.26	1.17	0.99	1.47	1.52	1.41	0.42	0.61	0.49	0.61	1.7	1.45	0.22	0.46	0.12	1	0.63	0.87	1.3	0.36	0.45	1.17	0.9	1.36	0.23	1.14	1	0.88	0.45	0.81	0.21	0.93	1.36	0.44	0.95
AKT1	NP_001446.1	FOXO3	SCTWPLQRPELQASPAKPSGETAADSMIPEEEDDEDDEDGGGR	T32	-0.28	0.47	0.042	0.36	-0.042	0.42	0.47	0.74	0.44	-0.17	-0.15	0.36	0.44	0.47	0.86	0.55	0.34	0.13	0.51	0.26	0.4	0.54	0.35	0.46	0.3	0.46	-0.15	0.5	0.31	0.32	0.33	0.91	0.23	0.51	-0.018	0.69	0.42	0.15	0.53	0.44	0.48	0.76	0.46	0.62	0.4
AKT1	NP_001531.1	HSPB1	QLSSGVSEIR	S82	1.8	0.55	-0.39	2.1	0.64	1.58	0.3	1.55	0.52	1.11	1.18	1.31	0.42	0.98	0.4	1.91	1.52	0.063	1.15	1.3	0.79	0.8	0.39	0.97	1.31	0.34	1.4	0.028	0.58	0.65	0.78	1.05	1.55	0.78	0.036	0.73	0.43	0.49	0.9	0.91	0.28	0.61	1.16	0.29	0.35
AKT1	NP_003038.2	SLC9A1	IGSDPLAYEPK	S703	-0.49	0.05	0.22	-0.68	0.75	-0.012	-0.28	-0.38	0.89	0.69	0.63	-1.02	0.55	0.62	0.039	0.21	0.83	-0.52	-0.21	-0.48	-0.71	-0.38	-1.31	-0.0021	0.37	-0.29	0.24	-0.61	-1.03	0.17	0.032	0.74	0.05	-0.52	-0.24	-0.52	-0.61	0.26	-0.55	-0.98	-0.26	-0.26	-0.28	-0.18	-0.42
AKT1	NP_003038.2	SLC9A1	CLSDPGPHPEPGEGEPFFPK	S796	-0.23	-0.7	-0.23	-0.96	-0.24	-1.06	-0.098	-0.0048	-0.5	-0.19	0.027	-0.8	-0.0032	-0.52	-0.49	-0.56	-0.1	-0.74	-0.32	-0.49	-0.22	-0.79	-1.16	-0.51	0.01	-0.21	-0.39	-0.14	-0.78	-0.1	-0.58	-0.26	-0.45	-0.3	-0.54	-0.55	-0.99	-0.24	-0.82	-1.08	-0.43	-0.086	-0.062	-0.56	-0.75
AKT1	NP_002410.1	MAP3K11	ERGESPTTPPTPTPAPCPTEPPPSPLICFSLK	S674	0.44	0.97	0.21	0.29	0.54	0.11	0.13	0.36	0.26	0.18	0.51	0.43	0.62	0.092	0.18	0.75	-0.13	-0.15	0.62	0.68	-0.3	0.51	0.31	0.8	-0.037	0.41	0.81	0.0098	0.47	0.67	-0.16	0.3	0.78	0.24	0.44	0.83	-0.19	0.028	-0.26	0.73	0.47	0.5	0.55	0.072	0.23
AKT1	NP_004055.1	CDKN1B	VSNGSPSLER	S10	0.84	0.2	-0.025	0.31	0.32	0.82	0.92	1.15	-0.13	0.45	0.16	1.13	0.056	0.71	0.48	0.7	0.053	-0.15	-0.019	0.009	0.86	0.91	0.067	1.19	0.31	0.4	0.44	1.11	0.88	-0.073	0.41	-0.31	0.13	0.35	-0.46	0.4	1.15	0.81	0.66	-0.026	-0.062	1.31	0.59	0.58	0.7
AKT1	NP_004313.1	BAD	SRSAPPNLWAAQR	S99	0.31	-0.023	-0.64	-0.099	0.018	0.15	-0.15	-0.54	-0.33	-0.55	0.3	-0.12	0.089	-0.33	-0.61	-0.53	-0.87	-0.14	-0.42	0.065	0.54	-0.23	0.22	-0.32	-0.23	-0.6	-0.032	-0.69	0.018	-0.23	-1.15	-0.33	-0.3	-1.04	0.063	-0.12	0.067	-0.72	-0.85	-0.28	-0.093	0.1	-0.31	0.12	0.31
AKT1	NP_036530.1	PIP5K1C	RTQSSGQDGRPQEEPPAEEDLQQITVQVEPACSVEIVVPK	S555	0.66	0.7	0.26	0.51	0.24	-0.051	0.039	0.13	-0.25	0.36	-0.06	-0.05	-0.055	0.24	-0.077	0.041	-0.27	0.39	0.21	0.45	-0.28	-0.7	0.24	0.035	0.73	0.15	-0.066	0.1	-0.47	-0.14	-0.66	-0.68	0.16	0.17	0.8	-0.13	0.075	0.024	0.12	0.24	0.56	0.78	0.59	-0.42	0.29
AKT1	NP_005535.1	IRS1	KGSGDYMPMSPK	S629	-0.23	-1.14	0.27	-0.21	-0.37	-0.36	-0.4	0.019	0.46	0.54	-0.048	-1.32	-0.72	0.16	0.2	0.68	-0.88	-0.22	0.85	-0.25	0.48	-0.24	-0.57	-0.11	-0.44	-1.33	-0.17	0.12	-1.18	0.62	0.19	0.62	-0.76	-0.6	-1.01	-0.28	-0.66	-0.19	-0.058	0.29	0.25	-0.058	0.1	-0.72	-0.71
AKT1	NP_002699.1	PPP1CA	YGQFSGLNPGGRPITPPR	T320	0.3	1.03	0.14	0.23	0.32	0.74	0.54	0.42	0.22	0.91	0.35	0.28	0.44	0.85	-0.48	-0.33	-0.48	0.72	1.22	0.56	0.64	0.44	0.33	0.52	0.16	-0.024	0.44	0.56	0.35	0.24	0.23	0.61	0.61	-0.34	0.78	0.69	0.25	0.78	0.049	0.17	0.38	0.19	0.55	0.68	0.66
AKT1	NP_009057.1	VCP	SVSDNDIRK	S746;S748	-0.59	-0.57	-0.5	-0.24	-0.16	-0.45	-0.25	-0.67	-0.28	-0.76	0.13	0.0069	-0.21	-1.02	-0.68	-0.65	-0.35	-0.23	-0.47	0.28	-0.3	-0.45	-0.088	-0.37	-0.54	-0.42	-0.39	-0.62	0.48	-0.068	-0.34	-0.19	-0.22	-0.49	0.05	-0.47	-0.7	-0.78	-0.7	-0.64	0.19	-0.49	-0.57	-0.29	-0.54
AKT1	NP_000067.1	CDKN1C	SSGDVPAPCPSPSAAPGVGSVEQTPR	T310	-0.94	0.27	-0.62	-0.77	-0.33	-1.86	-0.78	-0.59	-0.9	-0.96	0.8	-0.4	-0.88	-0.8	-0.91	-0.73	-0.79	-0.79	-0.81	-0.57	-0.32	-1.22	-1.08	-0.74	-0.76	-0.73	-0.55	0.51	-0.022	-0.49	-0.77	-0.1	-1.38	-1.35	-0.45	-1.67	-0.26	-0.35	-0.78	-0.92	-0.48	0.3	-0.7	-1.04	-0.37
AKT1	NP_000323.2	ATXN1	RRWSAPESR	S775	0.047	0.11	0.21	0.41	0.034	-0.059	0.13	0.0064	0.18	0.11	0.45	0.15	0.008	0.15	0.049	0.26	-0.1	-0.088	0.71	0.42	-0.28	0.026	0.14	0.52	0.27	0.15	0.33	-0.15	0.24	-0.36	0.027	0.15	-0.0099	0.0065	0.51	0.36	-0.099	0.11	0.04	0.54	0.049	0.27	-0.18	0.074	-0.52
AKT1	NP_000594.2	NOS3	IRTQSFSLQER	S1177	-0.025	0.51	-0.024	0.1	0.34	1.28	-0.34	0.33	0.74	0.83	0.13	0.49	0.78	0.76	0.61	0.49	0.18	-0.28	-0.17	-0.57	-0.6	0.46	0.61	0.32	-0.11	0.17	0.078	1	1.06	0.36	0.48	0.048	0.5	0.94	0.17	0.59	0.85	0.94	1	-0.096	-0.57	0.4	0.82	-0.74	-0.12
AKT1	NP_000594.2	NOS3	IRFNSISCSDPLVSSWR	S615	0.85	-0.31	-0.068	-0.69	0.5	0.71	-0.8	0.61	0.54	-0.21	-0.33	0.23	1.01	0.13	0.47	0.37	-0.41	-0.25	-0.28	0.21	-0.39	1.04	-0.24	0.38	-0.46	-0.03	-0.088	-0.53	0.49	0.56	0.13	0.067	0.39	0.4	0.48	0.27	-0.19	0.82	0.21	0.13	-0.33	-0.21	0.29	-0.76	-0.1
AKT1	NP_001010972.1	ZYX	VSSIDLEIDSLSSLLDDMTKNDPFK	S142	-0.16	-0.096	0.17	-0.023	-0.24	-0.045	-0.63	0.03	-0.59	0.33	-0.55	-1.02	-0.79	0.51	0.31	-0.02	0.038	-0.73	-0.5	0.069	-1.02	0.27	-0.97	0.26	-0.19	-0.092	0.16	0.31	-0.58	-0.29	0.12	-0.46	-0.4	-0.14	-0.68	0.088	0.42	0.66	-0.054	0.71	0.25	0.96	0.16	-0.028	-0.32
AKT1	NP_001028721.1	BABAM1	TRSNPEGAEDR	S29	-0.1	-0.22	-1.72	0.29	-0.29	-1.14	-0.81	-1.3	-1.2	-1.42	-0.51	-0.69	-0.44	-0.74	-0.88	-1.05	-0.29	-0.82	-1.11	-0.36	-0.77	-0.96	-0.34	-0.61	-0.74	-0.82	-0.62	-1.14	-0.059	-0.51	-0.96	-0.51	-0.41	-1.27	0.16	-1.11	-0.47	-0.9	-1.38	-0.97	-0.78	-0.7	-0.16	-0.89	-0.7
AKT1	NP_001035941.1	CARHSP1	TRTFSATVR	S52	1.11	0.11	0.45	1.54	0.18	0.38	0.63	1.03	-0.23	-0.78	0.14	1.07	0.99	0.064	0.18	1.37	1.16	1.45	0.44	0.17	1.99	0.78	0.96	-0.081	0.12	0.91	-0.05	0.62	0.049	0.87	0.72	0.48	0.95	1.17	1.62	1	0.039	-0.057	0.53	-0.003	0.29	-0.12	0.72	1.38	0.13
AKT1	NP_001092102.1	AKT1S1	LNTSDFQK	T246	1.27	1.09	0.86	1.51	1.77	1.41	1.71	0.72	1.4	1.76	0.53	0.23	0.67	1.63	2.16	1.49	2.43	0.49	1.38	0.47	1.26	1.35	0.72	1.23	0.24	0.77	0.82	0.64	-0.068	1.01	0.32	1.69	2.05	1.84	-0.4	0.24	1.75	1.39	0.38	1.19	0.4	1.69	1.87	1.42	2.46
AKT1	NP_001135915.1	EDC3	RHNSWSSSSR	S161	0.49	0.66	1.27	0.86	0.58	0.76	0.013	0.91	0.05	1.21	-0.15	0.21	0.87	1.32	0.64	1.02	0.27	0.69	0.5	0.46	0.98	0.4	0.26	0.39	0.28	0.49	0.59	0.71	0.86	0.67	0.86	0.039	0.67	0.86	0.24	0.46	0.53	0.89	1.03	0.92	0.27	0.45	0.32	0.41	0.5
AKT1	NP_001231627.1	ZFP36L1	FRDRSFSEGGER	S92	0.18	-0.028	0.27	0.58	0.16	-0.049	0.071	0.35	-0.38	0.08	0.0081	0.82	0.13	0.91	-0.25	0.3	0.16	0.0096	-0.31	0.72	0.45	0.58	0.92	-0.37	-0.13	0.42	0.025	0.37	0.25	-0.42	0.65	-0.22	7.5e-05	0.52	-0.76	0.16	0.23	0.19	0.35	0.0083	0.055	-0.53	-0.016	0.18	-0.52
AKT1	NP_001284506.1	PEA15	DIIRQPSEEEIIK	S116	1.23	0.28	0.85	0.92	-0.029	1.34	0.22	0.98	0.32	0.44	0.71	0.81	0.43	1.22	0.5	0.64	0.3	0.15	0.43	0.67	0.74	1.1	0.84	0.81	0.73	1.1	1.1	0.48	1.07	0.039	0.49	0.16	0.24	0.33	-0.22	0.59	0.43	0.6	0.78	0.76	0.11	0.84	0.75	0.76	0.49
AKT1	NP_001335010.1	DLC1	SLSACNK	S766	-0.23	-0.87	-0.69	-0.79	-0.28	0.29	-1.2	0.052	-1.11	-0.48	-1.03	-0.59	-0.85	-0.74	-0.73	0.29	-0.75	-1.35	-0.51	-1.3	-0.6	-0.32	-0.65	-1.73	-1.28	-1.05	-0.65	0.01	-0.61	-0.26	-0.3	-0.92	-1.67	-0.16	-0.5	-0.52	-0.67	-0.53	-0.61	-0.68	-0.8	-0.07	-0.44	-1.33	-1.05
AKT1	NP_001449.3	FLNC	ERLGSFGSITR	S2233	-0.86	-1.98	2.74	1.37	1.79	-1.44	2.44	-1.81	-0.53	-0.23	-0.52	-1.36	-2.87	-0.11	-0.94	-0.46	0.89	-0.59	-0.31	-1.55	0.2	-1.52	0.18	-0.37	1.44	1.07	0.56	-0.65	-2.12	-1.68	0.66	2.44	-0.51	-0.99	-1.27	-0.24	1.27	0.56	0.098	0.58	1.08	2.54	-0.31	-1.09	0.54
AKT1	NP_002645.3	PKM	GADFLVTEVENGGSLGSK	S202	0.47	0.52	1	0.47	1.15	1.3	1.6	1.04	0.96	0.48	0.018	1.04	1.28	0.98	0.78	0.9	0.38	0.91	0.94	0.97	1.44	1.18	0.3	0.5	0.88	0.41	1	0.53	0.19	0.56	0.66	0.7	0.7	0.17	0.65	0.2	1.02	0.39	0.25	1.03	0.91	0.7	0.51	0.32	1.41
AKT1	NP_002645.3	PKM	NVRTATESFASDPILYRPVAVALDTK	S97	0.68	1.03	1.01	1.02	1.72	2.29	1.8	1.58	1.61	0.8	1.25	2.26	1.93	1.62	1.24	1.53	0.83	0.46	0.88	1.21	1.5	1.18	2.28	1.89	0.94	0.89	1.61	1.17	0.67	0.64	0.78	0.94	0.74	1.59	0.67	0.64	0.85	1.02	0.99	0.88	0.74	0.78	0.94	0.56	1.42
AKT1	NP_002818.1	PTPN1	YRDVSPFDHSR	S50	0.8	1.17	1.31	1.18	0.99	0.82	1.71	0.69	0.23	0.81	1.2	0.15	1.96	2.47	2.24	0.91	1.03	0.59	1.14	0.5	1.35	0.71	1.22	2.55	1.1	1.48	1.34	1.06	-0.28	1.22	0.39	1.7	1.67	0.54	0.75	0.7	0.86	0.71	1.11	0.93	1.24	0.86	0.92	1.63	1.24
AKT1	NP_003027.1	SKI	LTVDTPGAPETLAPVAAPEEDKDSEAEVEVESR	T458	-0.27	-0.0079	0.16	-0.28	-0.023	0.75	0.097	0.39	0.11	0.17	0.00068	0.12	-0.31	0.5	0.32	0.42	-0.038	-0.17	-0.44	-0.021	0.0066	0.32	0.93	0.25	-0.34	0.18	0.51	0.28	0.33	-0.58	0.22	-0.065	-0.062	0.0051	0.11	0.0085	0.11	0.069	0.36	-0.24	0.071	-0.091	0.038	0.35	0.19
AKT1	NP_003371.2	VIM	TYSLGSALRPSTSR	S39	-0.33	0.15	0.6	0.38	0.52	-0.037	1.07	0.31	-0.62	0.18	0.28	0.52	0.03	0.13	-0.53	0.44	1.09	0.38	0.44	0.65	0.73	1.32	0.15	-0.26	-0.051	0.22	0.61	0.36	0.083	0.57	0.27	1.31	0.56	0.68	0.95	0.86	1.14	0.42	0.59	1.17	-0.48	0.022	0.91	0.29	-0.28
AKT1	NP_003676.2	KHSRP	SVSLTGAPESVQK	S193	1.16	-0.15	-0.079	0.39	-0.49	-0.052	0.66	0.33	-0.66	0.46	0.067	-0.25	0.36	-0.24	0.62	0.89	0.5	1.05	0.63	-0.29	0.57	0.8	-0.18	0.76	-0.71	-0.56	0.64	0.48	-0.74	0.39	-0.043	1	0.67	0.63	-0.1	0.6	-0.41	-0.16	-0.49	0.038	-0.62	-0.49	0.67	-0.13	-0.29
AKT1	NP_004550.2	YBX1	SVGDGETVEFDVVEGEK	S102	0.61	0.46	0.39	1.49	1.04	0.62	0.49	-0.19	-0.43	1.96	0.78	-0.12	0.59	0.87	1.56	1.79	2.11	1.24	1.22	-0.22	2.1	1.06	0.33	0.43	0.33	0.14	0.66	0.13	-0.69	1.76	0.74	2.37	1.54	1.07	0.073	0.59	0.43	0.49	0.55	1.97	0.53	-0.21	1.3	-0.8	0.98
AKT1	NP_004557.1	PFKFB3	RNSVTPLASPEPTK	S461	0.82	-0.6	0.92	0.2	0.54	0.8	0.67	0.71	0.54	1.08	-0.62	-0.37	1.19	0.66	0.51	0.73	1.09	0.27	0.38	-0.29	0.52	0.56	1.19	-0.42	0.1	1.05	0.13	0.7	-0.82	0.63	0.95	0.96	0.56	0.83	0.32	-0.074	0.62	0.37	0.35	-0.026	-0.13	-0.13	-0.0091	0.96	0.26
AKT1	NP_004949.1	MTOR	TDSYSAGQSVEILDGVELGEPAHKK	T2446;S2448	-0.53	-0.42	-0.23	0.095	0.15	-0.33	-0.018	-0.66	-0.11	-0.084	-0.41	-0.48	-0.15	-0.28	-0.25	-0.26	-0.47	-0.5	0.004	-0.32	-0.46	-0.39	-0.0094	-0.19	-0.062	-0.51	0.062	-0.29	-0.55	-0.13	-0.52	-0.031	-0.17	-0.26	0.035	-0.57	-0.23	-0.04	-0.51	-0.082	0.15	0.033	-0.4	-0.11	0.058
AKT1	NP_005169.2	BCL3	RPLRAPSPEPAAPR	S41	1.05	1.2	1.24	0.2	1.3	0.76	0.18	1.23	1.3	0.98	1.72	0.92	0.62	0.7	0.89	0.72	0.98	0.88	0.46	0.35	1.59	0.74	0.89	0.93	0.84	1.6	1.66	0.93	0.3	0.61	0.87	0.7	1.12	0.65	-0.14	0.83	1.62	1.25	1.34	0.49	0.22	1.6	1.15	2.02	1.09
AKT1	NP_006203.2	PFKFB2	RNSFTPLSSSNTIR	S466	-0.15	-0.77	-0.085	0.49	-0.6	-1.43	-0.66	-1.55	-1.02	-0.051	-0.25	-0.98	0.3	-1.3	-1.59	-1.29	-0.036	-0.53	-0.71	-0.15	-0.55	-0.25	-1.28	-0.87	-0.68	0.013	-1.48	-0.36	-0.69	0.67	-0.17	-1.52	-0.81	-0.3	0.021	0.079	-0.039	-0.082	-0.81	-1.1	-0.23	-0.16	0.043	-0.21	-0.83
AKT1	NP_006203.2	PFKFB2	NYSVGSRPLKPLSPLRAQDMQEGAD	S483	0.17	-1.1	-0.37	-0.66	-0.45	-1.72	-1.38	-1.35	-1.06	-0.4	-0.29	-1.96	-0.21	-1.65	-1.09	-1.4	-1.02	-0.5	-0.14	-1.3	-2.18	-0.91	-2.17	-1.85	0.19	-1.22	-1.82	-0.91	-1.29	0.05	-1.4	-1.38	-1.17	-0.84	-0.72	-1.09	-1.4	-2.31	-1.15	-1.45	0.38	0.003	-0.62	-1.15	-1.59
AKT1	NP_008982.1	FAF1	IRTPSGEFLER	S582	-0.0017	0.38	0.57	0.49	0.63	1.29	0.66	0.022	0.31	1.05	0.65	0.9	1.26	0.81	0.77	0.18	0.81	0.54	0.075	-0.057	0.87	0.97	0.74	0.68	0.58	1.23	0.72	0.6	0.35	-0.22	0.7	0.55	0.53	0.48	0.32	0.82	0.83	1.33	0.64	0.49	0.52	0.31	0.81	1.36	0.78
AKT1	NP_015561.1	RANBP3	TSSLTQFPPSQSEER	S126	0.5	-0.091	0.38	0.52	-0.029	0.12	-0.038	0.4	-0.21	0.067	-0.088	0.04	-0.028	0.42	-0.12	0.31	0.091	0.096	-0.036	-0.066	0.12	0.027	0.23	0.035	0.35	0.1	0.28	0.47	0.057	0.21	-0.17	0.065	0.15	-0.029	-0.051	-0.055	0.43	0.28	0.24	-0.18	0.065	0.29	0.17	0.096	0.47
AKT1	NP_037457.3	ATG4B	KYSIFTEK	S34	-1.13	-0.73	-0.59	-0.68	0.14	-0.85	-0.53	-0.94	-0.25	-1.21	-0.77	-0.42	-1.2	-1.25	-1.07	-1.04	-0.78	-0.83	-1.03	-0.59	-0.86	-0.51	-0.32	-0.26	-0.87	-0.9	-0.56	-0.32	-0.5	-1.64	-0.67	-0.84	-0.89	-0.89	-0.34	-0.91	-0.59	-0.35	-0.75	-0.84	-0.47	-0.37	-1.16	-0.72	-0.66
AKT1	NP_055271.2	PDCD4	RFVSEGDGGR	S457	-0.33	-0.65	-0.042	-0.24	0.15	0.3	-0.6	0.47	-0.21	0.56	-0.35	-0.58	-0.39	-0.034	0.77	0.3	-0.18	-0.54	0.21	-0.59	-0.22	-0.15	-0.5	-0.79	-0.24	0.018	-0.48	0.16	-0.87	0.054	-0.6	0.47	-0.21	0.15	-0.25	-0.37	-0.31	0.35	-0.0054	0.086	0.15	0.035	-0.42	-0.97	0.2
AKT1	NP_055271.2	PDCD4	NSSRDSGRGDSVSDSGSDALR	S67	-0.6	-0.64	-0.21	-0.81	-1.25	-0.076	-0.52	0.26	-0.47	-0.23	-0.68	-0.23	-0.38	-0.016	0.13	-0.098	-0.86	-0.35	-0.27	-0.72	-0.33	0.047	-0.18	-0.34	-0.87	-0.53	0.12	0.24	-0.43	-0.63	0.16	-1.09	-0.25	-0.85	-0.32	-0.1	-0.62	-0.14	0.47	-0.24	-1.06	-1.1	-0.27	-0.87	-0.6
AKT1	NP_055531.1	ACAP1	GQPPVPPKPSIRPRPGSLR	S554	1.54	0.86	0.37	0.94	0.36	-0.31	0.65	0.33	0.034	-0.024	1.82	-0.8	0.97	0.14	0.78	0.34	0.25	0.85	0.89	-0.17	1.07	1.09	-0.11	0.074	1.2	1.83	0.86	1.02	0.66	0.29	0.74	0.92	-0.12	0.56	0.37	0.97	0.38	0.96	0.018	1	-0.25	-0.064	0.38	1.34	0.44
AKT1	NP_055855.2	PIKFYVE	SASITNLSLDR	S307	1.25	0.81	1.14	1.41	-0.21	0.97	-0.17	0.65	-0.43	0.86	0.48	0.25	1.29	0.49	-0.17	0.87	0.57	0.91	1.02	0.8	0.5	0.66	0.55	0.36	0.57	0.88	0.81	0.65	0.6	0.78	0.51	-0.079	0.029	0.74	0.31	0.4	1.12	0.68	0.89	0.83	-0.026	0.36	0.49	0.68	0.24
AKT1	NP_063937.2	GSK3A	TSSFAEPGGGGGGGGGGPGGSASGPGGTGGGK	S21	1.32	0.61	0.56	0.97	0.58	0.73	0.073	0.77	0.43	0.0061	0.6	0.5	1.26	0.65	0.49	0.69	1.17	0.72	1.02	1	0.93	0.37	0.77	0.17	0.32	0.87	0.74	0.47	0.83	0.87	0.35	0.65	0.94	0.5	0.88	0.54	0.16	0.53	0.5	0.49	0.3	0.51	0.68	0.46	-0.00083
AKT1	NP_064578.2	EMSY	RRTNSSSSSPVVLK	S209	-0.52	-0.5	-0.039	-0.37	0.019	-0.02	0.11	-0.13	-0.069	0.34	-0.26	-0.3	-0.76	0.12	-0.075	0.23	-0.35	-0.42	-0.5	-0.58	-0.15	-0.38	-0.56	-0.42	-0.28	-0.71	-0.25	-0.008	0.0013	-0.41	-0.31	-0.065	-0.13	-0.25	-0.15	0.27	0.25	-0.014	-0.28	0.081	-0.35	-0.2	0.099	-0.45	-0.063
AKT1	NP_065921.2	SH3RF1	RHSFTSLTMANK	S304	0.91	0.95	0.2	0.89	0.31	0.66	0.0071	1.06	0.54	0.32	0.43	0.72	0.46	0.47	0.49	0.62	0.19	0.7	1.17	0.56	0.043	0.67	0.35	0.9	0.6	0.48	0.62	0.55	0.85	0.83	-0.12	0.0049	-0.07	-0.012	-0.34	0.4	0.29	0.22	0.35	0.15	0.58	0.28	0.33	0.16	-0.21
AKT1	NP_443096.1	TIFA	MTSFEDADTEETVTCLQMTVYHPGQLQCGIFQSISFNREK	T9	-1.29	1.49	-0.52	-0.93	-0.19	-0.29	0.13	1.26	0.6	-0.99	-0.21	0.31	-1.06	-1.8	-1.2	-0.26	0.014	1.5	0.6	-0.9	-0.19	-0.61	-1.14	0.61	-1.12	-0.81	-0.026	-0.45	-0.63	-1.61	0.31	0.62	0.25	-0.41	-0.87	-0.4	-0.99	-0.15	-1.05	0.12	-0.1	0.43	-0.35	-0.83	-0.51
AKT1	NP_443198.1	FAM129A	RASAILPGVLGSETLSNEVFQESEEEKQPEVPSSLAK	S602	0.0086	0.93	0.62	0.87	-0.026	0.11	1.28	1.83	0.65	1.16	0.59	0.086	0.36	0.72	0.96	0.8	1.15	-0.81	0.37	0.73	1.26	1.34	0.85	0.47	1.24	1.57	1.56	1.82	0.15	0.28	0.77	1.36	-0.12	0.4	0.26	0.54	1.07	0.56	0.9	1.7	1.23	1.52	0.69	1.16	1.53
AKT1	NP_612157.1	PYGO2	SNTQGPAYSHLTEFAPPPTPMVDHLVASNPFEDDFGAPK	S48	1.03	0.27	0.32	0.61	0.0034	0.65	0.33	1.05	0.054	0.9	0.027	0.099	-0.058	0.66	0.69	0.95	0.16	0.022	0.89	-0.25	0.36	0.9	-0.11	0.042	0.26	0.014	0.11	0.53	0.17	0.82	0.13	0.096	0.086	0.31	-0.053	0.93	0.44	0.42	0.51	0.7	0.19	0.54	0.81	0.016	-0.08
AKT1	NP_733821.1	LMNA	IRIDSLSAQLSQLQK	S301	-1.27	-0.87	-0.82	-0.62	-0.021	0.0032	-0.3	-0.16	0.25	-0.27	-1.47	0.99	-1.44	0.071	-0.083	-0.54	-0.81	-1.08	-0.96	-0.52	-1.01	-0.63	0.17	0.017	-0.83	-0.83	-0.19	0.25	-0.67	-1.01	-1.13	0.17	-0.65	-0.36	-0.95	-0.18	-0.3	0.43	-0.35	-0.17	0.25	0.35	-0.31	-0.79	-0.44
AKT1	NP_733821.1	LMNA	GRASSHSSQTQGGGSVTK	S404	-0.62	-0.4	0.048	-0.97	0.027	-0.29	-0.06	0.68	0.42	0.78	-0.66	0.17	-1.05	1.02	0.92	0.84	-0.18	-0.39	-0.095	-0.45	-0.66	0.1	-0.17	-0.0022	-0.52	-0.33	0.13	0.83	-0.91	-0.43	0.047	0.48	-0.32	0.031	-0.75	0.42	0.57	0.92	0.65	0.85	-0.064	0.093	0.25	-0.0021	-0.55
CDK4	NP_000312.2	RB1	TAVIPINGSPRTPR	T252	0.52	1.31	1.25	0.27	0.73	0.36	0.73	0.48	0.53	0.29	0.51	0.69	0.74	0.69	0.09	-0.22	0.82	0.66	0.81	0.55	1	0.58	0.4	0.44	0.25	0.19	0.43	0.34	0.23	0.067	1.15	0.81	0.89	0.55	0.64	0.72	0.27	0.63	-0.44	0.68	0.96	0.79	0.48	0.56	1.11
CDK4	NP_000312.2	RB1	TLQTDSIDSFETQRTPRK	T356	1.57	0.53	2.09	0.13	1.87	1.21	0.0031	1.41	1.44	1.62	-0.019	1.07	1.48	1.71	1.68	1.81	0.98	0.98	1.77	0.94	0.58	1.84	1.8	0.36	1.53	2.43	0.96	0.29	0.93	1.9	2.19	0.78	1.23	0.38	1.01	1.46	0.52	1.54	2.2	0.86	1.67	1.66	0.77	1.33	0.71
CDK4	NP_000312.2	RB1	SNLDEEVNVIPPHTPVR	T373	0.14	0.14	0.81	0.005	0.67	0.021	-0.34	0.075	1.08	0.55	1.28	0.46	0.28	0.55	1.1	0.39	0.36	0.76	0.68	0.24	0.68	0.54	0.5	-0.13	0.25	0.55	0.86	0.51	-0.29	0.2	0.5	0.4	0.55	0.29	0.31	0.14	0.33	0.49	0.14	0.67	-0.19	-0.11	0.22	0.3	-0.025
CDK4	NP_000312.2	RB1	DREGPTDHLESACPLNLPLQNNHTAADMYLSPVRSPK	S608;S612	-0.0027	0.14	-0.023	-0.5	0.4	-0.00099	-0.67	-0.081	1.04	0.14	0.18	0.069	0.17	0.082	0.59	-0.74	0.55	0.094	0.12	-0.38	0.16	0.08	0.11	0.03	0.092	0.43	0.1	-0.063	0.36	0.2	0.36	0.13	0.31	-0.033	0.13	0.32	0.11	0.095	0.41	0.11	0.18	0.17	-0.062	-0.22	0.32
CDK4	NP_000312.2	RB1	TNILQYASTRPPTLSPIPHIPRSPYK	S780;S788	1.14	1.1	1.57	0.6	1.44	1.22	1.09	0.89	1.64	1.45	0.45	0.38	1.72	1.12	2.37	1.24	1.67	1.84	2.06	0.64	1.23	1.42	0.8	0.78	1.29	1.21	1.07	0.55	0.71	1.3	2.08	1.93	1.18	0.66	1.12	0.94	1.08	0.91	1.33	2.14	1.29	0.88	1.17	1.03	1.26
CDK4	NP_005893.1	SMAD3	SSILPFTPPIVK	T8	1.76	0.71	1.16	1.44	0.4	1.77	1.15	0.52	1.47	0.4	1.59	0.84	1.3	1.36	1.39	0.9	1.1	0.93	0.91	1.28	0.94	0.068	1.3	0.7	1.64	1.62	0.89	0.56	1.45	0.021	1.03	1.17	1.16	1.14	1.08	0.33	0.99	0.39	1.35	0.81	0.48	0.39	0.87	0.036	0.95
CDK6	NP_000312.2	RB1	DREGPTDHLESACPLNLPLQNNHTAADMYLSPVRSPK	S612	-0.0027	0.14	-0.023	-0.5	0.4	-0.00099	-0.67	-0.081	1.04	0.14	0.18	0.069	0.17	0.082	0.59	-0.74	0.55	0.094	0.12	-0.38	0.16	0.08	0.11	0.03	0.092	0.43	0.1	-0.063	0.36	0.2	0.36	0.13	0.31	-0.033	0.13	0.32	0.11	0.095	0.41	0.11	0.18	0.17	-0.062	-0.22	0.32
CDK6	NP_000312.2	RB1	TNILQYASTRPPTLSPIPHIPRSPYK	S780;S788	1.14	1.1	1.57	0.6	1.44	1.22	1.09	0.89	1.64	1.45	0.45	0.38	1.72	1.12	2.37	1.24	1.67	1.84	2.06	0.64	1.23	1.42	0.8	0.78	1.29	1.21	1.07	0.55	0.71	1.3	2.08	1.93	1.18	0.66	1.12	0.94	1.08	0.91	1.33	2.14	1.29	0.88	1.17	1.03	1.26
CDK6	NP_000312.2	RB1	ISEGLPTPTK	T821	1.53	0.8	1.44	0.7	0.97	0.45	-0.19	0.61	-0.47	0.58	0.16	0.4	1.64	0.31	1.13	1.07	1.2	1.89	1.22	0.36	0.82	0.89	0.11	0.25	0.32	0.45	0.96	0.35	-0.24	0.97	1.53	0.37	0.67	1.45	0.95	1.44	0.24	0.47	-0.38	0.85	0.41	0.23	0.74	0.62	0.22
CDK6	NP_001745.2	RUNX1	QIQPSPPWSYDQSYQYLGSIASPSVHPATPISPGR	S276;T300;S293;S303	0.33	0.43	0.99	0.14	0.62	0.51	1.06	0.57	0.75	0.59	0.98	0.49	-0.19	0.59	0.84	0.64	0.76	0.26	0.42	0.38	0.83	0.64	0.21	0.5	0.75	0.88	0.93	0.62	0.37	0.59	0.85	0.94	0.61	0.46	0.026	0.58	0.7	1.01	1.33	0.49	0.28	0.69	0.81	1.02	0.76
CDK6	NP_004055.1	CDKN1B	TEENVSDGSPNAGSVEQTPK	T187	0.46	-0.36	-0.48	-0.59	0.19	0.067	0.32	0.18	-0.39	-0.24	0.048	0.56	-0.31	-0.24	-0.55	0.19	-0.25	-0.33	-0.35	-0.16	0.27	0.22	-0.86	0.23	-0.42	-0.15	0.15	0.087	0.56	0.14	0.037	-0.32	-0.29	0.034	-0.23	0.069	0.19	0.85	-0.3	-0.27	-0.54	0.17	-0.26	-0.63	0.19
CDK6	NP_004055.1	CDKN1B	VSNGSPSLER	S10	0.84	0.2	-0.025	0.31	0.32	0.82	0.92	1.15	-0.13	0.45	0.16	1.13	0.056	0.71	0.48	0.7	0.053	-0.15	-0.019	0.009	0.86	0.91	0.067	1.19	0.31	0.4	0.44	1.11	0.88	-0.073	0.41	-0.31	0.13	0.35	-0.46	0.4	1.15	0.81	0.66	-0.026	-0.062	1.31	0.59	0.58	0.7
CDK7	NP_004517.2	MCM2	RGLLYDSDEEDEERPARK	S139	0.51	1.82	2.01	0.6	1.22	0.22	1.08	0.97	1.23	1.61	0.35	1.12	0.81	0.97	1.55	1.43	1.41	0.31	0.9	1.18	1.03	1.62	1.42	0.025	1.26	1.3	1.05	0.68	1.81	1.48	2.07	0.57	1.16	0.57	0.56	0.92	1.11	0.58	1.04	1.04	0.79	0.5	1.09	1.4	1.48
CDK7	NP_004517.2	MCM2	RGNDPLTSSPGR	S27	0.43	1.63	1.62	-0.28	0.92	0.25	1.09	0.37	1.37	0.99	0.17	0.68	1.06	0.95	0.75	0.62	1.24	0.38	0.27	0.43	1.05	1.16	0.7	0.17	0.43	0.42	0.63	0.3	0.83	1.19	1.88	0.73	0.91	0.64	0.43	0.68	0.95	0.87	0.63	0.7	0.75	0.62	0.67	0.95	1.17
CDK7	NP_004517.2	MCM2	RTDALTSSPGR	S41;S40	0.053	1.61	1.88	-0.18	1.16	-0.71	0.96	0.51	0.32	0.95	0.3	-0.43	0.69	0.72	0.62	0.45	1.19	0.038	0.15	0.42	1.24	0.67	1.17	-0.45	0.27	0.54	0.92	-0.17	0.64	0.7	0.87	0.057	0.77	1.98	0.11	0.24	0.79	1.09	-0.17	0.61	0.33	-0.42	0.64	1.04	1.23
CDK7	NP_001778.2	CDK11B	AYTPVVVTLWYR	T595	-0.42	-0.32	-0.063	-0.17	0.034	-0.11	-0.04	-0.19	-0.41	-0.25	-0.57	-0.076	0.041	-0.26	0.043	-0.54	-0.41	-0.27	-0.42	-0.55	-0.26	0.45	-0.026	-0.58	-0.16	-0.18	0.13	-0.079	-0.13	-0.49	-0.24	-0.48	-0.4	-0.43	-0.36	-0.002	-0.023	-0.35	0.091	-0.14	-0.026	-0.039	-0.47	0.095	-0.067
CDK7	NP_057591.2	CDK12	LYNSEESRPYTNK	T893	-1.17	1.15	-0.51	1.42	0.24	1.65	0.38	0.79	1.13	-0.37	-0.026	0.84	-1.4	0.44	1.22	0.72	1.25	0.1	-0.41	-0.7	1.8	0.059	0.83	1.22	0.7	0.8	0.43	0.68	-0.36	0.69	1.11	1.54	0.92	0.75	-0.33	0.9	1.61	2.63	2.13	0.87	0.92	1.25	-0.34	0.18	1.1
WEE1	NP_001307847.1	CDK1	IGEGTYGVVYK	Y15	1.78	0.62	2.37	-0.42	1.86	1.57	0.32	1.43	1.02	2.05	0.42	1.17	0.75	1.63	1.47	1.22	0.99	1.25	1.88	0.81	0.78	2.21	0.9	0.44	1.99	0.99	1.45	0.5	0.91	1.98	2.26	0.42	2.1	0.9	0.79	1.17	1.46	1.56	2.17	0.076	1.71	1.85	1.2	1.1	0.97
[truncated: 35 more columns]

## Sheet: Kinase_substrate_after ranking
Only fold changes showing >1.5 increase were considered for the ranking.
Kinase	Sub.Gene	Sub.Seq	Sites	Counts	CPT0092290003	CPT0088690003	CPT0010160003	CPT0066470004	CPT0081600003	CPT0000640003	CPT0089020003	CPT0088900003	CPT0089460004	CPT0012370003	CPT0088760003	CPT0006630003	CPT0077490003	CPT0000780007	CPT0025880003	CPT0088630003	CPT0086950003	CPT0006900003	CPT0086870003	CPT0014370004	CPT0092730003	CPT0075560003	CPT0019990003	CPT0075130003	CPT0007860003	CPT0092790003	CPT0084560003	CPT0066480003	CPT0078510003	CPT0077310003	CPT0063320003	CPT0081990003	CPT0019130003	CPT0069000003	CPT0012670003	CPT0063630003	CPT0087040003	CPT0064370003	CPT0086360003	CPT0088550004	CPT0017410003	CPT0023690003	CPT0065810003	CPT0007320003	CPT0078990003
EGFR	PKM	ITLDNAYMEK	Y148	50	0	1	1	1	1	1	1	1	1	1	1	1	1	1	1	0	0	0	0	0	1	1	1	1	1	1	1	1	1	1	1	1	0	0	0	0	1	1	1	1	1	1	1	1	1
MAP2K1	MAPK1	VADPDHDHTGFLTEYVATR	Y187	61	1	1	1	1	1	1	1	1	1	1	1	0	0	0	0	1	1	1	0	0	1	1	1	1	1	1	1	1	1	1	1	1	1	1	1	1	1	1	1	1	1	0	0	0	0
MAP2K1	MAPK3	IADPEHDHTGFLTEYVATR	Y204	4	0	0	0	0	0	0	0	0	0	0	0	1	1	1	0	0	0	0	0	0	0	0	0	0	0	0	0	0	0	0	0	0	0	0	0	0	0	0	0	0	0	1	0	0	0
MAPK3	EIF4EBP1	FLMECRNSPVTK	S65	26	0	1	1	1	1	1	0	0	0	0	0	1	0	0	0	1	1	0	0	0	0	0	1	0	0	0	0	0	0	0	0	0	1	1	0	0	0	0	0	0	0	0	1	0	0
AKT1	AKT1S1	LNTSDFQK	T246	14	1	1	0	0	0	0	1	0	0	0	0	0	1	0	0	0	0	0	0	0	1	0	1	1	0	0	0	0	0	0	0	0	0	0	0	0	1	0	0	0	0	0	0	0	0
CDK4	SMAD3	SSILPFTPPIVK	T8	15	0	0	0	0	0	0	1	1	1	0	0	0	0	0	0	1	0	0	0	0	0	0	0	0	0	0	0	0	0	0	0	0	0	0	0	0	1	1	0	0	0	0	0	0	0
CDK6	RB1	ISEGLPTPTK	T821	10	0	0	0	0	0	0	0	0	0	0	0	0	1	0	0	0	0	0	1	0	0	0	0	0	0	0	0	0	0	0	0	0	0	0	0	0	1	0	0	0	0	0	0	1	0
CDK7	MCM2	RGLLYDSDEEDEERPARK	S139	43	0	0	1	1	1	0	1	0	0	1	1	1	1	1	1	1	1	1	1	1	0	0	1	0	1	0	0	0	0	0	0	0	1	1	1	0	0	1	1	0	0	0	1	0	1
WEE1	CDK1	IGEGTYGVVYK	Y15	65	1	0	1	1	0	1	1	1	0	1	1	1	1	1	1	0	1	1	1	1	1	0	1	1	1	1	1	1	1	1	0	0	1	1	1	0	1	1	1	1	0	0	1	1	1
Note: All other ranks (i.e., not Rank = 1) are represented as 0
Kinase	Sub.Accession	Sub.Gene	Sub.Seq	Sites	CPT0001540009	CPT0001220008	CPT0001340003	CPT0001500009	CPT0001260009	CPT0000870016	CPT0001180009	CPT0000780007	CPT0000640003	CPT0066470004	CPT0002350011	CPT0006440003	CPT0010110003	CPT0006630003	CPT0006900003	CPT0010160003	CPT0023350003	CPT0007320003	CPT0019130003	CPT0079270003	CPT0025050003	CPT0026410003	CPT0065810003	CPT0063320003	CPT0064370003	CPT0086360003	CPT0007860003	CPT0023690003	CPT0079480003	CPT0086950003	CPT0079410003	CPT0063630003	CPT0086820003	CPT0087040003	CPT0092160003	CPT0086870003	CPT0092290003	CPT0092730003	CPT0092790003	CPT0081600003	CPT0084560003	CPT0066480003	CPT0019990003	CPT0020120003	CPT0014160003
EGFR	NP_002645.3	PKM	ITLDNAYMEK	Y148	1	1	2	2	2	1	2	1	1	1	2	1	1	1	2	1	0	1	0	1	2	1	1	1	1	1	1	1	1	0	0	2	0	1	2	0	0	1	1	1	1	1	1	2	2
EGFR	NP_001104547.1	EZR	SGYLSSER	Y146	0	0	0	0	0	0	0	0	3	0	0	0	0	0	0	0	0	0	0	0	0	0	0	0	0	0	0	0	0	0	0	0	0	0	1	0	0	0	0	0	0	0	0	0	0
EGFR	NP_002341.1	LYN	TIYVRDPTSNK	Y32	0	0	1	1	1	2	1	0	2	0	1	0	2	0	0	0	1	0	0	0	1	2	0	0	3	0	0	0	0	1	1	1	1	0	0	0	1	2	0	0	2	0	0	1	1
EGFR	NP_003970.1	GPRC5A	AYSQEEITQGFEETGDTLYAPYSTHFQLQNQPPQK	Y320;Y317	0	0	0	0	0	0	0	0	0	0	0	0	0	0	1	0	0	0	0	0	0	0	0	0	2	0	0	0	0	2	0	0	0	0	0	0	0	0	2	0	0	0	0	0	0
EGFR	NP_003970.1	GPRC5A	AHAWPSPYK	Y347	0	0	0	0	0	0	0	0	0	0	0	0	0	0	0	0	0	0	0	0	0	0	0	0	0	0	0	0	0	0	0	0	0	0	0	0	0	0	0	0	0	0	0	0	3
MAP2K1	NP_005517.1	HSF1	VKEEPPSPPQSPRVEEASPGRPSSVDTLLSPTALIDSILR	S326	0	0	0	0	0	0	0	0	0	0	0	0	0	0	0	0	0	0	0	0	0	0	0	0	0	0	0	0	0	0	0	0	0	0	0	0	0	0	0	0	0	0	0	0	0
MAP2K1	NP_001274276.1	TAL1	MVQLSPPALAAPAAPGR	S122	0	0	0	0	0	0	0	0	0	0	0	0	0	0	0	0	0	0	0	0	0	0	0	0	0	0	0	0	0	0	0	0	0	0	0	0	0	3	3	0	0	0	0	0	0
MAP2K1	NP_001035145.1	MAPK3	IADPEHDHTGFLTEYVATR	Y204	0	0	2	0	2	2	0	1	2	2	0	0	0	1	2	2	0	0	0	0	0	0	0	2	0	0	2	1	0	0	2	2	0	2	0	0	2	2	2	2	2	2	2	0	2
MAP2K1	NP_002736.3	MAPK1	VADPDHDHTGFLTEYVATR	T185;Y187	0	1	1	0	1	1	1	2	1	1	1	1	0	2	1	1	1	0	1	0	1	0	0	1	1	1	1	0	0	1	1	1	1	1	0	0	1	1	1	1	1	1	1	1	1
MAPK3	NP_004086.1	EIF4EBP1	FLMECRNSPVTK	S65	1	1	1	2	1	0	1	4	1	1	3	1	4	1	2	1	1	0	1	1	13	5	1	7	2	3	4	0	0	1	3	2	11	12	0	0	6	2	12	1	7	2	1	0	2
MAPK3	NP_000035.2	AR	LQEEGEASSTTSPTEETTQK	S651	0	0	0	0	0	0	0	0	0	0	0	0	0	0	0	0	0	0	0	0	0	0	0	0	0	0	0	0	0	0	0	0	0	0	0	0	0	0	0	0	0	0	0	0	0
MAPK3	NP_000256.4	NCF1	QARPGPQSPGSPLEEER	S348;S345	0	0	0	0	12	0	17	0	14	0	8	0	5	0	14	0	12	0	0	0	0	2	8	0	0	1	14	0	0	0	13	12	0	0	0	0	0	0	0	10	0	0	6	3	0
MAPK3	NP_000624.2	BCL2	TSPLQTPAAPGAAAGPALSPVPPVVHLTLR	T74;S87	0	0	0	0	0	0	0	11	0	0	0	7	0	18	4	0	0	0	0	9	0	0	0	0	0	0	8	0	0	0	0	0	0	0	11	0	0	0	0	0	0	0	22	0	0
MAPK3	NP_001243019.1	ATF2	NDSVIVADQTPTPTR	T69;T71	0	0	0	11	0	0	0	0	0	0	0	0	0	13	0	0	0	0	0	0	0	0	0	0	0	0	16	0	0	0	0	0	17	10	0	5	0	0	0	0	0	0	0	0	0
MAPK3	NP_001269589.1	MRTFA	FGSTGSTPPVSPTPSER	S454	0	0	0	0	0	0	0	0	0	0	0	0	0	0	0	0	0	0	0	0	0	0	0	0	0	0	0	0	0	0	0	0	0	0	0	0	0	0	0	0	4	0	0	0	0
MAPK3	NP_001446.1	FOXO3	GSGLGSPTSSFNSTVFGPSSLNSLR	S425	0	0	0	0	9	0	0	0	0	0	0	0	0	9	15	0	0	0	0	0	17	0	0	0	0	0	17	0	0	0	0	0	0	0	0	0	0	0	0	15	0	0	12	0	18
MAPK3	NP_001978.1	ETV6	RLSPAER	S213	0	13	16	0	0	0	14	0	0	10	0	0	0	0	0	0	0	0	0	0	15	7	0	0	0	8	0	0	0	0	0	0	0	0	0	0	8	13	0	16	0	0	0	14	16
MAPK3	NP_005517.1	HSF1	VKEEPPSPPQSPR	S307	0	0	0	0	0	0	18	0	0	0	0	0	0	0	0	0	0	0	0	0	0	0	0	0	0	0	0	0	0	0	0	0	0	0	0	0	0	0	0	0	0	0	0	0	0
MAPK3	NP_009330.1	STAT1	LQTTDNLLPMSPEEFDEVSR	S727	16	0	0	6	7	0	0	0	0	0	0	0	8	0	0	0	0	0	0	0	14	0	0	0	0	0	19	4	0	0	0	0	0	11	5	0	0	0	0	0	0	0	21	0	8
MAPK3	NP_115784.1	BAZ1B	KSDGACDSPSSDK	S158	0	0	0	0	0	0	0	18	8	0	0	0	0	0	10	13	0	0	0	0	9	0	0	0	0	0	0	0	0	0	0	0	0	4	0	0	0	0	0	0	0	0	0	0	0
MAPK3	NP_000239.1	MITF	HANQVLSLPCPNQPGDHVMPPVPGSSAPNSPMAMLTLNSNCEK	S73	0	12	0	12	0	0	0	8	0	0	0	0	0	0	0	12	0	10	0	0	16	0	0	0	14	0	0	0	0	0	10	0	15	7	0	0	0	0	0	17	0	11	14	0	0
MAPK3	NP_001003652.1	SMAD2	SSILPFTPPVVK	T8	9	0	17	0	0	0	0	0	0	0	0	0	0	0	0	0	0	0	0	0	0	0	0	0	10	11	0	0	0	0	0	0	0	0	0	0	9	0	15	0	0	0	0	0	20
MAPK3	NP_001019801.3	RUNX2	RISDDDTATSDFCLWPSTLSK	S340	0	0	0	10	0	0	0	0	0	0	0	0	0	0	0	14	0	0	0	0	0	0	0	0	0	0	0	7	0	9	0	7	0	0	0	0	0	0	0	6	0	0	11	0	0
MAPK3	NP_001019820.1	CANX	AEEDEILNRSPRNR	S583	0	0	0	0	0	0	7	0	0	0	2	0	2	0	0	0	0	9	0	3	0	0	7	0	8	0	13	0	2	7	0	0	8	16	4	0	0	0	0	0	0	0	16	5	9
MAPK3	NP_001058.2	TOP2A	KTQMAEVLPSPR	S1213	0	0	7	0	8	0	16	0	0	8	11	9	0	0	0	0	14	0	0	0	0	4	9	0	0	0	0	0	0	10	7	0	7	0	0	0	0	0	11	0	0	0	0	11	21
MAPK3	NP_001058.2	TOP2A	IKNENTEGSPQEDGVELEGLK	S1247	0	0	5	0	6	0	9	0	7	0	0	0	0	0	5	0	7	0	0	0	8	0	0	0	6	0	12	0	0	2	1	11	9	18	7	0	0	0	3	0	8	0	0	0	7
MAPK3	NP_001058.2	TOP2A	GSVPLSSSPPATHFPDETEITNPVPK	S1393	5	6	3	0	2	2	0	3	10	4	7	5	0	4	6	9	6	5	5	2	3	1	0	0	1	0	3	12	5	3	2	0	3	9	10	4	2	4	6	0	1	3	5	4	5
MAPK3	NP_001087236.1	MCRIP1	SPPSSSEIFTPAHEENVR	S21;T30	0	0	0	0	0	0	0	0	0	0	0	0	0	16	0	11	0	0	0	0	0	0	0	0	0	0	0	0	0	0	0	0	0	0	0	0	0	0	0	0	0	0	0	0	0
MAPK3	NP_001121143.1	LIFR	TAGYRPQANVNTWNLVSPDSPR	S1044	0	0	0	0	0	0	0	0	0	0	6	0	0	0	0	0	0	0	0	0	0	0	0	0	0	0	0	0	0	0	0	0	0	0	9	0	0	0	0	0	0	0	0	0	0
MAPK3	NP_001124317.1	BCL6	GLVSPQSPQK	S333	17	0	18	0	14	7	10	6	0	0	0	3	0	15	0	16	0	0	0	0	0	6	10	9	0	0	0	9	0	0	16	0	0	0	0	0	0	7	0	11	0	0	18	12	0
MAPK3	NP_001124317.1	BCL6	SDCQPNSPTESCSSK	S343	12	0	21	0	11	5	8	5	0	0	0	4	0	0	0	8	0	0	0	0	7	11	0	0	0	0	0	0	0	0	0	8	0	0	0	0	0	0	0	7	0	0	0	0	0
MAPK3	NP_001138769.1	EXOC7	SSSSSGVPYSPAIPNK	S250	4	3	8	4	15	0	13	2	4	0	0	0	0	8	11	0	11	0	4	6	0	0	2	2	7	2	5	1	0	0	9	0	6	3	8	0	3	0	2	5	0	4	9	0	6
MAPK3	NP_001139267.1	SH2B1	ASGSLSPPILAPLSPGAEISPHDLSLESCR	S96	0	0	0	0	0	0	0	0	0	0	0	0	0	0	0	0	0	0	0	0	0	0	0	0	0	0	0	0	0	0	0	0	0	0	0	0	0	0	0	0	0	0	0	0	0
MAPK3	NP_001155855.1	ARHGEF2	DLLVGPGVELLLTPR	T679	0	0	11	0	4	8	0	13	11	0	0	0	0	0	0	0	0	0	0	0	0	0	0	12	0	0	0	0	0	0	0	6	0	0	0	0	0	0	0	0	0	0	13	0	0
MAPK3	NP_001220.2	CASP9	KPEVLRPETPRPVDIGSGGFGDVGALESLR	T125	15	0	19	0	0	0	0	17	0	11	0	0	7	7	0	0	9	0	10	0	12	13	0	0	0	0	0	0	0	0	0	16	0	17	0	0	0	0	0	9	0	0	19	8	0
MAPK3	NP_001274276.1	TAL1	MVQLSPPALAAPAAPGR	S122	0	0	0	0	0	0	0	0	0	0	0	0	0	0	0	0	0	0	0	0	0	0	0	0	0	0	0	0	0	0	0	0	0	0	0	0	0	5	16	0	0	0	0	0	0
MAPK3	NP_001305117.1	HNRNPK	RDYDDMSPR	S284	13	0	0	0	0	0	0	0	0	0	0	0	0	0	0	0	0	0	0	0	0	0	0	0	0	0	0	0	0	0	0	0	0	0	0	0	0	0	0	0	0	0	0	0	0
MAPK3	NP_001308632.1	NCOA2	QEPVSPKK	S736	0	0	0	0	0	0	0	0	0	0	0	0	0	0	0	0	0	0	0	0	0	0	0	0	0	0	0	0	0	0	0	0	0	0	0	0	0	0	0	0	0	0	0	0	0
MAPK3	NP_001745.2	RUNX1	QIQPSPPWSYDQSYQYLGSIASPSVHPATPISPGR	S276;T300;S293;S303	0	0	14	0	13	0	5	0	12	13	4	0	0	19	13	17	13	0	0	0	10	14	0	0	12	7	7	10	0	13	12	10	14	0	0	11	12	6	5	0	0	8	10	10	15
MAPK3	NP_002347.5	MARCKS	VNGDASPAAAESGAK	S46	0	0	6	0	0	6	0	0	6	0	0	11	0	2	7	7	8	0	8	12	6	9	3	0	4	5	0	0	3	0	5	4	0	5	13	0	5	9	1	8	0	0	8	0	0
MAPK3	NP_002410.1	MAP3K11	TPDSPPTPAPLLLDLGIPVGQR	S705	11	4	13	0	0	4	6	12	5	5	1	0	0	5	0	0	16	0	6	8	0	0	5	5	0	0	10	3	1	0	0	0	16	0	0	0	7	11	0	0	0	0	15	6	4
MAPK3	NP_002740.2	MAPK7	SQVEDPLPPVFSGTPK	T733	0	10	10	8	0	3	0	15	0	7	0	0	0	12	0	5	0	0	7	11	0	0	6	8	11	12	11	0	6	4	15	0	13	0	0	0	0	0	0	14	3	0	0	0	17
MAPK3	NP_002826.3	PTPN12	TVSLTPSPTTQVETPDLVDHDNTSPLFR	S571	0	0	0	7	0	0	0	10	0	9	0	0	0	14	0	15	0	0	0	0	18	15	0	0	13	0	6	0	4	0	11	13	0	13	0	10	10	12	13	0	0	0	17	0	12
MAPK3	NP_002948.1	RXRA	TETYVEANMGLNPSSPNDPVTNICQAADK	S260	0	11	0	0	0	0	0	0	0	0	0	0	0	0	0	0	0	0	0	0	0	0	0	0	0	0	0	0	0	0	0	0	0	0	0	0	0	0	0	0	0	0	0	0	0
MAPK3	NP_004032.2	ARRB1	GMKDDKEEEEDGTGSPQLNNR	S412	0	0	0	0	0	0	0	16	0	0	0	0	0	0	0	0	0	0	0	0	0	12	0	0	0	0	0	0	0	0	0	0	0	0	0	0	0	0	0	0	0	0	0	0	19
MAPK3	NP_004055.1	CDKN1B	TEENVSDGSPNAGSVEQTPK	T187	0	0	0	0	0	0	0	0	0	0	0	0	0	0	0	0	0	0	0	0	0	0	0	0	0	0	0	0	0	0	0	0	0	0	0	0	0	10	0	0	0	0	0	0	0
MAPK3	NP_004220.2	MED14	RRSVNEDDNPPSPIGGDMMDSLISQLQPPPQQQPFPK	S986	0	0	0	0	0	0	0	0	0	0	0	0	0	0	0	0	0	0	0	0	0	0	0	0	0	0	0	0	0	0	0	0	0	0	0	0	0	0	0	0	0	0	0	0	0
MAPK3	NP_004272.2	BAG3	SSTPLHSPSPIR	T285;S289	2	2	9	3	0	0	4	7	9	0	0	8	9	6	8	6	3	11	3	4	0	0	4	4	3	10	9	2	0	0	8	14	2	2	2	7	13	14	10	3	0	5	4	7	10
MAPK3	NP_004313.1	BAD	HSSYPAGTEDDEGMGEEPSPFRGR	S75	0	0	0	0	0	0	0	0	0	0	0	0	0	0	16	0	0	0	0	0	0	0	0	0	0	0	0	0	0	0	0	0	0	0	0	0	0	0	0	0	0	0	0	0	0
MAPK3	NP_004324.2	BRAF	TPIQAGGYGAFPVH	T753	0	0	0	13	0	0	0	0	0	0	0	0	0	0	0	0	0	6	0	0	0	0	0	0	0	0	0	0	0	0	0	0	0	0	14	0	0	0	0	0	0	0	0	0	0
MAPK3	NP_004765.2	MED1	SPSHSSSNRPFTPPTSTGGSK	T1032	0	0	20	0	0	0	11	0	0	12	0	10	0	0	0	0	0	0	0	0	11	8	0	0	0	0	0	0	0	5	0	9	0	8	0	0	0	0	8	0	5	7	0	0	14
MAPK3	NP_004765.2	MED1	SPAYTPQNLDSESESGSSIAEK	T1457	0	0	0	0	0	0	0	0	13	0	0	0	0	0	0	0	0	0	0	0	0	0	0	0	0	0	0	0	0	0	0	0	0	0	0	0	0	0	0	0	0	0	0	0	0
MAPK3	NP_004810.2	SYMPK	TPSPAAEDAREPEAK	T1257	10	0	0	0	0	0	0	0	0	0	0	0	0	0	0	0	0	8	0	0	0	0	0	0	0	0	0	0	0	11	0	0	0	14	0	0	0	0	0	0	0	0	0	0	0
MAPK3	NP_005222.2	CTTN	TQTPPVSPAPQPTEER	S405	0	0	0	0	0	0	0	0	0	0	0	0	0	0	0	0	0	0	0	0	0	0	0	0	0	0	0	0	0	0	0	0	0	0	0	0	0	0	0	0	0	0	0	0	0
MAPK3	NP_005222.2	CTTN	TQTPPVSPAPQPTEERLPSSPVYEDAASFK	S405;S418	0	0	0	0	0	0	0	0	0	0	0	0	0	0	0	0	0	0	0	0	0	0	0	0	0	0	0	0	0	0	0	0	0	0	0	0	0	0	0	0	0	0	0	0	0
MAPK3	NP_005222.2	CTTN	LPSSPVYEDAASFK	S418	14	0	22	0	10	0	0	9	0	6	0	0	0	10	3	10	0	7	0	0	0	0	0	11	0	0	0	0	0	0	0	5	0	0	0	9	4	3	0	0	2	6	7	0	0
MAPK3	NP_009103.2	NUP50	VAAETQSPSLFGSTK	S221	7	0	2	0	3	1	0	1	2	2	0	0	0	3	1	3	5	4	0	0	1	0	0	1	0	6	1	5	0	8	14	3	4	0	0	2	1	1	4	4	6	1	3	9	1
MAPK3	NP_036192.2	DNM1L	SKPIPIMPASPQK	S616	0	0	0	0	0	0	0	0	0	0	0	0	0	0	0	0	0	0	12	0	0	0	0	0	0	0	0	0	0	0	0	0	10	0	0	0	0	0	0	0	0	0	0	0	0
MAPK3	NP_036530.1	PIP5K1C	SWVYSPLHYSAQAPPASDGESDT	S650	0	0	0	0	0	0	0	0	0	0	0	0	0	0	0	0	0	0	0	0	0	0	0	0	0	0	0	0	0	0	0	0	0	0	0	0	0	0	14	0	0	0	0	0	0
MAPK3	NP_055180.1	HSPB8	RDPFRDSPLSSR	S24;S27	8	8	12	5	0	0	3	0	15	0	0	6	1	17	0	4	4	2	9	7	4	0	0	10	9	9	15	11	0	0	6	17	5	6	3	6	14	0	0	0	0	0	20	2	13
MAPK3	NP_055180.1	HSPB8	FGVPAEGRTPPPFPGEPWK	T87	3	5	4	1	5	0	2	0	3	3	5	2	3	11	12	2	2	1	2	5	2	3	11	3	5	4	2	6	0	12	4	1	1	1	1	1	11	8	9	2	0	13	2	1	3
MAPK3	NP_065812.1	RPTOR	VLDTSSLTQSAPASPTNK	S863	0	9	15	0	0	0	12	14	0	0	9	0	0	0	9	0	10	0	11	10	0	0	0	0	0	0	0	0	0	0	0	0	12	0	12	0	0	0	0	13	0	9	0	13	11
MAPK3	NP_065812.1	RPTOR	NYALPSPATTEGGSLTPVRDSPCTPR	S696	6	7	0	0	0	0	0	19	0	0	0	0	6	0	0	0	15	3	0	0	5	0	0	6	0	0	0	8	0	6	0	15	0	15	6	3	0	0	7	0	0	0	0	0	0
MAPK3	NP_068779.1	MCL1	RPAVLPLLELVGESGNNTSTDGSLPSTPPPAEEEEDELYR	T163	0	0	0	0	0	0	0	0	0	0	0	0	0	0	0	0	0	0	0	0	0	0	0	0	0	13	20	0	0	0	0	0	0	0	0	0	0	0	0	0	0	10	0	0	0
MAPK3	NP_150247.2	PML	AVSPPHLDGPPSPRSPVIGSEVFLPNSNHVASGAGEAGRER	S527;S530	0	0	0	9	16	0	15	0	0	0	10	0	0	0	0	18	0	0	0	0	0	10	0	0	0	0	18	0	0	0	0	0	0	0	0	8	0	15	0	12	0	0	0	0	0
MAPK3	NP_444253.3	MYLK	KSSTGSPTSPLNAEK	S1779	0	0	0	0	0	0	0	0	0	0	0	0	0	0	0	0	0	0	0	0	0	0	0	0	0	0	0	0	0	0	0	0	0	0	0	0	0	0	0	0	0	12	0	0	0
AKT1	NP_001091679.1	CTNNB1	RTSMGGTQQQFVEGVR	S552	0	0	0	0	0	0	0	0	0	0	0	0	0	0	0	0	0	0	0	0	0	0	0	11	0	0	0	0	8	0	0	0	0	0	0	0	0	0	0	0	0	0	0	0	0
AKT1	NP_000167.1	NR3C1	STSVPENPK	S134	4	0	0	15	9	23	0	0	0	12	3	13	17	0	15	7	13	0	11	0	11	0	0	0	0	0	0	0	0	2	0	5	4	10	0	7	14	0	0	11	0	14	4	0	0
AKT1	NP_001139628.1	GSK3B	TTSFAESCKPVQQPSAFGSMK	S9	13	2	6	16	0	22	12	8	0	18	0	0	0	0	0	0	4	0	1	3	0	2	0	0	0	15	0	0	0	0	8	13	0	5	0	5	0	15	0	0	5	6	0	0	0
AKT1	NP_001446.1	FOXO3	RAVSMDNSNK	S253	3	13	0	18	6	4	15	2	0	9	0	3	10	4	4	5	0	13	0	12	3	1	0	0	0	9	16	8	1	0	0	8	9	3	0	1	9	9	0	14	0	8	2	0	8
AKT1	NP_001446.1	FOXO3	SCTWPLQRPELQASPAKPSGETAADSMIPEEEDDEDDEDGGGR	T32	0	0	0	0	0	0	0	16	0	0	0	0	0	0	9	0	0	0	0	0	0	0	0	0	0	0	0	0	0	0	0	15	0	0	0	14	0	0	0	0	0	13	0	12	0
AKT1	NP_001531.1	HSPB1	QLSSGVSEIR	S82	1	0	0	1	11	2	0	4	0	5	6	2	0	8	0	1	3	0	6	1	16	16	0	5	2	0	4	0	12	13	5	9	3	11	0	11	0	0	7	9	0	16	5	0	0
AKT1	NP_003038.2	SLC9A1	IGSDPLAYEPK	S703	0	0	0	0	10	0	0	0	5	19	11	0	0	21	0	0	14	0	0	0	0	0	0	0	0	0	0	0	0	0	0	16	0	0	0	0	0	0	0	0	0	0	0	0	0
AKT1	NP_003038.2	SLC9A1	CLSDPGPHPEPGEGEPFFPK	S796	0	0	0	0	0	0	0	0	0	0	0	0	0	0	0	0	0	0	0	0	0	0	0	0	0	0	0	0	0	0	0	0	0	0	0	0	0	0	0	0	0	0	0	0	0
AKT1	NP_002410.1	MAP3K11	ERGESPTTPPTPTPAPCPTEPPPSPLICFSLK	S674	0	8	0	0	0	0	0	0	0	0	0	0	16	0	0	16	0	0	18	9	0	0	0	9	0	0	11	0	0	10	0	0	10	0	0	9	0	0	0	16	0	0	0	0	0
AKT1	NP_004055.1	CDKN1B	VSNGSPSLER	S10	16	0	0	0	0	10	8	7	0	0	0	4	0	16	0	19	0	0	0	0	15	13	0	4	0	0	0	3	4	0	0	0	0	0	0	0	4	11	10	0	0	5	18	13	10
AKT1	NP_004313.1	BAD	SRSAPPNLWAAQR	S99	0	0	0	0	0	0	0	0	0	0	0	0	0	0	0	0	0	0	0	0	0	0	0	0	0	0	0	0	0	0	0	0	0	0	0	0	0	0	0	0	0	0	0	0	0
AKT1	NP_036530.1	PIP5K1C	RTQSSGQDGRPQEEPPAEEDLQQITVQVEPACSVEIVVPK	S555	20	14	0	0	0	0	0	0	0	0	0	0	0	0	0	0	0	0	0	0	0	0	0	0	10	0	0	0	0	0	0	0	0	0	4	0	0	0	0	0	0	12	19	0	0
AKT1	NP_005535.1	IRS1	KGSGDYMPMSPK	S629	0	0	0	0	0	0	0	0	0	0	0	0	0	0	0	21	0	0	15	0	0	0	0	0	0	0	0	0	0	16	0	20	0	0	0	0	0	0	0	0	0	0	0	0	0
AKT1	NP_002699.1	PPP1CA	YGQFSGLNPGGRPITPPR	T320	0	6	0	0	0	16	0	0	0	10	0	0	0	12	0	0	0	9	4	0	19	0	0	0	0	0	0	0	0	0	0	22	15	0	5	13	0	12	0	0	0	0	0	11	11
AKT1	NP_009057.1	VCP	SVSDNDIRK	S746;S748	0	0	0	0	0	0	0	0	0	0	0	0	0	0	0	0	0	0	0	0	0	0	0	0	0	0	0	0	0	0	0	0	0	0	0	0	0	0	0	0	0	0	0	0	0
AKT1	NP_000067.1	CDKN1C	SSGDVPAPCPSPSAAPGVGSVEQTPR	T310	0	0	0	0	0	0	0	0	0	0	7	0	0	0	0	0	0	0	0	0	0	0	0	0	0	0	0	0	0	0	0	0	0	0	0	0	0	0	0	0	0	0	0	0	0
AKT1	NP_000323.2	ATXN1	RRWSAPESR	S775	0	0	0	0	0	0	0	0	0	0	0	0	0	0	0	0	0	0	16	0	0	0	0	0	0	0	0	0	0	0	0	0	0	0	0	0	0	0	0	0	0	0	0	0	0
AKT1	NP_000594.2	NOS3	IRTQSFSLQER	S1177	0	0	0	0	0	8	0	0	6	14	0	0	13	14	18	0	0	0	0	0	0	0	13	0	0	0	0	6	3	0	0	0	0	7	0	19	11	6	4	0	0	0	10	0	0
AKT1	NP_000594.2	NOS3	IRFNSISCSDPLVSSWR	S615	15	0	0	0	0	18	0	22	0	0	0	0	8	0	0	0	0	0	0	0	0	11	0	0	0	0	0	0	0	0	0	0	0	0	0	0	0	10	0	0	0	0	0	0	0
AKT1	NP_001010972.1	ZYX	VSSIDLEIDSLSSLLDDMTKNDPFK	S142	0	0	0	0	0	0	0	0	0	0	0	0	0	0	0	0	0	0	0	0	0	0	0	0	0	0	0	0	0	0	0	0	0	0	0	0	0	16	0	17	0	7	0	0	0
AKT1	NP_001028721.1	BABAM1	TRSNPEGAEDR	S29	0	0	0	0	0	0	0	0	0	0	0	0	0	0	0	0	0	0	0	0	0	0	0	0	0	0	0	0	0	0	0	0	0	0	0	0	0	0	0	0	0	0	0	0	0
AKT1	NP_001035941.1	CARHSP1	TRTFSATVR	S52	10	0	0	2	0	0	14	12	0	0	0	5	9	0	0	6	6	2	0	0	2	17	4	0	0	10	0	14	0	5	10	0	7	4	1	2	0	0	0	0	0	0	14	4	0
AKT1	NP_001092102.1	AKT1S1	LNTSDFQK	T246	6	5	10	3	2	3	4	17	2	2	0	0	14	2	2	4	1	0	2	0	9	3	12	3	0	14	9	13	0	4	0	4	1	1	0	0	1	1	0	3	0	2	1	3	1
AKT1	NP_001135915.1	EDC3	RHNSWSSSSR	S161	0	15	3	14	0	13	0	14	0	3	0	0	12	5	16	8	0	12	0	0	12	0	0	0	0	0	19	10	5	11	3	0	13	8	0	0	0	8	3	8	0	0	0	0	0
AKT1	NP_001231627.1	ZFP36L1	FRDRSFSEGGER	S92	0	0	0	0	0	0	0	0	0	0	0	10	0	10	0	0	0	0	0	8	0	22	6	0	0	0	0	0	0	0	14	0	0	0	0	0	0	0	0	0	0	0	0	0	0
AKT1	NP_001284506.1	PEA15	DIIRQPSEEEIIK	S116	8	0	11	11	0	5	0	13	0	0	9	11	0	6	0	22	0	0	0	10	17	8	9	8	9	6	6	0	2	0	0	0	0	0	0	17	0	17	9	15	0	10	13	9	0
AKT1	NP_001335010.1	DLC1	SLSACNK	S766	0	0	0	0	0	0	0	0	0	0	0	0	0	0	0	0	0	0	0	0	0	0	0	0	0	0	0	0	0	0	0	0	0	0	0	0	0	0	0	0	0	0	0	0	0
AKT1	NP_001449.3	FLNC	ERLGSFGSITR	S2233	0	0	1	6	1	0	1	0	0	0	0	0	0	0	0	0	12	0	0	0	0	0	0	0	1	7	0	0	0	0	12	1	0	0	0	0	3	0	0	19	3	1	0	0	0
AKT1	NP_002645.3	PKM	GADFLVTEVENGGSLGSK	S202	0	0	8	0	5	6	5	11	4	0	0	6	4	9	11	11	0	6	10	5	6	7	0	0	7	0	7	0	0	0	13	18	12	0	8	0	8	0	0	5	4	15	0	0	4
AKT1	NP_002645.3	PKM	NVRTATESFASDPILYRPVAVALDTK	S97	19	7	7	8	3	1	2	3	1	16	4	1	2	3	5	3	15	0	14	2	5	6	1	2	6	11	2	2	9	14	4	12	11	2	7	15	12	4	5	10	6	11	7	0	3
AKT1	NP_002818.1	PTPN1	YRDVSPFDHSR	S50	18	4	2	7	8	11	3	19	0	15	5	0	1	1	1	10	10	14	7	0	7	19	2	1	5	4	5	4	0	3	0	3	2	0	6	12	10	13	2	7	1	9	8	2	5
AKT1	NP_003027.1	SKI	LTVDTPGAPETLAPVAAPEEDKDSEAEVEVESR	T458	0	0	0	0	0	15	0	0	0	0	0	0	0	0	0	0	0	0	0	0	0	0	5	0	0	0	0	0	0	0	0	0	0	0	0	0	0	0	0	0	0	0	0	0	0
AKT1	NP_003371.2	VIM	TYSLGSALRPSTSR	S39	0	0	13	0	0	0	7	0	0	0	0	0	0	0	0	0	8	0	0	11	18	5	0	0	0	0	18	0	0	0	0	7	0	13	2	6	5	0	13	4	0	0	9	0	0
AKT1	NP_003676.2	KHSRP	SVSLTGAPESVQK	S193	9	0	0	0	0	0	11	0	0	0	0	0	0	0	17	12	0	4	17	0	0	15	0	10	0	0	15	0	0	0	0	10	14	15	0	16	0	0	0	0	0	0	17	0	0
AKT1	NP_004550.2	YBX1	SVGDGETVEFDVVEGEK	S102	21	0	0	4	7	21	0	0	0	1	8	0	18	11	3	2	2	3	3	0	1	10	0	0	0	0	14	0	0	1	9	2	5	6	0	18	0	0	0	1	0	0	3	0	7
AKT1	NP_004557.1	PFKFB3	RNSVTPLASPEPTK	S461	17	0	9	0	0	12	9	18	0	6	0	0	7	18	0	17	9	0	0	0	0	0	3	0	0	8	0	11	0	15	1	11	0	9	0	0	15	0	0	0	0	0	0	8	0
AKT1	NP_004949.1	MTOR	TDSYSAGQSVEILDGVELGEPAHKK	T2446;S2448	0	0	0	0	0	0	0	0	0	0	0	0	0	0	0	0	0	0	0	0	0	0	0	0	0	0	0	0	0	0	0	0	0	0	0	0	0	0	0	0	0	0	0	0	0
AKT1	NP_005169.2	BCL3	RPLRAPSPEPAAPR	S41	11	3	4	0	4	14	0	6	3	8	2	8	15	17	8	18	11	7	0	0	4	18	7	6	8	2	1	7	0	17	2	17	6	14	0	8	2	3	1	0	0	3	6	1	6
AKT1	NP_006203.2	PFKFB2	RNSFTPLSSSNTIR	S466	0	0	0	0	0	0	0	0	0	0	0	0	0	0	0	0	0	0	0	0	0	0	0	0	0	0	0	0	0	12	0	0	0	0	0	0	0	0	0	0	0	0	0	0	0
AKT1	NP_006203.2	PFKFB2	NYSVGSRPLKPLSPLRAQDMQEGAD	S483	0	0	0	0	0	0	0	0	0	0	0	0	0	0	0	0	0	0	0	0	0	0	0	0	0	0	0	0	0	0	0	0	0	0	0	0	0	0	0	0	0	0	0	0	0
AKT1	NP_008982.1	FAF1	IRTPSGEFLER	S582	0	0	0	0	12	7	10	0	0	7	10	9	5	13	13	0	16	0	0	0	14	12	11	12	0	5	13	15	0	0	11	0	0	0	0	10	13	2	12	0	0	0	11	5	9
AKT1	NP_015561.1	RANBP3	TSSLTQFPPSQSEER	S126	0	0	0	0	0	0	0	0	0	0	0	0	0	0	0	0	0	0	0	0	0	0	0	0	0	0	0	0	0	0	0	0	0	0	0	0	0	0	0	0	0	0	0	0	0
AKT1	NP_037457.3	ATG4B	KYSIFTEK	S34	0	0	0	0	0	0	0	0	0	0	0	0	0	0	0	0	0	0	0	0	0	0	0	0	0	0	0	0	0	0	0	0	0	0	0	0	0	0	0	0	0	0	0	0	0
AKT1	NP_055271.2	PDCD4	RFVSEGDGGR	S457	0	0	0	0	0	0	0	0	0	0	0	0	0	0	12	0	0	0	0	0	0	0	0	0	0	0	0	0	0	0	0	0	0	0	0	0	0	0	0	0	0	0	0	0	0
AKT1	NP_055271.2	PDCD4	NSSRDSGRGDSVSDSGSDALR	S67	0	0	0	0	0	0	0	0	0	0	0	0	0	0	0	0	0	0	0	0	0	0	0	0	0	0	0	0	0	0	0	0	0	0	0	0	0	0	0	0	0	0	0	0	0
AKT1	NP_055531.1	ACAP1	GQPPVPPKPSIRPRPGSLR	S554	2	11	0	10	0	0	13	0	0	0	1	0	11	0	10	0	0	8	12	0	10	9	0	0	4	1	8	5	10	0	7	14	0	0	0	3	0	5	0	6	0	0	0	6	0
AKT1	NP_055855.2	PIKFYVE	SASITNLSLDR	S307	7	12	5	5	0	9	0	21	0	13	0	0	3	0	0	13	0	5	8	6	0	21	0	0	0	12	10	12	11	9	0	0	0	12	0	0	6	14	8	13	0	0	0	10	0
AKT1	NP_063937.2	GSK3A	TSSFAEPGGGGGGGGGGPGGSASGPGGTGGGK	S21	5	16	0	9	0	17	0	15	0	0	12	0	6	20	0	20	5	10	9	4	13	0	10	0	0	13	12	0	7	6	0	19	8	0	3	0	0	0	0	0	0	0	16	0	0
AKT1	NP_064578.2	EMSY	RRTNSSSSSPVVLK	S209	0	0	0	0	0	0	0	0	0	0	0	0	0	0	0	0	0	0	0	0	0	0	0	0	0	0	0	0	0	0	0	0	0	0	0	0	0	0	0	0	0	0	0	0	0
AKT1	NP_065921.2	SH3RF1	RHSFTSLTMANK	S304	14	9	0	12	0	19	0	9	0	0	0	12	0	0	0	23	0	11	5	0	0	20	0	7	11	0	17	0	6	7	0	0	0	0	0	0	0	0	0	0	7	0	0	0	0
AKT1	NP_443096.1	TIFA	MTSFEDADTEETVTCLQMTVYHPGQLQCGIFQSISFNREK	T9	0	1	0	0	0	0	0	5	8	0	0	0	0	0	0	0	0	1	19	0	0	0	0	13	0	0	0	0	0	0	0	21	0	0	0	0	0	0	0	0	0	0	0	0	0
AKT1	NP_443198.1	FAM129A	RASAILPGVLGSETLSNEVFQESEEEKQPEVPSSLAK	S602	0	10	12	13	0	0	6	1	7	4	13	0	0	15	6	15	7	0	0	7	8	4	8	0	3	3	3	1	0	0	6	6	0	0	0	0	7	0	6	2	2	4	15	7	2
AKT1	NP_612157.1	PYGO2	SNTQGPAYSHLTEFAPPPTPMVDHLVASNPFEDDFGAPK	S48	12	0	0	17	0	20	0	10	0	11	0	0	0	19	14	9	0	0	13	0	0	14	0	0	0	0	0	0	0	8	0	0	0	0	0	4	0	0	0	18	0	0	12	0	0
AKT1	NP_733821.1	LMNA	IRIDSLSAQLSQLQK	S301	0	0	0	0	0	0	0	0	0	0	0	7	0	0	0	0	0	0	0	0	0	0	0	0	0	0	0	0	0	0	0	0	0	0	0	0	0	0	0	0	0	0	0	0	0
AKT1	NP_733821.1	LMNA	GRASSHSSQTQGGGSVTK	S404	0	0	0	0	0	0	0	20	0	17	0	0	0	7	7	14	0	0	0	0	0	0	0	0	0	0	0	9	0	0	0	0	0	0	0	0	0	7	11	12	0	0	0	0	0
CDK4	NP_000312.2	RB1	TAVIPINGSPRTPR	T252	0	1	3	0	3	0	3	0	0	0	0	3	4	4	0	0	4	5	4	0	2	0	0	0	0	0	0	0	0	0	3	3	4	0	4	3	0	3	0	4	3	3	0	0	2
CDK4	NP_000312.2	RB1	TLQTDSIDSFETQRTPRK	T356	2	0	1	0	1	3	0	1	3	1	0	1	2	1	2	1	3	2	2	2	0	1	1	0	2	1	2	0	2	1	1	4	1	0	3	1	0	1	1	2	1	1	3	1	4
CDK4	NP_000312.2	RB1	SNLDEEVNVIPPHTPVR	T373	0	0	5	0	4	0	0	0	4	0	2	0	0	0	4	0	0	4	5	0	4	0	0	0	0	0	4	0	0	0	0	0	0	0	0	0	0	0	0	5	0	0	0	0	0
CDK4	NP_000312.2	RB1	DREGPTDHLESACPLNLPLQNNHTAADMYLSPVRSPK	S608;S612	0	0	0	0	0	0	0	0	5	0	0	0	0	0	5	0	0	0	0	0	0	0	0	0	0	0	0	0	0	0	0	0	0	0	0	0	0	0	0	0	0	0	0	0	0
CDK4	NP_000312.2	RB1	TNILQYASTRPPTLSPIPHIPRSPYK	S780;S788	3	2	2	2	2	2	2	2	1	2	0	0	1	3	1	2	1	1	1	3	1	2	3	1	3	3	1	0	3	2	2	1	2	2	1	2	1	2	3	1	2	2	1	2	1
CDK4	NP_005893.1	SMAD3	SSILPFTPPIVK	T8	1	3	4	1	0	1	1	0	2	0	1	2	3	2	3	3	2	3	3	1	3	0	2	2	1	2	3	0	1	0	4	2	3	1	2	0	2	0	2	3	0	0	2	0	3
CDK6	NP_000312.2	RB1	DREGPTDHLESACPLNLPLQNNHTAADMYLSPVRSPK	S612	0	0	0	0	0	0	0	0	2	0	0	0	0	0	4	0	0	0	0	0	0	0	0	0	0	0	0	0	0	0	0	0	0	0	0	0	0	0	0	0	0	0	0	0	0
CDK6	NP_000312.2	RB1	TNILQYASTRPPTLSPIPHIPRSPYK	S780;S788	2	1	1	2	1	1	1	2	1	1	0	0	1	1	1	1	1	2	1	1	1	1	1	2	1	1	1	0	2	1	1	1	1	2	1	2	2	2	2	1	1	2	1	1	1
CDK6	NP_000312.2	RB1	ISEGLPTPTK	T821	1	2	2	1	2	0	0	3	0	3	0	0	2	0	2	2	2	1	2	0	4	3	0	0	0	0	2	0	0	2	2	0	2	1	2	1	0	0	0	2	0	0	3	3	0
CDK6	NP_001745.2	RUNX1	QIQPSPPWSYDQSYQYLGSIASPSVHPATPISPGR	S276;T300;S293;S303	0	0	3	0	3	0	2	0	3	2	1	0	0	3	3	4	3	0	0	0	3	4	0	0	2	2	3	2	0	3	3	2	3	0	0	3	3	1	1	0	0	3	2	2	2
CDK6	NP_004055.1	CDKN1B	TEENVSDGSPNAGSVEQTPK	T187	0	0	0	0	0	0	0	0	0	0	0	0	0	0	0	0	0	0	0	0	0	0	0	0	0	0	0	0	0	0	0	0	0	0	0	0	0	3	0	0	0	0	0	0	0
CDK6	NP_004055.1	CDKN1B	VSNGSPSLER	S10	3	0	0	0	0	2	3	1	0	0	0	1	0	2	0	3	0	0	0	0	2	2	0	1	0	0	0	1	1	0	0	0	0	0	0	0	1	4	3	0	0	1	4	4	3
CDK7	NP_004517.2	MCM2	RGLLYDSDEEDEERPARK	S139	0	1	1	2	1	0	2	1	2	1	0	1	2	1	1	1	1	0	1	1	4	1	1	0	1	1	1	2	1	1	1	0	1	0	0	1	2	0	2	1	2	0	1	1	1
CDK7	NP_004517.2	MCM2	RGNDPLTSSPGR	S27	0	2	3	0	3	0	1	0	1	2	0	3	1	2	3	3	3	0	0	0	3	2	4	0	0	0	3	0	2	2	2	2	3	3	0	3	3	3	3	3	3	2	2	3	3
CDK7	NP_004517.2	MCM2	RTDALTSSPGR	S41;S40	0	3	2	0	2	0	3	0	0	3	0	0	3	3	4	0	4	0	0	0	2	3	2	0	0	0	2	0	3	3	4	0	4	1	0	0	4	2	0	4	0	0	3	2	2
CDK7	NP_001778.2	CDK11B	AYTPVVVTLWYR	T595	0	0	0	0	0	0	0	0	0	0	0	0	0	0	0	0	0	0	0	0	0	0	0	0	0	0	0	0	0	0	0	0	0	0	0	0	0	0	0	0	0	0	0	0	0
CDK7	NP_057591.2	CDK12	LYNSEESRPYTNK	T893	0	4	0	1	0	1	0	2	3	0	0	2	0	0	2	2	2	0	0	0	1	0	3	1	2	2	0	1	0	4	3	1	2	2	0	2	1	1	1	2	1	1	0	0	4
WEE1	NP_001307847.1	CDK1	IGEGTYGVVYK	Y15	1	1	1	0	1	1	0	1	1	1	0	1	1	1	1	1	1	1	1	1	1	1	1	0	1	1	1	0	1	1	1	0	1	1	1	1	1	1	1	0	1	1	1	1	1
[truncated: 35 more columns]

## Sheet: Network Edges
List of network edges of gene-level coexpression network based on phospho-peptide data of 103 clear cell carcinoma samples.
Gene1	Gene2
ETFA	ACADVL
ALDH2	ACADVL
MCRIP2	ACADVL
SARS2	ACADVL
DLD	ACAT1
ETFA	ACAT1
ALDH2	ACAT1
AK4	ACAT1
C1QBP	ACAT1
GATM	ACAT1
HSPE1	ACAT1
IDH3G	ACAT1
PRDX3	ACAT1
DMGDH	ACAT1
HIBCH	ACAT1
MRPS17	ACAT1
PKLR	ALAD
EPHX2	ALAD
HERPUD2	ALAD
CST3	APOE
CFH	APOE
IGFBP2	APOE
VTN	APOE
KNG1	APOE
APOA5	APOE
LIMS1	APOE
MPP2	APOE
CHGA	APOE
MEPE	APOE
PRG4	APOE
PCM1	APOE
GTF2I	APOE
CLU	APOE
SPP2	APOE
DNAJB9	APOE
EPB42	CA2
UROD	CA2
HBA2	CA2
HBB	CA2
ZNF787	CA2
IKBKG	CA2
NEB	CA2
PTBP3	CA2
ZBTB48	CA2
RRN3	CA2
CALM2	CA2
TSR2	CA2
SPTA1	CA2
CAMK1	CA2
ALDH1A2	CA2
NDUFB7	CA2
NR2F6	CA2
HIPK3	CA2
PRDX2	CA2
TUBA4A	CA2
RNPC3	CA2
ZNF696	CA2
DTX3	LYST
ATL2	CLN3
IGFBP2	CST3
CHGA	CST3
CPNE6	CST3
CDH2	CST3
KCNK13	CYBA
DBT	DLD
TRIM25	DLD
HIBCH	DLD
UROD	EPB42
HBA2	EPB42
HBB	EPB42
RRN3	EPB42
TSR2	EPB42
SPTA1	EPB42
NDUFB7	EPB42
HIPK3	EPB42
PRDX2	EPB42
TUBA4A	EPB42
RNPC3	EPB42
DENND6A	EPB42
ALDH2	ETFA
AK4	ETFA
HSPE1	ETFA
HIBCH	ETFA
AGMAT	ETFA
UROD	F9
IKBKG	F9
DDAH2	F9
CBX7	F9
CAMK1	F9
UBA3	F9
CFHR2	F9
HIPK3	F9
TUBA4A	F9
DENND6A	F9
PTGR1	FAH
SLC16A9	GJB1
AOC1	GK
FBP2	GK
PTGR1	GSS
KNG1	CFH
SELENOP	CFH
MEPE	CFH
PRG4	CFH
AHSG	CFH
CFHR2	CFH
SPP2	CFH
PCSK9	CFH
FAM199X	HMBS
PROM2	HSD11B2
KLHL13	HSD11B2
ANGEL1	HSD11B2
A1CF	KHK
TMEM11	PKD2
USP33	PKD2
ERP44	PKD2
FBP2	PKLR
PSMA4	TPI1
PARK7	TPI1
ANXA5	TPI1
NAXD	TPI1
EEF1A1	TPI1
ENO1	TPI1
PSMA6	TPI1
GLO1	TPI1
CRYL1	TPI1
EIPR1	TPMT
MRPS18B	TPMT
TOGARAM1	TSC1
HBA2	UROD
HBB	UROD
KNG1	UROD
ZNF787	UROD
FAM118A	UROD
NEB	UROD
RRN3	UROD
CNN2	UROD
CBX7	UROD
PDE4DIP	UROD
SPTA1	UROD
CAMK1	UROD
NDUFB7	UROD
NR2F6	UROD
HIPK3	UROD
PRDX2	UROD
TUBA4A	UROD
SMYD5	UROD
ESRP2	UROD
GOLGB1	ALDH3A2
FMO1	ALDH3A2
OSCP1	ALDH3A2
SNX27	ALDH3A2
SRP54	ALDH3A2
CDC23	ALDH3A2
RBM22	ALDH3A2
COG1	ALDH3A2
TBC1D17	ALDH3A2
AQP2	CASR
SHISA2	CASR
DGKB	CASR
FBP2	CASR
SLC22A13	CASR
TFCP2L1	CASR
BSND	CASR
KCTD8	CASR
TCEAL6	CRYAA
SLC9A4	CRYAA
TFAM	CRYAA
TMEM132E	CRYAA
CCDC186	CRYAA
LHX1	CRYAA
PAPLN	CRYAA
SLC51B	CRYAA
BIN2	NCF2
SMIM29	PLEC
TAF12	PLEC
VASP	PLEC
ATP5F1C	AMT
SLC34A3	AMT
SLC26A6	AMT
SLC16A9	AMT
SLC22A13	AMT
BSND	AMT
LAMB1	APP
EFCAB14	APP
FGF1	AQP2
NPY	AQP2
GGACT	AQP2
ATP6V1G3	AQP2
CALML3	AQP2
BSND	AQP2
ZNF787	ATRX
IKBKG	ATRX
NACA	ATRX
EIPR1	ATRX
TSR2	ATRX
USP48	ATRX
IK	ATRX
IFIT5	ATRX
KBTBD7	ATRX
NSD2	ATRX
HBB	HBA2
KNG1	HBA2
ZNF787	HBA2
IKBKG	HBA2
FAM118A	HBA2
DMTN	HBA2
NEB	HBA2
DTX3	HBA2
RRN3	HBA2
CALM2	HBA2
TSR2	HBA2
SPTA1	HBA2
CAMK1	HBA2
ALDH1A2	HBA2
NDUFB7	HBA2
NR2F6	HBA2
HIPK3	HBA2
PRDX2	HBA2
TUBA4A	HBA2
ATP6V0A2	HBA2
RNPC3	HBA2
ZNF696	HBA2
DENND6A	HBA2
KNG1	HBB
ZNF787	HBB
HNRNPCL1	HBB
IKBKG	HBB
ADAR	HBB
DMTN	HBB
NEB	HBB
NSMCE4A	HBB
GPAM	HBB
DTX3	HBB
RRN3	HBB
CALM2	HBB
TSR2	HBB
PDE4DIP	HBB
AHSG	HBB
SPTA1	HBB
CAMK1	HBB
NDUFB7	HBB
TRIM25	HBB
NR2F6	HBB
HIPK3	HBB
PRDX2	HBB
TUBA4A	HBB
SMYD5	HBB
RANBP2	HBB
ATP6V0A2	HBB
RNPC3	HBB
GGNBP2	HBB
ZNF696	HBB
DENND6A	HBB
IGFBP2	IGFBP1
CHGA	IGFBP2
NPY	NOS1
IDH1	NOS1
PRX	NOS1
KNG1	VTN
AHSG	VTN
PCSK9	VTN
KBTBD7	ALDH1A1
PDHA1	ALDH2
C1QBP	ALDH2
PHB	ALDH2
MCCC1	ALDH2
AK2	ALDH2
HSPE1	ALDH2
SUCLA2	ALDH2
CS	ALDH2
HIBCH	ALDH2
NFASC	CHRM1
TKFC	CHRM1
PPIF	CHRM1
MT1F	CHRM1
HEBP1	CHRM1
DARS2	CHRM1
RBP5	CHRM1
ATP5PO	DDC
FBP2	DDC
NPY	FGF1
CHL1	FGF1
ATP6V1G3	FGF1
CALML3	FGF1
CADM4	FGF1
EVL	GART
LCP1	GART
DOCK2	GART
FMNL1	GART
RIPK3	GART
KCNK13	GART
SAMSN1	GART
TAGAP	GART
PRLR	HMGCR
RRP9	HMGCR
APOO	HMGCR
SELENOP	KNG1
MEPE	KNG1
PRG4	KNG1
TSR2	KNG1
AHSG	KNG1
CLU	KNG1
SPTA1	KNG1
NDUFB7	KNG1
CFHR2	KNG1
HIPK3	KNG1
PCSK9	KNG1
SLC4A4	MME
CHL1	NPY
NPHS2	NPY
ATP6V1G3	NPY
CALML3	NPY
PRX	NPY
SH3D19	NPY1R
ANKRD34A	NPY1R
PID1	NPY1R
TPM4	NPY1R
SORBS2	NPY1R
PALLD	NPY1R
SMTN	NPY1R
MYH10	NPY1R
FBLIM1	NPY1R
MEIS1	NPY1R
NGFR	NPY1R
SVIL	NPY1R
VCL	NPY1R
SORBS3	NPY1R
SPEG	NPY1R
MYL6	NPY1R
PGM5	NPY1R
CALD1	NPY1R
HSPB6	NPY1R
ZBTB47	NPY1R
VPS45	PPP3CA
RAB4A	PPP3CA
SNAP29	PPP3CA
ACOX1	PRLR
TAPT1	PRRG1
SLC34A3	PTGER4
TDRP	PTGER4
ARRB2	PTGER4
CNKSR2	PTGER4
FTCD	PTGER4
FBXL6	PTGER4
SLC39A4	PTGER4
RNF219	PTGER4
PAPLN	PTGER4
VDAC3	RPL17
SRPRA	RPL17
CEP68	RPL17
CKAP4	RPL17
ERO1A	RPL17
PCDH12	RPL17
ZNF787	RPLP0
TNPO2	RPLP0
TP53BP1	RPLP0
HTATSF1	RPLP0
NSMCE4A	RPLP0
NSRP1	RPLP0
C2CD3	RPLP0
ZNF18	RPLP0
CPSF2	RPLP0
TSR2	RPLP0
ST13	RPLP0
RRP9	RPLP0
ERCC4	RPLP0
PRMT3	RPLP0
SMYD5	RPLP0
PRDM4	RPLP0
RALY	RPLP0
SAAL1	RPLP0
ZFPM1	RPLP0
SPTY2D1	RPLP0
ZCCHC24	ARHGEF37
DNAL1	GMPR2
NAXD	GMPR2
ENO1	GMPR2
GLO1	GMPR2
CRYL1	GMPR2
RPS19	JPT1
ILK	JPT1
SRPRA	JPT1
PCDH12	JPT1
ABCF3	JPT1
KCNK13	JPT1
ZNF787	AFTPH
IKBKG	AFTPH
SPTA1	AFTPH
NDUFB7	AFTPH
USP33	AFTPH
EFHD1	AFTPH
NAA30	ZNF787
KDM5A	ZNF787
IKBKG	ZNF787
FAM118A	ZNF787
ZBTB1	ZNF787
SRRT	ZNF787
TNPO2	ZNF787
NEB	ZNF787
NSMCE4A	ZNF787
PTBP3	ZNF787
ZNF444	ZNF787
NSRP1	ZNF787
ZBTB48	ZNF787
SUPT7L	ZNF787
DTX3	ZNF787
C2CD3	ZNF787
RRN3	ZNF787
PCM1	ZNF787
GPALPP1	ZNF787
SUZ12	ZNF787
CPSF2	ZNF787
TSR2	ZNF787
PDE4DIP	ZNF787
ZCCHC8	ZNF787
FLI1	ZNF787
SPTA1	ZNF787
CBX4	ZNF787
NDUFB7	ZNF787
TRIM25	ZNF787
NR2F6	ZNF787
NCL	ZNF787
HIPK3	ZNF787
PRDX2	ZNF787
TUBA4A	ZNF787
SMYD5	ZNF787
RANBP2	ZNF787
ABL1	ZNF787
PRDM4	ZNF787
ATP6V0A2	ZNF787
GTF2A1	ZNF787
RNPC3	ZNF787
C9orf16	ZNF787
PLEKHF1	ZNF787
GGNBP2	ZNF787
ZNF696	ZNF787
HUWE1	ZNF787
HNRNPU	ZNF787
DENND6A	ZNF787
SPTY2D1	ZNF787
ZNF644	ZNF787
EMX2	CBY1
GAREM1	CBY1
TAF12	GPATCH8
TAF11	GPATCH8
ARGLU1	GPATCH8
SHPRH	BRPF1
MEAF6	BRPF1
DTX3	BRPF1
EIPR1	BRPF1
NSD2	BRPF1
ANKRD13C	STRADA
RBP1	SMARCD3
AARS2	SMARCD3
TNFAIP8L3	SMARCD3
SHPRH	CAPNS1
AP4B1	CAPNS1
VPS45	CAPNS1
FMO1	CAPNS1
BLZF1	CAPNS1
OSCP1	CAPNS1
SLC35A5	CAPNS1
EIF2S3	CAPNS1
CHMP1A	CAPNS1
SRP54	CAPNS1
RAB4A	CAPNS1
IFIT5	CAPNS1
RBM22	CAPNS1
RER1	NOMO2
ERO1A	NOMO2
APOO	FYB2
NUP88	MAGED1
SRPK1	MAGED1
TCEAL1	DNM1
TAF11	DNM1
C1QBP	AK4
GATM	AK4
DBT	AK4
HSPE1	AK4
IDH3G	AK4
DMGDH	AK4
HIBCH	AK4
MRPS17	AK4
TCEAL6	NFASC
CALML3	NFASC
PPIF	NFASC
HEBP1	NFASC
DARS2	NFASC
DDX3X	NUMB
SH3GL1	WASHC2A
SNX19	WASHC2A
SLC35A5	WASHC2A
VASP	WASHC2A
KBTBD7	WASHC2A
FBP2	HAO2
SRSF1	TCEAL1
NPHS2	TCEAL6
TMEM132E	TCEAL6
CNKSR2	TCEAL6
PAPLN	TCEAL6
SLC36A2	TCEAL6
KCTD8	TCEAL6
NPHS2	SHISA2
ATP6V1G3	SHISA2
PDGFRA	SHISA2
PRDM11	CSDE1
CHMP1A	CSDE1
TSEN54	CTDSPL
RPS19	TMEM64
ACBD5	TMEM64
WNK1	TMEM64
PPP1R16A	TMEM64
EIPR1	USP20
SNX24	USP20
RPS19	SMIM29
MSRB3	SMIM29
OTUD4	SMIM29
ADAR	SMIM29
PPHLN1	SMIM29
PALLD	SMIM29
NCOR1	SMIM29
CHD2	SMIM29
MAP7D1	SMIM29
EIF4G1	SMIM29
CNN2	SMIM29
EIF2S2	SMIM29
HLTF	SMIM29
ZC3H14	SMIM29
HNRNPA3	SMIM29
DDX3X	SMIM29
HNRNPA1	SMIM29
SP100	SMIM29
TMEM11	SMIM29
HIP1R	SMIM29
SCAF11	SMIM29
ROCK1	SMIM29
RANBP2	SMIM29
TACC3	SMIM29
PARP4	SMIM29
DDX20	SMIM29
IFIT5	SMIM29
RGCC	SMIM29
CLINT1	SMIM29
ERP44	SMIM29
KIF13B	SMIM29
RBM22	SMIM29
USP53	SMIM29
NUFIP2	SMIM29
TCF7L1	SMIM29
MYO1G	SMIM29
RDX	RBPMS
CDC23	RBPMS
PHYHD1	MFAP3L
PID1	SH3D19
PALLD	SH3D19
COL16A1	SH3D19
NGFR	SH3D19
SORBS3	SH3D19
PGM5	SH3D19
HSPB6	SH3D19
ZBTB47	SH3D19
SPIN1	SPIN3
AGPS	SLC5A9
GSPT1	SLC9A4
FABP1	SLC9A4
MAPK4	SLC9A4
MT1H	SLC9A4
PIPOX	SLC9A4
TRA2A	PCGF6
IKBKG	NAA30
NEB	NAA30
TUBA4A	NAA30
GTF3C4	MCRS1
PDGFRA	TCEAL5
COL16A1	TCEAL5
ADAM10	RPS19
CCDC124	RPS19
CNN2	RPS19
RBM39	RPS19
DDX3X	RPS19
HIP1R	RPS19
RBM22	RPS19
ABCF3	RPS19
GRHL1	RPS19
TCF4	NHSL2
TLE2	NHSL2
FILIP1	NHSL2
HECW2	NHSL2
TBX2	NHSL2
HDGFL3	NHSL2
SEPT11	NHSL2
ADGRA2	NHSL2
MEPE	AKT1
SEPT11	AKT1
ANKRD34A	ILK
SPNS1	ILK
HOPX	ILK
SORBS2	ILK
PROB1	ILK
MYH10	ILK
AMOTL1	ILK
FBLIM1	ILK
VCL	ILK
NR2F1	ILK
SORBS3	ILK
TBX2	ILK
SUSD5	ILK
HDGFL3	ILK
SEPT11	ILK
AARS2	ILK
ADGRA2	ILK
CALD1	ILK
MPRIP	ILK
PLCD1	PURG
EMCN	PURG
SEPT11	PURG
DENND6A	SH3BP5
STRIP2	BTBD11
EMCN	PODXL
SIPA1L1	GPHN
DDAH1	GPHN
USE1	GPHN
EFHD1	GPHN
IPCEF1	SH3KBP1
EVL	SH3KBP1
SRRT	LIN52
TAF6	LIN52
TAF11	LIN52
MEAF6	LIN52
ZBTB17	LIN52
HIST1H2BK	LIN52
GPALPP1	LIN52
NFYA	LIN52
EMX2	LIN52
ING1	LIN52
IRF2BP1	LIN52
SAP30L	LIN52
HMGN5	LIN52
PDE7B	RPS29
IKBKG	ZNF451
SENP6	ZNF451
PIAS2	ZNF451
FLI1	ZNF451
RANBP9	ZNF451
RNPC3	ZNF451
DENND6A	ZNF451
DTX3	MSRB3
CNN2	MSRB3
PLEKHF1	MSRB3
EVI5L	UBE2V1
BLZF1	UBE2V1
SLC35A5	UBE2V1
EIF2S3	UBE2V1
RAB4A	UBE2V1
TAPT1	UBE2V1
PEA15	ZNF174
PKNOX1	ZNF174
EMX2	ZNF174
FRAS1	NPNT
C6orf203	NGRN
C1QBP	NGRN
TFAM	NGRN
MCCC1	NGRN
GLCE	SGK3
DNAL1	TIAL1
TSNAX	TIAL1
CLIP4	FAM102A
SNAP23	FAM102A
SNAP29	FAM102A
SLC26A6	EIF3C
SLC18B1	STRN4
LDB3	ANKRD34A
GRIP2	ANKRD34A
PDE5A	ANKRD34A
HEPH	ANKRD34A
TPM4	ANKRD34A
HOPX	ANKRD34A
SORBS2	ANKRD34A
PALLD	ANKRD34A
SMTN	ANKRD34A
FBLIM1	ANKRD34A
NGFR	ANKRD34A
VCL	ANKRD34A
SUSD5	ANKRD34A
HDGFL3	ANKRD34A
AARS2	ANKRD34A
MYL6	ANKRD34A
PGM5	ANKRD34A
CALD1	ANKRD34A
LTBP1	ANKRD34A
QSER1	INTS6
DDX17	INTS6
FAM208A	INTS6
DCAF1	INTS6
MATR3	INTS6
SH3GL1	INTS6
GFPT1	INTS6
RBM7	INTS6
EIF2S2	INTS6
NUP214	INTS6
FBXL2	INTS6
PNN	INTS6
CDC23	INTS6
MED13	INTS6
CDC37	INTS6
KDM3B	INTS6
RBM22	INTS6
AZI2	INTS6
PAPOLG	INTS6
ZNF696	INTS6
KRBA1	INTS6
RAB4A	ARAP1
USP53	ARAP1
SRP54	MTMR12
BLZF1	SLC16A3
OSCP1	SLC16A3
SLC35A5	SLC16A3
RAB4A	SLC16A3
USP33	SLC16A3
TAPT1	SLC16A3
DNAJB9	PSAP
TCF7L1	ACBD5
RRN3	GEMIN8
TSR2	GEMIN8
SMYD5	GEMIN8
IKBKG	KDM5A
RRN3	KDM5A
TUBA4A	KDM5A
RNPC3	KDM5A
TOP2B	SHPRH
PPP4R3B	SHPRH
CHAMP1	SHPRH
WNK1	SHPRH
PBX1	SHPRH
RDX	SHPRH
MEAF6	SHPRH
SEC16A	SHPRH
RPRD1A	SHPRH
PCYT1A	SHPRH
ZBTB7A	SHPRH
TAF2	SHPRH
JRK	SHPRH
CDYL	SHPRH
ETS1	SHPRH
GAK	SHPRH
PHF2	SHPRH
IK	SHPRH
IFIT5	SHPRH
CLINT1	SHPRH
TOMM20	SHPRH
GGA2	SHPRH
RBM22	SHPRH
ANKRD27	SHPRH
PDE1C	SLC12A2
FILIP1	SLC12A2
MAN2A1	SLC12A2
PCDH12	SLC12A2
SH3GL1	PHACTR4
FMO1	PHACTR4
GSPT1	TOP2A
EZH2	TOP2A
ESF1	TOP2A
NUP88	TOP2A
MCM2	TOP2A
ATAD2	TOP2A
SLC35A5	TOP2B
TAF2	TOP2B
VASP	TOP2B
SUPT16H	TOP2B
ZCCHC24	TOP2B
WTAP	ZC3H13
DHX8	ZC3H13
KBTBD7	ZC3H13
FMO1	TMEM134
BLZF1	TMEM134
OSCP1	TMEM134
SLC35A5	TMEM134
RAB4A	TMEM134
USP33	TMEM134
NDFIP1	TMEM134
SLC16A12	TMEM134
SMARCD2	FAM177A1
EVI5L	KTN1
SNX27	KTN1
PSMA4	PAICS
PARK7	PAICS
PSMA6	PAICS
ANO10	PRKD2
VPS45	PRKD2
BLZF1	PRKD2
PID1	LDB3
TPM4	LDB3
HOPX	LDB3
PROB1	LDB3
PALLD	LDB3
SMTN	LDB3
FBLIM1	LDB3
NGFR	LDB3
TEAD3	LDB3
VCL	LDB3
EIF2S1	LDB3
SPEG	LDB3
SUSD5	LDB3
AARS2	LDB3
PGM5	LDB3
PROB1	GRIP2
HDGFL3	GRIP2
INTS13	INTS1
SCLY	ZNF697
HEPH	PDE5A
SMTN	PDE5A
FILIP1	PDE5A
PGM5	PDE5A
ADGRA2	PDE5A
DENND6A	PDE5A
MAP4K3	PXN
THOC1	THOC2
INTS13	THOC2
DOCK9	TCF4
JDP2	TCF4
LRCH2	TCF4
RRN3	TCF4
HIP1R	TCF4
ACVR1B	TCF4
HDGFL3	TCF4
ADGRA2	TCF4
MEPE	SELENOP
PRG4	SELENOP
AHSG	SELENOP
CLU	SELENOP
ERP44	SELENOP
PCSK9	SELENOP
RNPC3	MYSM1
NFYC	NDUFAF8
NR2F6	NDUFAF8
RBM7	SMARCD2
USP33	SLC4A4
SH3GL1	DDX17
RBM7	DDX17
CDC23	DDX17
CASKIN1	CADM1
TPM4	ACTB
CHP1	ACTB
DENND6A	ACTB
GRHL1	ACTB
GTF3C4	CDK10
ZC3H4	CDK10
AP4B1	AKT1S1
BLZF1	AKT1S1
BLZF1	MTFR1L
MAGIX	SLC47A2
MLF1	SLC47A2
PSAT1	SLC47A2
SENP6	IKBKG
FAM118A	IKBKG
ZBTB1	IKBKG
TP53BP1	IKBKG
NEB	IKBKG
NCOR1	IKBKG
STARD13	IKBKG
PTBP3	IKBKG
ZNF444	IKBKG
NUP153	IKBKG
ZBTB48	IKBKG
DTX3	IKBKG
C2CD3	IKBKG
HDLBP	IKBKG
PIAS2	IKBKG
ELF2	IKBKG
CBX7	IKBKG
PDE4DIP	IKBKG
FLI1	IKBKG
SRSF3	IKBKG
SPTA1	IKBKG
CBX4	IKBKG
FAM193A	IKBKG
NMT2	IKBKG
TRIM25	IKBKG
NR2F6	IKBKG
CFHR2	IKBKG
HIPK3	IKBKG
PRDX2	IKBKG
TUBA4A	IKBKG
SMYD5	IKBKG
RANBP2	IKBKG
ZFP36L2	IKBKG
ABL1	IKBKG
ATP6V0A2	IKBKG
SNX24	IKBKG
RNPC3	IKBKG
NMT1	IKBKG
MTMR3	IKBKG
GGNBP2	IKBKG
ZNF696	IKBKG
HNRNPU	IKBKG
DENND6A	IKBKG
RASAL2	IKBKG
ANO10	RC3H2
VPS45	RC3H2
MIB2	CABLES1
MYO1G	CABLES1
TPM4	PID1
HOPX	PID1
PALLD	PID1
SMTN	PID1
MYH10	PID1
PLA2G4A	PID1
PDGFRA	PID1
FBLIM1	PID1
NGFR	PID1
TCF21	PID1
TEAD3	PID1
VCL	PID1
SORBS3	PID1
SPEG	PID1
SUSD5	PID1
PDLIM2	PID1
PGM5	PID1
CALD1	PID1
HSPB6	PID1
SCARF2	PID1
ZCCHC24	PID1
KIF1A	BEND7
HIPK3	CXXC1
DBN1	SNX18
MYO1G	SNX18
DDX3X	OTUD4
HIP1R	OTUD4
RBM22	OTUD4
USP53	OTUD4
TCF7L1	OTUD4
PARK7	PSMA4
PTGR1	PSMA4
ANXA4	PSMA4
ANXA5	PSMA4
PKM	PSMA4
NAXD	PSMA4
EEF1A1	PSMA4
ENO1	PSMA4
ESD	PSMA4
PGAM1	PSMA4
PSMA6	PSMA4
GNPDA1	PSMA4
GLO1	PSMA4
CRYL1	PSMA4
ARIH1	RRAS2
NEB	FAM118A
PTBP3	FAM118A
MVD	FAM118A
TUBA4A	FAM118A
DENND6A	FAM118A
DNAL1	PCMTD2
PRDM11	PCMTD2
SALL2	PCMTD2
ZDHHC23	PCMTD2
USP48	PCMTD2
GLO1	PCMTD2
MYCT1	PCMTD2
MYO1G	PCMTD2
SCAMP4	ADAM10
DDX3X	ADAM10
TBC1D10B	ADAM10
ABCF3	ADAM10
LTV1	ADAM10
RRN3	ADAR
SPTA1	ADAR
QRICH1	ZNF250
RBM7	FAM208A
NSD2	FAM208A
PTPRO	SLC8A1
ZNF852	NACA
PCM1	NACA
EIPR1	NACA
RANBP2	NACA
UPF2	NACA
GTF2A1	NACA
RBBP6	NACA
EPHX2	DMTN
MVD	DMTN
SPTA1	DMTN
NDUFB7	DMTN
PRDX2	DMTN
DENND6A	DMTN
WDR72	DMTN
SLC35A5	TSC2
EFHD1	TSC2
TAPT1	TSC2
WDR72	TSC2
RBMXL2	SET
KLHL13	FRMD1
SLC43A1	FRMD1
MPP2	FRMD1
CDH2	FRMD1
CRBN	PPP4R3B
RPRD1A	PPP4R3B
PCYT1A	PPP4R3B
SNW1	PPP4R3B
IFIT5	PPP4R3B
NSMCE4A	ZBTB1
RRN3	ZBTB1
CPSF2	ZBTB1
TSR2	ZBTB1
HIPK3	ZBTB1
TUBA4A	ZBTB1
PRDM4	ZBTB1
PKM	PARK7
NAXD	PARK7
NCOA1	PARK7
ENO1	PARK7
PSMA6	PARK7
GNPDA1	PARK7
GLO1	PARK7
CRYL1	PARK7
TMX2	SLC7A7
NPL	SLC7A7
CLIP4	SLC7A7
MAN2A1	SLC7A7
HACD3	SLC7A7
HMGN5	SLC7A7
VPS35L	SLC7A9
CLUH	SLC7A9
STRIP2	SLC7A9
PTGR2	ELF4
IKZF1	ELF4
SYTL3	ELF4
EVL	ELF4
PIK3CD	ELF4
TIAM1	ELF4
EPHX2	ELF4
LCP1	ELF4
LSP1	ELF4
DOCK2	ELF4
FMNL1	ELF4
PSD4	ELF4
SAMSN1	ELF4
RCSD1	ELF4
TAGAP	ELF4
EPHX2	NMRK1
KBTBD7	NMRK1
IFIT5	CLCN5
BLZF1	VPS53
SLC35A5	VPS53
SUPT16H	SMARCAD1
VASP	USP8
KLHL13	REPS1
RBM7	SRRT
RRN3	SRRT
EZH2	GSPT1
SRPK1	GSPT1
TBX2	DOCK9
KBTBD7	DOCK9
GTF2IRD1	GAP43
PCDH9	GAP43
SLC39A3	GAP43
BLZF1	EPN1
SLC35A5	EPN1
EIF2S3	EPN1
TAPT1	EPN1
MAN2A1	VWA5A
MLF1	VWA5A
QRICH1	SMARCC2
PKNOX1	SMARCC2
VASP	SMARCC2
KBTBD7	SMARCC2
AP4B1	VRK2
USE1	VRK2
CDH9	ERICH4
KCTD8	ERICH4
RCN1	CALU
SDF4	CALU
IKZF1	IPCEF1
GRAP2	IPCEF1
EVL	IPCEF1
LSP1	IPCEF1
NOL3	BCL6
TUBA4A	BCL6
MADD	HEPH
ITGAV	HEPH
TPM4	HEPH
DAAM2	HEPH
SMTN	HEPH
FILIP1	HEPH
FBLIM1	HEPH
NGFR	HEPH
VCL	HEPH
HDGFL3	HEPH
SEPT11	HEPH
ANTXR1	HEPH
ADGRA2	HEPH
SCARF2	HEPH
MPRIP	HEPH
NR1D2	PLCD1
PROM2	PLCD1
APOA5	PLCD1
SPCS2	PLCD1
ERP44	PLCD1
SEPT11	PLCD1
C9orf16	PLCD1
CPNE6	HYOU1
RCN1	HYOU1
ITGAV	RBP1
LRCH2	RBP1
LAMB2	RBP1
ZCCHC24	RBP1
RBM7	CIZ1
SALL2	CIZ1
PKNOX1	CIZ1
VASP	CIZ1
CDC23	CIZ1
TAF9B	CIZ1
KBTBD7	CIZ1
NPHS2	IRX2
USP2	IRX2
CALML3	IRX2
EPN3	IRX2
BSND	IRX2
SLC36A2	IRX2
VASP	IQSEC1
TBX2	IQSEC1
RGCC	IQSEC1
HDGFL3	IQSEC1
RRN3	PARN
CPSF2	PARN
RBM22	PARN
TCF7L1	PARN
FAM199X	PARN
SRPRA	JDP2
LRCH2	JDP2
HIP1R	JDP2
ACVR1B	JDP2
PLCL1	JDP2
HDGFL3	JDP2
RBM22	JDP2
KIAA0319L	JDP2
TCF7L1	JDP2
RCSD1	JDP2
DNAL1	ZNF397
HIPK3	ZNF397
ACIN1	TAF12
SENP7	TAF12
BCL9	TAF12
EXOSC9	TAF12
DEAF1	TAF12
SUDS3	TAF12
TMEM11	C5orf24
HIP1R	C5orf24
SEC62	ATL2
HACD3	ATL2
GLG1	VDAC3
C2CD3	VDAC3
RRN3	VDAC3
CPSF2	VDAC3
NR2F6	VDAC3
ERCC4	VDAC3
SMYD5	VDAC3
ATP6V0A2	VDAC3
SAAL1	VDAC3
HNF4G	ACBD4
SMYD5	SEC13
SLC18B1	TCF3
TSR2	TNPO2
ASH2L	TNPO2
CLMP	CCDC124
GRHL1	CCDC124
TRAF4	TBL1X
TMX2	AMFR
VASP	TP53BP1
HIPK3	TP53BP1
PPP1R13L	CTIF
HOPX	CTIF
PALLD	CTIF
SH3GL1	CTIF
VASP	CTIF
FAM129B	CTIF
PPP1R9B	CTIF
CALD1	CTIF
HSPB6	CTIF
ZCCHC24	CTIF
MPRIP	CTIF
SH3GL1	SPNS1
CLTCL1	SPNS1
ANKLE2	SPNS1
SEPT11	SPNS1
PDHA1	C6orf203
HARS2	C6orf203
MCCC1	C6orf203
CYCS	C6orf203
KBTBD7	PPP1R13L
HIPK3	ARHGAP32
KBTBD7	ARHGAP32
LHX1	GAS2
HACD3	TMX2
PROB1	TLE2
DAAM2	TLE2
SORBS3	TLE2
HDGFL3	TLE2
SEPT11	TLE2
ADGRA2	TLE2
SUCLA2	PHB2
CS	PHB2
MGST3	PHB2
CISD1	PHB2
CYCS	PHB2
TATDN2	NFKBIL1
HNF1B	ITGAV
NUMBL	ITGAV
MAP1B	ITGAV
MRC2	ITGAV
SEPSECS	ITGAV
HOPX	TPM4
SORBS2	TPM4
SYNC	TPM4
PALLD	TPM4
SMTN	TPM4
MYH10	TPM4
NUMBL	TPM4
MFGE8	TPM4
FBLIM1	TPM4
CNN3	TPM4
NGFR	TPM4
SVIL	TPM4
VCL	TPM4
SORBS3	TPM4
SPEG	TPM4
SUSD5	TPM4
AARS2	TPM4
MYL6	TPM4
PDLIM2	TPM4
PGM5	TPM4
CALD1	TPM4
SCARF2	TPM4
LTBP1	TPM4
CANT1	ALDH16A1
EVI5L	ALDH16A1
SMAP2	ALDH16A1
ANO10	ALDH16A1
AP4B1	ALDH16A1
VPS45	ALDH16A1
UBXN1	ALDH16A1
BLZF1	ALDH16A1
SLC35A5	ALDH16A1
EIF2S3	ALDH16A1
TAF2	ALDH16A1
SNAP29	ALDH16A1
TBC1D12	ALDH16A1
USE1	ALDH16A1
MYO1G	ALDH16A1
MPRIP	ALDH16A1
MEAF6	MSL2
PKNOX1	MSL2
SRBD1	MSL2
IFT52	NR1D2
CBARP	NR1D2
SNX27	STMN1
SLC35A5	STMN1
PALLD	HOPX
SMTN	HOPX
MYH10	HOPX
CNKSR2	HOPX
PDGFRA	HOPX
FBLIM1	HOPX
SVIL	HOPX
TCF21	HOPX
VCL	HOPX
SORBS3	HOPX
SPEG	HOPX
AARS2	HOPX
MYL6	HOPX
PDLIM2	HOPX
PGM5	HOPX
CALD1	HOPX
HSPB6	HOPX
MPRIP	HOPX
POMGNT1	GLG1
GOLIM4	GLG1
RER1	GLG1
IMPAD1	GLG1
SMTN	SORBS2
VCL	SORBS2
SPEG	SORBS2
SUSD5	SORBS2
PGM5	SORBS2
BAG1	FKBP5
DARS2	POP1
IDH1	PTGR1
MPI	PTGR1
EEF1A1	PTGR1
ENO1	PTGR1
ESD	PTGR1
PGM1	PTGR1
PSMA6	PTGR1
GLO1	PTGR1
GHDC	PTGR1
GALM	PTGR1
ENO1	PTGR2
ALDOC	PTGR2
PRDX3	PTGR2
TAF11	HNRNPCL3
MEAF6	HNRNPCL3
HIST1H2BK	HNRNPCL3
THOC1	HNRNPCL3
ARGLU1	HNRNPCL3
INTS13	HNRNPCL3
PGAM5	SLC25A5
CISD1	SLC25A5
ANXA5	ANXA4
EEF1A1	ANXA4
GLO1	ANXA4
EEF1A1	ANXA5
GLO1	ANXA5
CRYL1	ANXA5
CEACAM1	EMCN
SEPT11	EMCN
EVI5L	CANT1
RAB3GAP1	CANT1
ANO10	CANT1
AP4B1	CANT1
GOLGB1	CANT1
STX10	CANT1
VPS45	CANT1
BLZF1	CANT1
SLC35A5	CANT1
EIF2S3	CANT1
CHMP1A	CANT1
SRP54	CANT1
ARHGAP35	CANT1
RAB4A	CANT1
ADRM1	CANT1
VPS13D	CANT1
LAMTOR1	CANT1
USE1	CANT1
AZI2	CANT1
TCF7L1	CANT1
ANO10	EVI5L
AP4B1	EVI5L
GOLGB1	EVI5L
BLZF1	EVI5L
OSCP1	EVI5L
SNX27	EVI5L
SLC35A5	EVI5L
EIF2S3	EVI5L
PLCG2	EVI5L
CHMP1A	EVI5L
HNRNPAB	EVI5L
SNW1	EVI5L
IFIT5	EVI5L
VPS13D	EVI5L
VPS13C	EVI5L
STX17	EVI5L
MPRIP	EVI5L
HARS2	ARMC10
MGST3	ARMC10
TOMM22	ARMC10
FBLIM1	PROB1
HDGFL3	PROB1
AARS2	PROB1
PALLD	SYNC
NUMBL	SYNC
COL16A1	SYNC
VCL	SYNC
SPEG	SYNC
THSD4	SYNC
HSPB6	SYNC
UNC5CL	SH3D21
CPSF2	HTATSF1
TSR2	HTATSF1
ST13	HTATSF1
SMYD5	HTATSF1
SUPT16H	HTATSF1
SPCS2	HTATSF1
NOL9	HTATSF1
VPS45	MYO19
OSCP1	MYO19
SNAP29	MYO19
USP33	MYO19
LEMD2	DHCR7
NDUFB7	CHAMP1
KBTBD7	CHAMP1
KLHL13	CDK5
ZNF408	CDK5
CCDC186	CDK5
ZNF444	NEB
ZBTB48	NEB
GPALPP1	NEB
CPSF2	NEB
TSR2	NEB
PDE4DIP	NEB
SPTA1	NEB
CBX4	NEB
UBA3	NEB
NDUFB7	NEB
NR2F6	NEB
HIPK3	NEB
PRDX2	NEB
TUBA4A	NEB
RNPC3	NEB
DENND6A	NEB
ZNF644	NEB
IFT52	ACIN1
VASP	ACIN1
MED29	ACIN1
TCF7L1	ACIN1
KBTBD7	ACIN1
TMEM139	C1orf210
FRMD3	C1orf210
FMO1	C1orf210
OSCP1	C1orf210
HNF4G	C1orf210
SNX27	C1orf210
IRS2	C1orf210
TRAF4	C1orf210
RAB4A	C1orf210
GRAMD1C	C1orf210
EFHD1	C1orf210
TAPT1	C1orf210
SLC16A12	C1orf210
HNF4G	HNF1B
KLHL13	PROM2
SORD	PROM2
HIPK3	APBB2
DENND6A	APBB2
SMTN	PALLD
MYH10	PALLD
NUMBL	PALLD
FBLIM1	PALLD
COL16A1	PALLD
NGFR	PALLD
TCF21	PALLD
VCL	PALLD
SPEG	PALLD
SUSD5	PALLD
PGM5	PALLD
CALD1	PALLD
HSPB6	PALLD
LTBP1	PALLD
GTF2IRD1	GSDMD
PRG4	APOA5
CLU	APOA5
DNAJB9	APOA5
PCSK9	APOA5
ALPI	AMACR
CDR2	AMACR
TUT7	NSMCE4A
SLC9A8	NSMCE4A
TUBA1A	NSMCE4A
ZNF18	NSMCE4A
CPSF2	NSMCE4A
TSR2	NSMCE4A
AHSG	NSMCE4A
SPTA1	NSMCE4A
ST13	NSMCE4A
NMT2	NSMCE4A
ERCC4	NSMCE4A
NCL	NSMCE4A
SMYD5	NSMCE4A
XRCC1	NSMCE4A
PRDM4	NSMCE4A
GTF2A1	NSMCE4A
RALY	NSMCE4A
SAAL1	NSMCE4A
SPTY2D1	NSMCE4A
FMO1	WWTR1
BLZF1	WWTR1
RAB4A	WWTR1
TAPT1	WWTR1
ZNF408	KLHL13
MPP2	KLHL13
RRN3	KLHL13
CCDC186	KLHL13
GRAMD1C	TTC39B
ARRB2	PGAM5
RARS	PGAM5
UQCRC1	PGAM5
AGPS	PGAM5
FBP2	PGAM5
SLC22A13	PGAM5
GLUD2	PGAM5
ACOT11	PGAM5
HOXB6	PGAM5
SLC36A2	PGAM5
KBTBD7	MIB2
ACVR1B	FOXO4
CLDN23	CLDN2
SH3GL1	DCAF1
VASP	DCAF1
ALPI	CDHR5
COBL	CDHR5
NGEF	CDHR5
RAB17	CDHR5
C19orf33	CDHR5
AP4B1	RAB3GAP1
VPS45	RAB3GAP1
BLZF1	RAB3GAP1
OSCP1	RAB3GAP1
EIF2S3	RAB3GAP1
SRP54	RAB3GAP1
RAB4A	RAB3GAP1
USP33	RAB3GAP1
TAPT1	RAB3GAP1
PCSK9	RAB3GAP1
HARS2	TSFM
CYCS	PDHA1
OXSR1	CRBN
UBA3	BANP
SH3GL1	CARMIL1
KBTBD7	CARMIL1
HIP1R	SH2D4A
USP53	SH2D4A
CHL1	SLC34A3
TDRP	SLC34A3
SLC26A6	SLC34A3
UQCRC1	SLC34A3
CALML3	SLC34A3
BSND	SLC34A3
SLC36A2	SLC34A3
SPCS2	SRPRA
RBM22	SRPRA
PDE7B	SRPRA
QRICH1	TFDP2
VASP	TFDP2
MED29	TFDP2
KBTBD7	TFDP2
WDR72	TFDP2
CCDC186	ZNF408
CISD1	VDAC2
SH3GL1	PARD3
GFPT1	KLHDC4
VPS45	WNK1
SNAP29	WNK1
CPSF2	TUT7
TSR2	TUT7
SMYD5	TUT7
TAF11	TAF6
ZBTB48	NCOR1
HIP1R	NCOR1
HIPK3	NCOR1
TUBA4A	NCOR1
GTF3C4	NCOR1
ERP44	NCOR1
KBTBD7	NCOR1
KBTBD7	CNOT4
QRICH1	PSMD1
NUP188	PSMD1
FILIP1	PDE1C
HRC	PDE1C
TBX2	PDE1C
SH2D3C	PDE1C
SH3GL1	MSL3
DHX8	MSL3
TEAD2	TSHZ2
ZCCHC24	TSHZ2
SPP2	LIMS1
WDR72	PEX19
VASP	MATR3
RBMXL2	MATR3
GTF2IRD1	GGACT
TAGAP	DENND1B
SLC26A6	SEPHS1
DENND6A	STON1-GTF2A1L
RBM7	POU2F1
BLZF1	SMAP2
PCDH9	GTF2IRD1
CPSF1	GTF2IRD1
FRAS1	GTF2IRD1
MED29	TGIF2
ZFPM1	TGIF2
LCP1	PTPN7
LSP1	PTPN7
DOCK2	PTPN7
PSD4	PTPN7
MYO1G	PTPN7
TAGAP	PTPN7
PPP1R12C	SH3GL1
CUEDC1	SH3GL1
NUP153	SH3GL1
FHOD3	SH3GL1
UBXN1	SH3GL1
MAP7D1	SH3GL1
NUP214	SH3GL1
THRAP3	SH3GL1
TACC1	SH3GL1
GTF2I	SH3GL1
VASP	SH3GL1
MRE11	SH3GL1
ABL1	SH3GL1
OGFR	SH3GL1
FARP2	SH3GL1
ZC3H4	SH3GL1
KDM3B	SH3GL1
HAUS6	SH3GL1
AZI2	SH3GL1
HUWE1	SH3GL1
BOD1L1	SH3GL1
CLIP4	NPL
MAN2A1	NPL
VPS35L	PDZK1
ARGLU1	SAFB
KIF1A	DNAL1
ZBTB48	DNAL1
SIPA1L1	DNAL1
MVD	DNAL1
HIPK3	DNAL1
TUBA4A	DNAL1
ABL1	DNAL1
DENND6A	DNAL1
ADGRA2	DAAM2
CBARP	DAAM2
VASP	RBM15
RNPC3	RBM15
ATAD2	EZH2
AP4B1	ANO10
VPS45	ANO10
FMO1	ANO10
NUP214	ANO10
BLZF1	ANO10
OSCP1	ANO10
SNX27	ANO10
SLC35A5	ANO10
EIF2S3	ANO10
SRP54	ANO10
ARHGAP35	ANO10
RAB4A	ANO10
SNAP29	ANO10
RANBP2	ANO10
SPCS2	ANO10
USP33	ANO10
TBC1D12	ANO10
VPS13D	ANO10
STX17	ANO10
EFHD1	ANO10
JPT2	ANO10
TAPT1	ANO10
NDUFAF2	ANO10
RRN3	OCLN
NAXD	PKM
EEF1A1	PKM
ENO1	PKM
PSMA6	PKM
GLO1	PKM
CRYL1	PKM
MYH10	SMTN
FBLIM1	SMTN
SVIL	SMTN
VCL	SMTN
SORBS3	SMTN
SPEG	SMTN
SUSD5	SMTN
ARHGAP20	SMTN
PGM5	SMTN
CALD1	SMTN
HSPB6	SMTN
MPRIP	SMTN
LTBP1	SMTN
PHB	C1QBP
HIBCH	C1QBP
SARS2	C1QBP
GRAP2	IKZF1
LCP1	IKZF1
LSP1	IKZF1
FMNL1	IKZF1
SAMSN1	IKZF1
RCSD1	IKZF1
COBL	TMEM139
GRAMD1C	TMEM139
ENO1	NAXD
PSMA6	NAXD
GNPDA1	NAXD
GLO1	NAXD
DDAH1	NAXD
CRYL1	NAXD
CUEDC1	AKAP1
FMO1	AKAP1
BLZF1	AKAP1
OSCP1	AKAP1
RAB4A	AKAP1
USP33	AKAP1
TMCC3	TMCC2
KIF1A	ANKS3
LZIC	SNX1
USE1	SNX1
GOLIM4	POMGNT1
FUT8	POMGNT1
MGST3	POMGNT1
LPCAT3	POMGNT1
SDF4	POMGNT1
GALNT12	POMGNT1
NUP153	LRCH2
FMO1	LRCH2
AMOTL1	LRCH2
PRR14	LRCH2
COL16A1	LRCH2
ACVR1B	LRCH2
ADGRA2	LRCH2
ZCCHC24	LRCH2
ADAT1	KIF1A
SPTA1	KIF1A
NDUFB7	KIF1A
MYO9A	KIF1A
ERP44	KIF1A
EPN3	KIF1A
HIPK3	GFPT1
RBM22	GFPT1
RRN3	PTBP3
PIAS2	PTBP3
SPTA1	PTBP3
NR2F6	PTBP3
RANBP9	PTBP3
HIPK3	PTBP3
PRDX2	PTBP3
SNX24	PTBP3
RNPC3	PTBP3
PLEKHF1	PTBP3
SAAL1	PTBP3
DENND6A	PTBP3
SLC9A8	GPAM
RRN3	GPAM
SPTA1	GPAM
NDUFB7	GPAM
NR2F6	GPAM
ATP6V0A2	GPAM
SNX24	GPAM
RNPC3	GPAM
FHOD3	FRMD3
CNN2	FRMD3
TMEM11	RAB5B
HIP1R	RAB5B
FBP2	RAB5C
HIPK3	RAB5C
HACD3	RAB5C
ATP6V1G3	CHL1
CALML3	CHL1
FRAS1	CHL1
BSND	CHL1
SLC36A2	CHL1
ZBTB48	ZNF444
DTX3	ZNF444
SPTA1	ZNF444
CBX4	ZNF444
NR2F6	ZNF444
ZNF696	ZNF444
FUT8	IGFBP7
GOLGB1	AP4B1
STX10	AP4B1
VPS45	AP4B1
C12orf4	AP4B1
CALM2	AP4B1
NUP214	AP4B1
BLZF1	AP4B1
OSCP1	AP4B1
UBAP2L	AP4B1
SLC35A5	AP4B1
EIF2S3	AP4B1
CHMP1A	AP4B1
SRP54	AP4B1
RAB4A	AP4B1
SNAP29	AP4B1
RANBP2	AP4B1
USP33	AP4B1
TBC1D12	AP4B1
TMEM131	AP4B1
LAMTOR1	AP4B1
USE1	AP4B1
NDFIP1	AP4B1
TAPT1	AP4B1
ERP44	TBC1D1
PDGFRA	MYH10
NGFR	MYH10
EIF2S1	MYH10
SPEG	MYH10
SEPT11	MYH10
PGM5	MYH10
HSPB6	MYH10
TIAM1	ARHGAP22
PTPRO	ARHGAP22
ARRB2	TDRP
RBM7	ANKRD11
FBXL2	ANKRD11
QRICH1	MCMBP
VASP	MCMBP
VPS45	GOLGB1
BLZF1	GOLGB1
OSCP1	GOLGB1
SLC35A5	GOLGB1
EIF2S3	GOLGB1
SRP54	GOLGB1
RAB4A	GOLGB1
IFIT5	GOLGB1
EPB41L1	PRDM11
PKNOX1	PRDM11
SLC26A6	ARRB2
FBXL6	ARRB2
VAC14	ARRB2
PAPLN	ARRB2
EIPR1	RAB44
PRKN	TMEM200A
GRAMD1C	TMEM200A
TRA2B	OR2L5
VASP	EPS15L1
KBTBD7	EPS15L1
TAF9B	FBH1
RRN3	SLC9A8
TSR2	SLC9A8
SPTA1	SLC9A8
NDUFB7	SLC9A8
NR2F6	SLC9A8
PRDM4	SLC9A8
ATP6V0A2	SLC9A8
IST1	RDX
PLCG2	RDX
CDC23	RDX
GAK	RDX
TOMM20	RDX
RBM22	RDX
TOMM22	RDX
OSBPL8	RDX
CPSF2	NSRP1
TSR2	NSRP1
ERCC4	NSRP1
VPS45	CNOT1
BLZF1	CNOT1
TMEM11	CNOT1
ABCF3	CNOT1
DPM1	CDS1
GHDC	CCDC61
MAT2A	ALDH1L1
DDAH1	ALDH1L1
CRYL1	ALDH1L1
TUBA1C	TUBA1A
ZNF18	TUBA1A
HIST1H2BK	TUBA1A
CPSF2	TUBA1A
NCL	TUBA1A
SMYD5	TUBA1A
PRDM4	TUBA1A
SAAL1	TUBA1A
DCAF11	TUBA1A
FGD5	MAP4K3
VPS51	MAP4K3
C2CD2	MAP4K3
MPRIP	MAP4K3
ZBTB17	TAF11
PKNOX1	TAF11
MGMT	TAF11
THOC1	TAF11
ING1	TAF11
SRSF1	TAF11
ARGLU1	TAF11
INTS13	TAF11
RBM25	TAF11
MEAF6	WTAP
ZBTB7A	WTAP
USP48	WTAP
RBM25	WTAP
CWF19L2	WTAP
ZNF852	MEAF6
ZBTB17	MEAF6
HIST1H2BK	MEAF6
FNBP4	MEAF6
PKNOX1	MEAF6
NFYA	MEAF6
PNN	MEAF6
TRA2B	MEAF6
SART1	MEAF6
ING1	MEAF6
IK	MEAF6
SRSF1	MEAF6
ARGLU1	MEAF6
INTS13	MEAF6
RBM25	MEAF6
SAP30L	MEAF6
FIP1L1	MEAF6
FAM76B	MEAF6
CDC23	IST1
TOMM22	IST1
SLC16A12	SQOR
PLA2G4A	BASP1
LCP1	BASP1
DOCK2	BASP1
FMNL1	BASP1
MRC2	BASP1
SAMSN1	BASP1
USE1	STX10
FMO1	PPP1R12C
IFT52	CUEDC1
SYNE2	CUEDC1
SNW1	CHD2
IFIT5	CHD2
TCF7L1	CHD2
KBTBD7	CHD2
BHLHE41	NOL3
ZNF696	NOL3
SRP54	SEC16A
WDR72	SEC16A
VASP	NUP153
ZNF696	NUP153
PSMB6	MPP2
CASKIN1	MPP2
TRMT6	AP3B2
SPTA1	ZBTB48
NR2F6	ZBTB48
HIPK3	ZBTB48
TUBA4A	ZBTB48
RNPC3	ZBTB48
HNRNPU	ZBTB48
SON	ZBTB48
MCCC1	HARS2
HIP1R	HARS2
MGST3	HARS2
FAM199X	HARS2
MEPE	CHGA
C12orf4	VPS45
NUP214	VPS45
BLZF1	VPS45
OSCP1	VPS45
UBAP2L	VPS45
SLC35A5	VPS45
EIF2S3	VPS45
CHMP1A	VPS45
SRP54	VPS45
FADD	VPS45
RAB4A	VPS45
SNAP29	VPS45
PRKAB1	VPS45
RANBP2	VPS45
CLINT1	VPS45
SPCS2	VPS45
USP33	VPS45
TBC1D12	VPS45
VPS13D	VPS45
VPS13C	VPS45
LAMTOR1	VPS45
PACS1	VPS45
USE1	VPS45
AZI2	VPS45
NDFIP1	VPS45
HUWE1	VPS45
TAPT1	VPS45
MACC1	ZNF281
AK2	PHB
APOO	PHB
ALDH1A2	SLC26A6
EPN3	SLC26A6
NUAK2	SLC26A6
KBTBD7	FTSJ1
EHMT1	ARHGAP27
SLC36A2	IDH1
BLZF1	FMO1
OSCP1	FMO1
SNX27	FMO1
SLC35A5	FMO1
WDR91	FMO1
EIF2S3	FMO1
SRP54	FMO1
RAB4A	FMO1
SNAP29	FMO1
ZFYVE9	FMO1
SPCS2	FMO1
USP33	FMO1
LDLRAP1	FMO1
BIRC6	FMO1
STX17	FMO1
RRAGC	FMO1
FAM129B	FMO1
JPT2	FMO1
TAPT1	FMO1
ZCCHC24	FMO1
NDUFAF2	FMO1
SLC16A12	FMO1
SPTA1	SUPT7L
NR2F6	SUPT7L
RNPC3	SUPT7L
ZNF696	SUPT7L
DENND6A	SUPT7L
HIPK3	DCAF5
TUBA4A	SIPA1L1
PRPSAP1	COMMD4
PSMA6	COMMD4
PDZD2	COMMD4
PKP3	TMEM40
NUP214	RBM7
THRAP3	RBM7
AHCTF1	RBM7
EHMT1	RBM7
GTF2I	RBM7
PNN	RBM7
CDC23	RBM7
MED13	RBM7
RALY	RBM7
HAUS6	RBM7
MCM9	RBM7
DEAF1	RBM7
ZNF696	RBM7
KRBA1	RBM7
RBM33	RBM7
BOD1L1	RBM7
PCK2	C11orf54
BLZF1	UBXN1
SLC35A5	UBXN1
[truncated: 9,202 more rows]

## Sheet: Network Module
List of network clusters derived based on the topology of co-expression network based on 103 clear cell carcinoma samples.
Cluster1	Cluster2	Cluster3	Cluster4	Cluster5	Cluster6	Cluster7	Cluster8	Cluster9	Cluster10	Cluster11	Cluster12	Cluster13	Cluster14	Cluster15	Cluster16	Cluster17	Cluster18	Cluster19	Cluster20	Cluster21	Cluster22	Cluster23	Cluster24	Cluster25	Cluster26	Cluster27	Cluster28	Cluster29	Cluster30
N4BP1	ZNF800	DDI2	SPATA18	KCTD12	SF3B1	RAB14	SPTBN4	FRY	ZNF579	AVEN	RIOK1	EGLN1	BDP1	NOP9	SNX29	ZNF423	SURF6	RRM2B	SDHA	MARCH7	RETREG2	TP53RK	RAVER2	PIK3AP1	AQP1	VPS13B	KIF7	NFATC2	FAM161A
MAPK1IP1L	ZBTB46	LUC7L2	POGZ	SLC19A3	MDH2	HAAO	PSMB7	KLF15	PARD6B	DTX3L	CNKSR3	BAIAP2	GPRIN3	CDR2L	NANS	CAVIN3	TUBA1B	NEFL	BARX2	SPAG1	SPRYD3	EAF1	KTI12	LRRN4	CALHM5	TSPYL2	VPS9D1	SEPHS2	HMGB1
SOWAHC	STK10	DOCK11	OSBPL9	LAP3	NDUFA7	BDH2	PRICKLE3	C1orf21	LYSMD2	LAT2	PALM2-AKAP2	ATP13A1	PALMD	HIST1H1D	UHRF1BP1	SCCPDH	CDKN1B	YTHDC2	PDK4	PCNT	SCAF1	FAM117A	ZDHHC14	ZNRF1	MAX	MISP	RNPEP	SLCO2B1	COG7
CHD7	H1F0	CAMSAP3	TRAPPC8	STAT1	NAT8	MTHFD1	PSMB6	DHX30	BORCS6	MFSD6	PRCC	GPD1	GRAMD2B	HIST1H1C	SEC16B	FDX1	MCM6	EFHD2	POLR1A	DEF8	GPKOW	LAMTOR5	RYBP	PARVB	ACTR1A	ACE2	MAP2K6	STK4	WDCP
WAC	CLDN16	FAM160A2	RNF11	ARFGEF1	UQCRFS1	BBOX1	SYNE2	MLPH	ARL14EP	UBE2J1	HNRNPM	ACTL6A	ARID1B	REPS2	PPM1H	SIPA1	FOXK2	TNC	PUS7	MAP4K4	CASP2	SERINC3	TMEM115	RAMAC	UBTD1	STXBP4	PRKAA1	ATXN7L3	CELF1
TTBK2	CREB1	ANKS1A	ACAP2	KRAS	DMRT2	CLTC	CUEDC1	EVPL	BNC2	UNC13D	TWF1	TRAF2	IFIT2	HSPB1	SNX5	MAFB	UNG	DAGLB	PIGR	SCYL2	CTDSPL2	MED23	SRSF6	TPPP3	SH3BP4	TRIM47	TSC22D3	IRF8	DDX50
PDAP1	PRODH2	MED26	SRC	CERS2	PPP6R1	PDZD2	ZNF408	ZNF687	BTF3L4	WDFY4	GRK2	YWHAH	BCL7B	MAPRE1	ABCA1	MLKL	CSNK2B	F11R	IKZF5	PPP2R5C	WDR43	STAT3	ERGIC3	PRICKLE2	MARCKSL1	MTMR6	RNH1	SYT17	UFL1
EDC4	ULK1	HERC2	RABGGTA	C1GALT1	AGXT2	COMMD4	CDK5	UPP1	CSNK1D	RAB8B	PLEKHA6	LIN7B	INO80B	CDH11	LIPE	PLEKHG2	TRIL	PTDSS1	XPO6	LYAR	UBL4A	ARID4A	MAF1	ARID5B	TTLL12	NR2C1	CAMK2D	HMGA2	CEP350
SH3BP5L	MUC13	TRPC6	SLC5A12	SGPP1	TTC38	PRPSAP1	CEACAM1	C19orf33	MTOR	RAB27A	AKAP12	PFKP	SENP3	TJP1	RNF8	PLCB1	IGF2BP3	EIF2AK3	ENPP3	NFRKB	UTP20	RSBN1L	TBC1D2B	LASP1	EAPP	INTS10	GPSM1	EED	HDGF
LARP1	SOD3	PPM1A	BCR	PRAM1	JPH1	ALDH1L1	CBARP	RAB17	S100A9	SERPINB1	SH2B2	PI4KB	PCBP1	IRF2	ATOX1	SH3PXD2A	DNMT1	ANKRD50	RSBN1	BLOC1S5	OGA	SEPT7	INF2	ABCC3	NOVA1	SRPK2	FLNC	PLEKHO1	NCBP1
APPL1	LAMC1	EIF3D	TANC2	SKAP2	OPA3	MAT2A	IFT52	NGEF	PRKCH	LGALS3BP	DTNB	STX7	IFNAR2	TOB2	ERBB3	ACKR3	POLR3G	RAB31	SIN3A	TMEM169	RLIM	BRD8	GAB2	VAMP4	MZT2B	HPS5	NAA15	ELMO2	ATP5F1B
CDC42BPB	EFCC1	PRKCI	SNRNP70	PLEK	PECR	CCDC61	NR1D2	CDHR5	CCT3	TICAM2	TMEM39B	SNAPIN	GRWD1	CLDN12	TRMT5	VASH1	RBBP5	ST5	ZSCAN22	CLN6	MED13L	B4GALT1	EIF3J	TRIO	HACE1	PPP2R5B	TNXB	ABCC5	SRSF10
AFAP1	EYA1	UBR2	CYB5A	DNAJC5	C11orf54	CDS1	REPS1	AMACR	PFN1	PTK2B	ARHGEF40	ARHGEF16	KIF27	CHMP4C	UNC13B	PALD1	CAD	MDM1	HSPA9	ZSCAN16	TCEA1	AGRN	EIF4EBP3	LNPEP	ZNF526	VPS72	PRELP	DENND1C	LRCH1
MLF2	PPM1J	ZSCAN21	BHMT	QSOX2	PCK2	DPM1	SLC43A1	ALPI	DDX55	LDLRAD4	TMED8	BTG1	ITPKA	PHETA1	TRIP11	NDRG2	TFDP1	STK17A	SUCLG2	ATL3	SUB1	MAK16	VPS4A	SLC2A9	ARHGEF10	SPAG7	CYBRD1	LRBA	LUZP1
PRKCE	RAPH1	HP1BP3	SYDE1	GOLM1	VDAC2	ALDOC	FRMD1	POP1	HDAC3	BNIP2	MEA1	TGM2	TELO2	VIRMA	SMG7	DLC1	SETD2	MICALL2	MOCS1	BCAP31	ELL	ALG3	SORL1	HGH1	ZC3H7B	MCM3AP	LAMA4	LMO2	SH2D5
RPS6KA3	TCF12	CCDC97	OGDHL	APOOL	TSFM	GALM	CADM1	HNF1B	POLD3	RPUSD1	PRDM10	EIF2A	DOCK1	KAT6A	FAM83H	KCNJ8	NIFK	RAB2B	SLC25A1	FLII	ARID1A	ZC3HC1	KPNA4	PSD3	ROBO4	PSMF1	ACTN1	SEMA4A	CTR9
FUNDC2	ARHGEF7	FSIP1	PPM1G	MIA3	ARMC10	GHDC	CASKIN1	TBL1X	TNFAIP2	ZDHHC20	PKP4	EEF1AKMT1	RCOR3	H1FX	ATP13A3	DAG1	APIP	ADD3	SEPT10	NBEAL1	GOLGA5	SDCBP	KIAA1522	PPARG	FMNL3	MAST2	MRVI1	PI4K2A	ZC3H8
OXR1	PVALB	ABRAXAS2	ABTB2	CASC4	SLC25A5	PGM1	PODXL	TRAF4	PIBF1	GNAI3	MYEF2	OSMR	RTEL1	HIST1H1B	VRK3	SBF2	RSL1D1	MVB12A	MAF	ZCCHC17	TRIM24	SUPT6H	EIF4A1	SETD1A	LMNA	RNF113A	MYLK	CARD11	BAZ1B
EIF2B5	ADAMTSL3	EIF5	SH3TC1	NUCB1	CISD1	MPI	EMCN	ACBD4	CHMP4A	RPA2	WASHC4	ARAF	GIT2	OSBP	EPS8	ELMO1	C17orf49	MAPK6	SGSM1	SLC7A6OS	CRYBG1	ATG16L2	PDLIM1	TBC1D16	CDC42EP1	EHMT2	GREM1	MS4A1	CDK13
YBX3	PCDH18	CLUAP1	VPS50	SELENOF	MGST3	CLTCL1	PURG	HNF4G	ANKRD28	NR2C2AP	AFDN	PFKL	DNAJA4	TRPM6	REEP5	DIS3L2	CLGN	STARD8	HOXA4	RNF25	WDR1	TSC22D4	JUP	KIFC3	DNAJC8	STRAP	FBLN1	FNBP1	CWC25
PIP4K2B	MFAP5	NFX1	BUD13	C16orf54	PHB2	PTGR2	PLCD1	RBP5	EXOC4	PPM1M	USO1	PARD3B	OTUD7B	MICALL1	KLC4	RNF31	AARS	FNDC3B	RFX3	PUM2	BRD4	RIC8B	TMEM87B	CCDC43	RAPGEF5	FAM168A	SGIP1	SIT1	NCOR2
ZNF503	TCEAL2	UVSSA	HECTD1	ARHGAP45	CYCS	GNPDA1	CCDC186	DARS2	BRAF	HIST1H2BD	SYNM	ERC1	LIN37	CLTRN	CCT8	VGLL4	DDX54	FERMT2	MRPL1	SGSM3	DPF2	ATF7IP	PTDSS2	TRIR	WASF2	RAVER1	DPYSL3	CD5	TCF20
GIGYF1	NUAK2	ZFC3H1	PRRC2C	DAPK1	HARS2	PGAM1	ANGEL1	HEBP1	USP36	MSR1	SHARPIN	EXOSC2	URI1	COG4	SNX17	PIK3CA	NOL12	GSDME	AFG3L2	ARPP19	NRG1	PRPF38A	CDS2	RANGAP1	NES	MICAL3	LPP	HCLS1	ING5
TBCC	VAC14	PTPN21	SLC5A3	ITPR2	NGRN	ESD	KLHL13	MT1F	DOP1B	NOLC1	MRGBP	GAPVD1	TSC22D2	CROCC	AMPD2	CNST	HNRNPK	COL14A1	ACSM3	WDR20	TNS3	PRR12	HEG1	ZNF830	TBX3	PPP2R5E	PRKG1	AKNA	SRRM1
SSRP1	PRR14	DEPDC5	MTMR4	EMC4	C6orf203	PKM	HSD11B2	PPIF	BIN1	JAK2	USP10	LPIN1	EIF6	PTPRA	SCD	NEK4	BRI3BP	GLI2	ACSS3	CUL4A	CAMSAP1	FOXJ2	CDK7	CASP10	BCAM	USP24	TGFB1I1	IL16	ZC3H18
FXYD2	ARHGAP20	RANBP3	EPRS	MBOAT2	FYB2	ANXA4	PROM2	TKFC	SMG9	HIF1A	QKI	USP31	ARID4B	LZTS2	SYT9	HIRIP3	BSG	REM1	MTERF4	WDR74	SART3	RRP7A	CHMP4B	ARHGAP21	PLCG1	CDC42EP4	DACT3	GAB3	RNPS1
SMARCE1	TACC1	PPP1R11	DFFA	BASP1	PRMT3	PAICS	CDH2	CHRM1	MTDH	ENO2	ZNF598	PIKFYVE	ASF1B	TXLNA	CIT	KIAA1328	PTPN2	RASGRP2	GLUD1	PSEN2	HMGN1	ZNF777	CX3CL1	SCRIB	RASL12	MPDZ	LMCD1	ACSL1	PPP2R2A
CCAR2	SEPHS1	DCAF5	VAPA	ARHGAP22	ACOX1	DDAH1	MPP2	PCM1	TXNIP	FAM50B	AP3B1	PACRGL	FMN1	KSR1	SLC34A2	STK33	RAD51AP1	GFPT2	ETFDH	ABCC1	ARHGEF1	EPC2	TUBGCP3	BAG3	DOCK6	GAB1	PDLIM4	CCDC88B	AES
XPC	TSHZ2	BHLHE41	SCAMP2	IGFBP7	APOO	GMPR2			ZRANB2	SP110	ARHGAP12	NR1D1	ZGPAT	SZRD1	CDHR2	SPARCL1	DDX47	KIF2A	ABCB7		TRIP6	ITPKB	SCAMP3	LRCH3	SLC35B2	ZNF592	FLNA	TKT	HNRNPUL2
DENND1A	TEAD2	DCAF11	PLPBP	RAB5C	RRP9	CRYL1			LPIN3	BMT2	KRT8	KPNA6	PRAG1	RPP30	SSX2IP	OLFML2A	RCC1	CDK17	ISOC2		SLU7	NOM1	MBD4	MPP6	MARK1	PDCD4	ACTN4	MAT2B	TCEAL4
CMTR1	SH2D3C	TUBA1C	SLK	GALNT12	HMGCR	GLO1			SAP30BP	PGM3	RPTOR	SCAMP1	ARHGEF11	DCAF15	MYO15B	KIAA0355	IGFN1	CREBZF	PDHX		MYCBP2	AKAP11	EPB41L2	RIPK4	CDC42BPG	MACF1	CNN1	PARP8	SNU13
PSMA5	HRC	MYO9A	WASHC3	LPCAT3	PRLR	PSMA6			MAGED2	TBC1D10C	ARHGEF12	PDIA6	MIER1	C1orf35	PLA2G4C	LAYN	GPATCH4	SPECC1	NADK2		SAFB2	AKAP8	NPDC1	RECQL	RBM26	NEMF	CSRP1	PIK3R5	ZNF460
KIAA1143	FOXO4	ADAT1	GARNL3	FUT8	CS	ENO1			NOB1	SAMD9	ATXN2L	CAAP1	PLEKHM2	WRNIP1	ZNF608	FLT4	TMEM132A	NAV1	ATP5F1A		HCFC1	HDAC1	SMO	RCAN2	PPP1R1A	CEP76	TPM1	VPS37A	HDGFL2
LSG1	HOXB6	ANKS3	RRAGC	PDZK1	SUCLA2	EEF1A1			UPF1	PLK4	NUP62	VDAC1	DCLK2	FBXO42	TULP4	RFLNB	NUP54	PLS3	TARS2		PRPF3	TAOK2	CUX1	PITPNC1	HSP90AB1	ERBIN	CCDC80	THAP12	TREX1
PHF14	ACOT11	OCLN	BIRC6	PTPN7	AK2	NAXD			MVP	CBFB	ACBD6	ARL3	FOXK1	BCL3	MIOS	CEP89	NAV3	C1orf198	COQ9		ELK4	BCL10	BID	ARHGEF28	MEF2D	REV3L	THAP7	PHF6	PLCB3
AIMP2	GLUD2	STON1-GTF2A1L	LDLRAP1	DENND1B	MCCC1	ANXA5			OFD1	PHC1	STXBP3	CUL3	HMGXB3	PPIG	KIRREL1	LRRC8C	MAPT	GEM	TRAP1		ZNF639	SNAPC4	DOP1A	OSBPL10	PDE2A	COMMD3-BMI1	STK38L	SMARCC1	PMS2
LUC7L3	UQCRC1	BANP	ZFYVE9	IMPAD1	PHB	PARK7			RICTOR	EIF4G2	NFKB1	CEP152	HNRNPH2	RABL6	COG3	ARHGEF15	MKI67	ACTC1	BCKDK		PHF3	PAFAH1B2	CIAPIN1	FMNL2	FGD6	ZMYND11	ECM2	PRKCB	PBDC1
TRAPPC12	RARS	XRCC1	WDR91	GOLIM4	PDHA1	TPI1			NEDD4	SPCS1	STAU2	SMAD3	GMFG	GOLGA4	ITPRID2	ZFHX3	TIMELESS	DES	PDK2		XRCC6	BRD1	WDR24	DIRC2	KLF2	HIRA	ARHGDIB	HIVEP3	GTF2F2
FKBP15	SORD	TUBA1A	PACS1	POMGNT1	TFAM	PSMA4			PHF5A	CD74	SGK1	ATAD3A	NECAP2	CD163L1	RRAD	SH2B3	RRP36	MICAL2	OGDH		TBC1D4	PTGES3	OSBPL11	EIF4H	CEP112	MRTFA	TMEM181	DEF6	ING4
KAT14	THSD4	SLC9A8	PRKAB1	AMFR	HMBS	GSS			NCOA5	SIGLEC10	PROSER1	CORO7-PAM16	RPS28	LILRB5	PPP1R14D	COL6A3	NOP14	RAB23	NIPSNAP1		ZNHIT3	CHD1	HEATR5B	C11orf58	NFATC4	SGTA	QSOX1	ARHGAP15	APC
SRSF11	PGAM5	TUT7	FADD	GLG1	FAM199X	FAH			HELZ	BTN3A1	SLC9A9	APMAP	FAM102B	MFSD4B	IFT43	MCF2L	CDK3	CDC42EP3	PDK3		RBM14	SF3B2	PGRMC1	GRSF1	PPFIBP1	RAP1GAP	ACTR2	SAMHD1	RPS26
ILF3	CNN3	APBB2	SQOR	SEC62	AGMAT	PTGR1			GATAD2A	PQLC1	AFF4	FLNB	DCK	NUMA1	SYVN1	ZKSCAN8	SETDB1	ARHGEF26	DNAJA3		TBC1D22A	RPL15	GOLGA2	GORASP2	CAND1	TPCN1	PALM2	DOCK10
MDC1	MFGE8	NOL9	TMEM200A	HYOU1	DBT				GPBP1L1	RRP1B	KANSL3	BIRC2	LPIN2	SIPA1L2	RB1CC1	SAMD14	FANCD2	PPP1R12B	MUT		TRRAP	DDX24	WWC1	UIMC1	CDK18	FAM114A1	PDLIM7	FYB1
LMNB1	SYNC	ASH2L	PRKN	GRAP2	MRPS17				TMSB4X	BAZ1A	STIP1	EDC3	PRRC2B	ADGRG6	MYO7B	MEF2C	CCDC137	PCDH7	PCCA		C1orf174	KANSL2	MTFR1	SRSF2	COG5	PPP1R21	PLN	TESPA1
NCOA6	SEPSECS	SEC13	TMEM131	SDF4	HIBCH				DLG3	INPP4A	DR1	ACAP3	SLC34A1	TMEM237	AMN	EDNRA	SLX4IP	NEXN	RFX2		CRTC2	UBA2	ASF1A	ZBTB33	C11orf96	SUGT1	MYH9	ITGA4
SFMBT1	MRC2	ZNF397	UBAP2L	CALU	DMGDH				MCTP2	MAP3K8	ABHD16A	MID2	SLC20A2	RASA3	FBXO46	GIT1	TMEM214	NEK11			NUP93	BCL2L11	GIMAP1-GIMAP5	MAP7D3	ZNF282	ZNF551	PDE3A	ARHGAP30
ZNHIT2	MAP1B	BCL6	C12orf4	RCN1	PRDX3				AVL9	ARHGEF6	GRIPAP1	TMUB1	CASS4	FAM198B	INPP5E	MYO1F	RPL22L1	PDLIM3			ATF1	CCNH	HBS1L	APBB1	FASTKD2	RAI14	TPM2	TTC25
TOX4	NUMBL	NOL3	SNX1	VWA5A	IDH3G				AGFG2	THEMIS2	ZDHHC5	TMEM51	CMKLR1	TNS2	WTIP	MAGI1	DOCK8	ARHGEF25			PARP12	CCP110	TBK1	RAB34	FOXF1	MAP4K5	ANKRD13D	CCR1
FUBP1	GAS2	MVD	LZIC	RCSD1	HSPE1				PRKAB2	TOX2	CDC27	UBXN4	ZNF692	IRF2BPL	TMEM63B	PLIN3	GRAMD4	SORBS1			MTMR2	ZC3H12C	YWHAB	YTHDF3	LYL1	RAF1	LMOD1	COMT
ZNF784	ANKLE2	CXXC1	AKAP1	PSD4	GATM				SLC9A3R1	GAS7	PTOV1	BET1	FOXC1	NUP107	NDUFA4L2	CYSLTR1	NCAM1	CLCN7			EIF1AD	METTL16	WDR13	PATL1	KIF26A	RFC1	VCAN	SULT1A1
MORC2	KIAA0319L	BEND7	NDUFAF2	LSP1	C1QBP				ITSN1	ARID5A	GIGYF2	TAOK3	RUFY2	SYNPO	SCARB1	ARAP3	IQSEC3	ATP2B4			NUP133	UBE2O	SLC47A1	TNKS1BP1	SMAD9	UBR1	MYH11	BLVRA
RBM5	PLCL1	KIF1A	JPT2	TIAM1	AK4				CEP170	PHF11	ANO8	PYM1	RASSF7	KIF1C	SLC35G2	SHROOM4	PSME3	PPP1R14A			SMG8	CRAMP1	SMIM24	GPATCH2	JCAD	TRAK2	SYNPO2	SEPT6
DDX46	IQSEC1	RASAL2	FHOD3	PIK3CD	ACAT1				WIPF2	SERPINH1	TOM1L2	ZNF286A	SACS	SDC2	KRT80	SHE	WDR75	TLN1			DYNC1LI1	EP400	DZIP3	WAPL	OTUD7A	NUPL2	CACNB3	HNF1A
SIN3B	EPN3	MTMR3	PPP1R12C	SYTL3	DLD				CIRBP	C1R	SYNRG	RNF216	DLGAP4	MAP1A	CYBC1	LZTS1	SKP2	C5orf15			TBC1D9B	N4BP3	FAM89B	FARSA	SNRK	PIK3C2A	FILIP1L	MLXIP
RCOR1	USP2	NMT1	PEX19	IKZF1	SARS2				EIF3G	CASP8AP2	FAM114A2	DTD1	PGM2L1	ZFP91	USH1C	NRIP2	RB1	CNNM4			KIAA0753	FAM53B	SYDE2	TPD52L2	LCORL	LIMCH1	AJM1	RFX5
TSHZ1	IRX2	ZFP36L2	COBL	ELF4	MCRIP2				EGFR	SEPT1	GLYR1	SIRT2	HOXA3	RPS10	DIRAS2	PLVAP	DUT	IGFBP5			INPPL1	PPP1R3D	HS1BP3	DHX9	INO80C	FRS2	FGA	ACAP1
RBM33	LAMB2	NMT2	TTC39B	CLUH	ALDH2				MINK1	PTPRCAP	COMMD10	EIF3H	ANK1	PAK4	MLIP	STOX2	NCAPG	LTBP2			ANK3	CALR	PRKAA2	PCNP	CTNNBL1	PRKRA	L3MBTL2	FERMT3
MCM9	ANTXR1	FAM193A	WWTR1	SLC7A9	ACADVL				ELP4	LCP2	KIAA1217	IFT22	KCTD5	PIK3R1	SOWAHB	NAB1	CHTF18	TAGLN			DIDO1	SNRPC	CPSF7	CHD4	ZBTB6	TINF2	SEPT4	SH3BP1
AHCTF1	DAAM2	HDLBP	GRAMD1C	VPS35L	ETFA				RIN2	BCL11B	POLDIP3	SEC14L2	C9orf40	UHRF2	SPRED1	CALCRL	KIF15	FSTL3			ATR	ZBTB3	SLC35C1	TOR1AIP1	WIPF3	ENTR1	ROBO1	RIMS3
ARHGAP27	ITGAV	STARD13	IRS2	HACD3					HNRNPDL	EOMES	DYNC1I2	STXBP2	UBAC1	HID1	IFT122	EML1	NCAPD3	THBS2			ZNF367	TTC1	NDRG1	ZFP36L1	ZNF580	MSANTD3	ARHGAP23	ARID3A
EHMT1	MADD	NDUFAF8	FRMD3	NPL					PICALM	SELPLG	GBF1	IQSEC2	RRP8	PDS5B	UBAP2	ZBTB42	BRCA1	ITGA5			VCPIP1	SIK3	CNP	CASP7	PKIG	EEF1B2	KANK2	CYTIP
FTSJ1	ERICH4	NFYC	C1orf210	SLC7A7					RIC1	PACSIN1	NEDD8-MDP1	SPATA2	RLF	RALBP1	LSM1	RASIP1	MCM4	TGFBI			UBR5	NUBP1	SEC23IP	NSFL1C	KANK3	PRPF6	NOTCH3
SON	CDH9	MYSM1	TMEM139	TMX2					KHSRP	ARHGAP9	PML	DARS	CHORDC1	H2AFX	ABCF1	RPSA	CDK1				ZFYVE28	MARK4	G3BP1	ARFGEF3	CAVIN2	AGAP1	KALRN
FAM76B	MYCT1	GEMIN8	MYO19	SLC8A1					CORO7	IKZF2	CUEDC2	UBE2K	HEXIM1	SPAST	GAS2L3	HSPA12B	PTTG1				LYSMD1	KANSL1	SEC22B	GPRC5C	GRASP	ZNF7	SERPINA10
FIP1L1	SCARF2	PSAP	STX17	PTPRO					ICK	SPN	C6orf47	RASAL1	MBD2	CSTF3	AAK1	IRGQ	KIF18B				NSD3	WDR48	TMEM106A	LRP1	SHANK3	ARL6IP6	ITIH2
SART1	PDLIM2	TSNAX	VPS13C	ZDHHC23					NEK1	INPP5D	SRGAP1	BET1L	PRPF4B	SLIRP	ZNF622	SLC9A3R2	CDC20				YJU2	BCAR1	CDV3	RBMXL1	MCAM	LMNB2	CRYBG3
FNBP4	TCF21	TIAL1	HNRNPAB	ELF2					USP19	ARHGAP25	TBC1D8B	PRKAR1B	BLOC1S1	CLOCK	PIGB	BCL6B	CLSPN				INO80	TBC1D15	HMGB2	TRAPPC9	DYSF	BRMS1L	TIFA
CWF19L2	PLA2G4A	RANBP9	LAMTOR1	MAN2A1					FLVCR1	ACSL5	COIL	ZSWIM8	SPTB	CABIN1	SYNJ1	ARHGAP31	UHRF1				WBP11	RUBCN	PIK3C2B	LRRFIP1	HES1	TUT1	PRKX
RBM25	PSAT1	PIAS2	VPS13D	SNAP23					ZNF185	LST1	RPS6KA1	SRSF5	ABCB6	API5	TPD52L1	EHD2	LIG1				ZFR	LAMTOR2	LRMDA	PPP1R18	RRBP1	FBXL3	FN1
MGMT	MLF1	SENP6	ARHGAP35	FAM102A					SASH1	LILRB1	PLEKHM1	XPO4	CSNK1G2	MAD2L1BP	RTP4	STX16	RRM2				MED1	ZBTB7B	PLIN2	PTPN1	FAM110A	SOS1	C9
CNOT1	SLC47A2	ZNF451	STX10	CLIP4					PAK2	TRIM21	PBXIP1	EPB41L4A	SVIP	CCNK	ABHD15	CASKIN2	CDCA3				HNRNPL	RELA	MAP3K5	MBTD1	TFAP4	FASN	CSK
OSBPL8	MAGIX	SH3BP5	RAB3GAP1	SGK3					TJP2	AXL	BORCS5	STAM	RMC1	ZNF318	EPS8L3	UNC5B	HADHA				ARID2	NUP160	MAP7	PHLDB2	CNTROB	C9orf72	C4BPB
IST1	ACVR1B	MSRB3	STMN1	GLCE					STIM2	C1orf162	TOB1	SEMA5B	GYPA	KLF3	TRAM1	GJA1	TK1				PUF60	MAP1S	MTMR14	ITGB1	HYLS1	ZNF414	GC
FBH1	LRCH2	SNX24	TBC1D12	HMGN5					KCTD7	CD8A	CLASP2	BOLA1	ZBTB44	PURA	RPL34	RASGRP3					NOSIP	ZNF574	SMAP1	DCBLD2	LRRC8A	BORCS8	F13A1
EPS15L1	JDP2	ZNF644	SMAP2	SH3KBP1					SPR	PSMB10	DGCR2	NECAP1	BPGM	ZNF385A	SIRPA	TP53I11					RAPGEF6	RBM12	TOP1	SLC39A6	TGFBR2	SI	PLG
OR2L5	DOCK9	HNRNPU	ALDH16A1	IPCEF1					ARHGEF2	CD2	FARP1	CXorf38	AKAP13	TNS4	KIF12	KCNN3					KIAA1671	RAB29	PITPNM2	FCER1G	HDAC5	CTBP2	CP
TRA2B	ZNF697	PLEKHF1	CANT1	BTBD11					ANKRD17	PSTPIP1	DBNDD1	ITGB1BP1	GYPC	RPP25	IMPDH1	PTPRB					R3HDM1	VPS52	RALGAPA2	GPR39	SLC39A11	ZNF764	NDUFB8
RAB44	SCLY	C9orf16	SPCS2	STRIP2					SLC12A4	CARMIL2	CEP63	PPP3CB	THRA	TP53	TUSC1	ACVRL1					EIF5A	RAPGEF1	ARMC1	SLC39A10	NIPAL3	TP53BP2	C3
EPB41L1	EIF2S1	GTF2A1	VRK2	TACC3					SMIM19	UBASH3A	PLD2	KRIT1	EPB41	MIB1	SEC61B	PCDH17					FBRSL1	MYRF	LSM7	PLXNB1	ENTPD4	WDFY3	C1orf56
MCMBP	TEAD3	ABL1	EPN1	RER1					DYNC1I1	EPSTI1	LIN9	ATP2A2	TRMT1	MOCS2	XPR1						ZNF280C	TALDO1	SEC63	MMGT1	CCM2L	PPP1R12A	APOA2
ANKRD11	SLC12A2	NCL	VPS53	TAGAP					ALPK2	LILRB4	UBXN10	PGRMC2	CA1	ZNF148	GALNT11						EHBP1	CTNNA3	LLGL1	RNFT2	SOX18	BTRC	C5
TBC1D1	PDE1C	CBX4	TSC2	SAMSN1					VAMP5	DENND4B	LRRC41	NBR1	ADD1	HNRNPUL1	SLC3A1						SARNP	ZBTB37	EEA1	PVR	ARHGEF17	MBP	FETUB
RAB5B	LTBP1	FLI1	WDR72	RIPK3					XAF1	RGS14	POU3F3	IL32	HIPK2	POLE4	STBD1						RAB11FIP5	TNFAIP8L2-SCNM1	PSMD4	KCTD3	SOX13	ZZZ3	APOL1
RBM15	HEPH	SUZ12	RC3H2	FMNL1					TRIM55	DOK3	TYK2	TAX1BP1	SPATS2L	MEN1	SEMA6B						NEDD1	LSM14A	DUSP6	ATP6V0A1	VIM	TTC28	SERPINC1
SAFB	PDE5A	SUPT7L	MTFR1L	DOCK2					CBX8	SLCO4A1	HGSNAT	SMG5	HIC1	GP1BA							DCTN1	KIAA0232	ARCN1	ENKD1	FSCN1	PDZK1IP1	APOA1
BOD1L1	GRIP2	ZNF444	AKT1S1	LCP1					HDAC10	FBLN2	DCUN1D4	MREG	MYADM	GP1BB							SRSF4	WDR44	TAGLN2	HNRNPD	MAP2	MARVELD3	SERPIND1
HAUS6	LDB3	ZBTB1	PRKD2	GART					TFRC	FGD2	CGNL1	NCK1	ERMAP	ASS1							SPAG9	BPTF	MX1	UFD1	KLF9	FAM168B
FARP2	EIF3C	KDM5A	ANO10	EVL					PYGO2	TMC8	EHD4	DGKH	MYPOP	SMARCAL1							COL4A3BP	DNTTIP1	SLC9A6	XRN1	PEAR1	PPP1R2
OGFR	MPRIP	NAA30	KTN1	EFCAB14					GMEB2	GIMAP4	MAPK1	CEPT1	FOXP4								MECP2	RNF169	ARL6	C8orf59	AFAP1L2	IGSF3
MRE11	SUSD5	AFTPH	SLC16A12	APP					NELFE	RAB35	IFT88	ELK1	DNAJC21								HECTD4	ZNF655	SLC38A10	BCAS3	CNDP2	ANKS4B
THRAP3	NR2F1	DNAL1	NDFIP1	LAMB1					FAM160B2	PDCD1	TMEM159	EXOSC10	SLC4A1								ZFYVE16	ANKRD12	PDIA4	RAB4B	PEBP1	DAB2IP
TGIF2	AMOTL1	SPTY2D1	TMEM134	NCF2					PHC2	KIF21B	MAPK3	KMT2D	AK1								GCC2	PAF1	UGDH	FAM110C	ADH5	TNS1
POU2F1	PROB1	ZFPM1	PHACTR4	BIN2					STIM1	KCNAB2	ANP32A	TTF2	SERPINA1								EIF2B4	KMT2E	HSP90B1	ISCA2	ELK3	NBEA
MSL3	HOPX	SAAL1	ANKRD27	CYBA					SPNS2	PLEKHO2	TMPO	FKBP1A	FGB								SSH1	UBA6	FBXL4	DDX5	NOS3	SZT2
NUP188	SPNS1	RALY	SEC16A	KCNK13					HAVCR1	FGD3	ZNF326	BUB3	HPRT1								LARP4B	UNK	RETREG1	WIPF1	PECAM1	BICD2
PSMD1	AKT1	PRDM4	SLC16A3	CPNE6					LIMA1	MAP4K1	ZNF446	IFNAR1	BLVRB								SND1	PSPC1	DERL1	NECTIN2	AFAP1L1	LGALSL
CNOT4	ADGRA2	ERCC4	MTMR12	CLN3					SEPT9	G6PD	TARDBP	ANAPC4									ASCC3	KLF10	GABARAPL2	CDCP1	LDB2	JUND
KLHDC4	SEPT11	ST13	ARAP1	ATL2					OGT	RGS10	TOR4A	ARL2									PEX16	PREX1	UBA52	MARK2	ZEB1	CDC42BPA
PARD3	HDGFL3	CPSF2	UBE2V1						EZR	RGS19	ANO6	SULT1C4									VAPB	MEPCE	C20orf27	RASSF4	ERG	HIVEP1
TFDP2	TBX2	ZNF18	EVI5L						SUPT5H	NCF1	ARL2BP	CPNE3									GGA1	AHDC1	EIF4EBP2	EIF4B	PGK1	DENND4C
SH2D4A	HECW2	C2CD3	USE1						C7orf43	GPR84	PMVK	PYGB									USP54	SRRM2	HNRNPH3	RPS27	PHPT1	EFR3A
CARMIL1	FILIP1	NSRP1	GPHN						EHBP1L1	RAB7A	DHRS3	OTUD1									ATXN2	SNX30	FAM107B	SRP19	CAPN1	FAM126B
OXSR1	TLE2	HTATSF1	SIPA1L1						DNAJC17	CD163	ZNF638	PHKG2									ASCC2	UBR3	CDC5L	RPS14	GPI	MRTFB
CDR2	NHSL2	TP53BP1	CLINT1						BAG6	MYO9B	GSTCD	GPX1									PTGES3L-AARSD1	USP4	SLC2A6	TBCB	LDHA	UBAP1
MED29	TCF4	TNPO2	PPP1R16A						COPA	SIGLEC8	CIC	EMD									ZSCAN5A	RREB1	SPINT2	DIP2A	P2RY8	MINDY1
TOMM22	TCEAL5	RPLP0	CSDE1						CCDC50	LILRB3	ARFIP2	CCPG1									ABR	ZNF280D	ATN1	SERF2	CMTM7	ARHGEF18
PLCG2	PIPOX	VDAC3	CHMP1A						HYPK	GMIP	CDC16	FAS									TNFAIP8	RCC2	PIP4P2	MARK3	TRAPPC11	TENT2
ADRM1	MT1H	IGFBP1	EIF2S3						CPEB2	CD274	CLCC1	MAPK13									STRN3	CAST	POLR2C	LMO7	PLEKHH1	DZANK1
HNRNPCL3	MAPK4	GGNBP2	SLC35A5						UBR4	VAV1	WASHC1										UBTF	CACTIN	ARHGAP17	ZYX	THNSL2	CYLD
SRBD1	FABP1	GPAM	BLZF1						TBC1D5	ADGRE5	OPTN										LCK	SPOP	SFT2D2	FBXO44	PPP1R13B	ZFYVE27
MSL2	SLC5A9	NSMCE4A	AP4B1						ELMSAN1	ITGB2	PIK3R2										SATB1	DHX57	USP32	PIK3R6	PACS2	ARHGAP5
UBXN1	AGPS	ADAR	CAPNS1						SNUPN	CD44	KDM2B										STAG2	PI4KA	PI4K2B	CDC40	SLCO2A1	SNX4
ARHGAP32	COL16A1	HNRNPCL1	EFHD1						GOLPH3	CARD9	CFAP36										THEM6	RAD23A	TBC1D22B	BUD23	SCARF1	SLC1A1
PPP1R9B	RGCC	ATP6V0A2	PRRG1						CRYAB	APBB1IP	EIF4ENIF1										EPS15	RPIA	UHRF1BP1L	GOSR1	HMBOX1
FAM129B	PDGFRA	DMTN	TAPT1						NFATC2IP	SASH3	WIZ										YTHDF2	TTC14	PIK3R4	ARFIP1	ARID3B
CTIF	SLC36A2	ESRP2	SNAP29						PHIP	RASSF2	NUP50										FAM133B	FNIP1	IFIT1	DNM1L	CCDC85A
PPP1R13L	HAO2	SMYD5	RAB4A						FRYL	SP140	PPP4R1										NUP98	ZNF628	KIDINS220	ARFGAP1	TBXA2R
C5orf24	AARS2	PDE4DIP	PPP3CA						ZBTB5	EVI2B	MARCKS										PHKB	SPIRE2	OGFRL1	KIN	EDNRB
SUDS3	SMARCD3	CNN2	VPS45						DNTTIP2	PLXNC1	RBM34										PLAA	DMRTA1	MIGA1	HGS	CACNB2
DEAF1	RBP1	FAM118A	MME						TRIM28	GPR65	PARP10										RNF4	GSK3A	PDCD6IP	MSH3	TMEM88
EXOSC9	ILK	PCSK9	SLC4A4						ELOA	PTPRC	DMXL1										DCP1B	PLEKHA3	SPART	ITIH4	RTN1
BCL9	ARHGEF37	AHSG	TBC1D17						GTF2F1	GRN	NFIL3										ZC3HAV1L	LPCAT2	BORCS7	SERPINF2	HSPH1
SENP7	ZCCHC24	SELENOP	COG1						SETX	AIF1	SCHIP1										PURB	ZNF609	VPS54	MORF4L2	DPYD
ACIN1	PCDH12	CFHR2	SRP54						PCF11	RASAL3	DHX36										SYNE1	SLC2A1	PANK4	LYN	C18orf54
PARN	RNF219	UBA3	SNX27						CBX5	PLCB2	PIP4P1										BRD9	KIF23	UBE2M	SNRNP27
TAF9B	SLC39A4	CBX7	OSCP1						NCBP3	LIMK1	CTNND1										CLEC16A	STOM	TFCP2	STK25
CIZ1	FBXL6	DDAH2	FMO1						ZFP90	PTPN22	NFKB2										CDK12	FTH1	TTC3	F5
SMARCC2	FTCD	F9	ALDH3A2						CDK9	NCKAP1L	RPS6										TECPR2	CCND2	CNPY2	CHD1L
USP8	CNKSR2	DENND6A	GOLGB1						TCERG1	HCK	SLC9A7										HNRNPA0	ZNF2	HSPA5	SIGLEC7
SMARCAD1	ARRB2	TRIM25	USP33						PDS5A	PTAFR	KIF13A										GOLGA3	NFXL1	SPP1	NADK
CLCN5	TDRP	LYST							UBASH3B	BTK	TDRD3										UVRAG	RAB9A	ZNF34
NCOA1	PTGER4	DTX3							SYNGR2	NCF4											PTPN11	TRAF1	SMN1
SNW1	ZBTB47	RNPC3							ARPC1B												RBSN	ADD2	SQSTM1
CRBN	HSPB6	TUBA4A							TRIOBP												FAM120A	MAST4	USP37
SET	CALD1	PRDX2							YTHDC1												TFE3	BZW2
RBMXL2	PGM5	HIPK3							EPS8L2												PDLIM5	TDRD6
RBBP6	MYL6	NR2F6							GOLPH3L												TBC1D23	HBG1
UPF2	SPEG	NDUFB7							METAP2												KAT7	VSIG10
ZNF852	SORBS3	ALDH1A2							IQCB1												DICER1	CRKL
ZNF250	VCL	CAMK1							MAPKAPK2												CD34	USP11
QRICH1	SVIL	SPTA1							SERBP1												EXOC1	GCLC
LTV1	NGFR	TSR2							DBNL												HNRNPA2B1	NME1-NME2
TBC1D10B	MEIS1	CALM2							PPP3CC												SPEN	HBD
SCAMP4	FBLIM1	RRN3							BMP2K												PTBP1	BACH1
SALL2	MYH10	ZBTB48							IFITM3												U2SURP	APOB
PCMTD2	SMTN	PTBP3							HSPB8												CHD6	SMCHD1
SNX18	PALLD	NEB							NAP1L4												DBR1	TAF4
DBN1	SORBS2	IKBKG							MPHOSPH6												STK17B	CMTM3
CABLES1	TPM4	ZNF787							MSN												RUNX2	FBN1
MIB2	PID1	HBB							MAP4												ZHX1	SLBP
SRSF3	ANKRD34A	HBA2							MORC3												MPG	TTR
NUP153	NPY1R	UROD							PPP4R2												MBD1
ZC3H4	SH3D19	CA2							RIPK1												FIGNL2
CDK10	NPHS2	EPB42							ZMIZ2												KANSL1L
THOC2	CADM4	DNAJB9							RPS6KC1												TUT4
THOC1	CHL1	SPP2							NHS												NUFIP1
INTS1	DDC	CLU							USP5												MIER3
INTS13	ATP5PO	PRG4							NOP2												TFIP11
FAM177A1	NFASC	MEPE							C1orf52												SEPT2
SMARCD2	PRX	CHGA							ALKBH3												SNRPA
DHX8	IDH1	LIMS1							UBE3B												PRDM2
ZC3H13	NOS1	APOA5							DCUN1D5												BCL9L
WTAP	CALML3	KNG1							METTL1												ZNF513
SUPT16H	ATP6V1G3	VTN							SLAIN2												BRF2
GGA2	NPY	IGFBP2							ADPRHL2												TAF7
TOMM20	FGF1	CFH							PRRC2A												COPB1
PHF2	SLC26A6	APOE							WASL												CHMP3
GAK	SLC34A3	CST3							PEX5												HOOK2
ETS1	AMT								RPRD2												TOM1
JRK	ATP5F1C								DYNC1LI2												PPFIA1
TAF2	SLC51B								CLIP1												TPR
ZBTB7A	PAPLN								SLC30A6												OAS2
PCYT1A	LHX1								STYX												RPS3
RPRD1A	TMEM132E								ATXN3												MBNL1
PBX1	SLC9A4								USF2												STK11
CHAMP1	CRYAA								RUFY1												U2AF1L5
PPP4R3B	TCEAL6								ANKHD1-EIF4EBP3												PTEN
TOP2B	KCTD8								ZC3HAV1												VPS37B
KRBA1	BSND								LRRC1												GORAB
PAPOLG	TFCP2L1								DNAJC9												NOTCH2
AZI2	SLC22A13								AKAP8L												METTL3
KDM3B	DGKB								EEF2K												DHX29
CDC37	SHISA2								EIF1												RTF1
MED13	CASR								NARS												IFITM2
PNN	AQP2								VAMP8												RBM42
FBXL2	FBP2								SNX2												MAPK14
NUP214	GK								POLA1												ZKSCAN4
RBM7	AOC1								BCLAF1												FBXO4
GFPT1	GJB1								SPRY1												CCNT1
MATR3	SLC16A9								MAPKAPK3												NKRF
DCAF1									CLASP1												FUS
FAM208A									TJAP1												TCOF1
DDX17									FAM160B1												NUDCD1
INTS6									CNBP												MLH1
QSER1									MYBBP1A												SRSF7
PKNOX1									RPP38												RPA1
ZNF174									SARAF												NR3C1
PEA15									PEAK1												KIFAP3
SAP30L									RBM15B												PSMD11
IRF2BP1									PTPN9
ING1									FAM91A1
NFYA									NHEJ1
HIST1H2BK									UBE3C
ZBTB17									C18orf25
TAF6									PARP14
LIN52									CDKN2AIP
RBM39									RPS6KA4
ADAM10									AHNAK
MCRS1									THOC5
GTF3C4									PLEKHA1
RBPMS									CNTRL
RDX									REEP3
MYO1G									FHIT
TCF7L1									CARHSP1
NUFIP2									MAFG
USP53									WDR70
KIF13B									YOD1
DDX20									RPLP1
PARP4									MMRN2
ROCK1									DCP1A
SCAF11									PPP6R2
HIP1R									TMEM123
SP100									SLC35E1
HNRNPA1									CCDC28A
HNRNPA3									GCN1
ZC3H14									CTTN
HLTF									GPATCH11
EIF2S2									IL10RB
EIF4G1									TMEM230
MAP7D1									PRR14L
CHD2									TXLNG
NCOR1									PHRF1
PPHLN1									CISD2
OTUD4									UROS
USP20									PASK
WNK1									NIPBL
ACBD5									PEPD
TMEM64									TENT4B
PRDM11									RNF126
SRSF1									TRIM56
SNX19									NDRG3
WASHC2A									RIF1
SH3GL1									SLC35F6
NUMB									EIF5B
DDX3X									ATG2A
DNM1									TWF2
TCEAL1									VARS
MEAF6									TRAF6
BRPF1									UBE2L6
SHPRH									XPO1
ARGLU1									PTPN6
TAF11									PRKCA
GPATCH8									CSNK2A2
GAREM1									STAMBP
CBY1									FKBP8
EMX2									YIF1A
HUWE1									SECISBP2
ZCCHC8									NISCH
GPALPP1									PLRG1
SRRT									PPP6R3
ABCF3									TEX10
RPS19									NCBP2
ALDH1A1									BTF3
RANBP2									RPS20
NSD2									C17orf97
KBTBD7									GBE1
IFIT5									KNOP1
IK
USP48
NACA
ATRX
VASP
TAF12
PLEC
SMIM29
RBM22
CDC23
MRPS18B
TPMT
EIPR1
ERP44
PKD2
TMEM11
ZNF696
GTF2I

## Sheet: Enriched Pathways
Enriched pathways for each of the network module. Only pathways with adjusted p-value greater than 0.05 are shown. All pathways from KEGG and Reactome databases are utilized.
Network Module	Database	Pathway	P-value
Cluster1	Reactome	CHROMATIN MODIFYING ENZYMES	5.2e-06
Cluster1	Reactome	CHROMATIN ORGANIZATION	5.2e-06
Cluster1	Reactome	PROCESSING OF CAPPED INTRON-CONTAINING PRE-MRNA	5.9e-06
Cluster1	Reactome	TRANSPORT OF MATURE TRANSCRIPT TO CYTOPLASM	5.3e-05
Cluster1	Reactome	TRANSPORT OF MATURE MRNA DERIVED FROM AN INTRON-CONTAINING TRANSCRIPT	0.00011
Cluster1	KEGG	SPLICEOSOME	0.00018
Cluster1	Reactome	REGULATION OF TP53 ACTIVITY	0.00029
Cluster1	Reactome	METABOLISM OF RNA	0.00053
Cluster1	Reactome	MRNA SPLICING - MAJOR PATHWAY	0.0009
Cluster1	Reactome	MRNA SPLICING	0.0015
Cluster1	Reactome	LATE PHASE OF HIV LIFE CYCLE	0.0017
Cluster1	Reactome	HATS ACETYLATE HISTONES	0.0021
Cluster1	Reactome	REGULATION OF TP53 ACTIVITY THROUGH PHOSPHORYLATION	0.0028
Cluster1	Reactome	TRANSCRIPTION OF THE HIV GENOME	0.0032
Cluster1	Reactome	HIV LIFE CYCLE	0.0032
Cluster1	Reactome	DEADENYLATION-DEPENDENT MRNA DECAY	0.0033
Cluster1	KEGG	BASAL TRANSCRIPTION FACTORS	0.0071
Cluster1	KEGG	RNA TRANSPORT	0.015
Cluster2	Reactome	SMOOTH MUSCLE CONTRACTION	0.00033
Cluster2	Reactome	AKT PHOSPHORYLATES TARGETS IN THE NUCLEUS	0.00057
Cluster2	Reactome	LAMININ INTERACTIONS	0.0072
Cluster2	Reactome	RUNX3 REGULATES YAP1-MEDIATED TRANSCRIPTION	0.0079
Cluster2	KEGG	SELENOCOMPOUND METABOLISM	0.0087
Cluster2	Reactome	CONSTITUTIVE SIGNALING BY AKT1 E17K IN CANCER	0.01
Cluster2	Reactome	CA-DEPENDENT EVENTS	0.014
Cluster2	Reactome	RECEPTOR MEDIATED MITOPHAGY	0.015
Cluster2	Reactome	MOLECULES ASSOCIATED WITH ELASTIC FIBRES	0.015
Cluster2	Reactome	ABNORMAL CONVERSION OF 2-OXOGLUTARATE TO 2-HYDROXYGLUTARATE	0.017
Cluster2	Reactome	NADPH REGENERATION	0.017
Cluster2	Reactome	SIGNALING BY BRAF AND RAF FUSIONS	0.018
Cluster2	Reactome	SIGNALING BY HIGH-KINASE ACTIVITY BRAF MUTANTS	0.021
Cluster2	Reactome	PEROXISOMAL PROTEIN IMPORT	0.024
Cluster2	Reactome	PI3K/AKT SIGNALING IN CANCER	0.027
Cluster2	Reactome	EPHA-MEDIATED GROWTH CONE COLLAPSE	0.027
Cluster2	Reactome	YAP1- AND WWTR1 (TAZ)-STIMULATED GENE EXPRESSION	0.027
Cluster2	Reactome	MAP2K AND MAPK ACTIVATION	0.028
Cluster2	Reactome	PARADOXICAL ACTIVATION OF RAF SIGNALING BY KINASE INACTIVE BRAF	0.028
Cluster2	Reactome	SIGNALING BY MODERATE KINASE ACTIVITY BRAF MUTANTS	0.028
Cluster2	Reactome	SLC-MEDIATED TRANSMEMBRANE TRANSPORT	0.029
Cluster2	Reactome	CELL-EXTRACELLULAR MATRIX INTERACTIONS	0.031
Cluster2	Reactome	ELASTIC FIBRE FORMATION	0.034
Cluster2	Reactome	FRUCTOSE BIOSYNTHESIS	0.035
Cluster2	Reactome	PLASMALOGEN BIOSYNTHESIS	0.035
Cluster2	Reactome	PROTON-COUPLED NEUTRAL AMINO ACID TRANSPORTERS	0.035
Cluster2	Reactome	PHOSPHO-PLA2 PATHWAY	0.035
Cluster2	Reactome	NON-INTEGRIN MEMBRANE-ECM INTERACTIONS	0.037
Cluster2	Reactome	TRANSPORT OF INORGANIC CATIONS/ANIONS AND AMINO ACIDS/OLIGOPEPTIDES	0.038
Cluster2	Reactome	MET ACTIVATES PTK2 SIGNALING	0.039
Cluster2	Reactome	POST-TRANSLATIONAL PROTEIN PHOSPHORYLATION	0.039
Cluster2	Reactome	ONCOGENIC MAPK SIGNALING	0.04
Cluster2	KEGG	MINERAL ABSORPTION	0.041
Cluster2	Reactome	METABOLISM OF COFACTORS	0.043
Cluster2	Reactome	RHO GTPASES ACTIVATE ROCKS	0.043
Cluster2	Reactome	RHO GTPASES ACTIVATE CIT	0.043
Cluster2	Reactome	PLC BETA MEDIATED EVENTS	0.044
Cluster2	Reactome	G-PROTEIN MEDIATED EVENTS	0.046
Cluster2	Reactome	HISTIDINE, LYSINE, PHENYLALANINE, TYROSINE, PROLINE AND TRYPTOPHAN CATABOLISM	0.046
Cluster2	Reactome	SEMA4D INDUCED CELL MIGRATION AND GROWTH-CONE COLLAPSE	0.047
Cluster3	Reactome	REGULATION OF INSULIN-LIKE GROWTH FACTOR (IGF) TRANSPORT AND UPTAKE BY INSULIN-LIKE GROWTH FACTOR BINDING PROTEINS (IGFBPS)	2.1e-05
Cluster3	Reactome	POST-TRANSLATIONAL PROTEIN PHOSPHORYLATION	4e-05
Cluster3	KEGG	PATHOGENIC ESCHERICHIA COLI INFECTION	0.0014
Cluster3	Reactome	PLATELET DEGRANULATION	0.0037
Cluster3	Reactome	RESPONSE TO ELEVATED PLATELET CYTOSOLIC CA2+	0.0045
Cluster3	Reactome	POST-CHAPERONIN TUBULIN FOLDING PATHWAY	0.0051
Cluster3	Reactome	ERYTHROCYTES TAKE UP OXYGEN AND RELEASE CARBON DIOXIDE	0.0062
Cluster3	Reactome	FORMATION OF TUBULIN FOLDING INTERMEDIATES BY CCT/TRIC	0.0072
Cluster3	Reactome	PREFOLDIN MEDIATED TRANSFER OF SUBSTRATE TO CCT/TRIC	0.0089
Cluster3	Reactome	CHYLOMICRON REMODELING	0.0098
Cluster3	Reactome	COOPERATION OF PREFOLDIN AND TRIC/CCT IN ACTIN AND TUBULIN FOLDING	0.014
Cluster3	Reactome	PLASMA LIPOPROTEIN CLEARANCE	0.014
Cluster3	Reactome	ERYTHROCYTES TAKE UP CARBON DIOXIDE AND RELEASE OXYGEN	0.014
Cluster3	Reactome	NF-KB ACTIVATION THROUGH FADD/RIP-1 PATHWAY MEDIATED BY CASPASE-8 AND -10	0.014
Cluster3	Reactome	O2/CO2 EXCHANGE IN ERYTHROCYTES	0.014
Cluster3	Reactome	SUMO E3 LIGASES SUMOYLATE TARGET PROTEINS	0.015
Cluster3	Reactome	SUMOYLATION	0.018
Cluster3	Reactome	PLASMA LIPOPROTEIN ASSEMBLY, REMODELING, AND CLEARANCE	0.024
Cluster3	Reactome	ACTIVATION OF GENE EXPRESSION BY SREBF (SREBP)	0.028
Cluster3	Reactome	SUMOYLATION OF DNA DAMAGE RESPONSE AND REPAIR PROTEINS	0.03
Cluster3	Reactome	C6 DEAMINATION OF ADENOSINE	0.031
Cluster3	Reactome	FORMATION OF EDITOSOMES BY ADAR PROTEINS	0.031
Cluster3	Reactome	IKBKB DEFICIENCY CAUSES SCID	0.031
Cluster3	Reactome	MRNA EDITING: A TO I CONVERSION	0.031
Cluster3	KEGG	COMPLEMENT AND COAGULATION CASCADES	0.033
Cluster3	Reactome	SUMOYLATION OF TRANSCRIPTION FACTORS	0.038
Cluster3	Reactome	HOMOLOGY DIRECTED REPAIR	0.038
Cluster3	Reactome	INTRINSIC PATHWAY OF FIBRIN CLOT FORMATION	0.045
Cluster3	Reactome	IKBKG DEFICIENCY CAUSES ANHIDROTIC ECTODERMAL DYSPLASIA WITH IMMUNODEFICIENCY (EDA-ID) (VIA TLR)	0.046
Cluster3	Reactome	PLATELET ACTIVATION, SIGNALING AND AGGREGATION	0.048
Cluster4	Reactome	MEMBRANE TRAFFICKING	9.6e-06
Cluster4	Reactome	MTOR SIGNALLING	0.00011
Cluster4	Reactome	VESICLE-MEDIATED TRANSPORT	0.00013
Cluster4	Reactome	ENERGY DEPENDENT REGULATION OF MTOR BY LKB1-AMPK	0.00037
Cluster4	KEGG	ENDOCYTOSIS	0.0012
Cluster4	Reactome	MTORC1-MEDIATED SIGNALLING	0.0025
Cluster4	KEGG	SNARE INTERACTIONS IN VESICULAR TRANSPORT	0.0028
Cluster4	Reactome	RAB REGULATION OF TRAFFICKING	0.0035
Cluster4	Reactome	INTRA-GOLGI AND RETROGRADE GOLGI-TO-ER TRAFFIC	0.0069
Cluster4	KEGG	AUTOPHAGY - ANIMAL	0.0072
Cluster4	Reactome	MACROAUTOPHAGY	0.0088
Cluster4	Reactome	AKT PHOSPHORYLATES TARGETS IN THE CYTOSOL	0.012
Cluster4	Reactome	SYNTHESIS OF PIPS AT THE EARLY ENDOSOME MEMBRANE	0.015
Cluster4	Reactome	INTRA-GOLGI TRAFFIC	0.015
Cluster4	Reactome	SPHINGOLIPID DE NOVO BIOSYNTHESIS	0.015
Cluster4	Reactome	TBC/RABGAPS	0.016
Cluster4	Reactome	RETROGRADE TRANSPORT AT THE TRANS-GOLGI-NETWORK	0.021
Cluster4	Reactome	TP53 REGULATES METABOLIC GENES	0.022
Cluster4	Reactome	PI3K/AKT SIGNALING IN CANCER	0.029
Cluster4	Reactome	GOLGI ASSOCIATED VESICLE BIOGENESIS	0.029
Cluster4	Reactome	RUNX2 REGULATES OSTEOBLAST DIFFERENTIATION	0.033
Cluster4	Reactome	FMO OXIDISES NUCLEOPHILES	0.035
Cluster4	Reactome	INHIBITION OF TSC COMPLEX FORMATION BY PKB	0.035
Cluster4	Reactome	INOSITOL TRANSPORTERS	0.035
Cluster4	Reactome	REGULATION OF GAP JUNCTION ACTIVITY	0.035
Cluster4	Reactome	C-SRC MEDIATED REGULATION OF CX43 FUNCTION AND CLOSURE OF GAP JUNCTIONS	0.035
Cluster4	Reactome	CONSTITUTIVE SIGNALING BY AKT1 E17K IN CANCER	0.038
Cluster4	Reactome	DOWNREGULATION OF TGF-BETA RECEPTOR SIGNALING	0.038
Cluster4	Reactome	PIP3 ACTIVATES AKT SIGNALING	0.05
Cluster5	Reactome	POST-TRANSLATIONAL PROTEIN PHOSPHORYLATION	5.1e-06
Cluster5	Reactome	REGULATION OF INSULIN-LIKE GROWTH FACTOR (IGF) TRANSPORT AND UPTAKE BY INSULIN-LIKE GROWTH FACTOR BINDING PROTEINS (IGFBPS)	1.5e-05
Cluster5	Reactome	CROSS-PRESENTATION OF PARTICULATE EXOGENOUS ANTIGENS (PHAGOSOMES)	0.0022
Cluster5	Reactome	REACTIONS SPECIFIC TO THE COMPLEX N-GLYCAN SYNTHESIS PATHWAY	0.0034
Cluster5	Reactome	RHO GTPASES ACTIVATE NADPH OXIDASES	0.0059
Cluster5	Reactome	SIGNALING BY RECEPTOR TYROSINE KINASES	0.0063
Cluster5	Reactome	SIGNALING BY SCF-KIT	0.0067
Cluster5	Reactome	TANDEM PORE DOMAIN HALOTHANE-INHIBITED K+ CHANNEL (THIK)	0.009
Cluster5	Reactome	SIGNALING BY NOTCH3	0.0097
Cluster5	Reactome	SIGNALING BY NTRK3 (TRKC)	0.01
Cluster5	Reactome	VEGFA-VEGFR2 PATHWAY	0.011
Cluster5	Reactome	VEGFR2 MEDIATED CELL PROLIFERATION	0.012
Cluster5	Reactome	SIGNALING BY VEGF	0.014
Cluster5	Reactome	BASIGIN INTERACTIONS	0.021
Cluster5	Reactome	NOTCH3 INTRACELLULAR DOMAIN REGULATES TRANSCRIPTION	0.021
Cluster5	Reactome	SIGNALING BY ERYTHROPOIETIN	0.021
Cluster5	Reactome	SIGNALING BY NTRK2 (TRKB)	0.021
Cluster5	Reactome	SIGNALING BY MET	0.022
Cluster5	Reactome	N-GLYCAN ANTENNAE ELONGATION IN THE MEDIAL/TRANS-GOLGI	0.023
Cluster5	Reactome	ACYL CHAIN REMODELLING OF PC	0.024
Cluster5	Reactome	PLATELET CALCIUM HOMEOSTASIS	0.026
Cluster5	Reactome	CLATHRIN DERIVED VESICLE BUDDING	0.027
Cluster5	Reactome	TRANS-GOLGI NETWORK VESICLE BUDDING	0.027
Cluster5	Reactome	ACYL CHAIN REMODELLING OF PE	0.028
Cluster5	Reactome	DAP12 SIGNALING	0.028
Cluster5	Reactome	DOWNSTREAM SIGNAL TRANSDUCTION	0.028
Cluster5	Reactome	PLATELET DEGRANULATION	0.028
Cluster5	Reactome	RESPONSE TO ELEVATED PLATELET CYTOSOLIC CA2+	0.032
Cluster5	Reactome	ROS, RNS PRODUCTION IN PHAGOCYTES	0.033
Cluster5	Reactome	AMINO ACID TRANSPORT ACROSS THE PLASMA MEMBRANE	0.035
Cluster5	Reactome	RAS SIGNALING DOWNSTREAM OF NF1 LOSS-OF-FUNCTION VARIANTS	0.036
Cluster5	Reactome	DETOXIFICATION OF REACTIVE OXYGEN SPECIES	0.044
Cluster5	Reactome	ACTIVATION OF RAS IN B CELLS	0.044
Cluster5	Reactome	REELIN SIGNALLING PATHWAY	0.044
Cluster5	Reactome	VITAMIN B1 (THIAMIN) METABOLISM	0.044
Cluster5	Reactome	HEMOSTASIS	0.045
Cluster5	Reactome	SIGNALING BY FGFR1 IN DISEASE	0.046
Cluster6	KEGG	CITRATE CYCLE (TCA CYCLE)	2.5e-09
Cluster6	Reactome	THE CITRIC ACID (TCA) CYCLE AND RESPIRATORY ELECTRON TRANSPORT	2.9e-08
Cluster6	KEGG	VALINE, LEUCINE AND ISOLEUCINE DEGRADATION	8.1e-08
Cluster6	Reactome	CITRIC ACID CYCLE (TCA CYCLE)	9.7e-08
Cluster6	Reactome	BRANCHED-CHAIN AMINO ACID CATABOLISM	1.2e-07
Cluster6	Reactome	METABOLISM	2e-07
Cluster6	Reactome	PYRUVATE METABOLISM AND CITRIC ACID (TCA) CYCLE	4.6e-07
Cluster6	KEGG	PYRUVATE METABOLISM	5.3e-07
Cluster6	KEGG	CARBON METABOLISM	3.3e-06
Cluster6	KEGG	METABOLIC PATHWAYS	4.5e-06
Cluster6	KEGG	PROPANOATE METABOLISM	4.6e-06
Cluster6	Reactome	GLYOXYLATE METABOLISM AND GLYCINE DEGRADATION	2.2e-05
Cluster6	Reactome	METABOLISM OF AMINO ACIDS AND DERIVATIVES	2.6e-05
Cluster6	KEGG	GLYOXYLATE AND DICARBOXYLATE METABOLISM	6.5e-05
Cluster6	Reactome	MITOCHONDRIAL CALCIUM ION TRANSPORT	0.00025
Cluster6	KEGG	GLYCINE, SERINE AND THREONINE METABOLISM	0.00027
Cluster6	KEGG	FATTY ACID DEGRADATION	0.00039
Cluster6	KEGG	GLYCOLYSIS / GLUCONEOGENESIS	0.002
Cluster6	Reactome	RESPIRATORY ELECTRON TRANSPORT	0.0022
Cluster6	Reactome	PROCESSING OF SMDT1	0.0033
Cluster6	Reactome	REGULATION OF PYRUVATE DEHYDROGENASE (PDH) COMPLEX	0.0033
Cluster6	Reactome	RESPIRATORY ELECTRON TRANSPORT, ATP SYNTHESIS BY CHEMIOSMOTIC COUPLING, AND HEAT PRODUCTION BY UNCOUPLING PROTEINS.	0.0045
Cluster6	Reactome	PROTEIN LOCALIZATION	0.005
Cluster6	KEGG	HUNTINGTONS DISEASE 0.004163111986097839 Cluster6 PARKINSONS DISEASE	0.0053
Cluster6	Reactome	MITOCHONDRIAL TRNA AMINOACYLATION	0.0057
Cluster6	KEGG	THIAMINE METABOLISM	0.007
Cluster6	KEGG	ARGININE AND PROLINE METABOLISM	0.0072
Cluster6	KEGG	2-OXOCARBOXYLIC ACID METABOLISM	0.0088
Cluster6	Reactome	PEROXISOMAL LIPID METABOLISM	0.011
Cluster6	Reactome	AGMATINE BIOSYNTHESIS	0.011
Cluster6	Reactome	METABOLISM OF SEROTONIN	0.011
Cluster6	Reactome	INTERCONVERSION OF NUCLEOTIDE DI- AND TRIPHOSPHATES	0.011
Cluster6	Reactome	PYRUVATE METABOLISM	0.012
Cluster6	KEGG	TERPENOID BACKBONE BIOSYNTHESIS	0.013
Cluster6	KEGG	BIOSYNTHESIS OF UNSATURATED FATTY ACIDS	0.014
Cluster6	Reactome	GLUCONEOGENESIS	0.015
Cluster6	Reactome	MITOCHONDRIAL BIOGENESIS	0.015
Cluster6	Reactome	BETA OXIDATION OF PALMITOYL-COA TO MYRISTOYL-COA	0.016
Cluster6	Reactome	FORMATION OF APOPTOSOME	0.016
Cluster6	Reactome	MITOCHONDRIAL TRANSCRIPTION INITIATION	0.016
Cluster6	Reactome	SEROTONIN CLEARANCE FROM THE SYNAPTIC CLEFT	0.016
Cluster6	Reactome	METABOLISM OF NUCLEOTIDES	0.017
Cluster6	Reactome	DETOXIFICATION OF REACTIVE OXYGEN SPECIES	0.017
Cluster6	Reactome	GLYCINE DEGRADATION	0.022
Cluster6	Reactome	RELEASE OF APOPTOTIC FACTORS FROM THE MITOCHONDRIA	0.022
Cluster6	Reactome	TRANSCRIPTION FROM MITOCHONDRIAL PROMOTERS	0.022
Cluster6	Reactome	UTILIZATION OF KETONE BODIES	0.022
Cluster6	Reactome	VPR-MEDIATED INDUCTION OF APOPTOSIS BY MITOCHONDRIAL OUTER MEMBRANE PERMEABILIZATION	0.022
Cluster6	Reactome	TRNA AMINOACYLATION	0.022
Cluster6	Reactome	SIGNALING BY RETINOIC ACID	0.023
Cluster6	KEGG	BETA-ALANINE METABOLISM	0.025
Cluster6	Reactome	ACTIVATION OF CASPASES THROUGH APOPTOSOME-MEDIATED CLEAVAGE	0.027
Cluster6	Reactome	CYTOCHROME C-MEDIATED APOPTOTIC RESPONSE	0.027
Cluster6	Reactome	ALPHA-OXIDATION OF PHYTANATE	0.032
Cluster6	Reactome	CHOLINE CATABOLISM	0.032
Cluster6	Reactome	DEFECTIVE HLCS CAUSES MULTIPLE CARBOXYLASE DEFICIENCY	0.032
Cluster6	Reactome	DEFECTS IN BIOTIN (BTN) METABOLISM	0.032
Cluster6	Reactome	TRANSCRIPTIONAL ACTIVATION OF MITOCHONDRIAL BIOGENESIS	0.037
Cluster6	Reactome	APOPTOTIC FACTOR-MEDIATED RESPONSE	0.037
Cluster6	Reactome	TYSND1 CLEAVES PEROXISOMAL PROTEINS	0.037
Cluster6	KEGG	TRYPTOPHAN METABOLISM	0.04
Cluster6	Reactome	SYNTHESIS OF KETONE BODIES	0.043
Cluster6	Reactome	PEROXISOMAL PROTEIN IMPORT	0.046
Cluster6	Reactome	MITOCHONDRIAL PROTEIN IMPORT	0.048
Cluster6	KEGG	CYSTEINE AND METHIONINE METABOLISM	0.05
Cluster7	Reactome	METABOLISM	2.4e-11
Cluster7	KEGG	GLYCOLYSIS / GLUCONEOGENESIS	8.4e-08
Cluster7	Reactome	GLYCOLYSIS	2.7e-07
Cluster7	Reactome	GLUCOSE METABOLISM	1.2e-06
Cluster7	Reactome	METABOLISM OF CARBOHYDRATES	7.8e-06
Cluster7	Reactome	GLUCONEOGENESIS	8.2e-06
Cluster7	KEGG	METABOLIC PATHWAYS	2e-05
Cluster7	KEGG	CARBON METABOLISM	4.3e-05
Cluster7	Reactome	FORMATION OF ANNULAR GAP JUNCTIONS	0.00051
Cluster7	Reactome	GAP JUNCTION DEGRADATION	0.00064
Cluster7	KEGG	FRUCTOSE AND MANNOSE METABOLISM	0.00082
Cluster7	Reactome	METABOLISM OF FOLATE AND PTERINES	0.0019
Cluster7	Reactome	NEUTROPHIL DEGRANULATION	0.0022
Cluster7	KEGG	AMINO SUGAR AND NUCLEOTIDE SUGAR METABOLISM	0.0025
Cluster7	Reactome	GAP JUNCTION TRAFFICKING	0.0052
Cluster7	Reactome	PCP/CE PATHWAY	0.0053
Cluster7	KEGG	ONE CARBON POOL BY FOLATE	0.0056
Cluster7	Reactome	GAP JUNCTION TRAFFICKING AND REGULATION	0.0059
Cluster7	Reactome	PHASE II - CONJUGATION OF COMPOUNDS	0.0085
Cluster7	Reactome	GLUTATHIONE CONJUGATION	0.0089
Cluster7	Reactome	SYNTHESIS OF DOLICHYL-PHOSPHATE MANNOSE	0.012
Cluster7	Reactome	METABOLISM OF WATER-SOLUBLE VITAMINS AND COFACTORS	0.012
Cluster7	KEGG	PENTOSE PHOSPHATE PATHWAY	0.012
Cluster7	KEGG	GALACTOSE METABOLISM	0.013
Cluster7	Reactome	METABOLISM OF AMINO ACIDS AND DERIVATIVES	0.013
Cluster7	Reactome	HISTIDINE, LYSINE, PHENYLALANINE, TYROSINE, PROLINE AND TRYPTOPHAN CATABOLISM	0.014
Cluster7	Reactome	EPH-EPHRIN MEDIATED REPULSION OF CELLS	0.015
Cluster7	Reactome	CARNITINE SYNTHESIS	0.015
Cluster7	Reactome	CROSS-PRESENTATION OF SOLUBLE EXOGENOUS ANTIGENS (ENDOSOMES)	0.016
Cluster7	Reactome	REGULATION OF ACTIVATED PAK-2P34 BY PROTEASOME MEDIATED DEGRADATION	0.016
Cluster7	Reactome	REGULATION OF ORNITHINE DECARBOXYLASE (ODC)	0.016
Cluster7	KEGG	PURINE METABOLISM	0.017
Cluster7	Reactome	AUTODEGRADATION OF THE E3 UBIQUITIN LIGASE COP1	0.017
Cluster7	Reactome	UBIQUITIN-DEPENDENT DEGRADATION OF CYCLIN D	0.017
Cluster7	Reactome	UBIQUITIN-DEPENDENT DEGRADATION OF CYCLIN D1	0.017
Cluster7	Reactome	REGULATION OF APOPTOSIS	0.018
Cluster7	Reactome	UBIQUITIN MEDIATED DEGRADATION OF PHOSPHORYLATED CDC25A	0.018
Cluster7	Reactome	VPU MEDIATED DEGRADATION OF CD4	0.018
Cluster7	Reactome	P53-INDEPENDENT DNA DAMAGE RESPONSE	0.018
Cluster7	Reactome	P53-INDEPENDENT G1/S DNA DAMAGE CHECKPOINT	0.018
Cluster7	Reactome	NEGATIVE REGULATION OF NOTCH4 SIGNALING	0.018
Cluster7	Reactome	BETA-CATENIN INDEPENDENT WNT SIGNALING	0.019
Cluster7	Reactome	AUF1 (HNRNP D0) BINDS AND DESTABILIZES MRNA	0.019
Cluster7	Reactome	DEGRADATION OF AXIN	0.019
Cluster7	Reactome	FBXL7 DOWN-REGULATES AURKA DURING MITOTIC ENTRY AND IN EARLY MITOSIS	0.019
Cluster7	Reactome	REGULATION OF RUNX3 EXPRESSION AND ACTIVITY	0.019
Cluster7	Reactome	SCF-BETA-TRCP MEDIATED DEGRADATION OF EMI1	0.019
Cluster7	Reactome	VIF-MEDIATED DEGRADATION OF APOBEC3G	0.019
Cluster7	Reactome	FORMATION OF XYLULOSE-5-PHOSPHATE	0.019
Cluster7	Reactome	SYNTHESIS OF GDP-MANNOSE	0.019
Cluster7	Reactome	SYNTHESIS OF PI	0.019
Cluster7	KEGG	PYRUVATE METABOLISM	0.02
Cluster7	KEGG	CYSTEINE AND METHIONINE METABOLISM	0.027
Cluster7	KEGG	PROTEASOME	0.027
Cluster7	KEGG	ENDOCRINE AND OTHER FACTOR-REGULATED CALCIUM REABSORPTION	0.029
Cluster7	KEGG	SYNAPTIC VESICLE CYCLE	0.049
Cluster8	Reactome	HEDGEHOG OFF STATE	0.0021
Cluster8	Reactome	ADHERENS JUNCTIONS INTERACTIONS	0.0028
Cluster8	Reactome	SIGNALING BY HEDGEHOG	0.0051
Cluster8	Reactome	CROSS-PRESENTATION OF SOLUBLE EXOGENOUS ANTIGENS (ENDOSOMES)	0.0072
Cluster8	Reactome	REGULATION OF ACTIVATED PAK-2P34 BY PROTEASOME MEDIATED DEGRADATION	0.0072
Cluster8	Reactome	REGULATION OF ORNITHINE DECARBOXYLASE (ODC)	0.0075
Cluster8	Reactome	AUTODEGRADATION OF THE E3 UBIQUITIN LIGASE COP1	0.0078
Cluster8	Reactome	UBIQUITIN-DEPENDENT DEGRADATION OF CYCLIN D	0.0078
Cluster8	Reactome	UBIQUITIN-DEPENDENT DEGRADATION OF CYCLIN D1	0.0078
Cluster8	Reactome	REGULATION OF APOPTOSIS	0.0081
Cluster8	Reactome	UBIQUITIN MEDIATED DEGRADATION OF PHOSPHORYLATED CDC25A	0.0081
Cluster8	Reactome	VPU MEDIATED DEGRADATION OF CD4	0.0081
Cluster8	Reactome	P53-INDEPENDENT DNA DAMAGE RESPONSE	0.0081
Cluster8	Reactome	P53-INDEPENDENT G1/S DNA DAMAGE CHECKPOINT	0.0081
Cluster8	Reactome	NEGATIVE REGULATION OF NOTCH4 SIGNALING	0.0084
Cluster8	Reactome	AUF1 (HNRNP D0) BINDS AND DESTABILIZES MRNA	0.0087
Cluster8	Reactome	DEGRADATION OF AXIN	0.0087
Cluster8	Reactome	FBXL7 DOWN-REGULATES AURKA DURING MITOTIC ENTRY AND IN EARLY MITOSIS	0.0087
Cluster8	Reactome	REGULATION OF RUNX3 EXPRESSION AND ACTIVITY	0.0087
Cluster8	Reactome	SCF-BETA-TRCP MEDIATED DEGRADATION OF EMI1	0.0087
Cluster8	Reactome	VIF-MEDIATED DEGRADATION OF APOBEC3G	0.0087
Cluster8	KEGG	PROTEASOME	0.012
Cluster9	Reactome	BMAL1:CLOCK,NPAS2 ACTIVATES CIRCADIAN GENE EXPRESSION	0.0023
Cluster9	Reactome	PEROXISOMAL LIPID METABOLISM	0.0025
Cluster9	KEGG	MATURITY ONSET DIABETES OF THE YOUNG	0.0042
Cluster9	Reactome	REGULATION OF BETA-CELL DEVELOPMENT	0.0052
Cluster9	Reactome	FRUCTOSE CATABOLISM	0.013
Cluster9	Reactome	MUSCARINIC ACETYLCHOLINE RECEPTORS	0.013
Cluster9	Reactome	CIRCADIAN CLOCK	0.014
Cluster9	Reactome	FRUCTOSE METABOLISM	0.018
Cluster9	Reactome	LOSS OF MECP2 BINDING ABILITY TO THE NCOR/SMRT COMPLEX	0.018
Cluster9	Reactome	REGULATION OF GENE EXPRESSION IN EARLY PANCREATIC PRECURSOR CELLS	0.02
Cluster9	Reactome	BETA-OXIDATION OF PRISTANOYL-COA	0.023
Cluster9	Reactome	FORMYL PEPTIDE RECEPTORS BIND FORMYL PEPTIDES AND MANY OTHER LIGANDS	0.023
Cluster9	Reactome	METALLOTHIONEINS BIND METALS	0.028
Cluster9	Reactome	PYRIMIDINE SALVAGE	0.028
Cluster9	Reactome	PYRIMIDINE CATABOLISM	0.03
Cluster9	Reactome	LOSS OF FUNCTION OF MECP2 IN RETT SYNDROME	0.033
Cluster9	Reactome	PERVASIVE DEVELOPMENTAL DISORDERS	0.033
Cluster9	Reactome	RESPONSE TO METAL IONS	0.035
Cluster9	Reactome	SYNTHESIS OF BILE ACIDS AND BILE SALTS VIA 24-HYDROXYCHOLESTEROL	0.035
Cluster9	Reactome	EPHA-MEDIATED GROWTH CONE COLLAPSE	0.038
Cluster9	Reactome	REGULATION OF GENE EXPRESSION IN LATE STAGE (BRANCHING MORPHOGENESIS) PANCREATIC BUD PRECURSOR CELLS	0.04
Cluster9	Reactome	RORA ACTIVATES GENE EXPRESSION	0.045
Cluster10	Reactome	FORMATION OF HIV-1 ELONGATION COMPLEX CONTAINING HIV-1 TAT	0.00095
Cluster10	Reactome	HIV TRANSCRIPTION ELONGATION	0.00095
Cluster10	Reactome	TAT-MEDIATED ELONGATION OF THE HIV-1 TRANSCRIPT	0.00095
Cluster10	Reactome	FORMATION OF HIV ELONGATION COMPLEX IN THE ABSENCE OF HIV TAT	0.0011
Cluster10	Reactome	PAUSING AND RECOVERY OF TAT-MEDIATED HIV ELONGATION	0.0015
Cluster10	Reactome	TAT-MEDIATED HIV ELONGATION ARREST AND RECOVERY	0.0015
Cluster10	Reactome	HIV ELONGATION ARREST AND RECOVERY	0.0017
Cluster10	Reactome	PAUSING AND RECOVERY OF HIV ELONGATION	0.0017
Cluster10	Reactome	ABORTIVE ELONGATION OF HIV-1 TRANSCRIPT IN THE ABSENCE OF TAT	0.0022
Cluster10	Reactome	FORMATION OF RNA POL II ELONGATION COMPLEX	0.0037
Cluster10	Reactome	RNA POLYMERASE II TRANSCRIPTION ELONGATION	0.0037
Cluster10	Reactome	FORMATION OF THE EARLY ELONGATION COMPLEX	0.0083
Cluster10	Reactome	FORMATION OF THE HIV-1 EARLY ELONGATION COMPLEX	0.0083
Cluster10	Reactome	TRANSCRIPTION OF THE HIV GENOME	0.0095
Cluster10	Reactome	ACTIVATED TAK1 MEDIATES P38 MAPK ACTIVATION	0.011
Cluster10	KEGG	PATHOGENIC ESCHERICHIA COLI INFECTION	0.014
Cluster10	Reactome	RNA POLYMERASE II TRANSCRIBES SNRNA GENES	0.014
Cluster10	Reactome	MITOTIC PROMETAPHASE	0.015
Cluster10	Reactome	REGULATION OF PTEN GENE TRANSCRIPTION	0.017
Cluster10	Reactome	RNA POLYMERASE II PRE-TRANSCRIPTION EVENTS	0.017
Cluster10	Reactome	EGFR TRANSACTIVATION BY GASTRIN	0.019
Cluster10	Reactome	CLATHRIN-MEDIATED ENDOCYTOSIS	0.02
Cluster10	KEGG	TIGHT JUNCTION	0.02
Cluster10	Reactome	TP53 REGULATES TRANSCRIPTION OF DNA REPAIR GENES	0.021
Cluster10	Reactome	COHESIN LOADING ONTO CHROMATIN	0.024
Cluster10	Reactome	HUR (ELAVL1) BINDS AND STABILIZES MRNA	0.024
Cluster10	Reactome	VEGFR2 MEDIATED VASCULAR PERMEABILITY	0.028
Cluster10	Reactome	LATE PHASE OF HIV LIFE CYCLE	0.028
Cluster10	Reactome	VEGFA-VEGFR2 PATHWAY	0.029
Cluster10	Reactome	RECYCLING PATHWAY OF L1	0.03
Cluster10	Reactome	MRNA CAPPING	0.033
Cluster10	Reactome	L1CAM INTERACTIONS	0.036
Cluster10	Reactome	SIGNALLING TO ERKS	0.036
Cluster10	Reactome	P38MAPK EVENTS	0.039
Cluster10	Reactome	SIGNALING BY VEGF	0.041
Cluster10	Reactome	HIV LIFE CYCLE	0.043
Cluster10	Reactome	LEADING STRAND SYNTHESIS	0.045
Cluster10	Reactome	MITOTIC TELOPHASE/CYTOKINESIS	0.045
Cluster10	Reactome	POLYMERASE SWITCHING	0.045
Cluster10	Reactome	POLYMERASE SWITCHING ON THE C-STRAND OF THE TELOMERE	0.045
Cluster10	Reactome	REMOVAL OF THE FLAP INTERMEDIATE	0.045
Cluster10	Reactome	CD28 CO-STIMULATION	0.046
Cluster10	Reactome	RESOLUTION OF SISTER CHROMATID COHESION	0.048
Cluster10	Reactome	GOLGI ASSOCIATED VESICLE BIOGENESIS	0.048
Cluster10	Reactome	INHIBITION OF SIGNALING BY OVEREXPRESSED EGFR	0.048
Cluster10	Reactome	REGULATION OF PAK-2P34 ACTIVITY BY PS-GAP/RHG10	0.048
Cluster10	Reactome	SIGNALING BY OVEREXPRESSED WILD-TYPE EGFR IN CANCER	0.048
Cluster10	Reactome	STIMULATION OF THE CELL DEATH RESPONSE BY PAK-2P34	0.048
Cluster11	Reactome	IMMUNE SYSTEM	2.9e-07
Cluster11	Reactome	INNATE IMMUNE SYSTEM	1.3e-06
Cluster11	Reactome	ADAPTIVE IMMUNE SYSTEM	1.7e-05
Cluster11	Reactome	NEUTROPHIL DEGRANULATION	1.8e-05
Cluster11	Reactome	RHO GTPASE CYCLE	0.00031
Cluster11	Reactome	SIGNALING BY RHO GTPASES	0.00031
Cluster11	Reactome	VEGFA-VEGFR2 PATHWAY	0.001
Cluster11	Reactome	SIGNALING BY VEGF	0.0016
Cluster11	Reactome	INTERLEUKIN-3, INTERLEUKIN-5 AND GM-CSF SIGNALING	0.0019
Cluster11	Reactome	TBC/RABGAPS	0.0021
Cluster11	Reactome	RAB REGULATION OF TRAFFICKING	0.0038
Cluster11	Reactome	CROSS-PRESENTATION OF PARTICULATE EXOGENOUS ANTIGENS (PHAGOSOMES)	0.0039
Cluster11	KEGG	CELL ADHESION MOLECULES (CAMS)	0.0043
Cluster11	Reactome	RAB GEFS EXCHANGE GTP FOR GDP ON RABS	0.0047
Cluster11	KEGG	FC GAMMA R-MEDIATED PHAGOCYTOSIS	0.0056
Cluster11	Reactome	NRAGE SIGNALS DEATH THROUGH JNK	0.0056
Cluster11	KEGG	OSTEOCLAST DIFFERENTIATION	0.0078
Cluster11	Reactome	RAB GERANYLGERANYLATION	0.0079
Cluster11	KEGG	T CELL RECEPTOR SIGNALING PATHWAY	0.01
Cluster11	Reactome	RHO GTPASES ACTIVATE NADPH OXIDASES	0.01
Cluster11	Reactome	ERYTHROPOIETIN ACTIVATES RAS	0.012
Cluster11	Reactome	CELL DEATH SIGNALLING VIA NRAGE, NRIF AND NADE	0.014
Cluster11	Reactome	COSTIMULATION BY THE CD28 FAMILY	0.014
Cluster11	KEGG	LEUKOCYTE TRANSENDOTHELIAL MIGRATION	0.015
Cluster11	Reactome	G ALPHA (12/13) SIGNALLING EVENTS	0.015
Cluster11	Reactome	INTERLEUKIN-2 FAMILY SIGNALING	0.016
Cluster11	Reactome	FCGAMMA RECEPTOR (FCGR) DEPENDENT PHAGOCYTOSIS	0.016
Cluster11	Reactome	IMMUNOREGULATORY INTERACTIONS BETWEEN A LYMPHOID AND A NON-LYMPHOID CELL	0.016
Cluster11	KEGG	STAPHYLOCOCCUS AUREUS INFECTION	0.017
Cluster11	Reactome	TCR SIGNALING	0.018
Cluster11	Reactome	REGULATION OF SIGNALING BY CBL	0.02
Cluster11	Reactome	INOSITOL PHOSPHATE METABOLISM	0.02
Cluster11	Reactome	OTHER SEMAPHORIN INTERACTIONS	0.022
Cluster11	Reactome	CELL SURFACE INTERACTIONS AT THE VASCULAR WALL	0.022
Cluster11	Reactome	SIGNALING BY RAS MUTANTS	0.024
Cluster11	Reactome	INTERFERON GAMMA SIGNALING	0.026
Cluster11	KEGG	PRIMARY IMMUNODEFICIENCY	0.028
Cluster11	Reactome	REGULATION OF ACTIN DYNAMICS FOR PHAGOCYTIC CUP FORMATION	0.03
Cluster11	Reactome	P75 NTR RECEPTOR-MEDIATED SIGNALLING	0.03
Cluster11	KEGG	FC EPSILON RI SIGNALING PATHWAY	0.033
Cluster11	Reactome	ANTIGEN PROCESSING-CROSS PRESENTATION	0.034
Cluster11	Reactome	OXYGEN-DEPENDENT ASPARAGINE HYDROXYLATION OF HYPOXIA-INDUCIBLE FACTOR ALPHA	0.036
Cluster11	Reactome	RUNX3 REGULATES RUNX1-MEDIATED TRANSCRIPTION	0.036
Cluster11	Reactome	SIGNALING BY ERYTHROPOIETIN	0.037
Cluster11	KEGG	B CELL RECEPTOR SIGNALING PATHWAY	0.038
Cluster11	Reactome	HEMOSTASIS	0.039
Cluster11	Reactome	SYNTHESIS OF IP3 AND IP4 IN THE CYTOSOL	0.039
Cluster11	Reactome	INTERLEUKIN RECEPTOR SHC SIGNALING	0.042
Cluster11	Reactome	SEMAPHORIN INTERACTIONS	0.043
Cluster11	KEGG	LEISHMANIASIS	0.043
Cluster11	KEGG	PERTUSSIS	0.046
Cluster11	KEGG	CHEMOKINE SIGNALING PATHWAY	0.047
Cluster11	Reactome	RUNX2 REGULATES GENES INVOLVED IN DIFFERENTIATION OF MYELOID CELLS	0.048
Cluster11	Reactome	SLIT2:ROBO1 INCREASES RHOA ACTIVITY	0.048
Cluster11	Reactome	DAP12 SIGNALING	0.048
Cluster11	Reactome	PHOSPHORYLATION OF CD3 AND TCR ZETA CHAINS	0.048
Cluster11	Reactome	SIGNALING BY INTERLEUKINS	0.049
Cluster12	Reactome	DEX/H-BOX HELICASES ACTIVATE TYPE I IFN AND INFLAMMATORY CYTOKINES PRODUCTION	5.8e-05
Cluster12	Reactome	SENESCENCE-ASSOCIATED SECRETORY PHENOTYPE (SASP)	0.00039
Cluster12	Reactome	GOLGI CISTERNAE PERICENTRIOLAR STACK REORGANIZATION	0.00056
Cluster12	Reactome	SIGNALING BY BRAF AND RAF FUSIONS	0.00064
Cluster12	Reactome	GASTRIN-CREB SIGNALLING PATHWAY VIA PKC AND MAPK	0.0012
Cluster12	Reactome	ONCOGENIC MAPK SIGNALING	0.0019
Cluster12	Reactome	NEGATIVE FEEDBACK REGULATION OF MAPK PATHWAY	0.0021
Cluster12	Reactome	RSK ACTIVATION	0.0021
Cluster12	Reactome	MITOTIC PROPHASE	0.0022
Cluster12	Reactome	ERK/MAPK TARGETS	0.0022
Cluster12	Reactome	RAF-INDEPENDENT MAPK1/3 ACTIVATION	0.0025
Cluster12	Reactome	IKBA VARIANT LEADS TO EDA-ID	0.0029
Cluster12	Reactome	INTERLEUKIN-1 PROCESSING	0.0029
Cluster12	Reactome	NUCLEAR EVENTS (KINASE AND TRANSCRIPTION FACTOR ACTIVATION)	0.0032
Cluster12	Reactome	M PHASE	0.0032
Cluster12	Reactome	MYD88 CASCADE INITIATED ON PLASMA MEMBRANE	0.0036
Cluster12	Reactome	TOLL LIKE RECEPTOR 10 (TLR10) CASCADE	0.0036
Cluster12	Reactome	TOLL LIKE RECEPTOR 5 (TLR5) CASCADE	0.0036
Cluster12	KEGG	ALDOSTERONE-REGULATED SODIUM REABSORPTION	0.0039
Cluster12	Reactome	TRAF6 MEDIATED INDUCTION OF NFKB AND MAP KINASES UPON TLR7/8 OR 9 ACTIVATION	0.0048
Cluster12	Reactome	MAPK1 (ERK2) ACTIVATION	0.0049
Cluster12	Reactome	SODIUM/PROTON EXCHANGERS	0.0049
Cluster12	Reactome	MYD88 DEPENDENT CASCADE INITIATED ON ENDOSOME	0.005
Cluster12	Reactome	TOLL LIKE RECEPTOR 7/8 (TLR7/8) CASCADE	0.005
Cluster12	Reactome	MYD88:MAL(TIRAP) CASCADE INITIATED ON PLASMA MEMBRANE	0.0057
Cluster12	Reactome	TOLL LIKE RECEPTOR 2 (TLR2) CASCADE	0.0057
Cluster12	Reactome	TOLL LIKE RECEPTOR TLR1:TLR2 CASCADE	0.0057
Cluster12	Reactome	TOLL LIKE RECEPTOR TLR6:TLR2 CASCADE	0.0057
Cluster12	Reactome	TOLL LIKE RECEPTOR 9 (TLR9) CASCADE	0.006
Cluster12	Reactome	MAPK TARGETS/ NUCLEAR EVENTS MEDIATED BY MAP KINASES	0.006
Cluster12	KEGG	ACUTE MYELOID LEUKEMIA	0.0061
Cluster12	Reactome	ACTIVATION OF THE AP-1 FAMILY OF TRANSCRIPTION FACTORS	0.0061
Cluster12	Reactome	MAPK3 (ERK1) ACTIVATION	0.0061
Cluster12	Reactome	SIGNAL ATTENUATION	0.0061
Cluster12	Reactome	TOLL LIKE RECEPTOR 3 (TLR3) CASCADE	0.0062
Cluster12	Reactome	CELL CYCLE, MITOTIC	0.0064
Cluster12	Reactome	MYD88-INDEPENDENT TLR4 CASCADE	0.0065
Cluster12	Reactome	TRIF(TICAM1)-MEDIATED TLR4 SIGNALING	0.0065
Cluster12	Reactome	MAP KINASE ACTIVATION	0.0069
Cluster12	Reactome	CELLULAR RESPONSE TO HEAT STRESS	0.0071
Cluster12	Reactome	CELLULAR RESPONSES TO STRESS	0.0078
Cluster12	KEGG	PROGESTERONE-MEDIATED OOCYTE MATURATION	0.008
Cluster12	Reactome	ADVANCED GLYCOSYLATION ENDPRODUCT RECEPTOR SIGNALING	0.01
Cluster12	Reactome	ERKS ARE INACTIVATED	0.01
Cluster12	Reactome	INTERLEUKIN-17 SIGNALING	0.01
Cluster12	Reactome	SUMOYLATION OF UBIQUITINYLATION PROTEINS	0.011
Cluster12	Reactome	SIGNALING BY NTRK1 (TRKA)	0.014
Cluster12	Reactome	CELLULAR SENESCENCE	0.015
Cluster12	Reactome	SPRY REGULATION OF FGF SIGNALING	0.015
Cluster12	Reactome	THE NLRP3 INFLAMMASOME	0.015
Cluster12	Reactome	REGULATION OF HSF1-MEDIATED HEAT SHOCK RESPONSE	0.017
Cluster12	Reactome	RIP-MEDIATED NFKB ACTIVATION VIA ZBP1	0.017
Cluster12	KEGG	MTOR SIGNALING PATHWAY	0.017
Cluster12	Reactome	TOLL LIKE RECEPTOR 4 (TLR4) CASCADE	0.018
Cluster12	KEGG	NEUROTROPHIN SIGNALING PATHWAY	0.019
Cluster12	Reactome	CONVERSION FROM APC/C:CDC20 TO APC/C:CDH1 IN LATE ANAPHASE	0.022
Cluster12	Reactome	PHOSPHORYLATION OF THE APC/C	0.022
Cluster12	KEGG	FC GAMMA R-MEDIATED PHAGOCYTOSIS	0.022
Cluster12	KEGG	PRION DISEASES	0.023
Cluster12	Reactome	INACTIVATION OF APC/C VIA DIRECT INHIBITION OF THE APC/C COMPLEX	0.024
Cluster12	Reactome	INHIBITION OF THE PROTEOLYTIC ACTIVITY OF APC/C REQUIRED FOR THE ONSET OF ANAPHASE BY MITOTIC SPINDLE CHECKPOINT COMPONENTS	0.024
Cluster12	Reactome	PHOSPHO-PLA2 PATHWAY	0.024
Cluster12	Reactome	NUCLEAR ENVELOPE BREAKDOWN	0.025
Cluster12	KEGG	OSTEOCLAST DIFFERENTIATION	0.026
Cluster12	Reactome	SIGNAL TRANSDUCTION BY L1	0.026
Cluster12	Reactome	ZBP1(DAI) MEDIATED INDUCTION OF TYPE I IFNS	0.026
Cluster12	Reactome	CELLULAR RESPONSES TO EXTERNAL STIMULI	0.026
Cluster12	Reactome	INSULIN RECEPTOR SIGNALLING CASCADE	0.027
Cluster12	Reactome	RHO GTPASE CYCLE	0.028
Cluster12	Reactome	CELL CYCLE	0.028
Cluster12	Reactome	APC/C:CDC20 MEDIATED DEGRADATION OF CYCLIN B	0.031
Cluster12	Reactome	MTORC1-MEDIATED SIGNALLING	0.031
Cluster12	Reactome	SIGNALING BY NTRKS	0.031
Cluster12	KEGG	HIF-1 SIGNALING PATHWAY	0.032
Cluster12	Reactome	GROWTH HORMONE RECEPTOR SIGNALING	0.033
Cluster12	Reactome	INFLAMMASOMES	0.033
Cluster12	Reactome	RUNX2 REGULATES OSTEOBLAST DIFFERENTIATION	0.033
Cluster12	Reactome	TRAF6 MEDIATED NF-KB ACTIVATION	0.033
Cluster12	KEGG	RENAL CELL CARCINOMA	0.034
Cluster12	KEGG	PROLACTIN SIGNALING PATHWAY	0.035
Cluster12	KEGG	INSULIN SIGNALING PATHWAY	0.035
Cluster12	Reactome	APC-CDC20 MEDIATED DEGRADATION OF NEK2A	0.036
Cluster12	Reactome	DISEASES ASSOCIATED WITH THE TLR SIGNALING CASCADE	0.036
Cluster12	Reactome	DISEASES OF IMMUNE SYSTEM	0.036
Cluster12	Reactome	TOLL-LIKE RECEPTOR CASCADES	0.037
Cluster12	KEGG	B CELL RECEPTOR SIGNALING PATHWAY	0.037
Cluster12	Reactome	REGULATION OF PTEN GENE TRANSCRIPTION	0.037
Cluster12	KEGG	ADHERENS JUNCTION	0.038
Cluster12	Reactome	CYTOSOLIC SENSORS OF PATHOGEN-ASSOCIATED DNA	0.04
Cluster12	KEGG	PANCREATIC CANCER	0.044
Cluster12	Reactome	MITOTIC SPINDLE CHECKPOINT	0.044
Cluster12	Reactome	RECYCLING PATHWAY OF L1	0.044
Cluster12	Reactome	TAK1 ACTIVATES NFKB BY PHOSPHORYLATION AND ACTIVATION OF IKKS COMPLEX	0.044
Cluster12	Reactome	CA-DEPENDENT EVENTS	0.047
Cluster12	Reactome	NEGATIVE REGULATION OF FGFR3 SIGNALING	0.047
Cluster12	KEGG	TYPE II DIABETES MELLITUS	0.047
Cluster12	KEGG	CHRONIC MYELOID LEUKEMIA	0.049
Cluster12	KEGG	EGFR TYROSINE KINASE INHIBITOR RESISTANCE	0.049
Cluster12	Reactome	SIGNALING BY RHO GTPASES	0.05
Cluster13	Reactome	REGULATION OF NECROPTOTIC CELL DEATH	0.00048
Cluster13	Reactome	RIPK1-MEDIATED REGULATED NECROSIS	0.0007
Cluster13	Reactome	REGULATED NECROSIS	0.0007
Cluster13	KEGG	RNA DEGRADATION	0.00099
Cluster13	Reactome	LOSS OF FUNCTION OF TGFBR1 IN CANCER	0.002
Cluster13	Reactome	TGFBR1 KD MUTANTS IN CANCER	0.002
Cluster13	Reactome	SIGNALING BY TGF-BETA RECEPTOR COMPLEX IN CANCER	0.0026
Cluster13	Reactome	CALCINEURIN ACTIVATES NFAT	0.0034
Cluster13	Reactome	NEGATIVE REGULATORS OF DDX58/IFIH1 SIGNALING	0.0046
Cluster13	Reactome	DIMERIZATION OF PROCASPASE-8	0.0051
Cluster13	Reactome	REGULATION BY C-FLIP	0.0051
Cluster13	Reactome	REGULATION OF TNFR1 SIGNALING	0.0054
Cluster13	Reactome	CASP8 ACTIVITY IS INHIBITED	0.0071
Cluster13	Reactome	SYNTHESIS OF PE	0.0071
Cluster13	Reactome	DDX58/IFIH1-MEDIATED INDUCTION OF INTERFERON-ALPHA/BETA	0.0071
Cluster13	Reactome	DEPOLYMERISATION OF THE NUCLEAR LAMINA	0.0094
Cluster13	KEGG	NECROPTOSIS	0.0099
Cluster13	Reactome	TNF SIGNALING	0.011
Cluster13	Reactome	GLYCOGEN BREAKDOWN (GLYCOGENOLYSIS)	0.011
Cluster13	Reactome	TNF RECEPTOR SUPERFAMILY (TNFSF) MEMBERS MEDIATING NON-CANONICAL NF-KB PATHWAY	0.012
Cluster13	KEGG	SNARE INTERACTIONS IN VESICULAR TRANSPORT	0.013
Cluster13	Reactome	CASPASE ACTIVATION VIA DEATH RECEPTORS IN THE PRESENCE OF LIGAND	0.013
Cluster13	Reactome	SYNTHESIS OF PIPS AT THE GOLGI MEMBRANE	0.013
Cluster13	Reactome	DEATH RECEPTOR SIGNALLING	0.014
Cluster13	Reactome	INACTIVATION OF APC/C VIA DIRECT INHIBITION OF THE APC/C COMPLEX	0.017
Cluster13	Reactome	INHIBITION OF THE PROTEOLYTIC ACTIVITY OF APC/C REQUIRED FOR THE ONSET OF ANAPHASE BY MITOTIC SPINDLE CHECKPOINT COMPONENTS	0.017
Cluster13	Reactome	PHOSPHOLIPID METABOLISM	0.019
Cluster13	Reactome	DARPP-32 EVENTS	0.023
Cluster13	Reactome	APC-CDC20 MEDIATED DEGRADATION OF NEK2A	0.025
Cluster13	Reactome	OTHER INTERLEUKIN SIGNALING	0.027
Cluster13	Reactome	TNFR1-INDUCED NFKAPPAB SIGNALING PATHWAY	0.027
Cluster13	Reactome	GLYCOGEN METABOLISM	0.029
Cluster13	Reactome	LOSS OF FUNCTION OF SMAD4 IN CANCER	0.029
Cluster13	Reactome	SMAD4 MH2 DOMAIN MUTANTS IN CANCER	0.029
Cluster13	Reactome	CASPASE ACTIVATION VIA EXTRINSIC APOPTOTIC SIGNALLING PATHWAY	0.031
Cluster13	Reactome	SYNTHESIS OF PC	0.031
Cluster13	Reactome	NOD1/2 SIGNALING PATHWAY	0.038
Cluster13	KEGG	AMYOTROPHIC LATERAL SCLEROSIS (ALS)	0.038
Cluster13	Reactome	LOSS OF FUNCTION OF TGFBR2 IN CANCER	0.039
Cluster13	Reactome	NR1D1 (REV-ERBA) REPRESSES GENE EXPRESSION	0.039
Cluster13	Reactome	TGFBR1 LBD MUTANTS IN CANCER	0.039
Cluster13	Reactome	TGFBR2 KINASE DOMAIN MUTANTS IN CANCER	0.039
Cluster13	Reactome	GLYCEROPHOSPHOLIPID BIOSYNTHESIS	0.039
Cluster13	Reactome	TGF-BETA RECEPTOR SIGNALING ACTIVATES SMADS	0.04
Cluster13	Reactome	FASL/ CD95L SIGNALING	0.049
Cluster13	Reactome	RUNX3 REGULATES BCL2L11 (BIM) TRANSCRIPTION	0.049
Cluster13	Reactome	TRAFFICKING OF MYRISTOYLATED PROTEINS TO THE CILIUM	0.049
Cluster13	Reactome	RHO GTPASES ACTIVATE WASPS AND WAVES	0.049
Cluster14	Reactome	SODIUM-COUPLED PHOSPHATE COTRANSPORTERS	0.00076
Cluster14	Reactome	ERYTHROCYTES TAKE UP OXYGEN AND RELEASE CARBON DIOXIDE	0.0021
Cluster14	Reactome	ERYTHROCYTES TAKE UP CARBON DIOXIDE AND RELEASE OXYGEN	0.0048
Cluster14	Reactome	O2/CO2 EXCHANGE IN ERYTHROCYTES	0.0048
Cluster14	Reactome	PURINE SALVAGE	0.0056
Cluster14	Reactome	NUCLEOTIDE SALVAGE	0.017
Cluster14	Reactome	TYPE II NA+/PI COTRANSPORTERS	0.026
Cluster14	Reactome	INTERACTION BETWEEN L1 AND ANKYRINS	0.027
Cluster14	Reactome	NEGATIVE EPIGENETIC REGULATION OF RRNA EXPRESSION	0.034
Cluster14	Reactome	MITOCHONDRIAL ABC TRANSPORTERS	0.035
Cluster14	Reactome	RUNX1 INTERACTS WITH CO-FACTORS WHOSE PRECISE EFFECT ON RUNX1 TARGETS IS NOT KNOWN	0.042
Cluster15	Reactome	FORMATION OF SENESCENCE-ASSOCIATED HETEROCHROMATIN FOCI (SAHF)	1.8e-07
Cluster15	Reactome	DNA DAMAGE/TELOMERE STRESS INDUCED SENESCENCE	9.2e-06
Cluster15	Reactome	GP1B-IX-V ACTIVATION SIGNALLING	5.9e-05
Cluster15	Reactome	ACTIVATION OF DNA FRAGMENTATION FACTOR	0.00014
Cluster15	Reactome	APOPTOSIS INDUCED DNA FRAGMENTATION	0.00014
Cluster15	Reactome	TRANSCRIPTIONAL ACTIVATION OF CELL CYCLE INHIBITOR P21	0.00038
Cluster15	Reactome	TRANSCRIPTIONAL ACTIVATION OF P53 RESPONSIVE GENES	0.00038
Cluster15	Reactome	APOPTOTIC EXECUTION PHASE	0.0008
Cluster15	Reactome	CELLULAR SENESCENCE	0.0022
Cluster15	Reactome	PLATELET ADHESION TO EXPOSED COLLAGEN	0.0048
Cluster15	Reactome	REGULATION OF TP53 ACTIVITY THROUGH ASSOCIATION WITH CO-FACTORS	0.0055
Cluster15	Reactome	TP53 REGULATES TRANSCRIPTION OF GENES INVOLVED IN G1 CELL CYCLE ARREST	0.0055
Cluster15	Reactome	TP53 REGULATES TRANSCRIPTION OF GENES INVOLVED IN G2 CELL CYCLE ARREST	0.0091
Cluster15	Reactome	TRNA PROCESSING IN THE NUCLEUS	0.011
Cluster15	Reactome	APOPTOSIS	0.012
Cluster15	Reactome	INTRINSIC PATHWAY OF FIBRIN CLOT FORMATION	0.013
Cluster15	Reactome	PROGRAMMED CELL DEATH	0.014
Cluster15	Reactome	REGULATION OF TP53 EXPRESSION	0.016
Cluster15	Reactome	REGULATION OF GAP JUNCTION ACTIVITY	0.024
Cluster15	Reactome	C-SRC MEDIATED REGULATION OF CX43 FUNCTION AND CLOSURE OF GAP JUNCTIONS	0.024
Cluster15	Reactome	REGULATION OF TP53 ACTIVITY THROUGH ACETYLATION	0.024
Cluster15	Reactome	SMAD2/SMAD3:SMAD4 HETEROTRIMER REGULATES TRANSCRIPTION	0.027
Cluster15	Reactome	PLATELET AGGREGATION (PLUG FORMATION)	0.036
Cluster15	Reactome	CELLULAR RESPONSES TO EXTERNAL STIMULI	0.036
Cluster15	Reactome	FORMATION OF FIBRIN CLOT (CLOTTING CASCADE)	0.04
Cluster15	Reactome	CELLULAR RESPONSES TO STRESS	0.04
Cluster15	Reactome	ACTIVATION OF NOXA AND TRANSLOCATION TO MITOCHONDRIA	0.04
Cluster15	Reactome	MET INTERACTS WITH TNS PROTEINS	0.04
Cluster15	Reactome	RUNX1 REGULATES EXPRESSION OF COMPONENTS OF TIGHT JUNCTIONS	0.04
Cluster15	Reactome	ACTIVATED NTRK3 SIGNALS THROUGH PI3K	0.048
Cluster15	Reactome	MET ACTIVATES PI3K/AKT SIGNALING	0.048
Cluster15	Reactome	MOLYBDENUM COFACTOR BIOSYNTHESIS	0.048
Cluster15	Reactome	TRANSCRIPTIONAL ACTIVITY OF SMAD2/SMAD3:SMAD4 HETEROTRIMER	0.049
Cluster16	Reactome	HDL CLEARANCE	0.00058
Cluster16	Reactome	INTRAFLAGELLAR TRANSPORT	0.0038
Cluster16	Reactome	CILIUM ASSEMBLY	0.015
Cluster16	Reactome	HYDROLYSIS OF LPE	0.015
Cluster16	Reactome	PLASMA LIPOPROTEIN ASSEMBLY, REMODELING, AND CLEARANCE	0.017
Cluster16	Reactome	MEMBRANE TRAFFICKING	0.018
Cluster16	Reactome	ARL13B-MEDIATED CILIARY TRAFFICKING OF INPP5E	0.023
Cluster16	Reactome	DEFECTIVE AMN CAUSES HEREDITARY MEGALOBLASTIC ANEMIA 1	0.023
Cluster16	Reactome	DEFECTIVE CUBN CAUSES HEREDITARY MEGALOBLASTIC ANEMIA 1	0.023
Cluster16	Reactome	TYPE II NA+/PI COTRANSPORTERS	0.023
Cluster16	Reactome	VESICLE-MEDIATED TRANSPORT	0.023
Cluster16	Reactome	PLASMA LIPOPROTEIN CLEARANCE	0.027
Cluster16	Reactome	ION INFLUX/EFFLUX AT HOST-PATHOGEN INTERFACE	0.031
Cluster16	Reactome	GRB7 EVENTS IN ERBB2 SIGNALING	0.038
Cluster16	Reactome	SODIUM-COUPLED PHOSPHATE COTRANSPORTERS	0.038
Cluster16	Reactome	INTRA-GOLGI TRAFFIC	0.045
Cluster16	Reactome	KINESINS	0.045
Cluster16	Reactome	SCAVENGING BY CLASS B RECEPTORS	0.045
Cluster16	Reactome	SYNTHESIS OF WYBUTOSINE AT G37 OF TRNA(PHE)	0.045
Cluster17	Reactome	RHO GTPASE CYCLE	0.00054
Cluster17	KEGG	RAP1 SIGNALING PATHWAY	0.0062
Cluster17	Reactome	DEFECTIVE POMGNT1 CAUSES MDDGA3, MDDGB3 AND MDDGC3	0.0073
Cluster17	Reactome	DEFECTIVE POMT1 CAUSES MDDGA1, MDDGB1 AND MDDGC1	0.0073
Cluster17	Reactome	DEFECTIVE POMT2 CAUSES MDDGA2, MDDGB2 AND MDDGC2	0.0073
Cluster17	Reactome	MICROTUBULE-DEPENDENT TRAFFICKING OF CONNEXONS FROM GOLGI TO THE PLASMA MEMBRANE	0.0073
Cluster17	Reactome	NRAGE SIGNALS DEATH THROUGH JNK	0.0089
Cluster17	Reactome	TRANSPORT OF CONNEXONS TO THE PLASMA MEMBRANE	0.014
Cluster17	Reactome	CELL DEATH SIGNALLING VIA NRAGE, NRIF AND NADE	0.018
Cluster17	Reactome	G ALPHA (12/13) SIGNALLING EVENTS	0.02
Cluster17	Reactome	DEATH RECEPTOR SIGNALLING	0.021
Cluster17	Reactome	ELECTRON TRANSPORT FROM NADPH TO FERREDOXIN	0.022
Cluster17	Reactome	OLIGOMERIZATION OF CONNEXINS INTO CONNEXONS	0.022
Cluster17	Reactome	REGULATION OF GAP JUNCTION ACTIVITY	0.022
Cluster17	Reactome	TRANSPORT OF CONNEXINS ALONG THE SECRETORY PATHWAY	0.022
Cluster17	Reactome	C-SRC MEDIATED REGULATION OF CX43 FUNCTION AND CLOSURE OF GAP JUNCTIONS	0.022
Cluster17	Reactome	ATP SENSITIVE POTASSIUM CHANNELS	0.029
Cluster17	Reactome	DEFECTIVE CYP11A1 CAUSES ADRENAL INSUFFICIENCY, CONGENITAL, WITH 46,XY SEX REVERSAL (AICSR)	0.029
Cluster17	Reactome	INVADOPODIA FORMATION	0.029
Cluster17	Reactome	P75 NTR RECEPTOR-MEDIATED SIGNALLING	0.033
Cluster17	Reactome	ACTIVATION OF RAS IN B CELLS	0.036
Cluster17	Reactome	LEUKOTRIENE RECEPTORS	0.036
Cluster17	Reactome	MECP2 REGULATES TRANSCRIPTION FACTORS	0.036
Cluster17	Reactome	SIGNALING BY SCF-KIT	0.039
Cluster17	Reactome	SIGNALING BY VEGF	0.039
Cluster17	Reactome	ACTIVATED NTRK3 SIGNALS THROUGH PI3K	0.043
Cluster17	Reactome	MET ACTIVATES PI3K/AKT SIGNALING	0.043
Cluster17	Reactome	METABOLIC DISORDERS OF BIOLOGICAL OXIDATION ENZYMES	0.043
Cluster17	Reactome	RETROGRADE TRANSPORT AT THE TRANS-GOLGI-NETWORK	0.049
Cluster17	Reactome	ACTIVATED NTRK2 SIGNALS THROUGH PI3K	0.05
Cluster17	Reactome	RUNX3 REGULATES CDKN1A TRANSCRIPTION	0.05
Cluster18	Reactome	CELL CYCLE	8.7e-09
Cluster18	Reactome	G1/S TRANSITION	1.5e-08
Cluster18	Reactome	CELL CYCLE, MITOTIC	1.8e-08
Cluster18	Reactome	MITOTIC G1-G1/S PHASES	5.1e-08
Cluster18	KEGG	CELL CYCLE	3.1e-06
Cluster18	Reactome	S PHASE	1.1e-05
Cluster18	Reactome	ACTIVATION OF E2F1 TARGET GENES AT G1/S	3.9e-05
Cluster18	Reactome	G1/S-SPECIFIC TRANSCRIPTION	3.9e-05
Cluster18	Reactome	CONDENSATION OF PROMETAPHASE CHROMOSOMES	4.6e-05
Cluster18	Reactome	CYCLIN D ASSOCIATED EVENTS IN G1	0.00021
Cluster18	Reactome	G1 PHASE	0.00021
Cluster18	Reactome	CYCLIN E ASSOCIATED EVENTS DURING G1/S TRANSITION	0.00023
Cluster18	Reactome	CYCLIN A:CDK2-ASSOCIATED EVENTS AT S PHASE ENTRY	0.00026
Cluster18	Reactome	APC/C-MEDIATED DEGRADATION OF CELL CYCLE PROTEINS	0.00027
Cluster18	Reactome	REGULATION OF MITOTIC CELL CYCLE	0.00027
Cluster18	Reactome	E2F MEDIATED REGULATION OF DNA REPLICATION	0.00041
Cluster18	Reactome	CELL CYCLE CHECKPOINTS	0.00048
Cluster18	Reactome	G2/M CHECKPOINTS	0.00051
Cluster18	Reactome	M PHASE	0.00051
Cluster18	Reactome	PHOSPHORYLATION OF EMI1	0.00065
Cluster18	Reactome	RRNA MODIFICATION IN THE NUCLEUS AND CYTOSOL	0.00078
Cluster18	Reactome	SYNTHESIS OF DNA	0.0012
Cluster18	Reactome	DNA STRAND ELONGATION	0.0012
Cluster18	Reactome	ORC1 REMOVAL FROM CHROMATIN	0.0013
Cluster18	Reactome	APC/C:CDH1 MEDIATED DEGRADATION OF CDC20 AND OTHER APC/C:CDH1 TARGETED PROTEINS IN LATE MITOSIS/EARLY G1	0.0014
Cluster18	Reactome	MAJOR PATHWAY OF RRNA PROCESSING IN THE NUCLEOLUS AND CYTOSOL	0.0015
Cluster18	Reactome	TRANSCRIPTIONAL REGULATION BY E2F6	0.0015
Cluster18	Reactome	APC/C:CDC20 MEDIATED DEGRADATION OF MITOTIC PROTEINS	0.0016
Cluster18	Reactome	DNA REPLICATION	0.0016
Cluster18	Reactome	ACTIVATION OF APC/C AND APC/C:CDC20 MEDIATED DEGRADATION OF MITOTIC PROTEINS	0.0017
Cluster18	Reactome	ACTIVATION OF ATR IN RESPONSE TO REPLICATION STRESS	0.0019
Cluster18	Reactome	RRNA PROCESSING IN THE NUCLEUS AND CYTOSOL	0.0019
Cluster18	Reactome	DEUBIQUITINATION	0.0028
Cluster18	Reactome	UNWINDING OF DNA	0.0028
Cluster18	Reactome	CONDENSATION OF PROPHASE CHROMOSOMES	0.003
Cluster18	Reactome	SWITCHING OF ORIGINS TO A POST-REPLICATIVE STATE	0.0031
Cluster18	KEGG	PYRIMIDINE METABOLISM	0.0032
Cluster18	Reactome	INHIBITION OF REPLICATION INITIATION OF DAMAGED DNA BY RB1/E2F1	0.0033
Cluster18	Reactome	DNA REPAIR	0.0035
Cluster18	Reactome	PKMTS METHYLATE HISTONE LYSINES	0.0038
Cluster18	Reactome	TP53 REGULATES TRANSCRIPTION OF CELL CYCLE GENES	0.0043
Cluster18	Reactome	METABOLISM OF NUCLEOTIDES	0.0045
Cluster18	Reactome	RRNA PROCESSING	0.0047
Cluster18	Reactome	TRANSCRIPTION OF E2F TARGETS UNDER NEGATIVE CONTROL BY P107 (RBL1) AND P130 (RBL2) IN COMPLEX WITH HDAC1	0.005
Cluster18	KEGG	DNA REPLICATION	0.0052
Cluster18	Reactome	TP53 REGULATES TRANSCRIPTION OF GENES INVOLVED IN G2 CELL CYCLE ARREST	0.0063
Cluster18	Reactome	MITOTIC PROPHASE	0.0065
Cluster18	Reactome	HDR THROUGH HOMOLOGOUS RECOMBINATION (HRR) OR SINGLE STRAND ANNEALING (SSA)	0.0071
Cluster18	Reactome	SCF(SKP2)-MEDIATED DEGRADATION OF P27/P21	0.0075
Cluster18	Reactome	HOMOLOGY DIRECTED REPAIR	0.0085
Cluster18	Reactome	TRANSCRIPTIONAL REGULATION BY RUNX2	0.0085
Cluster18	Reactome	SIGNAL TRANSDUCTION BY L1	0.0086
Cluster18	Reactome	APC/C:CDC20 MEDIATED DEGRADATION OF SECURIN	0.01
Cluster18	Reactome	APC/C:CDC20 MEDIATED DEGRADATION OF CYCLIN B	0.01
Cluster18	Reactome	ASSEMBLY OF THE PRE-REPLICATIVE COMPLEX	0.011
Cluster18	Reactome	CDC20:PHOSPHO-APC/C MEDIATED DEGRADATION OF CYCLIN A	0.012
Cluster18	Reactome	APC:CDC20 MEDIATED DEGRADATION OF CELL CYCLE PROTEINS PRIOR TO SATISFATION OF THE CELL CYCLE CHECKPOINT	0.013
Cluster18	Reactome	RESOLUTION OF D-LOOP STRUCTURES THROUGH SYNTHESIS-DEPENDENT STRAND ANNEALING (SDSA)	0.013
Cluster18	Reactome	G0 AND EARLY G1	0.014
Cluster18	KEGG	VIRAL CARCINOGENESIS	0.014
Cluster18	KEGG	EPSTEIN-BARR VIRUS INFECTION	0.015
Cluster18	Reactome	REGULATION OF APC/C ACTIVATORS BETWEEN G1/S AND EARLY ANAPHASE	0.016
Cluster18	Reactome	PROCESSING OF DNA DOUBLE-STRAND BREAK ENDS	0.017
Cluster18	Reactome	INTERCONVERSION OF NUCLEOTIDE DI- AND TRIPHOSPHATES	0.017
Cluster18	Reactome	DNA DOUBLE-STRAND BREAK REPAIR	0.017
Cluster18	Reactome	DNA REPLICATION PRE-INITIATION	0.019
Cluster18	Reactome	RESOLUTION OF D-LOOP STRUCTURES THROUGH HOLLIDAY JUNCTION INTERMEDIATES	0.019
Cluster18	Reactome	BETA OXIDATION OF MYRISTOYL-COA TO LAUROYL-COA	0.02
Cluster18	Reactome	BETA OXIDATION OF PALMITOYL-COA TO MYRISTOYL-COA	0.02
Cluster18	Reactome	PHOSPHORYLATION OF PROTEINS INVOLVED IN THE G2/M TRANSITION BY CYCLIN A:CDC2 COMPLEXES	0.02
Cluster18	Reactome	PYRIMIDINE BIOSYNTHESIS	0.02
Cluster18	KEGG	LYSINE DEGRADATION	0.02
Cluster18	Reactome	ACTIVATION OF THE PRE-REPLICATIVE COMPLEX	0.021
Cluster18	Reactome	NUCLEAR IMPORT OF REV PROTEIN	0.021
Cluster18	Reactome	RESOLUTION OF D-LOOP STRUCTURES	0.021
Cluster18	Reactome	METABOLISM OF RNA	0.021
Cluster18	Reactome	DNA METHYLATION	0.022
Cluster18	Reactome	NUCLEAR PORE COMPLEX (NPC) DISASSEMBLY	0.023
Cluster18	Reactome	ONCOGENE INDUCED SENESCENCE	0.023
Cluster18	Reactome	REV-MEDIATED NUCLEAR EXPORT OF HIV RNA	0.023
Cluster18	Reactome	INTERACTIONS OF REV WITH HOST CELLULAR PROTEINS	0.025
Cluster18	Reactome	SUMO E3 LIGASES SUMOYLATE TARGET PROTEINS	0.026
Cluster18	Reactome	PHOSPHORYLATION OF PROTEINS INVOLVED IN G1/S TRANSITION BY ACTIVE CYCLIN E:CDK2 COMPLEXES	0.027
Cluster18	Reactome	APOPTOTIC CLEAVAGE OF CELLULAR PROTEINS	0.027
Cluster18	Reactome	BASE EXCISION REPAIR	0.027
Cluster18	Reactome	RESOLUTION OF ABASIC SITES (AP SITES)	0.027
Cluster18	Reactome	APOPTOSIS	0.027
Cluster18	Reactome	SUMOYLATION	0.029
Cluster18	Reactome	PROGRAMMED CELL DEATH	0.03
Cluster18	Reactome	HOMOLOGOUS DNA PAIRING AND STRAND EXCHANGE	0.032
Cluster18	Reactome	ACTIVATION OF NOXA AND TRANSLOCATION TO MITOCHONDRIA	0.033
Cluster18	Reactome	BETA OXIDATION OF HEXANOYL-COA TO BUTANOYL-COA	0.033
Cluster18	Reactome	BETA OXIDATION OF LAUROYL-COA TO DECANOYL-COA-COA	0.033
Cluster18	Reactome	BETA OXIDATION OF OCTANOYL-COA TO HEXANOYL-COA	0.033
Cluster18	Reactome	G2/M DNA REPLICATION CHECKPOINT	0.033
Cluster18	Reactome	MITOTIC PROMETAPHASE	0.035
Cluster18	Reactome	KINESINS	0.035
Cluster18	Reactome	TRANSCRIPTIONAL REGULATION BY TP53	0.037
Cluster18	Reactome	SUMOYLATION OF RNA BINDING PROTEINS	0.038
Cluster18	Reactome	ACYL CHAIN REMODELING OF CL	0.04
Cluster18	Reactome	BETA OXIDATION OF DECANOYL-COA TO OCTANOYL-COA-COA	0.04
Cluster18	Reactome	METHIONINE SALVAGE PATHWAY	0.04
Cluster18	Reactome	PTK6 REGULATES CELL CYCLE	0.04
Cluster18	Reactome	PROTON-COUPLED MONOCARBOXYLATE TRANSPORT	0.04
Cluster18	Reactome	MITOCHONDRIAL FATTY ACID BETA-OXIDATION OF UNSATURATED FATTY ACIDS	0.04
Cluster18	KEGG	BASE EXCISION REPAIR	0.042
Cluster18	KEGG	DRUG METABOLISM - OTHER ENZYMES	0.043
Cluster18	Reactome	ACTIVATION OF NIMA KINASES NEK9, NEK6, NEK7	0.046
Cluster18	Reactome	APOPTOTIC EXECUTION PHASE	0.047
Cluster18	Reactome	NUCLEAR ENVELOPE BREAKDOWN	0.047
Cluster18	Reactome	UB-SPECIFIC PROCESSING PROTEASES	0.049
Cluster19	Reactome	RAB GERANYLGERANYLATION	0.006
Cluster19	Reactome	INTEGRIN CELL SURFACE INTERACTIONS	0.0062
Cluster19	Reactome	EFFECTS OF PIP2 HYDROLYSIS	0.01
Cluster19	Reactome	INTEGRIN ALPHAIIB BETA3 SIGNALING	0.01
Cluster19	Reactome	INTEGRIN SIGNALING	0.01
Cluster19	Reactome	SYNTHESIS OF PS	0.011
Cluster19	Reactome	SMOOTH MUSCLE CONTRACTION	0.017
Cluster19	Reactome	PLATELET AGGREGATION (PLUG FORMATION)	0.019
Cluster19	Reactome	ANTAGONISM OF ACTIVIN BY FOLLISTATIN	0.023
Cluster19	Reactome	ELASTIC FIBRE FORMATION	0.023
Cluster19	Reactome	POST-TRANSLATIONAL PROTEIN PHOSPHORYLATION	0.023
Cluster19	KEGG	FOCAL ADHESION	0.025
Cluster19	Reactome	EXTRACELLULAR MATRIX ORGANIZATION	0.026
Cluster19	Reactome	MUSCLE CONTRACTION	0.027
Cluster19	Reactome	ARACHIDONATE PRODUCTION FROM DAG	0.028
Cluster19	Reactome	RUNX2 REGULATES CHONDROCYTE MATURATION	0.028
Cluster19	KEGG	ECM-RECEPTOR INTERACTION	0.031
Cluster19	KEGG	HYPERTROPHIC CARDIOMYOPATHY (HCM)	0.032
Cluster19	Reactome	REGULATION OF INSULIN-LIKE GROWTH FACTOR (IGF) TRANSPORT AND UPTAKE BY INSULIN-LIKE GROWTH FACTOR BINDING PROTEINS (IGFBPS)	0.034
Cluster19	Reactome	FIBRONECTIN MATRIX FORMATION	0.034
Cluster19	Reactome	GLI PROTEINS BIND PROMOTERS OF HH RESPONSIVE GENES TO PROMOTE TRANSCRIPTION	0.039
Cluster19	KEGG	DILATED CARDIOMYOPATHY (DCM)	0.039
Cluster19	Reactome	HEMOSTASIS	0.041
Cluster19	Reactome	RUNX2 REGULATES GENES INVOLVED IN CELL MIGRATION	0.045
Cluster19	Reactome	SYNTHESIS OF UDP-N-ACETYL-GLUCOSAMINE	0.045
Cluster19	Reactome	RHO GTPASES ACTIVATE PKNS	0.05
Cluster20	Reactome	THE CITRIC ACID (TCA) CYCLE AND RESPIRATORY ELECTRON TRANSPORT	1.8e-09
Cluster20	Reactome	PYRUVATE METABOLISM AND CITRIC ACID (TCA) CYCLE	2.2e-09
Cluster20	Reactome	REGULATION OF PYRUVATE DEHYDROGENASE (PDH) COMPLEX	4.5e-07
Cluster20	Reactome	METABOLISM	1.6e-06
Cluster20	Reactome	PYRUVATE METABOLISM	7.4e-06
Cluster20	Reactome	SIGNALING BY RETINOIC ACID	2.8e-05
Cluster20	KEGG	PROPANOATE METABOLISM	3.8e-05
Cluster20	KEGG	CARBON METABOLISM	6.5e-05
Cluster20	Reactome	CITRIC ACID CYCLE (TCA CYCLE)	9.6e-05
Cluster20	Reactome	METABOLISM OF VITAMINS AND COFACTORS	0.00012
Cluster20	Reactome	METABOLISM OF WATER-SOLUBLE VITAMINS AND COFACTORS	0.00014
Cluster20	Reactome	PROPIONYL-COA CATABOLISM	0.00017
Cluster20	Reactome	MITOCHONDRIAL FATTY ACID BETA-OXIDATION	0.0005
Cluster20	KEGG	CITRATE CYCLE (TCA CYCLE)	0.00076
Cluster20	Reactome	RESPIRATORY ELECTRON TRANSPORT, ATP SYNTHESIS BY CHEMIOSMOTIC COUPLING, AND HEAT PRODUCTION BY UNCOUPLING PROTEINS.	0.0017
Cluster20	Reactome	DEFECTS IN VITAMIN AND COFACTOR METABOLISM	0.0022
Cluster20	Reactome	SIGNALING BY NUCLEAR RECEPTORS	0.0053
Cluster20	Reactome	FATTY ACID METABOLISM	0.006
Cluster20	Reactome	MITOCHONDRIAL BIOGENESIS	0.007
Cluster20	Reactome	CRISTAE FORMATION	0.0072
Cluster20	Reactome	GLYOXYLATE METABOLISM AND GLYCINE DEGRADATION	0.0072
Cluster20	Reactome	DEFECTIVE MMAA CAUSES METHYLMALONIC ACIDURIA TYPE CBLA	0.0083
Cluster20	Reactome	RESPIRATORY ELECTRON TRANSPORT	0.0083
Cluster20	KEGG	GLYOXYLATE AND DICARBOXYLATE METABOLISM	0.012
Cluster20	KEGG	NICOTINATE AND NICOTINAMIDE METABOLISM	0.014
Cluster20	Reactome	DISEASES OF METABOLISM	0.014
Cluster20	Reactome	LOSS OF MECP2 BINDING ABILITY TO 5MC-DNA	0.016
Cluster20	Reactome	MITOCHONDRIAL ABC TRANSPORTERS	0.016
Cluster20	Reactome	BETA OXIDATION OF BUTANOYL-COA TO ACETYL-COA	0.021
Cluster20	Reactome	DEFECTIVE HLCS CAUSES MULTIPLE CARBOXYLASE DEFICIENCY	0.025
Cluster20	Reactome	DEFECTS IN BIOTIN (BTN) METABOLISM	0.025
Cluster20	Reactome	MOLYBDENUM COFACTOR BIOSYNTHESIS	0.025
Cluster20	Reactome	MITOCHONDRIAL PROTEIN IMPORT	0.03
Cluster20	KEGG	D-GLUTAMINE AND D-GLUTAMATE METABOLISM	0.03
Cluster20	Reactome	MECP2 REGULATES TRANSCRIPTION OF NEURONAL LIGANDS	0.033
Cluster20	Reactome	SYNTHESIS OF KETONE BODIES	0.033
Cluster20	Reactome	UBIQUINOL BIOSYNTHESIS	0.033
Cluster20	Reactome	RRNA MODIFICATION IN THE MITOCHONDRION	0.033
Cluster20	KEGG	VALINE, LEUCINE AND ISOLEUCINE DEGRADATION	0.034
Cluster20	KEGG	METABOLIC PATHWAYS	0.035
Cluster20	Reactome	NORC NEGATIVELY REGULATES RRNA EXPRESSION	0.04
Cluster20	Reactome	KETONE BODY METABOLISM	0.041
Cluster20	Reactome	NEGATIVE EPIGENETIC REGULATION OF RRNA EXPRESSION	0.043
Cluster20	Reactome	BIOTIN TRANSPORT AND METABOLISM	0.045
Cluster20	Reactome	DEFECTS IN COBALAMIN (B12) METABOLISM	0.045
Cluster20	Reactome	MITOCHONDRIAL FATTY ACID BETA-OXIDATION OF SATURATED FATTY ACIDS	0.045
Cluster20	KEGG	RIBOFLAVIN METABOLISM	0.048
Cluster20	Reactome	LYSINE CATABOLISM	0.049
Cluster21	Reactome	DNA DAMAGE RECOGNITION IN GG-NER	0.0042
Cluster21	Reactome	GLOBAL GENOME NUCLEOTIDE EXCISION REPAIR (GG-NER)	0.02
Cluster21	Reactome	NONCANONICAL ACTIVATION OF NOTCH3	0.02
Cluster21	Reactome	MASTL FACILITATES MITOTIC PROGRESSION	0.025
Cluster21	Reactome	NOTCH4 ACTIVATION AND TRANSMISSION OF SIGNAL TO THE NUCLEUS	0.028
Cluster21	Reactome	REGULATED PROTEOLYSIS OF P75NTR	0.028
Cluster21	Reactome	NUCLEOTIDE EXCISION REPAIR	0.032
Cluster21	Reactome	AMER1 MUTANTS DESTABILIZE THE DESTRUCTION COMPLEX	0.035
Cluster21	Reactome	APC TRUNCATION MUTANTS HAVE IMPAIRED AXIN BINDING	0.035
Cluster21	Reactome	AXIN MISSENSE MUTANTS DESTABILIZE THE DESTRUCTION COMPLEX	0.035
Cluster21	Reactome	AXIN MUTANTS DESTABILIZE THE DESTRUCTION COMPLEX, ACTIVATING WNT SIGNALING	0.035
Cluster21	Reactome	TRUNCATIONS OF AMER1 DESTABILIZE THE DESTRUCTION COMPLEX	0.035
Cluster21	Reactome	TRUNCATED APC MUTANTS DESTABILIZE THE DESTRUCTION COMPLEX	0.035
Cluster21	Reactome	MISSPLICED GSK3BETA MUTANTS STABILIZE BETA-CATENIN	0.038
Cluster21	Reactome	S33 MUTANTS OF BETA-CATENIN ARENT PHOSPHORYLATED 0.037939193769312894 Cluster21 S37 MUTANTS OF BETA-CATENIN ARENT PHOSPHORYLATED	0.038
Cluster21	Reactome	S45 MUTANTS OF BETA-CATENIN ARENT PHOSPHORYLATED 0.037939193769312894 Cluster21 T41 MUTANTS OF BETA-CATENIN ARENT PHOSPHORYLATED	0.038
Cluster21	Reactome	PHOSPHORYLATION SITE MUTANTS OF CTNNB1 ARE NOT TARGETED TO THE PROTEASOME BY THE DESTRUCTION COMPLEX	0.038
Cluster21	Reactome	NRIF SIGNALS CELL DEATH FROM THE NUCLEUS	0.04
Cluster21	Reactome	BETA-CATENIN PHOSPHORYLATION CASCADE	0.043
Cluster21	Reactome	PLATELET SENSITIZATION BY LDL	0.043
Cluster22	Reactome	PROCESSING OF CAPPED INTRON-CONTAINING PRE-MRNA	3.3e-09
Cluster22	Reactome	MRNA SPLICING - MAJOR PATHWAY	1e-06
Cluster22	Reactome	MRNA SPLICING	2.1e-06
Cluster22	Reactome	TRANSPORT OF MATURE MRNA DERIVED FROM AN INTRON-CONTAINING TRANSCRIPT	5.3e-05
Cluster22	Reactome	METABOLISM OF RNA	0.00011
Cluster22	Reactome	TRANSPORT OF MATURE TRANSCRIPT TO CYTOPLASM	0.00012
Cluster22	Reactome	HIV LIFE CYCLE	0.00017
Cluster22	Reactome	LATE PHASE OF HIV LIFE CYCLE	0.00036
Cluster22	Reactome	HIV INFECTION	0.0005
Cluster22	Reactome	TP53 REGULATES TRANSCRIPTION OF DNA REPAIR GENES	0.0012
Cluster22	Reactome	ALKBH3 MEDIATED REVERSAL OF ALKYLATION DAMAGE	0.0019
Cluster22	Reactome	REGULATION OF GLUCOKINASE BY GLUCOKINASE REGULATORY PROTEIN	0.0023
Cluster22	Reactome	SUMOYLATION OF DNA DAMAGE RESPONSE AND REPAIR PROTEINS	0.0026
Cluster22	Reactome	NUCLEAR IMPORT OF REV PROTEIN	0.0029
Cluster22	Reactome	SUMOYLATION OF SUMOYLATION PROTEINS	0.0033
Cluster22	Reactome	TRANSPORT OF THE SLBP INDEPENDENT MATURE MRNA	0.0033
Cluster22	Reactome	NUCLEAR PORE COMPLEX (NPC) DISASSEMBLY	0.0036
Cluster22	Reactome	REV-MEDIATED NUCLEAR EXPORT OF HIV RNA	0.0036
Cluster22	Reactome	TRANSPORT OF THE SLBP DEPENDANT MATURE MRNA	0.0036
Cluster22	Reactome	SUMO E3 LIGASES SUMOYLATE TARGET PROTEINS	0.0037
Cluster22	Reactome	SUMOYLATION OF CHROMATIN ORGANIZATION PROTEINS	0.0038
Cluster22	Reactome	REGULATION OF HSF1-MEDIATED HEAT SHOCK RESPONSE	0.0038
Cluster22	Reactome	TRANSPORT OF RIBONUCLEOPROTEINS INTO THE HOST NUCLEUS	0.004
Cluster22	Reactome	INTERACTIONS OF REV WITH HOST CELLULAR PROTEINS	0.0045
Cluster22	Reactome	NEP/NS2 INTERACTS WITH THE CELLULAR EXPORT MACHINERY	0.0045
Cluster22	Reactome	SUMOYLATION	0.0047
Cluster22	Reactome	EXPORT OF VIRAL RIBONUCLEOPROTEINS FROM NUCLEUS	0.0049
Cluster22	Reactome	SUMOYLATION OF UBIQUITINYLATION PROTEINS	0.0049
Cluster22	Reactome	VPR-MEDIATED NUCLEAR IMPORT OF PICS	0.0054
Cluster22	Reactome	MEIOSIS	0.0054
Cluster22	Reactome	NS1 MEDIATED EFFECTS ON HOST PATHWAYS	0.0065
Cluster22	Reactome	TRANSPORT OF MATURE MRNA DERIVED FROM AN INTRONLESS TRANSCRIPT	0.0065
Cluster22	Reactome	REVERSAL OF ALKYLATION DAMAGE BY DNA DIOXYGENASES	0.0066
Cluster22	Reactome	INTERACTIONS OF VPR WITH HOST CELLULAR PROTEINS	0.0071
Cluster22	Reactome	TRANSPORT OF MATURE MRNAS DERIVED FROM INTRONLESS TRANSCRIPTS	0.0071
Cluster22	Reactome	DNA REPAIR	0.008
Cluster22	Reactome	DNA DAMAGE REVERSAL	0.0087
Cluster22	Reactome	HOST INTERACTIONS WITH INFLUENZA FACTORS	0.009
Cluster22	Reactome	SUMOYLATION OF DNA REPLICATION PROTEINS	0.009
Cluster22	Reactome	SUMOYLATION OF RNA BINDING PROTEINS	0.0097
Cluster22	KEGG	SPLICEOSOME	0.0099
Cluster22	Reactome	CELLULAR RESPONSE TO HEAT STRESS	0.01
Cluster22	Reactome	VIRAL MESSENGER RNA SYNTHESIS	0.011
Cluster22	Reactome	HOST INTERACTIONS OF HIV FACTORS	0.013
Cluster22	Reactome	METABOLISM OF NON-CODING RNA	0.015
Cluster22	Reactome	NUCLEAR ENVELOPE BREAKDOWN	0.015
Cluster22	Reactome	SNRNP ASSEMBLY	0.015
Cluster22	Reactome	INFECTIOUS DISEASE	0.018
Cluster22	Reactome	REPRODUCTION	0.018
Cluster22	Reactome	LOSS OF MECP2 BINDING ABILITY TO 5HMC-DNA	0.018
Cluster22	Reactome	ANTIVIRAL MECHANISM BY IFN-STIMULATED GENES	0.019
Cluster22	Reactome	RNA POLYMERASE II PRE-TRANSCRIPTION EVENTS	0.019
Cluster22	Reactome	PECAM1 INTERACTIONS	0.019
Cluster23	Reactome	LACTOSE SYNTHESIS	0.00057
Cluster23	Reactome	DOWNSTREAM SIGNAL TRANSDUCTION	0.00065
Cluster23	Reactome	CHROMATIN MODIFYING ENZYMES	0.0019
Cluster23	Reactome	CHROMATIN ORGANIZATION	0.0019
Cluster23	Reactome	SCAVENGING BY CLASS A RECEPTORS	0.0022
Cluster23	Reactome	SCAVENGING BY CLASS F RECEPTORS	0.0038
Cluster23	Reactome	FRS2-MEDIATED ACTIVATION	0.0051
Cluster23	Reactome	SIGNALING BY PDGF	0.0062
Cluster23	Reactome	RNA POLYMERASE II PRE-TRANSCRIPTION EVENTS	0.0062
Cluster23	Reactome	BH3-ONLY PROTEINS ASSOCIATE WITH AND INACTIVATE ANTI-APOPTOTIC BCL-2 MEMBERS	0.0065
Cluster23	Reactome	PROLONGED ERK ACTIVATION EVENTS	0.008
Cluster23	Reactome	MET ACTIVATES RAP1 AND RAC1	0.0097
Cluster23	Reactome	FORMATION OF RNA POL II ELONGATION COMPLEX	0.01
Cluster23	Reactome	RNA POLYMERASE II TRANSCRIPTION ELONGATION	0.01
Cluster23	Reactome	DEATH RECEPTOR SIGNALLING	0.015
Cluster23	Reactome	ERYTHROPOIETIN ACTIVATES RAS	0.016
Cluster23	Reactome	HATS ACETYLATE HISTONES	0.017
Cluster23	Reactome	PENTOSE PHOSPHATE PATHWAY	0.018
Cluster23	Reactome	RETINOID METABOLISM AND TRANSPORT	0.023
Cluster23	Reactome	REGULATION OF SIGNALING BY CBL	0.025
Cluster23	Reactome	PKMTS METHYLATE HISTONE LYSINES	0.027
Cluster23	Reactome	INSULIN EFFECTS INCREASED SYNTHESIS OF XYLULOSE-5-PHOSPHATE	0.028
Cluster23	Reactome	METABOLISM OF FAT-SOLUBLE VITAMINS	0.029
Cluster24	Reactome	BUDDING AND MATURATION OF HIV VIRION	0.00095
Cluster24	Reactome	MACROAUTOPHAGY	0.0015
Cluster24	Reactome	ISG15 ANTIVIRAL MECHANISM	0.0023
Cluster24	Reactome	ARMS-MEDIATED ACTIVATION	0.003
Cluster24	Reactome	ANTIVIRAL MECHANISM BY IFN-STIMULATED GENES	0.0037
Cluster24	Reactome	PHOSPHOLIPID METABOLISM	0.0047
Cluster24	Reactome	ATF6 (ATF6-ALPHA) ACTIVATES CHAPERONE GENES	0.0064
Cluster24	Reactome	PROLONGED ERK ACTIVATION EVENTS	0.0064
Cluster24	Reactome	ENDOSOMAL SORTING COMPLEX REQUIRED FOR TRANSPORT (ESCRT)	0.0064
Cluster24	Reactome	ATF6 (ATF6-ALPHA) ACTIVATES CHAPERONES	0.0092
Cluster24	Reactome	TICAM1-DEPENDENT ACTIVATION OF IRF3/IRF7	0.0092
Cluster24	Reactome	LATE PHASE OF HIV LIFE CYCLE	0.0096
Cluster24	Reactome	NF-KB IS ACTIVATED AND SIGNALS SURVIVAL	0.011
Cluster24	Reactome	P75NTR RECRUITS SIGNALLING COMPLEXES	0.011
Cluster24	Reactome	TOLL-LIKE RECEPTOR CASCADES	0.011
Cluster24	Reactome	NEGATIVE REGULATION OF MAPK PATHWAY	0.013
Cluster24	Reactome	HIV LIFE CYCLE	0.014
Cluster24	Reactome	ACTIVATION OF BAD AND TRANSLOCATION TO MITOCHONDRIA	0.014
Cluster24	Reactome	REGULATION OF INNATE IMMUNE RESPONSES TO CYTOSOLIC DNA	0.014
Cluster24	Reactome	NRIF SIGNALS CELL DEATH FROM THE NUCLEUS	0.016
Cluster24	Reactome	SYNTHESIS OF PIPS AT THE EARLY ENDOSOME MEMBRANE	0.016
Cluster24	Reactome	P75NTR SIGNALS VIA NF-KB	0.016
Cluster24	Reactome	MEMBRANE TRAFFICKING	0.017
Cluster24	Reactome	ACTIVATION OF IRF3/IRF7 MEDIATED BY TBK1/IKK EPSILON	0.018
Cluster24	Reactome	PI METABOLISM	0.02
Cluster24	Reactome	SIGNALING BY CYTOSOLIC FGFR1 FUSION MUTANTS	0.02
Cluster24	Reactome	SYNTHESIS OF PIPS AT THE GOLGI MEMBRANE	0.02
Cluster24	Reactome	ACTIVATION AND OLIGOMERIZATION OF BAK PROTEIN	0.024
Cluster24	Reactome	ACTIVATION, TRANSLOCATION AND OLIGOMERIZATION OF BAX	0.024
Cluster24	Reactome	SYNTHESIS OF PS	0.024
Cluster24	Reactome	SIGNALING BY HIPPO	0.025
Cluster24	Reactome	TRANSLOCATION OF SLC2A4 (GLUT4) TO THE PLASMA MEMBRANE	0.025
Cluster24	Reactome	ASPARAGINE N-LINKED GLYCOSYLATION	0.025
Cluster24	Reactome	ER TO GOLGI ANTEROGRADE TRANSPORT	0.026
Cluster24	Reactome	FORMATION OF TC-NER PRE-INCISION COMPLEX	0.027
Cluster24	Reactome	SYNTHESIS OF PIPS AT THE PLASMA MEMBRANE	0.027
Cluster24	Reactome	PINK/PARKIN MEDIATED MITOPHAGY	0.03
Cluster24	Reactome	HIV INFECTION	0.03
Cluster24	Reactome	TOLL LIKE RECEPTOR 9 (TLR9) CASCADE	0.031
Cluster24	Reactome	DEADENYLATION-DEPENDENT MRNA DECAY	0.032
Cluster24	Reactome	BBSOME-MEDIATED CARGO-TARGETING TO CILIUM	0.032
Cluster24	Reactome	VESICLE-MEDIATED TRANSPORT	0.033
Cluster24	KEGG	PHOSPHATIDYLINOSITOL SIGNALING SYSTEM	0.033
Cluster24	Reactome	NIK-->NONCANONICAL NF-KB SIGNALING	0.036
Cluster24	Reactome	FORMATION OF THE ACTIVE COFACTOR, UDP-GLUCURONATE	0.036
Cluster24	Reactome	STAT6-MEDIATED INDUCTION OF CHEMOKINES	0.036
Cluster24	Reactome	DEFECTIVE CFTR CAUSES CYSTIC FIBROSIS	0.039
Cluster24	Reactome	DECTIN-1 MEDIATED NONCANONICAL NF-KB SIGNALING	0.041
Cluster24	Reactome	ABC TRANSPORTER DISORDERS	0.042
Cluster24	Reactome	SIGNALING BY FGFR IN DISEASE	0.042
Cluster24	Reactome	RNA POL II CTD PHOSPHORYLATION AND INTERACTION WITH CE	0.043
Cluster24	Reactome	RNA POL II CTD PHOSPHORYLATION AND INTERACTION WITH CE DURING HIV INFECTION	0.043
Cluster24	Reactome	GAP-FILLING DNA REPAIR SYNTHESIS AND LIGATION IN TC-NER	0.044
Cluster24	Reactome	SIGNALING BY RECEPTOR TYROSINE KINASES	0.046
Cluster24	Reactome	DUAL INCISION IN TC-NER	0.046
Cluster24	Reactome	ACTIVATION, MYRISTOLYATION OF BID AND TRANSLOCATION TO MITOCHONDRIA	0.048
Cluster24	Reactome	MITOPHAGY	0.049
Cluster24	Reactome	MRNA CAPPING	0.049
Cluster25	Reactome	PLATELET ADHESION TO EXPOSED COLLAGEN	0.00044
Cluster25	Reactome	NECTIN/NECL TRANS HETERODIMERIZATION	0.0029
Cluster25	Reactome	DEADENYLATION-DEPENDENT MRNA DECAY	0.0044
Cluster25	Reactome	RIBOSOMAL SCANNING AND START CODON RECOGNITION	0.0053
Cluster25	Reactome	TRANSLATION INITIATION COMPLEX FORMATION	0.0053
Cluster25	Reactome	ACTIVATION OF THE MRNA UPON BINDING OF THE CAP-BINDING COMPLEX AND EIFS, AND SUBSEQUENT BINDING TO 43S	0.0057
Cluster25	Reactome	ZINC INFLUX INTO CELLS BY THE SLC39 GENE FAMILY	0.006
Cluster25	Reactome	GPVI-MEDIATED ACTIVATION CASCADE	0.007
Cluster25	Reactome	SIGNALING BY MET	0.0083
Cluster25	Reactome	MRNA DECAY BY 5 TO 3 EXORIBONUCLEASE	0.013
Cluster25	Reactome	CELL-EXTRACELLULAR MATRIX INTERACTIONS	0.015
Cluster25	Reactome	BUTYRATE RESPONSE FACTOR 1 (BRF1) BINDS AND DESTABILIZES MRNA	0.017
Cluster25	Reactome	ZINC TRANSPORTERS	0.017
Cluster25	Reactome	MRNA SPLICING - MAJOR PATHWAY	0.021
Cluster25	Reactome	CELL JUNCTION ORGANIZATION	0.021
Cluster25	Reactome	DEFECTIVE MISMATCH REPAIR ASSOCIATED WITH MSH3	0.024
Cluster25	Reactome	NEGATIVE REGULATION OF MET ACTIVITY	0.026
Cluster25	Reactome	MRNA SPLICING	0.027
Cluster25	Reactome	GROWTH HORMONE RECEPTOR SIGNALING	0.033
Cluster25	Reactome	DEFECTIVE MISMATCH REPAIR ASSOCIATED WITH MSH2	0.035
Cluster25	Reactome	PTK6 DOWN-REGULATION	0.035
Cluster25	Reactome	DEADENYLATION OF MRNA	0.036
Cluster25	Reactome	PLATELET ACTIVATION, SIGNALING AND AGGREGATION	0.036
Cluster25	Reactome	METAL ION SLC TRANSPORTERS	0.038
Cluster25	Reactome	L13A-MEDIATED TRANSLATIONAL SILENCING OF CERULOPLASMIN EXPRESSION	0.045
Cluster25	Reactome	GTP HYDROLYSIS AND JOINING OF THE 60S RIBOSOMAL SUBUNIT	0.046
Cluster25	Reactome	LOCALIZATION OF THE PINCH-ILK-PARVIN COMPLEX TO FOCAL ADHESIONS	0.047
Cluster25	Reactome	DECTIN-2 FAMILY	0.05
Cluster26	Reactome	SCAVENGING BY CLASS F RECEPTORS	0.0026
Cluster26	Reactome	PECAM1 INTERACTIONS	0.0079
Cluster26	Reactome	NOSIP MEDIATED ENOS TRAFFICKING	0.023
Cluster26	Reactome	TGFBR2 MSI FRAMESHIFT MUTANTS IN CANCER	0.023
Cluster26	KEGG	GLYCOLYSIS / GLUCONEOGENESIS	0.027
Cluster27	Reactome	SIGNALING BY FGFR3 FUSIONS IN CANCER	0.00012
Cluster27	Reactome	SIGNALING BY FGFR4 IN DISEASE	0.00017
Cluster27	Reactome	RET SIGNALING	0.00083
Cluster27	Reactome	SIGNALING BY FGFR3 IN DISEASE	0.0015
Cluster27	Reactome	SIGNALING BY FGFR3 POINT MUTANTS IN CANCER	0.0015
Cluster27	Reactome	DEGRADATION OF BETA-CATENIN BY THE DESTRUCTION COMPLEX	0.0018
Cluster27	Reactome	DOWNSTREAM SIGNALING OF ACTIVATED FGFR3	0.0021
Cluster27	Reactome	RAF ACTIVATION	0.0021
Cluster27	Reactome	SIGNALING BY NTRK2 (TRKB)	0.0021
Cluster27	Reactome	DOWNSTREAM SIGNALING OF ACTIVATED FGFR4	0.0027
Cluster27	Reactome	DOWNSTREAM SIGNALING OF ACTIVATED FGFR2	0.0036
Cluster27	Reactome	DOWNSTREAM SIGNALING OF ACTIVATED FGFR1	0.004
Cluster27	Reactome	SIGNALING BY WNT IN CANCER	0.0052
Cluster27	Reactome	ACTIVATED NTRK2 SIGNALS THROUGH FRS2 AND FRS3	0.0055
Cluster27	Reactome	SIGNALING BY FGFR1 IN DISEASE	0.0071
Cluster27	Reactome	NEGATIVE REGULATION OF MAPK PATHWAY	0.0082
Cluster27	Reactome	SIGNALING BY FGFR3	0.0082
Cluster27	Reactome	SIGNALING BY FGFR4	0.0087
Cluster27	Reactome	AMER1 MUTANTS DESTABILIZE THE DESTRUCTION COMPLEX	0.009
Cluster27	Reactome	APC TRUNCATION MUTANTS HAVE IMPAIRED AXIN BINDING	0.009
Cluster27	Reactome	AXIN MISSENSE MUTANTS DESTABILIZE THE DESTRUCTION COMPLEX	0.009
Cluster27	Reactome	AXIN MUTANTS DESTABILIZE THE DESTRUCTION COMPLEX, ACTIVATING WNT SIGNALING	0.009
Cluster27	Reactome	TRUNCATIONS OF AMER1 DESTABILIZE THE DESTRUCTION COMPLEX	0.009
Cluster27	Reactome	TRUNCATED APC MUTANTS DESTABILIZE THE DESTRUCTION COMPLEX	0.009
Cluster27	Reactome	SIGNALING BY FGFR2 IN DISEASE	0.01
Cluster27	Reactome	CONSTITUTIVE SIGNALING BY EGFRVIII	0.01
Cluster27	Reactome	MISSPLICED GSK3BETA MUTANTS STABILIZE BETA-CATENIN	0.01
Cluster27	Reactome	S33 MUTANTS OF BETA-CATENIN ARENT PHOSPHORYLATED 0.010278117615680017 Cluster27 S37 MUTANTS OF BETA-CATENIN ARENT PHOSPHORYLATED	0.01
Cluster27	Reactome	S45 MUTANTS OF BETA-CATENIN ARENT PHOSPHORYLATED 0.010278117615680017 Cluster27 SIGNALING BY EGFRVIII IN CANCER 0.010278117615680017 Cluster27 T41 MUTANTS OF BETA-CATENIN ARENT PHOSPHORYLATED	0.01
Cluster27	Reactome	PHOSPHORYLATION SITE MUTANTS OF CTNNB1 ARE NOT TARGETED TO THE PROTEASOME BY THE DESTRUCTION COMPLEX	0.01
Cluster27	Reactome	RAP1 SIGNALLING	0.012
Cluster27	Reactome	TRANSLESION SYNTHESIS BY REV1	0.012
Cluster27	Reactome	BETA-CATENIN PHOSPHORYLATION CASCADE	0.013
Cluster27	Reactome	PLATELET SENSITIZATION BY LDL	0.013
Cluster27	Reactome	TRANSLESION SYNTHESIS BY POLI	0.013
Cluster27	Reactome	TRANSLESION SYNTHESIS BY POLK	0.013
Cluster27	Reactome	IRS-MEDIATED SIGNALLING	0.013
Cluster27	Reactome	RAF/MAP KINASE CASCADE	0.014
Cluster27	Reactome	PI-3K CASCADE:FGFR3	0.015
Cluster27	Reactome	DISEASES OF SIGNAL TRANSDUCTION	0.015
Cluster27	Reactome	SIGNALING BY ERBB2	0.015
Cluster27	Reactome	SIGNALING BY FGFR1	0.015
Cluster27	Reactome	MAPK1/MAPK3 SIGNALING	0.015
Cluster27	Reactome	CONSTITUTIVE SIGNALING BY LIGAND-RESPONSIVE EGFR CANCER VARIANTS	0.016
Cluster27	Reactome	SIGNALING BY EGFR IN CANCER	0.016
Cluster27	Reactome	SIGNALING BY LIGAND-RESPONSIVE EGFR VARIANTS IN CANCER	0.016
Cluster27	Reactome	IRS-RELATED EVENTS TRIGGERED BY IGF1R	0.017
Cluster27	Reactome	IGF1R SIGNALING CASCADE	0.018
Cluster27	Reactome	FRS-MEDIATED FGFR3 SIGNALING	0.018
Cluster27	Reactome	PI-3K CASCADE:FGFR4	0.018
Cluster27	Reactome	INSULIN RECEPTOR SIGNALLING CASCADE	0.018
Cluster27	Reactome	SIGNALING BY TYPE 1 INSULIN-LIKE GROWTH FACTOR 1 RECEPTOR (IGF1R)	0.018
Cluster27	Reactome	PI5P, PP2A AND IER3 REGULATE PI3K/AKT SIGNALING	0.02
Cluster27	Reactome	CTLA4 INHIBITORY SIGNALING	0.02
Cluster27	Reactome	PI-3K CASCADE:FGFR1	0.02
Cluster27	Reactome	FRS-MEDIATED FGFR4 SIGNALING	0.022
Cluster27	Reactome	FRS-MEDIATED FGFR1 SIGNALING	0.023
Cluster27	Reactome	PI-3K CASCADE:FGFR2	0.023
Cluster27	Reactome	NEGATIVE REGULATION OF THE PI3K/AKT NETWORK	0.024
Cluster27	Reactome	FRS-MEDIATED FGFR2 SIGNALING	0.027
Cluster27	Reactome	SIGNALING BY ERYTHROPOIETIN	0.027
Cluster27	Reactome	SIGNALING BY FGFR IN DISEASE	0.028
Cluster28	Reactome	REGULATION OF INSULIN-LIKE GROWTH FACTOR (IGF) TRANSPORT AND UPTAKE BY INSULIN-LIKE GROWTH FACTOR BINDING PROTEINS (IGFBPS)	6.7e-13
Cluster28	Reactome	POST-TRANSLATIONAL PROTEIN PHOSPHORYLATION	1.8e-12
Cluster28	KEGG	COMPLEMENT AND COAGULATION CASCADES	2.7e-07
Cluster28	Reactome	PLATELET DEGRANULATION	7e-07
Cluster28	Reactome	RESPONSE TO ELEVATED PLATELET CYTOSOLIC CA2+	9.6e-07
Cluster28	Reactome	SMOOTH MUSCLE CONTRACTION	7.4e-06
Cluster28	Reactome	RHO GTPASES ACTIVATE PAKS	2e-05
Cluster28	Reactome	COMMON PATHWAY OF FIBRIN CLOT FORMATION	2.4e-05
Cluster28	Reactome	PLATELET ACTIVATION, SIGNALING AND AGGREGATION	3.5e-05
Cluster28	Reactome	MUSCLE CONTRACTION	0.00018
Cluster28	Reactome	FORMATION OF FIBRIN CLOT (CLOTTING CASCADE)	0.00024
Cluster28	Reactome	CELL-EXTRACELLULAR MATRIX INTERACTIONS	0.00025
Cluster28	Reactome	HEMOSTASIS	0.00029
Cluster28	Reactome	CGMP EFFECTS	0.00036
Cluster28	Reactome	ACTIVATION OF C3 AND C5	0.00091
Cluster28	Reactome	NITRIC OXIDE STIMULATES GUANYLATE CYCLASE	0.00097
Cluster28	Reactome	INTEGRIN ALPHAIIB BETA3 SIGNALING	0.0012
Cluster28	Reactome	INTEGRIN SIGNALING	0.0012
Cluster28	Reactome	TERMINAL PATHWAY OF COMPLEMENT	0.0017
Cluster28	KEGG	FOCAL ADHESION	0.0021
Cluster28	Reactome	EXTRACELLULAR MATRIX ORGANIZATION	0.0023
Cluster28	Reactome	SIGNALING BY HIGH-KINASE ACTIVITY BRAF MUTANTS	0.0024
Cluster28	Reactome	CHYLOMICRON ASSEMBLY	0.0027
Cluster28	Reactome	CHYLOMICRON REMODELING	0.0027
Cluster28	Reactome	PLATELET AGGREGATION (PLUG FORMATION)	0.0031
Cluster28	Reactome	MAP2K AND MAPK ACTIVATION	0.0033
Cluster28	Reactome	PARADOXICAL ACTIVATION OF RAF SIGNALING BY KINASE INACTIVE BRAF	0.0033
Cluster28	Reactome	SIGNALING BY MODERATE KINASE ACTIVITY BRAF MUTANTS	0.0033
Cluster28	KEGG	AMOEBIASIS	0.005
Cluster28	Reactome	EPH-EPHRIN SIGNALING	0.006
Cluster28	Reactome	EPHA-MEDIATED GROWTH CONE COLLAPSE	0.0061
Cluster28	Reactome	GRB2:SOS PROVIDES LINKAGE TO MAPK SIGNALING FOR INTEGRINS	0.0061
Cluster28	Reactome	P130CAS LINKAGE TO MAPK SIGNALING FOR INTEGRINS	0.0061
Cluster28	Reactome	SIGNALING BY RAS MUTANTS	0.0076
Cluster28	KEGG	AFRICAN TRYPANOSOMIASIS	0.0076
Cluster28	Reactome	PLASMA LIPOPROTEIN ASSEMBLY	0.0097
Cluster28	Reactome	RHO GTPASES ACTIVATE ROCKS	0.0097
Cluster28	Reactome	RHO GTPASES ACTIVATE CIT	0.0097
Cluster28	Reactome	ECM PROTEOGLYCANS	0.0098
Cluster28	Reactome	SEMA4D INDUCED CELL MIGRATION AND GROWTH-CONE COLLAPSE	0.011
Cluster28	Reactome	SIGNALING BY BRAF AND RAF FUSIONS	0.011
Cluster28	Reactome	SIGNALING BY RHO GTPASES	0.013
Cluster28	Reactome	INTRINSIC PATHWAY OF FIBRIN CLOT FORMATION	0.013
Cluster28	Reactome	NEPHRIN FAMILY INTERACTIONS	0.013
Cluster28	KEGG	TIGHT JUNCTION	0.014
Cluster28	Reactome	SEMAPHORIN INTERACTIONS	0.014
Cluster28	Reactome	SEMA4D IN SEMAPHORIN SIGNALING	0.015
Cluster28	KEGG	HYPERTROPHIC CARDIOMYOPATHY (HCM)	0.016
Cluster28	Reactome	CELL-CELL COMMUNICATION	0.016
Cluster28	Reactome	DISEASES ASSOCIATED WITH GLYCOSAMINOGLYCAN METABOLISM	0.018
Cluster28	Reactome	REGULATION OF COMPLEMENT CASCADE	0.018
Cluster28	KEGG	SYSTEMIC LUPUS ERYTHEMATOSUS	0.019
Cluster28	KEGG	DILATED CARDIOMYOPATHY (DCM)	0.02
Cluster28	Reactome	ONCOGENIC MAPK SIGNALING	0.021
Cluster28	Reactome	MTF1 ACTIVATES GENE EXPRESSION	0.024
Cluster28	Reactome	COMPLEMENT CASCADE	0.024
Cluster28	KEGG	ADRENERGIC SIGNALING IN CARDIOMYOCYTES	0.026
Cluster28	Reactome	PLASMA LIPOPROTEIN REMODELING	0.026
Cluster28	KEGG	STAPHYLOCOCCUS AUREUS INFECTION	0.027
Cluster28	Reactome	EPHB-MEDIATED FORWARD SIGNALING	0.029
Cluster28	Reactome	STRIATED MUSCLE CONTRACTION	0.029
Cluster28	Reactome	DISEASES OF GLYCOSYLATION	0.031
Cluster28	Reactome	ALTERNATIVE COMPLEMENT ACTIVATION	0.031
Cluster28	Reactome	DEFECTIVE LFNG CAUSES SCDO3	0.031
Cluster28	Reactome	REGULATION OF CORTICAL DENDRITE BRANCHING	0.031
Cluster28	Reactome	SLIT2:ROBO1 INCREASES RHOA ACTIVITY	0.031
Cluster28	Reactome	CELL JUNCTION ORGANIZATION	0.032
Cluster28	Reactome	PLATELET HOMEOSTASIS	0.033
Cluster28	Reactome	POST NMDA RECEPTOR ACTIVATION EVENTS	0.038
Cluster28	Reactome	HDL CLEARANCE	0.039
Cluster28	KEGG	CGMP-PKG SIGNALING PATHWAY	0.041
Cluster28	Reactome	NON-INTEGRIN MEMBRANE-ECM INTERACTIONS	0.043
Cluster28	Reactome	ACTIVATION OF NMDA RECEPTORS AND POSTSYNAPTIC EVENTS	0.045
Cluster28	Reactome	FIBRONECTIN MATRIX FORMATION	0.047
Cluster28	Reactome	PRE-NOTCH PROCESSING IN THE ENDOPLASMIC RETICULUM	0.047
Cluster28	Reactome	SCAVENGING BY CLASS B RECEPTORS	0.047
Cluster28	Reactome	PHASE 0 - RAPID DEPOLARISATION	0.047
Cluster28	Reactome	RETINOID METABOLISM AND TRANSPORT	0.047
Cluster29	Reactome	METHYLATION	0.0027
Cluster29	Reactome	DOWNSTREAM SIGNALING EVENTS OF B CELL RECEPTOR (BCR)	0.01
Cluster29	Reactome	ENZYMATIC DEGRADATION OF DOPAMINE BY MONOAMINE OXIDASE	0.011
Cluster29	Reactome	INSULIN EFFECTS INCREASED SYNTHESIS OF XYLULOSE-5-PHOSPHATE	0.011
Cluster29	Reactome	ENZYMATIC DEGRADATION OF DOPAMINE BY COMT	0.017
Cluster29	KEGG	B CELL RECEPTOR SIGNALING PATHWAY	0.02
Cluster29	Reactome	DOPAMINE CLEARANCE FROM THE SYNAPTIC CLEFT	0.022
Cluster29	Reactome	PHASE II - CONJUGATION OF COMPOUNDS	0.023
Cluster29	KEGG	BACTERIAL INVASION OF EPITHELIAL CELLS	0.024
Cluster29	Reactome	DISINHIBITION OF SNARE FORMATION	0.028
Cluster29	Reactome	HYALURONAN BIOSYNTHESIS AND EXPORT	0.028
Cluster29	Reactome	HEME DEGRADATION	0.033
Cluster29	Reactome	RUNX3 REGULATES IMMUNE RESPONSE AND CELL MIGRATION	0.033
Cluster29	Reactome	TRANSCRIPTIONAL REGULATION BY RUNX1	0.034
Cluster29	Reactome	SYNTHESIS OF PIPS AT THE PLASMA MEMBRANE	0.035
Cluster29	Reactome	LINOLEIC ACID (LA) METABOLISM	0.044
Cluster29	Reactome	RUNX1 REGULATES TRANSCRIPTION OF GENES INVOLVED IN DIFFERENTIATION OF MYELOID CELLS	0.044
Cluster29	KEGG	HEMATOPOIETIC CELL LINEAGE	0.046
Cluster29	Reactome	CALCINEURIN ACTIVATES NFAT	0.049
Cluster30	Reactome	MRNA SPLICING - MAJOR PATHWAY	4.2e-06
Cluster30	Reactome	MRNA SPLICING	6.2e-06
Cluster30	Reactome	PROCESSING OF CAPPED INTRON-CONTAINING PRE-MRNA	3e-05
Cluster30	Reactome	NONSENSE MEDIATED DECAY (NMD) ENHANCED BY THE EXON JUNCTION COMPLEX (EJC)	0.00092
Cluster30	Reactome	NONSENSE-MEDIATED DECAY (NMD)	0.00092
Cluster30	Reactome	MRNA SPLICING - MINOR PATHWAY	0.0011
Cluster30	Reactome	METABOLISM OF RNA	0.0011
Cluster30	KEGG	MRNA SURVEILLANCE PATHWAY	0.0015
Cluster30	KEGG	SPLICEOSOME	0.038

## Sheet: Correlation between nodes
Distribution of Correlation (i.e., 25th, 50th and 75th quantiles) between nodes in each network module based on Phospho-Tumor network.
For each network module, the correlation between nodes connected by an edge in the Phospho-Tumor network is calculated for different data types.
For phospho-peptide data, for each gene A and B connected by an edge all pairwise. Correlation between peptides mapping to these genes is computed. Then, the maximum correlation is considered to represent the correlation between nodes A and B.
Tumor data includes 103 CPTAC Clear Cell Carcinoma samples while NAT data includes 80 adjacent normal samples.
* Correlation under Phospho-Tumor data is statistically greater than correlation in other groups based on one-side t-test (pvalue<0.05)
	Phospho-Tumor			Phospho-NAT			Global-Tumor			Global-NAT			RNA-Tumor			RNA-NAT
Network Module	25th quantile	Median	75th quantile	25th quantile	Median	75th quantile	25th quantile	Median	75th quantile	25th quantile	Median	75th quantile	25th quantile	Median	75th quantile	25th quantile	Median	75th quantile
Cluster1*	0.53	0.6	0.66	0.28	0.43	0.57	-0.002	0.14	0.32	-0.063	0.28	0.53	-0.1	0.052	0.19	-0.18	0.034	0.24
Cluster2	0.56	0.63	0.71	0.27	0.44	0.61	0.44	0.68	0.78	0.36	0.61	0.76	0.089	0.29	0.55	-0.021	0.25	0.47
Cluster3*	0.54	0.64	0.72	0.13	0.27	0.43	-0.067	0.11	0.34	-0.13	0.13	0.33	-0.091	0.037	0.17	-0.15	0.019	0.21
Cluster4*	0.6	0.68	0.74	0.31	0.5	0.64	0.003	0.14	0.27	-0.022	0.15	0.28	-0.06	0.091	0.23	-0.13	0.12	0.32
Cluster5*	0.58	0.66	0.73	0.45	0.61	0.71	0.3	0.47	0.72	0.25	0.5	0.78	0.13	0.38	0.6	0.063	0.34	0.66
Cluster6	0.51	0.55	0.59	0.54	0.7	0.79	0.48	0.59	0.69	0.61	0.74	0.84	0.18	0.31	0.43	0.28	0.59	0.78
Cluster7	0.57	0.63	0.69	0.63	0.78	0.83	0.25	0.41	0.5	0.32	0.47	0.6	0.029	0.22	0.35	0.087	0.36	0.57
Cluster8	0.45	0.5	0.54	0.12	0.23	0.53	0.089	0.16	0.83	-0.027	-0.003	0.42	-0.092	0.08	0.26	-0.18	-0.026	0.27
Cluster9	0.49	0.54	0.58	0.16	0.37	0.59	0.041	0.22	0.38	-0.001	0.23	0.67	-0.06	0.15	0.28	0.003	0.26	0.42
Cluster10*	0.63	0.69	0.75	0.23	0.38	0.52	-0.11	0.05	0.2	-0.13	0.059	0.28	-0.11	0.037	0.19	-0.13	0.055	0.24
Cluster11*	0.62	0.67	0.73	0.31	0.49	0.64	0.34	0.63	0.76	0.39	0.69	0.79	0.41	0.65	0.8	0.43	0.68	0.83
Cluster12*	0.53	0.6	0.68	0.39	0.53	0.67	-0.012	0.1	0.21	-0.13	0.069	0.23	-0.061	0.052	0.18	-0.19	0.019	0.21
Cluster13*	0.47	0.52	0.61	0.22	0.43	0.61	0.016	0.17	0.29	-0.053	0.15	0.26	-0.079	0.1	0.25	-0.19	0.021	0.28
Cluster14	-0.21	0.44	0.73	0.048	0.25	0.46	-0.26	-0.015	0.64	-0.18	0.001	0.34	-0.11	-0.006	0.11	-0.2	0.031	0.18
Cluster15*	0.59	0.67	0.72	0.51	0.6	0.7	-0.019	0.084	0.2	-0.07	0.15	0.36	-0.15	-0.002	0.14	-0.21	0.009	0.24
Cluster16*	0.53	0.6	0.64	0.18	0.3	0.51	0.16	0.25	0.46	-0.003	0.34	0.6	0.025	0.17	0.35	-0.14	0.064	0.31
Cluster17*	0.63	0.69	0.77	0.16	0.26	0.42	0.1	0.69	0.84	0.028	0.23	0.41	0.43	0.62	0.74	-0.038	0.2	0.4
Cluster18*	0.61	0.66	0.71	0.38	0.48	0.56	0.17	0.35	0.44	0.19	0.36	0.45	0.12	0.36	0.64	-0.033	0.16	0.36
Cluster19	0.62	0.7	0.78	0.31	0.53	0.68	0.6	0.75	0.85	0.42	0.65	0.79	0.24	0.43	0.62	0.23	0.43	0.61
Cluster20	0.56	0.6	0.69	0.3	0.43	0.63	0.41	0.55	0.63	0.72	0.78	0.83	0.11	0.24	0.44	0.41	0.61	0.75
Cluster21*	0.51	0.56	0.65	0.27	0.42	0.53	-0.035	0.14	0.21	-0.035	0.12	0.25	-0.083	0.07	0.18	-0.17	0.024	0.14
Cluster22*	0.63	0.71	0.76	0.28	0.43	0.57	-0.018	0.11	0.29	-0.089	0.21	0.47	-0.097	0.038	0.17	-0.13	0.064	0.23
Cluster23*	0.099	0.6	0.69	0.061	0.24	0.4	-0.15	0.083	0.38	-0.17	0.07	0.35	-0.082	0.014	0.14	-0.21	-0.003	0.22
Cluster24*	0.57	0.66	0.72	0.26	0.48	0.63	0.005	0.18	0.33	-0.051	0.085	0.27	-0.038	0.092	0.24	-0.14	0.12	0.33
Cluster25*	0.62	0.69	0.75	0.29	0.47	0.59	-0.071	0.054	0.2	-0.066	0.084	0.23	-0.076	0.081	0.24	-0.13	0.12	0.27
Cluster26*	0.61	0.68	0.73	0.16	0.3	0.45	0.1	0.41	0.61	0.026	0.23	0.42	0.046	0.35	0.58	-0.038	0.16	0.34
Cluster27	0.56	0.64	0.7	0.49	0.62	0.72	-0.09	0.024	0.2	-0.28	-0.046	0.28	-0.082	0.054	0.2	-0.14	0.032	0.27
Cluster28	0.64	0.71	0.79	0.47	0.61	0.75	0.66	0.76	0.83	0.52	0.71	0.84	0.065	0.31	0.56	0.076	0.34	0.61
Cluster29	0.65	0.71	0.77	0.49	0.65	0.76	0.4	0.8	0.85	0.57	0.81	0.87	0.5	0.69	0.81	0.48	0.74	0.85
Cluster30	0.61	0.68	0.72	0.65	0.75	0.82	-0.011	0.14	0.28	-0.058	0.26	0.44	-0.077	0.041	0.15	-0.16	-0.042	0.2
