# Supplementary material for: Integrated Proteogenomic Characterization of Clear Cell Renal Cell Carcinoma
Source: Cell. Author manuscript; Available in PMC 2020 Aug 11. (PMC7331093; doi:10.1016/j.cell.2019.10.007)
Supplement: Table S7 [file NIHMS1597713-supplement-Table_S7.xlsx]

## Sheet: README
README for Supplementary Table 7
This supplementary table contains 17 tabs
Tab #	Name	Description	Related Figure
Tab1	xCell Signatures	Immune/Stromal Cells signatures estimated via xCell (Aran et al, 2017) and immune groups inferred via consensus clustering
Tab2	xCell Signatures DEG	Upregulation of immune and stromal cell signatures in immune groups	Figure 6A
Tab 3	Immune Groups Characteristics	Association between grade, CNV aberrations and mutation with immune groups based on chi square test for independence	Figure 6C
Tab4	Estimate Scores	Immune/Stromal Scores estimated via ESTIMATE (Yoshihara et al 2013) based on RNAseq and Global Proteomics Data	Figure S6B
Tab5	Methylation Data Scores	Immune/Stromal Scores inferred from DNA Methylation Data
Tab6	Scores Comparison	Comparison of immune and stromal scores inferred using multiple data types (i.e., RNAseq, Global Proteomics and DNA Methylation data in Tab2 and Tab3)
Tab7	Immune groups associated genes	Genes up/down regulated in each immune group	Figures 6E
Tab8	Immune groups enriched pathways	Enriched pathways for each immune group	Figures 6B and S6E
Tab9	Pathway Z Score	Pathway score of pathways included in Supplementary Figure 7F derived using a combined Z-Score
Tab10	Angiogenesis and T-effector Signatures	Upregulation of Angiogenesis and T-Effector Signatures in Immune Groups	Figure S6F
Tab11	TCGA classification	Immune groups classification based on 495 TCGA samples. Table contains also clinical information such as grade and survival data	Figure 6D and S6G
Tab12	TCGA xCell	Immune/Stromal Cells signatures Cells estimated via xCell for TCGA KIRC data	Figure S6C
Tab13	TCGA Pathway Score	Pathway scores based on TCGA KIRC data
Tab14	TCGA xCell Upregulation	Upregulation of immune and stromal cell signatures in immune groups	Figure S6G
Tab 15	TCGA Immune Group Characteristics	Assess the upregulation of key markers and pathways in different immune groups for 495 TCGA KIRC data
Tab 16	TCGA Survival	Survival outcome of immune groups based on 495 TCGA KIRC data	Figure S6H
Tab 17	Validation via DIA	Validation via new targeted mass spectrometry data
Tab 18	TMB-Neoantigen	Tumor mutational burden (TMB) and neoantigen load reported for each ccRCC case
Tab 19	NeoFlow	NeoFlow antigen prediction results

## Sheet: xCell Signatures
Stromal and Immune Signatures derived via xCell (http://xcell.ucsf.edu/, Aran et al 2017) for 103 CCRCC Tumor Samples and 72 NAT Samples
Samples	CPT0065430003	CPT0012280003	CPT0007320003	CPT0020120003	CPT0088550004	CPT0025050003	CPT0064370003	CPT0010110003	CPT0012550003	CPT0017410003	CPT0012180003	CPT0025290003	CPT0079380003	CPT0023690003	CPT0092160003	CPT0086360003	CPT0023350003	CPT0014160003	CPT0065810003	CPT0081880003	CPT0078990003	CPT0001260009	CPT0087040003	CPT0009060003	CPT0079410003	CPT0015730003	CPT0001500009	CPT0066480003	CPT0063630003	CPT0077310003	CPT0012670003	CPT0075130003	CPT0021240003	CPT0007860003	CPT0019130003	CPT0078510003	CPT0019990003	CPT0065690003	CPT0075560003	CPT0092730003	CPT0063320003	CPT0069000003	CPT0084560003	CPT0006900003	CPT0081990003	CPT0065870003	CPT0011240003	CPT0015810003	CPT0092290003
Immune Group	CD8+ inflamed	CD8+ inflamed	CD8+ inflamed	CD8+ inflamed	CD8+ inflamed	CD8+ inflamed	CD8+ inflamed	CD8+ inflamed	CD8+ inflamed	CD8+ inflamed	CD8+ inflamed	CD8+ inflamed	CD8+ inflamed	CD8+ inflamed	CD8+ inflamed	CD8+ inflamed	CD8+ inflamed	CD8+ inflamed	CD8+ inflamed	CD8+ inflamed	CD8+ inflamed	CD8+ inflamed	CD8+ inflamed	CD8+ inflamed	CD8+ inflamed	CD8+ inflamed	CD8+ inflamed	CD8- inflamed	CD8- inflamed	CD8- inflamed	CD8- inflamed	CD8- inflamed	CD8- inflamed	CD8- inflamed	CD8- inflamed	CD8- inflamed	CD8- inflamed	CD8- inflamed	CD8- inflamed	CD8- inflamed	CD8- inflamed	CD8- inflamed	CD8- inflamed	CD8- inflamed	CD8- inflamed	CD8- inflamed	CD8- inflamed	CD8- inflamed	CD8- inflamed
Adipocytes	0.01	0.0044	0.0025	0.068	0	0.014	0	0	0.019	0	0	0	0	0	0	0.0027	0.033	0.0052	0	0.029	0	0	0	0	0.0011	0	0	0.011	0	0.005	0.0009	0.02	0.0072	0.0002	0.0025	0.0049	0	0	0.0063	0	0.013	0.005	0.0029	0	0.0043	0.01	0.026	0.0049	0
Astrocytes	0.0035	0.0082	0.0066	0	0	0	0	0.0006	0	0	0	0.014	0.046	0	0.002	0	0.0046	0	0	0	0	0.022	0	0	0.0018	0	0	0.055	0.053	0.063	0.062	0.11	0.044	0.036	0.022	0.016	0.03	0.036	0.037	0.022	0	0.043	0.057	0.013	0.0053	0.034	0.011	0	0.073
B-cells	0	0.015	0	0.013	0.34	0.031	0	0.0071	0.025	0	0.38	0	0.0047	0	0.029	0.002	0.029	0.027	0	0.035	0.0038	0	0	0	0	0.024	0	0	0.001	0	0	0	0	0	0	0	0	0	0	0	0	0	0	0	0	0	0	0	0
Basophils	0	0.0027	0.017	0.041	0.0055	0.03	0.0032	0	0.07	0	0.042	0	0	0	0	0	0	0	0	0.035	0.024	0	0.023	0	0.011	0.079	0	0	0	0	0	0.021	0	0.0092	0	0	0.0094	0	0.035	0	0	0	0.051	0	0	0	0	0	0.033
CD4+ T-cells	0	0	0	0	0	0.0078	0	0	0	0	0	0	0	0	0	0	0	0	0	0	0	0	0	0	0	0	0	0	0	0	0	0	0	0	0	0	0	0	0	0	0	0	0	0	0	0	0	0	0
CD4+ Tcm	0	0	0	0	0.011	0.005	0.021	0	0.0016	0	0	0	0	0.0017	0	0	0	0.0037	0	0	0	0	0	0	0	0	0	0	0	0	0	0	0	0	0	0	0	0	0	0	0	0	0	0	0.0035	0	0	0	0.0072
CD4+ Tem	0.073	0.12	0.087	0.13	0.23	0.27	0.12	0.16	0.11	0.15	0.096	0.12	0.2	0.21	0.13	0.11	0.09	0.16	0.14	0.1	0.19	0.09	0.094	0.085	0.075	0.095	0.097	0.13	0.099	0.078	0.1	0.053	0.096	0.11	0.044	0.13	0.088	0.085	0.092	0.1	0.026	0.089	0.047	0.091	0.029	0.024	0	0.11	0.08
CD4+ memory T-cells	0.013	0	0.0031	0.0011	0.08	0.054	0.017	0.029	0	0.003	0.011	0.0085	0.046	0.061	0.021	0.032	0.013	0.0091	0.019	0.017	0.005	0.034	0.0018	0	0.0041	0.018	0.017	0.022	0	0	0.0024	0.0029	0.012	0.0042	0	0.0063	0.0007	0.0054	0.0038	0.022	0	0	0	0.0036	0	0	0	0.003	0.0019
CD4+ naive T-cells	0	0	0	0	0.064	0	0	0	0	0	0.0039	0	0.021	0.0073	0	0	0	0	0	0	0.0021	0	0	0	0	0	0	0	0	0	0.0064	0	0	0	0	0	0	0.0006	0	0.0072	0	0	0	0	0	0	0	0	0
CD8+ T-cells	0.083	0.1	0.05	0.08	0.2	0.08	0.05	0.18	0.059	0.13	0.29	0.1	0.35	0.15	0.26	0.2	0.044	0	0.071	0.013	0.28	0.051	0.08	0.071	0	0.11	0.04	0.019	0	0.0018	0.021	0	0.012	0.013	0	0.0071	0.022	0.039	0.11	0.049	0	0.0071	0	0.072	0.0017	0.027	0	0	0
CD8+ Tcm	0.17	0.14	0.12	0.15	0.3	0.16	0.14	0.25	0.11	0.2	0.39	0.17	0.38	0.27	0.34	0.27	0.14	0.036	0.17	0.062	0.35	0.15	0.16	0.13	0.035	0.17	0.12	0.089	0	0.054	0.073	0.038	0.066	0.058	0.033	0.059	0.055	0.095	0.17	0.11	0.021	0.048	0	0.15	0.032	0.089	0	0.046	0.015
CD8+ Tem	0.032	0.067	0.0038	0.07	0.087	0.054	0.039	0.056	0.035	0.038	0.15	0.042	0.19	0.05	0.095	0.072	0.022	0	0.042	0.021	0.15	0.017	0.045	0.028	0	0.045	0	0.018	0	0	0.0071	0	0	0.0022	0.002	0.027	0.034	0.017	0.059	0.038	0	0.0035	0	0.028	0.0099	0.039	0	0	0
CD8+ naive T-cells	0.0053	0	0	0.0095	0.019	0	0.0029	0.017	0	0.0042	0.049	0.0061	0.024	0.011	0.0082	0.0028	0.0014	0	0	0	0.03	0.016	0.0065	0.0033	0.002	0	0.0023	0.0068	0	0.0095	0	0	0.0037	0	0.0059	0	0.011	0	0.0082	0.0046	0	0.0062	0.0029	0.019	0.0047	0.0037	0.0071	0.0029	0
CLP	0.012	0.0087	0.014	0.009	0.017	0.034	0.0056	0.046	0.0011	0.011	0.034	0.023	0.016	0.044	0.022	0.022	0.025	0.017	0.023	0.028	0.025	0.063	0.013	0.027	0.047	0.031	0.047	0.015	0.03	0.012	0.03	0.019	0.029	0.029	0.014	0.04	0.015	0.039	0.013	0.025	0.015	0.049	0.047	0.034	0.0045	0.007	0.011	0.032	0.0034
CMP	0	0	0	0	0	0	0.0002	0	0	0	0	0.0049	0	0.0007	0	0	0	0	0	0	0	0	0.0004	0	0	0	0	0.0046	0	0.0027	0.0015	0	0	0	0	0.004	0.0008	0.0019	0	0.015	0	0	0.0001	0.0006	0	0	0.0028	0.0002	0.0002
Chondrocytes	0.032	0.023	0.044	0.042	0.065	0.011	0.0053	0.012	0.019	0.0034	0	0.052	0.026	0.034	0.012	0.0037	0	0.0094	0.0039	0.015	0.0038	0.0071	0.014	0.0091	0.0066	0.0001	0.0026	0.1	0.029	0.12	0.091	0.06	0.1	0.034	0.022	0.044	0.06	0.061	0.07	0.065	0.036	0.074	0.085	0.034	0.11	0.04	0.16	0.017	0.039
Class-switched memory B-cells	0	0.0058	0	0.0075	0.17	0.026	0.014	0.016	0.017	0.014	0.13	0	0.021	0	0.025	0.0053	0.0087	0.0055	0.0064	0.015	0.0082	0	0	0	0.0014	0.021	0	0	0	0	0	0	0	0.004	0	0	0	0	0	0	0	0	0	0	0	0	0	0	0.0041
DC	0.013	0.0056	0.0014	0.015	0.051	0.04	0.011	0.023	0.024	0.012	0.021	0.022	0.011	0.014	0.006	0.011	0.015	0.014	0.0037	0.0016	0.005	0.0032	0.0037	0.0029	0.032	0.0049	0.0048	0.024	0.014	0.0087	0.011	0.011	0.028	0.013	0.01	0.011	0.0089	0.014	0.022	0.021	0.0076	0.0012	0.02	0.012	0.0081	0.0023	0.0046	0.0068	0.0099
Endothelial cells	0.049	0.067	0.083	0.056	0	0.0057	0.073	0.076	0.063	0.19	0	0.14	0.11	0.16	0.073	0.074	0.027	0.081	0.13	0.017	0.16	0.078	0.19	0.085	0.1	0.038	0.055	0.22	0.056	0.14	0.097	0.19	0.15	0.2	0.085	0.19	0.23	0.23	0.18	0.23	0.2	0.089	0	0.2	0.15	0.23	0.22	0.18	0.25
Eosinophils	0.0083	0.019	0.0062	0.013	0.025	0.018	0.0068	0	0.0058	0.013	0	0.02	0	0.0049	0	0.0076	0.0025	0.024	0	0	0	0	0.017	0.0008	0	0	0	0	0	0.0026	0	0	0	0	0.0056	0.0004	0	0.0012	0.0097	0.0021	0	0	0	0.0056	0.0027	0	0	0.0032	0.0082
Epithelial cells	0.083	0.091	0.073	0.11	0	0.033	0.033	0.04	0.067	0.024	0.068	0.032	0.01	0.025	0.0073	0.018	0.04	0.12	0.03	0.065	0.019	0.047	0.027	0.03	0.038	0.013	0.02	0.041	0.072	0.093	0.042	0.023	0.036	0.025	0.054	0.018	0.021	0.014	0.027	0.0045	0.033	0.069	0.076	0.035	0.019	0.035	0.015	0.033	0.013
Erythrocytes	0	0	0	0	0	0	0	0	0	0	0	0.0009	0	0	0	0	0	0	0	0	0	0	0	0	0	0	0	0	0	0	0	0	0	0	0	0	0	0	0	0	0	0	0	0	0	0	0	0	0
Fibroblasts	0	0.035	0.019	0.059	0.21	0	0	0	0	0	0	0.026	0.024	0	0	0	0	0	0	0.04	0	0	0	0.032	0	0	0	0.18	0.066	0.13	0.12	0.098	0.14	0	0.0059	0.022	0.045	0.074	0.078	0.028	0.057	0.088	0.16	0	0.3	0.059	0.25	0	0.019
GMP	0	0	0	0	0.0031	0	0	0.0045	0	0	0	0.021	0.0003	0.049	0.0078	0	0	0	0	0	0	0.005	0	0	0.016	0	0	0.027	0	0	0	0	0.035	0	0	0.0043	0.0051	0.013	0.0003	0.059	0.0048	0	0.0075	0	0.023	0.023	0.026	0	0
HSC	0.2	0.059	0.2	0.13	0.084	0.027	0.15	0.13	0.059	0.23	0	0.31	0.28	0.41	0.14	0.15	0.041	0.018	0.22	0.013	0.17	0.12	0.33	0.16	0.19	0.061	0.18	0.53	0.065	0.45	0.23	0.36	0.37	0.24	0.27	0.29	0.34	0.38	0.37	0.45	0.41	0.23	0.083	0.41	0.4	0.56	0.63	0.26	0.3
Hepatocytes	0.022	0.0067	0.02	0.025	0.0014	0.013	0.012	0.013	0.014	0.0063	0	0.0094	0	0.005	0.0083	0.013	0.014	0.017	0.011	0.0074	0.0085	0.0011	0.0095	0.0092	0.01	0.011	0.013	0.0014	0.0011	0.006	0	0.0031	0.0002	0.0089	0.015	0	0.01	0	0.011	0.0034	0.016	0.0038	0	0.0026	0.015	0.0087	0.0019	0.0083	0.0044
Keratinocytes	0.0014	0.001	0.0006	0.0011	0	0	0	0.0001	0	0	0.0013	0	0	0	0	0	0.0001	0.0003	0	0.004	0	0.001	0	0	0.0004	0	0	0	0	0.0008	0	0	0	0	0	0	0	0	0	0	0	0.0001	0	0	0	0	0	0.0001	0
MEP	0.011	0	0.023	0.014	0	0.017	0.022	0.021	0.014	0	0	0.021	0	0.018	0.0031	0.018	0.014	0.024	0.034	0	0.019	0.025	0.036	0.02	0.033	0.029	0.05	0.024	0.016	0.016	0.021	0.017	0.011	0.015	0.021	0.026	0.024	0.0023	0.0061	0.027	0.036	0.026	0.018	0.04	0.018	0.028	0.029	0.048	0.0039
MSC	0	0	0	0	0.17	0	0.022	0	0	0	0	0	0	0	0	0.012	0.0094	0.088	0	0	0.026	0	0	0.0064	0.053	0	0	0	0	0.0047	0.072	0.002	0	0.0067	0	0.084	0	0	0	0	0.048	0	0	0	0	0.008	0	0.051	0
Macrophages	0.06	0.065	0.067	0.078	0.22	0.084	0.094	0.03	0.11	0.064	0.06	0.052	0.037	0.015	0.045	0.047	0.11	0.12	0.027	0.079	0.061	0.034	0.023	0.0093	0.056	0.012	0.026	0.057	0.066	0.017	0.032	0.043	0.032	0.058	0.02	0.081	0.032	0.036	0.083	0.044	0.018	0	0.066	0.016	0.0039	0.011	0	0.05	0.032
Macrophages M1	0.028	0.031	0.029	0.052	0.12	0.061	0.037	0.015	0.031	0.032	0.046	0.032	0.027	0.01	0.031	0.021	0.055	0.046	0.018	0.062	0.025	0.026	0.013	0.0086	0.016	0.0084	0.014	0.033	0.04	0.0097	0.024	0.038	0.031	0.031	0.01	0.036	0.024	0.017	0.035	0.019	0.012	0.0013	0.049	0.016	0.0084	0.0097	0.0069	0.021	0.017
Macrophages M2	0.032	0.041	0.031	0.042	0.13	0.012	0.068	0.0081	0.081	0.037	0.0033	0.011	0.02	0.008	0.019	0.028	0.063	0.088	0.025	0.041	0.02	0.012	0.017	0.0037	0.019	0.022	0.017	0.019	0.021	0.0021	0.011	0.026	0.0047	0.04	0.027	0.052	0.0055	0.041	0.059	0.034	0.018	0.0023	0	0.0047	0.011	0.018	0.0007	0.044	0.013
Mast cells	0.0059	0.015	0	0.0058	0.073	0.013	0.0026	0.0097	0.017	0.014	0.022	0.0057	0	0.0031	0.0083	0.0052	0.0049	0.018	0.0005	0.0075	0.0003	0	0	0.0054	0.0057	0.0013	0	0	0.0001	0	0.0003	0	0	0.004	0	0	0	0.001	0	0.0081	0	0	0.0067	0	0	0	0	0	0
Megakaryocytes	0.0001	0	0.0021	0.0003	0	0	0	0.0021	0	0.0008	0	0.0046	0.0016	0.007	0.0011	0.0014	0.0028	0.001	0.0016	0	0	0.0004	0.0025	0.0006	0	0	0.0049	0.0094	0.0009	0.0019	0.001	0.0014	0.0053	0.0014	0.004	0.0077	0.003	0.0069	0.0066	0.01	0.0059	0.0069	0	0.0019	0.0022	0.0048	0.003	0.0084	0.0015
Melanocytes	0	0	0	0	0.0035	0	0.0016	0	0	0	0	0	0	0	0	0.0011	0.012	0.0049	0	0.0006	0.0003	0	0	0.0018	0.0009	0	0	0.0019	0	0	0.0001	0.0013	0	0.0041	0	0.0019	0	0.0019	0	0	0.0001	0	0	0	0	0.002	0	0	0.0001
Memory B-cells	0	0	0	0	0.08	0	0	0	0	0	0.15	0	0	0	0	0	0.0042	0.0067	0	0	0	0	0	0	0	0	0	0	0	0	0	0	0	0	0	0	0	0	0	0	0	0	0	0	0	0	0	0	0
Mesangial cells	0.018	0.043	0.013	0.019	0	0.026	0.01	0.02	0.045	0.049	0.0072	0.033	0.094	0.041	0.019	0.0075	0.019	0.024	0.0091	0.02	0.0021	0.0092	0.018	0.024	0.015	0	0.0001	0.028	0.05	0.035	0.032	0.042	0.027	0.0059	0.028	0.021	0.041	0.013	0.037	0.027	0.0031	0.063	0.091	0.055	0.019	0.011	0.035	0.01	0.04
Monocytes	0.035	0.042	0.014	0.043	0.13	0.056	0.04	0.059	0.036	0.044	0.028	0.024	0.04	0.031	0.036	0.031	0.04	0.059	0.021	0.13	0.028	0.039	0.024	0.025	0.13	0.028	0.0004	0.039	0.067	0.048	0.02	0.07	0.043	0.057	0	0.07	0.071	0.025	0.055	0.043	0.028	0	0.093	0.013	0.021	0	0	0.013	0.088
Myocytes	0	0	0.0034	0	0	0	0.0034	0.0065	0	0	0	0.002	0	0.0013	0.0054	0	0	0	0.0033	0.0009	0.0018	0.0001	0.0017	0.0012	0.0054	0.0025	0.0073	0	0	0.012	0	0	0.0009	0.0027	0.0082	0.0026	0.0012	0	0	0	0.0045	0.009	0.0003	0.0026	0	0.0077	0.0077	0.0004	0
NK cells	0	0	0	0	0	0	0	0	0	0	0	0	0	0	0	0	0	0	0	0	0	0	0	0	0	0	0	0	0	0	0	0	0	0	0	0	0	0	0	0	0	0	0	0	0	0	0	0	0
NKT	0.0085	0.049	0.034	0.02	0.1	0.026	0.059	0.014	0.082	0.049	0.054	0.027	0.02	0	0.016	0.021	0.024	0.088	0.026	0.089	0.052	0.018	0.0063	0.012	0.017	0.02	0.019	0.03	0.17	0.03	0.046	0.061	0.055	0.05	0.024	0.033	0.065	0.06	0.046	0.0037	0.027	0.019	0.066	0.013	0.0016	0.0054	0.0074	0.016	0.08
Neurons	0.0004	0.0012	0.0016	0	0	0.0001	0	0.0008	0	0.0005	0	0.0011	0.0005	0.0006	0.0013	0.0013	0.0001	0.0001	0.002	0	0.0009	0.0079	0.0056	0	0.0002	0.0022	0.0005	0.0017	0.0018	0.0006	0.0016	0.0006	0.0022	0.0018	0.001	0.0005	0.0013	0.0039	0.0015	0.0008	0.0002	0.0029	0.0001	0.0004	0.0045	0.0019	0.0039	0.0027	0.0038
Neutrophils	0	0	0	0	0	0	0	0	0	0	0	0	0	0	0	0	0	0	0	0.0072	0	0	0	0	0	0	0	0	0	0	0	0	0	0	0	0	0.0001	0	0	0	0	0	0	0	0	0	0	0	0.0005
Osteoblast	0	0	0.0059	0	0	0	0.015	0.0021	0.038	0	0.01	0	0	0	0.014	0.018	0.0004	0	0.023	0	0.031	0	0.01	0.0096	0.012	0.026	0.027	0	0	0.015	0	0	0	0.0031	0.011	0	0	0	0	0	0.033	0.017	0	0.0099	0	0.014	0	0.016	0
Pericytes	0	0.17	0.039	0.02	0.042	0.011	0.068	0.017	0.13	0.09	0	0.061	0.05	0.037	0.049	0.0074	0.064	0.055	0.026	0.062	0.14	0	0.088	0.11	0.059	0.0063	0.06	0.14	0.091	0.12	0.082	0.082	0.027	0.031	0.072	0.02	0.083	0.046	0.073	0.083	0.13	0.041	0.0057	0.12	0.12	0.081	0.17	0.06	0.065
Plasma cells	0.0016	0.0046	0.0082	0.0072	0.13	0.0095	0.0021	0.0011	0.0011	0	0.12	0.002	0	0	0.02	0.0067	0.011	0.014	0.013	0.01	0.0071	0.0077	0	0.0057	0.0047	0.02	0.0082	0	0.0044	0	0.0069	0	0	0.0034	0	0	0	0	0	0	0	0.0044	0	0	0	0	0	0.0005	0
Platelets	0	0	0	0	0	0	0	0	0	0	0	0	0	0	0	0	0.0017	0	0	0	0	0	0	0	0	0	0	0	0	0	0	0	0	0	0	0	0	0	0	0	0	0	0	0	0	0	0	0	0
Preadipocytes	0	0.014	0	0	0.1	0	0	0	0.075	0.002	0.076	0	0	0	0.0098	0	0.12	0.07	0	0.013	0	0.024	0	0.034	0.031	0.038	0	0	0	0	0	0	0	0	0	0	0	0	0	0	0	0	0	0	0.048	0	0	0	0.018
Sebocytes	0.0003	0	0.0005	0.0004	0	0.0005	0	0	0	0	0.0026	0.0004	0	0	0	0	0	0.0005	0	0.0005	0	0.0006	0	0	0	0	0	0	0	0.0002	0	0	0.0001	0	0.0003	0	0	0	0	0	0	0	0.0004	0.0002	0	0	0	0.0001	0
Skeletal muscle	0	0	0	0	0	0	0	0	0	0	0	0	0	0	0	0	0	0	0	0.0004	0	0.0007	0	0	0.001	0	0	0	0	0	0	0	0	0	0	0	0	0	0	0	0	0	0	0	0	0	0	0	0
Smooth muscle	0.065	0.08	0.08	0.027	0	0.074	0	0.071	0.002	0	0.058	0.035	0	0.059	0.066	0.057	0.11	0.006	0.1	0.067	0.0068	0.12	0.03	0.068	0.098	0.098	0.14	0.007	0.059	0.004	0.065	0.021	0.085	0.073	0.058	0.047	0.0027	0	0	0.054	0.013	0.12	0.13	0.042	0.094	0.09	0.081	0.047	0
Tgd cells	0.0017	0.017	0	0.0083	0.025	0	0	0.019	0.013	0.0042	0.065	0	0.029	0.011	0.019	0	0	0	0	0.009	0.038	0	0.0084	0	0.002	0.0092	0	0.0004	0	0	0	0	0	0	0	0.0077	0	0	0.0005	0.0026	0	0	0	0.0066	0	0.0028	0	0	0
Th1 cells	0	0	0	0	0	0	0	0	0	0	0	0	0	0	0	0	0	0.0005	0	0	0.0068	0	0	0	0	0	0	0	0.0031	0	0	0	0	0	0	0.022	0.0024	0	0	0	0.0041	0	0	0	0	0	0	0.0007	0
Th2 cells	0.11	0.072	0.073	0.065	0.11	0.19	0.089	0.098	0.068	0.064	0.26	0.11	0.19	0.097	0.12	0.17	0.19	0.019	0.13	0.089	0.12	0.29	0.077	0.11	0.13	0.13	0.08	0.052	0.014	0.031	0.087	0.13	0.049	0.032	0.03	0.0089	0.026	0.07	0.077	0.071	0.013	0.031	0.043	0.082	0.016	0.063	0.0002	0.029	0.018
Tregs	0	0	0	0	0.028	0.0056	0	0	0	0	0	0	0	0.0058	0	0	0	0	0	0.02	0	0	0	0	0	0	0	0	0	0	0	0	0	0	0	0	0	0	0	0	0	0	0.03	0	0	0	0	0	0.014
aDC	0.18	0.22	0.18	0.32	0.4	0.18	0.14	0.24	0.19	0.19	0.32	0.13	0.29	0.17	0.21	0.16	0.13	0.11	0.17	0.2	0.26	0.17	0.16	0.13	0.21	0.17	0.12	0.23	0.14	0.14	0.17	0.29	0.28	0.13	0.099	0.14	0.2	0.12	0.3	0.14	0.12	0.18	0.19	0.19	0.16	0.16	0.19	0.11	0.18
cDC	0.011	0.019	0.0077	0.056	0.28	0.074	0.0015	0.29	0.066	0.027	0.058	0.038	0.045	0.042	0.014	0.017	0.0017	0.048	0.0092	0	0.0016	0.02	0.0032	0.024	0.087	0.015	0.01	0.045	0.013	0.053	0.087	0.044	0.18	0.029	0.0048	0.024	0.028	0.031	0.041	0.066	0.013	0.0082	0.026	0.0091	0.11	0.028	0.055	0.012	0.032
iDC	0.11	0.0015	0.012	0.0013	0.3	0.38	0.15	0.075	0.27	0.15	0.022	0.32	0	0.18	0	0.11	0.2	0.2	0.021	0	0	0.016	0.03	0	0.34	0	0.017	0.3	0.21	0.17	0.097	0.066	0.19	0.22	0.16	0.26	0.16	0.3	0.2	0.37	0.15	0	0.22	0.12	0.11	0.064	0.073	0.16	0.15
ly Endothelial cells	0.015	0.019	0.036	0.019	0.0027	0.0019	0.042	0.023	0.024	0.098	0	0.062	0.05	0.11	0.03	0.027	0.0029	0.032	0.071	0.0027	0.066	0.028	0.12	0.028	0.045	0.015	0.021	0.13	0.021	0.048	0.04	0.096	0.075	0.11	0.044	0.093	0.16	0.14	0.11	0.13	0.11	0.03	0	0.12	0.055	0.14	0.13	0.11	0.15
mv Endothelial cells	0.007	0.016	0.021	0.019	0.0053	0	0.024	0.019	0.022	0.069	0	0.043	0.04	0.063	0.013	0.018	0.0013	0.023	0.046	0	0.073	0.015	0.071	0.021	0.036	0.011	0.015	0.11	0.01	0.051	0.034	0.075	0.05	0.092	0.028	0.083	0.11	0.12	0.071	0.099	0.087	0.026	0	0.087	0.066	0.095	0.088	0.079	0.1
naive B-cells	0	0.0033	0	0.0061	0.011	0	0	0	0.0029	0	0.026	0	0	0	0	0	0.0094	0.0024	0	0.011	0	0	0	0	0	0.001	0	0	0	0	0	0	0	0	0	0	0	0	0	0	0	0	0	0	0	0	0	0	0
pDC	0.0019	0.017	0	0.033	0.032	0.013	0	0.0072	0	0.0013	0.077	0	0.022	0	0.0057	0.002	0.018	0	0	0.019	0.016	0.003	0	0	0	0.01	0	0	0.0018	0	0	0	0	0	0	0.0066	0	0	0	0	0	0	0	0	0	0	0	0	0
pro B-cells	0	0	0	0	0.025	0	0	0	0	0	0.078	0	0	0	0	0	0.0026	0	0	0.01	0	0.0097	0	0	0	0.0093	0	0	0	0	0	0	0	0	0	0	0	0	0	0	0	0	0	0	0	0	0	0	0
ImmuneScore	0.14	0.18	0.092	0.17	0.69	0.22	0.14	0.21	0.18	0.19	0.54	0.15	0.29	0.14	0.26	0.2	0.16	0.17	0.082	0.18	0.25	0.085	0.099	0.076	0.15	0.12	0.048	0.092	0.099	0.052	0.056	0.083	0.076	0.098	0.024	0.11	0.089	0.077	0.19	0.11	0.036	0.0055	0.12	0.08	0.025	0.027	0.0031	0.048	0.092
StromaScore	0.03	0.053	0.052	0.091	0.11	0.0099	0.037	0.038	0.041	0.096	0	0.082	0.069	0.08	0.037	0.038	0.03	0.043	0.065	0.043	0.079	0.039	0.096	0.059	0.051	0.019	0.027	0.2	0.061	0.14	0.11	0.15	0.15	0.1	0.047	0.11	0.14	0.15	0.13	0.13	0.13	0.091	0.081	0.098	0.23	0.15	0.25	0.093	0.13
MicroenvironmentScore	0.17	0.23	0.14	0.26	0.79	0.23	0.17	0.24	0.23	0.28	0.54	0.23	0.36	0.22	0.29	0.24	0.19	0.22	0.15	0.22	0.33	0.12	0.2	0.13	0.2	0.14	0.075	0.3	0.16	0.19	0.16	0.24	0.22	0.2	0.071	0.22	0.22	0.23	0.32	0.24	0.17	0.097	0.2	0.18	0.25	0.18	0.25	0.14	0.23
[truncated: 126 more columns]

## Sheet: xCell Signatures DEG
Upregulated and Downregulated xCell signatures for each immune groups
The sign of the regression coefficient (i.e., negative for downregulation and positive for upregulation) times the - log_10 of the Benjamini adjusted p-value is shown.
	CD8- inflamed	CD8+ inflamed	Metabolic immune-desert	VEGF immune-desert
Adipocytes	0.1	0.19	0.089	-0.51
Astrocytes	8.37	-1.94	-2.1	-0.36
B-cells	-0.36	1.61	-0.23	-0.36
Basophils	-0.61	0.24	1.26	-0.65
CD4+ T-cells	-0.15	0.55	-0.15	-0.15
CD4+ Tcm	-0.61	-0.41	-0.36	2.85
CD4+ Tem	-0.49	5.81	-0.15	-3.28
CD4+ memory T-cells	-0.51	5.65	-0.64	-1.7
CD4+ naive T-cells	-0.083	0.61	-0.4	-0.058
CD8+ T-cells	-0.97	9.49	-1.5	-2.51
CD8+ Tcm	-0.95	12.34	-2.05	-3.84
CD8+ Tem	-0.64	6.87	-1.14	-1.65
CD8+ naive T-cells	-0.2	1.21	-0.31	-0.26
CLP	-0.5	-0.048	0.48	0.069
CMP	-0.06	-0.55	-0.22	1.28
Chondrocytes	7.69	-3.29	-3.27	0.52
Class-switched memory B-cells	-0.47	2.59	-0.42	-0.49
DC	0.78	2.68	-1.62	-1.76
Endothelial cells	0.84	-5.96	-0.97	6.58
Eosinophils	-0.52	3.72	-0.82	-0.51
Epithelial cells	0.13	0.52	0.64	-2.45
Erythrocytes	-0.16	0.3	0.064	-0.16
Fibroblasts	5.12	-0.97	-1.65	-0.13
GMP	0.36	-0.5	-1.01	1.34
HSC	2.94	-5.18	-1.77	3.84
Hepatocytes	-0.85	0.48	0.66	-0.36
Keratinocytes	-0.49	0.41	0.63	-0.55
MEP	-0.97	-3.37	4.33	0.64
MSC	-0.081	0.028	0.5	-0.41
Macrophages	0.13	6.7	-1.5	-3.56
Macrophages M1	0.3	5.65	-1.7	-3.03
Macrophages M2	0.1	3.3	-0.55	-2.12
Mast cells	-0.64	3.04	-0.31	-0.6
Megakaryocytes	1.62	-2.38	-0.28	0.64
Melanocytes	-0.0051	0.43	-0.095	-0.28
Memory B-cells	-0.22	0.97	-0.21	-0.21
Mesangial cells	2.65	0.069	-1.26	-0.63
Monocytes	0.13	1.36	-0.084	-1.62
Myocytes	-0.11	-1.57	0.21	1.37
NK cells	-0.15	-0.15	0.61	-0.15
NKT	-0.064	-0.19	0.36	-0.054
Neurons	-0.12	-1.7	-0.75	4.9
Neutrophils	-0.48	-0.1	0.33	0.21
Osteoblast	-2.57	-0.95	6.38	-0.089
Pericytes	0.28	-1.25	-0.089	0.84
Plasma cells	-0.65	1.61	0.15	-0.66
Platelets	-0.15	0.55	-0.15	-0.15
Preadipocytes	-0.53	2.02	-0.03	-0.7
Sebocytes	-0.00076	0.72	-0.051	-0.65
Skeletal muscle	-0.18	-0.15	-0.069	0.54
Smooth muscle	-0.95	-0.22	2.42	-0.18
Tgd cells	-0.72	3.53	-0.38	-0.64
Th1 cells	-0.98	-1.62	2.61	0.53
Th2 cells	-0.98	8.36	-0.33	-3.64
Tregs	0.089	0.15	-0.2	-0.049
aDC	0.33	2.34	-1.35	-0.95
cDC	0.24	0.31	-0.51	-0.12
iDC	2.29	0.21	-1.54	-0.56
ly Endothelial cells	0.49	-5.58	-0.89	6.87
mv Endothelial cells	0.96	-6.31	-0.86	6.38
naive B-cells	-0.48	2.29	-0.3	-0.47
pDC	-0.62	3.43	-0.64	-0.46
pro B-cells	-0.3	1.08	-0.13	-0.3
ImmuneScore	-0.46	8.75	-1.37	-3.21
StromaScore	5.15	-6.79	-2.68	4.34
MicroenvironmentScore	0.43	3.43	-3.04	-0.66

## Sheet: Immune Groups Charactersitics
Chi-square test for independence of distribution of mutation, copy number aberrations and distribution of grade 3 and grade 4 tumors across different immune groups.
	P-values
PBRM1 Mutation	0.18
BAP1 Mutation	0.037
VHL Mutation	0.62
chr3p CNV	0.68
chr5q CNV	0.91
chr7p CNV	0.23
chr9p CNV	0.35
chr14q CNV	0.0038
Grade 3 and 4 Tumors	0.027

## Sheet: ESTIMATE scores
Immune and Stromal Scores based on RNASeq Data for 103 CCRCC tumor samples and 72 NAT samples
Scores have been computed using ESTIMATE algorithm (Yoshihara et al 2013, https://bioinformatics.mdanderson.org/main/ESTIMATE:Overview)
sample	CPT0079430001	CPT0023360001	CPT0023350003	CPT0079410003	CPT0087040003	CPT0077310003	CPT0077320001	CPT0087050003	CPT0078840001	CPT0075570001	CPT0075560003	CPT0078830003	CPT0077490003	CPT0077500001	CPT0023690003	CPT0023710001	CPT0025060001	CPT0092290003	CPT0014130001	CPT0001230001	CPT0071150004	CPT0014160003	CPT0092310003	CPT0001220008	CPT0025050003	CPT0088500001	CPT0078510003	CPT0079510001	CPT0089020003	CPT0078530001	CPT0079480003	CPT0088480003	CPT0089040001	CPT0026410003	CPT0006440003	CPT0066470004	CPT0020020001	CPT0006530001	CPT0019990003	CPT0000790001	CPT0001550001	CPT0001540009	CPT0066480003	CPT0066520001	CPT0065430003	CPT0000780007	CPT0019130003	CPT0014350001	CPT0079000001
StromalScore	-1009.51	-1187.8	71.48	419.9	63.32	903.32	155.42	-1497.87	-1276.6	-718.46	1306.55	-446.54	-238.61	-1399.76	476.12	-1557.67	-1067.37	1073.94	-808.9	-1544.7	-110.21	71.33	-1289.45	-2.93	-437.23	-1102.64	1231.72	-957.32	543.11	-398.82	-162.05	28.49	-968.36	-407.04	-480.29	765.23	-1492.75	-587.68	997.68	-1691.65	-868.34	-91.54	1495.76	-752.96	402.39	-68.8	-280.65	-1365.77	-1396.97
ImmuneScore	-1661.62	-1620.02	2226.79	1806.57	2259.23	1395.94	873.79	-2078.55	-1770.89	-130.58	3044.41	701.27	58.3	-1573.9	2819.55	-2218.05	-1206.36	1914.5	-1234.46	-1965.54	738.22	1748.65	-1743.67	1575.71	2755.14	-2039.98	2409.39	-1700.57	1496.32	-986.88	847.87	1008.2	-1619.22	1460.49	584.16	736.42	-2218.38	-755.55	2188.11	-2272.98	-1423.9	2053.3	2393.92	-353.67	2260.12	452.71	517.53	-1993.46	-2079.05
ESTIMATEScore	-2671.13	-2807.82	2298.27	2226.47	2322.55	2299.26	1029.22	-3576.43	-3047.49	-849.04	4350.95	254.72	-180.31	-2973.66	3295.67	-3775.72	-2273.74	2988.43	-2043.36	-3510.25	628.01	1819.99	-3033.11	1572.79	2317.92	-3142.63	3641.11	-2657.89	2039.43	-1385.7	685.82	1036.69	-2587.58	1053.45	103.87	1501.65	-3711.14	-1343.23	3185.79	-3964.63	-2292.24	1961.76	3889.68	-1106.63	2662.51	383.91	236.88	-3359.23	-3476.01
TumorPurity	0.98	0.98	0.59	0.6	0.59	0.59	0.73	1	0.99	0.89	0.32	0.8	0.84	0.99	0.46	1	0.96	0.5	0.95	1	0.77	0.64	0.99	0.67	0.59	0.99	0.42	0.98	0.62	0.92	0.76	0.73	0.97	0.73	0.81	0.68	1	0.92	0.48	1	0.96	0.63	0.38	0.9	0.54	0.79	0.8	0.99	1
Immune and Stromal Scores based on Global Proteomics Data for 103 CCRCC samples and 80 NAT samples
Scores have been computed using ESTIMATE algorithm (Yoshihara et al 2013, https://bioinformatics.mdanderson.org/main/ESTIMATE:Overview)
	CPT0079430001	CPT0023360001	CPT0023350003	CPT0079410003	CPT0087040003	CPT0077310003	CPT0077320001	CPT0087050003	CPT0078840001	CPT0075570001	CPT0075560003	CPT0078830003	CPT0077490003	CPT0077500001	CPT0023690003	CPT0023710001	CPT0025060001	CPT0092290003	CPT0014130001	CPT0001230001	CPT0071150004	CPT0014160003	CPT0092310003	CPT0001220008	CPT0025050003	CPT0088500001	CPT0078510003	CPT0079510001	CPT0089020003	CPT0078530001	CPT0079480003	CPT0088480003	CPT0089040001	CPT0026410003	CPT0006440003	CPT0066470004	CPT0066430001	CPT0020020001	CPT0006530001	CPT0026420001	CPT0019990003	CPT0000790001	CPT0001550001	CPT0065450001	CPT0001540009	CPT0066480003	CPT0066520001	CPT0065430003	CPT0000780007
StromalScore	359.98	368.36	561.75	630.2	602.81	810.94	703.24	361.97	239.06	404.82	1095.61	316.93	814.72	300.54	691	226.43	454.6	740.14	429.48	396.04	652.01	770.75	339.59	612.04	304.46	480.83	806.39	655.87	728.73	483.44	481.85	574.02	318.16	336.67	500.15	737.28	410.75	458.2	465.45	357.77	858.2	284.53	504.31	186.91	402.16	1176.79	553.07	657.5	669.68
ImmuneScore	-66.63	-20.98	913.47	845.06	945.23	664.52	539.74	-99.26	-97.42	306.21	1046.98	563.37	452.97	-49.52	966.61	-209.82	81.04	795.97	11.89	-179.22	631.2	808.26	-45.64	846.72	1129.64	-258.15	906.68	-56.22	806.38	138.31	641.71	758	-112.86	904.45	629.2	726.48	-119.68	-189.91	143.13	19.93	840.83	-161.67	-42.1	-159.3	957.32	866.84	253.22	989	515.95
ESTIMATEScore	293.35	347.38	1475.22	1475.25	1548.04	1475.46	1242.98	262.71	141.64	711.03	2142.59	880.3	1267.7	251.01	1657.6	16.61	535.65	1536.12	441.37	216.82	1283.2	1579.01	293.95	1458.76	1434.11	222.68	1713.07	599.65	1535.11	621.75	1123.56	1332.03	205.3	1241.11	1129.36	1463.76	291.06	268.29	608.58	377.7	1699.04	122.86	462.21	27.61	1359.48	2043.63	806.3	1646.5	1185.63
TumorPurity	0.8	0.79	0.68	0.68	0.67	0.68	0.71	0.8	0.81	0.76	0.61	0.74	0.7	0.8	0.66	0.82	0.78	0.67	0.78	0.8	0.7	0.67	0.8	0.68	0.69	0.8	0.66	0.77	0.67	0.77	0.72	0.7	0.8	0.71	0.72	0.68	0.8	0.8	0.77	0.79	0.66	0.81	0.78	0.82	0.69	0.62	0.75	0.66	0.71
[truncated: 134 more columns]

## Sheet: Methylation Data Scores
Epithelial, Stromal and Immune Scores based on Methylation data of 100 CCRCC Tumor Samples
Samples	Epithelial Score	Stromal Score	Immune Score
C3L-00561	0.51	0.0073	0.49
C3L-01287	0.63	0.057	0.31
C3L-01603	0.74	0.09	0.17
C3N-01524	0.78	0.045	0.17
C3N-01214	0.36	0.23	0.41
C3N-00834	0.77	0.15	0.077
C3N-01261	0.79	0.21	0.0032
C3L-00917	0.57	0.17	0.26
C3L-01861	0.55	0.22	0.23
C3L-01352	0.73	0.14	0.13
C3N-00194	0.62	0.037	0.34
C3L-00010	0.65	0.12	0.23
C3L-00607	0.57	0.0067	0.42
C3N-00495	0.55	0.14	0.31
C3N-00831	0.72	0.14	0.13
C3N-01646	0.65	0.075	0.28
C3L-00791	0.86	0.023	0.12
C3L-00369	1	0	0
C3L-00183	0.59	0.31	0.1
C3N-00168	0.66	0.15	0.19
C3L-00004	0.59	0.05	0.36
C3N-00150	0.45	0.27	0.28
C3N-00953	0.55	0.076	0.38
C3L-00097	0.78	0.17	0.054
C3L-00583	0.81	0.076	0.11
C3N-01178	0.6	0.068	0.33
C3L-00088	0.7	0.17	0.13
C3N-00244	0.81	0.12	0.073
C3L-00908	0.54	0.059	0.4
C3L-00814	0.74	0.057	0.2
C3L-00026	0.79	0.064	0.15
C3L-00447	0.8	0.066	0.13
C3N-00148	0.6	0.16	0.25
C3N-00246	0.95	0.052	0
C3L-00416	0.56	0.0073	0.43
C3L-00096	0.62	0.01	0.37
C3L-00765	0.49	0.28	0.23
C3L-01836	0.68	0.15	0.17
C3L-00902	0.74	0.17	0.096
C3N-00646	0.44	0.19	0.37
C3L-00011	0.68	0.16	0.16
C3N-01200	0.59	0.17	0.24
C3N-00177	0.52	0.059	0.42
C3N-01176	0.79	0.1	0.11
C3L-00103	0.75	0.089	0.16
C3N-01649	0.72	0.16	0.12
C3N-01808	0.8	0.14	0.058
C3N-00149	0.61	0.13	0.26
C3L-00817	0.64	0.18	0.18
C3N-00573	0.71	0.097	0.19
C3L-00581	0.6	0.14	0.26
C3L-01313	0.75	0.079	0.17
C3L-00360	0.47	0.053	0.48
C3N-01361	0.62	0.29	0.087
C3N-01651	0.66	0.096	0.24
C3L-01302	0.6	0.028	0.37
C3L-00907	0.64	0.049	0.31
C3L-01607	0.49	0.029	0.48
C3L-00448	0.81	0.19	0.0058
C3L-01286	0.9	0.0024	0.1
C3N-01179	0.66	0.21	0.13
C3L-00606	0.74	0.15	0.11
C3N-01648	0.11	0.14	0.75
C3N-00242	0.96	0	0.035
C3L-00418	0.75	0.19	0.057
C3N-00733	0.65	0.16	0.2
C3N-00577	0.66	0.15	0.18
C3N-01522	0.88	0.037	0.087
C3L-00079	0.71	0.024	0.27
C3N-01220	0.41	0.0009	0.59
C3L-00910	0.74	0.11	0.15
C3L-01283	0.41	0.12	0.48
C3L-00813	0.69	0.16	0.15
C3L-01560	0.68	0.2	0.13
C3L-01557	0.81	0.12	0.068
C3L-00799	0.68	0.12	0.2
C3L-00796	0.79	0.08	0.13
C3L-00792	0.62	0.014	0.37
C3L-01288	0.71	0.15	0.14
C3L-00766	0.67	0.21	0.12
C3L-00610	0.72	0.15	0.13
C3L-00800	0.6	0.12	0.28
C3N-00154	0.39	0.086	0.52
C3N-01213	0.68	0.21	0.11
C3L-01553	0.74	0.21	0.053
C3L-00812	0.68	0.25	0.065
C3L-00790	0.48	0.2	0.33
C3N-00852	0.83	0	0.17
C3N-00437	0.67	0.019	0.32
C3N-00320	0.8	0.093	0.1
C3N-00305	0.62	0.26	0.13
C3N-00315	0.37	0	0.63
C3N-00317	0.54	0.047	0.41
C3N-00491	0.55	0.13	0.32
C3N-00314	0.7	0.17	0.13
C3N-00380	0.59	0.18	0.23
C3N-00312	0.76	0.039	0.21
C3N-00494	0.79	0.16	0.052
C3N-00390	0.64	0.1	0.25
C3N-00310	0.88	0.058	0.06
Cell types for Methylation Data Analysis
Access	Platform	Description	Ref	Cell Type
GSE89648	450k	early stage cells of 5 stable cell lines (clear cell renal cell ) (5 stable cell lines (>20 generations in vitro)(UT14(P2), UT16(P2), UT33a(P3), UT48(P2), UT56(P1) ), named as P group and 5 finite cell lines (UT13a(P3), UT27(P3), UT37(P2), UT41(P2), UT54(P3) ) which could not be cultured more than 10 generations named as N group were chosen to do gene expression chip.)	PMID: 28256713	Epithelial
GSE61441	450k	clear cell renal cell carcinoma (ccRCC) tissue versus matched normal kidney tissue	PMID: 28256713	Epithelial
GSE70303	450k	methylation in human ccRCC tumor and adjacent normal tissue	PMID: 28256713	Epithelial
https://www.encodeproject.org/experiments/ENCSR963NNG/	epic	Homo sapiens renal cortical epithelial cell	ENCODE	Epithelial
https://www.encodeproject.org/experiments/ENCSR244HUE/	epic	Homo sapiens kidney epithelial cell	ENCODE	Epithelial
https://www.encodeproject.org/experiments/ENCSR245GTY/	epic	Homo sapiens Caki2 (clear cell carcinoma)	ENCODE	Epithelial
GSE40699	450k	epithelial of proximal tubule primary cell; HudsonAlpha_MethylArray_RPTEC_Methyl450K	ENCODE	Epithelial
GSE40699	450k	HudsonAlpha_MethylArray_HEK293_Methyl450K	ENCODE	Epithelial
GSE40699	450k	Homo sapiens renal cortical epithelial cell; HudsonAlpha_MethylArray_HRCEpiC_Methyl450K	ENCODE	Epithelial
GSE40699	450k	Homo sapiens kidney epithelial cell; HudsonAlpha_MethylArray_HRE_Methyl450K	ENCODE	Epithelial
GSE49143	450k	786-O	NCI60	Tumor Epithelial
GSE49143	450k	A498	NCI60	Tumor Epithelial
GSE49143	450k	ACHN	NCI60	Tumor Epithelial
GSE49143	450k	CAKI-1	NCI60	Tumor Epithelial
GSE49143	450k	RXF 393	NCI60	Tumor Epithelial
GSE49143	450k	SN12C	NCI60	Tumor Epithelial
GSE49143	450k	TK-10	NCI60	Tumor Epithelial
GSE49143	450k	UO-31	NCI60	Tumor Epithelial
GSE40699	450k	IMR90	ENCODE	Fibroblast
GSE40699	450k	AG04449	ENCODE	Fibroblast
GSE40699	450k	AG04450	ENCODE	Fibroblast
GSE40699	450k	AG09309	ENCODE	Fibroblast
GSE40699	450k	AG09319	ENCODE	Fibroblast
GSE40699	450k	AG10803	ENCODE	Fibroblast
GSE40699	450k	BJ	ENCODE	Fibroblast
GSE40699	450k	HCF	ENCODE	Fibroblast
GSE35069	450k	CD4+ T cells	PMID: 22848472	Immune
GSE35069	450k	CD8+ T cells	PMID: 22848473	Immune
GSE35069	450k	CD56+ NK cells	PMID: 22848474	Immune
GSE35069	450k	CD19+ B cells	PMID: 22848475	Immune
GSE35069	450k	CD14+ moncyte	PMID: 22848476	Immune
GSE35069	450k	neutrophils	PMID: 22848477	Immune
GSE35069	450k	granucytoe	PMID: 22848477	Immune
GSE35069	450k	eosinophil	PMID: 22848478	Immune
GSE40699	450k	Huvec	ENCODE	Endothelial
GSE84395	450k	control PEC	PMID: 27785870	Endothelial
GSE82234	450k	Human mammary endothelial cell	PMID: 26923702	Endothelial

## Sheet: Scores Comparison
Pearson's correlation between Stromal and Immune Score based on RNAseq, Global-proteomics and DNA Methylation Data
Immune Score
	Tumor Samples*			NAT*
	RNAseq	Global Proteomics	DNA Methylation**	RNAseq	Global Proteomics	DNA Methylation**
RNAseq	1	-	-	1	-	-
Global Proteomics	0.89	1	-	0.93	1	-
DNA Methylation	0.82	0.79	1	-	-	1
* For the comparison between two data types we utilized only samples with measurement in both data types.
** DNA Methylation data was available only for Tumor samples (i.e., 100 CCRCC samples)
Stromal Score
	Tumor Samples*			NAT*
	RNAseq	Global Proteomics	DNA Methylation**	RNAseq	Global Proteomics	DNA Methylation**
RNAseq	1	-	-	1	-	-
Global Proteomics	0.79	1	-	0.77	1	-
DNA Methylation	0.58	0.59	1	-	-	1
* For the comparison between two data types we utilized only samples with measurement in both data types.
** DNA Methylation data was available only for Tumor samples (i.e., 100 CCRCC samples)

## Sheet: Immune groups associated genes
Upregulated and Downregulated genes for each immune groups based on RNA, Global and Phospho-proteomics data of 103 CCRCC samples
For each gene/protein/phospho-peptide, the sign of the regression coefficient (i.e., negative for downregulation and positive for upregulation) times the - log_10 of the adjusted p-value is shown.
RNASeq Data					Global-Proteomics Data					Phospho Proteomcis Data
gene	CD8- Inflamed	CD8+ Inflamed	Metabolic Immune-desert	VEGF Immune-desert	Protein	CD8- Inflamed	CD8+ Inflamed	Metabolic Immune-desert	VEGF Immune-desert	Peptide	Protein	CD8- Inflamed	CD8+ Inflamed	Metabolic Immune-desert	VEGF Immune-desert
OR4F5	-0.12	-0.13	0.67	-0.12	A1BG	1.63	-0.78	-0.48	0.072	NP_000009.1_52_61	ACADVL	-0.68	0.17	0.7	-0.18
SAMD11	1.67	-0.21	-0.88	-0.0012	A1CF	-0.39	-0.29	0.81	0.063	NP_000010.1_195_200	ACAT1	-0.55	-0.066	0.32	0.22
KLHL17	0.4	-0.023	-0.33	-0.0069	A2M	0.91	-0.32	0.15	-0.63	NP_000011.2_155_161	ACVRL1	0.055	-0.9	-0.49	2.04
PLEKHN1	0.057	-0.054	-0.024	0.023	AAAS	-0.24	-0.023	0.085	0.16	NP_000017.1_9_13	ADSL	-0.41	0.11	0.29	-0.047
ISG15	0.037	-0.064	0.087	-0.056	AACS	0.16	0.63	-0.06	-0.9	NP_000017.1_9_19	ADSL	-0.55	0.65	0.19	-0.27
AGRN	0.03	-0.0013	-0.042	0.011	AADAT	0.0022	1.09	0.057	-1.4	NP_000022.3_214_215	ALAD	-0.31	0.1	0.45	-0.19
TTLL10	-0.089	-0.92	0.16	0.78	AAGAB	-0.18	2.76	-0.048	-1.85	NP_000026.2_123_132	ALDOB	-0.051	-0.051	0.067	0.04
B3GALT6	0.089	-1.37	0.31	0.33	AAK1	0.013	1.41	0.28	-2.64	NP_000026.2_160_161	ALDOB	0.31	-0.31	0.068	-0.063
SCNN1D	-0.051	-0.68	-0.017	1.01	AAMDC	-0.95	-1.53	1.03	1.56	NP_000026.2_174_206	ALDOB	0.37	0.11	-0.22	-0.25
PUSL1	-0.037	-0.015	1.06	-0.82	AAMP	-1.09	0.32	0.2	0.12	NP_000026.2_17_22	ALDOB	0.047	0.44	-0.18	-0.25
CPTP	-0.28	-0.57	1.25	0.043	AAR2	-0.092	-0.01	0.33	-0.14	NP_000026.2_223_241	ALDOB	0.53	0.044	0.1	-1.03
TAS1R3	-0.022	0.21	-0.11	-0.051	AARS	-0.67	-0.077	2.55	-0.64	NP_000026.2_343_364	ALDOB	0.35	0.18	-0.058	-0.6
TMEM88B	0.75	-0.36	-0.67	0.31	AARS2	-0.47	0.41	-0.024	0.045	NP_000026.2_36_39	ALDOB	0.17	-0.059	0.081	-0.2
VWA1	0.21	-2.31	-0.057	1.77	AARSD1	-0.57	-1.03	0.75	0.91	NP_000029.2_1031_1044	APC	-0.88	-0.066	0.12	0.76
ATAD3C	-0.079	-0.076	-0.039	0.26	AASDHPPT	-0.26	0.15	0.37	-0.25	NP_000029.2_127_133	APC	0.054	-0.66	-0.045	0.67
ATAD3B	0.099	-0.092	0.14	-0.14	AASS	0.06	0.2	-0.18	-0.08	NP_000029.2_1355_1356	APC	-0.9	-0.021	1.01	0.0019
ATAD3A	-0.13	-0.02	0.75	-0.33	AATF	-0.19	0.035	0.031	0.083	NP_000029.2_1388_1398	APC	-0.16	-0.19	0.6	-0.03
MIB2	-0.03	-0.3	0.26	0.061	ABAT	0.34	0.33	0.13	-1.49	NP_000029.2_1436_1448	APC	-0.19	0.02	0.014	0.13
MMP23B	0.95	0.26	-0.65	-0.5	ABCA2	-0.45	0.19	0.15	-0.0041	NP_000029.2_1567_1585	APC	-0.31	-0.39	0.44	0.31
CALML6	-0.1	0.042	-0.057	0.12	ABCB1	-0.063	-0.0084	0.36	-0.21	NP_000029.2_1773_1785	APC	1.22	-0.36	-0.37	-0.018
GABRD	0.022	-2.66	-0.42	4.89	ABCB10	-0.33	0.18	0.043	0.025	NP_000029.2_1931_1937	APC	-1.51	0.039	0.49	0.37
PRKCZ	-0.062	-0.54	0.35	0.17	ABCB6	-0.45	-0.026	0.79	-0.087	NP_000029.2_2088_2096	APC	0.43	-0.035	-0.24	-0.045
SKI	0.29	-0.5	-0.063	0.18	ABCB7	-0.16	0.28	-0.009	-0.064	NP_000029.2_2129_2137	APC	-0.3	0.24	-0.026	0.052
RER1	-0.62	0.032	1.73	-0.46	ABCB8	0.35	0.87	-0.24	-1.13	NP_000029.2_2260_2270	APC	-0.36	0.063	0.2	0.015
PLCH2	0.085	-0.049	0.25	-0.31	ABCC1	0.87	0.52	-0.3	-1.32	NP_000029.2_2289_2296	APC	-0.66	0.16	0.25	0.027
TNFRSF14	-0.65	0.058	0.1	0.25	ABCC2	-0.067	1.32	-0.0014	-1.12	NP_000029.2_2374_2379	APC	-0.87	0.25	0.42	-0.035
FAM213B	-0.38	0.017	0.28	0.028	ABCC3	-0.037	-0.019	0.046	0.012	NP_000029.2_2449_2451	APC	-0.72	-0.29	0.44	0.57
ACTRT2	-0.088	0.36	-0.087	-0.087	ABCC4	0.21	1.03	-0.34	-0.87	NP_000029.2_2459_2475	APC	-0.16	0.046	0.61	-0.38
PRDM16	0.12	-0.33	0.26	-0.076	ABCC6	-0.17	1.98	0.13	-1.97	NP_000029.2_2512_2517	APC	-0.14	-0.035	0.17	0.022
ARHGEF16	-0.094	-0.83	0.18	0.68	ABCD1	-0.29	2.29	0.14	-1.97	NP_000029.2_2567_2581	APC	-0.43	0.19	-0.0077	0.14
TPRG1L	-1.28	-0.71	1.99	0.4	ABCD3	-0.46	2.59	0.18	-2	NP_000029.2_2671_2687	APC	-0.004	-0.13	0.22	-0.043
TP73	-0.33	0.27	0.32	-0.27	ABCD4	0.012	0.027	-0.042	-0.0027	NP_000029.2_2771_2776	APC	0.038	-0.35	-0.0072	0.29
CCDC27	-0.035	-0.37	-0.59	1.95	ABCE1	-0.27	0.37	-0.31	0.21	NP_000029.2_2793_2813	APC	0.085	-0.85	-0.22	1.24
SMIM1	-0.018	-0.31	0.32	0.02	ABCF1	-0.54	0.65	-0.21	0.13	NP_000029.2_2820_2830	APC	-0.11	0.018	-0.15	0.29
DFFB	0.046	-0.13	-0.18	0.33	ABCF2	0.14	0.22	-0.2	-0.17	NP_000029.2_770_780	APC	0.022	0.015	-0.071	0.023
AJAP1	0.28	-0.41	0.086	-0.016	ABCF3	-0.77	0.88	0.21	-0.29	NP_000029.2_905_916	APC	-0.14	-0.14	0.33	0.02
KCNAB2	0.023	3.6	-0.47	-1.95	ABCG1	-0.91	0.37	0.044	0.18	NP_000029.2_959_973	APC	-0.087	0.03	0.12	-0.052
RNF207	0.14	0.00076	0.095	-0.31	ABHD10	-0.5	0.03	0.5	-0.025	NP_000030.1_185_191	APOA1	0.88	-0.43	0.006	-0.19
HES3	-0.21	0.65	-0.2	-0.017	ABHD11	0.34	0.99	-0.56	-0.77	NP_000030.1_221_228	APOA1	0.057	0.066	0.052	-0.25
ESPN	-1.09	-0.13	1.91	-0.023	ABHD12	0.16	2.12	-0.33	-1.8	NP_000030.1_248_248	APOA1	0.42	-0.12	-0.00059	-0.19
TAS1R1	-0.22	-0.02	-0.036	0.35	ABHD14B	0.077	-0.0054	0.28	-0.43	NP_000030.1_49_60	APOA1	0.99	-0.81	-0.067	0.022
ZBTB48	-0.1	-0.28	0.53	0.0065	ABHD16A	-0.42	4.21	-0.074	-2.41	NP_000030.1_76_82	APOA1	0.53	-0.067	-0.19	-0.087
PHF13	0.11	-1.24	0.13	0.49	ABHD4	0.069	-0.24	-0.002	0.14	NP_000032.1_147_148	APOE	1.78	-0.48	-0.0092	-0.58
THAP3	-0.28	-1.25	0.55	0.9	ABHD6	-0.42	-0.011	0.85	-0.16	NP_000034.1_209_230	FAS	-0.34	0.53	0.048	-0.16
CAMTA1	-0.099	0.026	0.15	-0.066	ABI1	0.068	-0.0088	-0.21	0.12	NP_000035.2_647_657	AR	-0.0054	-1.52	0.45	0.58
VAMP3	-0.083	-1.11	0.29	0.68	ABI2	1.15	-1.65	-0.089	0.31	NP_000035.2_96_96	AR	-0.31	-0.33	0.44	0.24
PER3	-0.21	-1.41	-0.047	2.96	ABI3	0.16	0.51	-1.48	0.16	NP_000041.2_174_174	ASS1	0.12	0.12	0.13	-0.62
PARK7	-0.62	-0.13	1.58	-0.1	ABI3BP	1.12	-1.32	-0.46	0.63	NP_000041.2_219_219	ASS1	1.06	-0.87	-0.22	0.15
SLC45A1	0.052	-0.37	0.097	0.12	ABL1	0.047	-1.66	0.0058	1.5	NP_000042.3_1883_1893	ATM	-0.85	-0.074	0.16	0.69
CA6	0.4	0.11	-0.52	-0.066	ABLIM1	-0.48	-0.017	0.12	0.29	NP_000042.3_1974_1990	ATM	-0.21	0.23	-0.088	0.069
H6PD	-0.26	-0.5	0.33	0.46	ABLIM2	0.42	0.092	-0.41	-0.11	NP_000042.3_1993_2009	ATM	-0.026	-0.045	-0.025	0.12
SPSB1	-0.0048	-0.25	0.56	-0.12	ABLIM3	-0.88	-0.52	0.58	0.87	NP_000043.4_1430_1447	ATP7A	0.6	-0.58	-0.068	0.065
SLC25A33	0.1	-0.79	0.42	0.027	ABR	1.64	3.65	-2.23	-3.24	NP_000043.4_1463_1469	ATP7A	-0.69	0.67	0.28	-0.28
TMEM201	0.38	-0.18	-0.15	0.032	ABRACL	0.71	1.33	-0.47	-1.86	NP_000043.4_1473_1480	ATP7A	0.082	0.08	0.024	-0.26
PIK3CD	-0.015	3.76	-1.23	-0.81	ABRAXAS1	0.019	-0.22	-0.27	0.64	NP_000043.4_147_152	ATP7A	0.094	-0.46	0.047	0.18
NMNAT1	-0.42	-0.76	1.29	0.19	ABRAXAS2	-0.82	0.44	0.46	-0.18	NP_000043.4_262_280	ATP7A	-0.34	-0.0049	0.36	0.0003
RBP7	-0.17	-1.76	0.071	2.43	ACAA1	0.25	1.2	-0.27	-1.26	NP_000043.4_270_280	ATP7A	-0.57	0.012	0.27	0.13
UBE4B	-0.23	-0.98	0.31	0.9	ACAA2	-0.26	-0.042	0.088	0.2	NP_000043.4_321_330	ATP7A	-0.25	0.034	0.27	-0.046
KIF1B	-0.081	-0.46	0.24	0.24	ACACA	0.022	0.31	0.087	-0.59	NP_000052.1_174_180	BTK	-0.11	1.73	-0.15	-0.85
PGD	-0.0077	1.64	-0.2	-0.92	ACAD10	0.49	0.31	-0.064	-0.99	NP_000055.2_1315_1324	C3	0.67	-0.39	-0.2	0.056
CENPS	-1.42	0.087	1.53	-0.1	ACAD11	-0.62	0.1	1.17	-0.4	NP_000055.2_1571_1573	C3	0.96	-0.31	-0.17	-0.079
CORT	-0.12	-0.29	0.52	0.022	ACAD8	-0.0017	0.37	0.06	-0.54	NP_000055.2_297_303	C3	1.14	-0.27	-0.17	-0.17
PEX14	-0.088	0.41	0.091	-0.44	ACAD9	-0.45	0.16	0.094	0.055	NP_000055.2_968_978	C3	-0.58	0.00023	0.3	0.14
TARDBP	-1.05	-0.13	0.98	0.17	ACADL	-0.24	-0.19	0.26	0.18	NP_000058.1_114_125	CA2	0.43	-0.022	-0.081	-0.21
ANGPTL7	1.42	-0.084	-0.58	-0.15	ACADM	-0.43	0.66	0.64	-0.94	NP_000058.1_151_151	CA2	0.23	0.14	-0.14	-0.25
UBIAD1	-0.095	-1.6	0.88	0.42	ACADS	-0.21	0.1	0.14	-0.046	NP_000058.1_216_219	CA2	1.24	-0.33	-0.39	-0.027
DISP3	-0.15	-0.34	0.18	0.32	ACADSB	0.049	0.24	0.034	-0.45	NP_000058.1_29_37	CA2	1.23	0.034	-0.84	-0.18
FBXO44	-0.25	-0.17	0.2	0.24	ACADVL	-0.55	0.17	0.63	-0.22	NP_000058.1_40_56	CA2	0.67	0.21	-0.51	-0.34
FBXO6	-0.4	1.44	0.011	-0.53	ACAN	0.79	-0.32	-0.64	0.22	NP_000058.1_73_73	CA2	0.066	0.054	0.018	-0.18
DRAXIN	0.27	-0.0098	-0.025	-0.2	ACAP2	-0.28	-0.021	-0.18	0.71	NP_000067.1_268_273	CDKN1C	0.41	0.089	-0.044	-0.53
AGTRAP	-0.73	-0.063	1.34	-0.075	ACAT1	-0.031	0.23	0.084	-0.34	NP_000067.1_287_310	CDKN1C	0.067	-0.25	0.15	-0.0029
C1orf167	0.0024	0.1	-0.4	0.18	ACAT2	0.11	0.2	-0.13	-0.19	NP_000072.2_1503_1524	LYST	-0.11	-0.19	0.3	0.054
CLCN6	-0.29	-0.43	-0.077	1.67	ACBD3	-0.36	0.65	0.5	-0.86	NP_000072.2_2103_2118	LYST	-0.14	0.27	0.037	-0.13
PLOD1	-0.3	-0.12	0.85	-0.067	ACBD5	-0.95	2.01	0.32	-1.09	NP_000072.2_2105_2118	LYST	-0.038	0.67	-0.17	-0.24
MFN2	-0.26	-0.094	0.97	-0.15	ACBD6	0.03	-1.05	0.79	0.061	NP_000072.2_2122_2128	LYST	0.07	0.0048	-0.18	0.065
MIIP	-0.052	0.59	-0.05	-0.33	ACE	0.37	-0.38	-0.11	0.12	NP_000072.2_2122_2144	LYST	-0.2	0.14	0.028	0.0031
TNFRSF8	0.02	0.44	-0.22	-0.15	ACE2	-0.48	1.08	0.6	-1.3	NP_000072.2_2149_2155	LYST	0.17	-0.043	0.01	-0.12
TNFRSF1B	0.21	1.21	-0.92	-0.4	ACIN1	-0.61	-0.52	0.029	1.68	NP_000072.2_2166_2170	LYST	-0.11	0.0083	0.015	0.07
VPS13D	0.31	-0.77	-0.13	0.48	ACLY	-0.79	0.006	1.01	-0.067	NP_000072.2_2213_2222	LYST	0.0037	0.22	-0.13	-0.07
AADACL4	0.86	-0.099	-0.22	-0.16	ACMSD	-0.072	0.43	0.47	-1.12	NP_000077.1_12_19	CLN3	-0.26	0.14	0.15	-0.064
AADACL3	-0.088	-0.089	0.4	-0.087	ACO1	0.42	0.067	0.19	-1.11	NP_000087.1_722_728	CP	0.067	0.18	0.01	-0.35
C1orf158	-0.16	-0.031	0.63	-0.2	ACO2	-0.42	0.5	0.5	-0.6	NP_000087.1_764_764	CP	0.74	-0.15	-0.16	-0.12
PRAMEF12	0.04	-0.14	0.48	-0.27	ACOT11	0.31	-0.0051	-0.025	-0.25	NP_000090.1_43_43	CST3	0.65	-0.036	0.022	-0.63
PRAMEF1	-0.2	0.29	-0.2	0.12	ACOT13	0.28	0.2	0.011	-0.74	NP_000092.2_147_147	CYBA	0.21	1.65	-1.14	-0.52
PRAMEF2	-0.093	0.36	-0.22	0.016	ACOT2	0.041	0.077	-0.0037	-0.14	NP_000092.2_168_191	CYBA	0.075	0.16	-0.3	-0.0029
PRAMEF7	-0.087	-0.1	0.077	0.12	ACOT4	0.025	0.27	-0.086	-0.19	NP_000098.1_24_26	DDB2	-0.08	-0.46	-0.027	0.84
HNRNPCL3	-0.12	0.27	0.0069	-0.11	ACOT7	0.65	0.47	0.15	-2.5	NP_000098.1_26_26	DDB2	-0.014	-0.53	-0.11	0.95
PRAMEF17	0.38	-0.089	-0.087	-0.087	ACOT8	-0.57	0.81	0.36	-0.58	NP_000098.1_50_50	DDB2	-0.0039	-0.19	-0.04	0.3
PRAMEF20	0.15	-0.018	-0.15	0.02	ACOT9	0.048	0.3	-0.18	-0.15	NP_000099.2_292_297	DLD	0.14	-0.78	0.018	0.4
PDPN	0.14	0.051	0.082	-0.41	ACOX1	-0.029	0.96	0.19	-1.5	NP_000100.2_3482_3492	DMD	2.86	-2.11	-0.69	0.37
PRDM2	0.051	0.31	-0.054	-0.33	ACOX2	0.81	0.12	-0.048	-1.06	NP_000100.2_3529_3544	DMD	2.57	-0.34	-0.81	-0.17
KAZN	-0.32	-1.08	0.62	0.74	ACOX3	-0.11	2.02	-0.05	-1.41	NP_000100.2_3601_3609	DMD	0.76	-0.023	-0.23	-0.24
TMEM51	-0.094	-0.052	0.52	-0.18	ACP1	0.064	-0.31	-0.21	0.56	NP_000100.2_3613_3616	DMD	0.91	-0.15	-0.093	-0.3
FHAD1	-0.17	0.31	0.21	-0.37	ACP2	0.41	2.23	-0.49	-2.25	NP_000101.2_905_905	DPYD	0.22	2.82	-0.62	-2.07
EFHD2	-0.045	2.58	-0.18	-1.5	ACP5	0.71	0.92	-0.64	-1.1	NP_000106.1_430_436	EDNRB	-0.27	-0.6	-0.014	1.48
CTRC	0.4	-0.11	-0.22	0.02	ACP6	-0.098	0.17	0.25	-0.37	NP_000108.1_120_143	EMD	-0.11	0.12	0.078	-0.084
CELA2A	0.21	-0.18	-0.24	0.21	ACPP	0.2	0.079	0.0083	-0.39	NP_000108.1_159_173	EMD	-0.13	0.00083	0.15	-0.013
CELA2B	0.081	-0.024	0.072	-0.13	ACSF2	0.37	0.47	-0.093	-0.99	NP_000110.2_10_23	EPB42	0.68	-0.0038	-0.31	-0.17
DNAJC16	-0.73	-0.37	2.11	-0.014	ACSF3	-0.12	1.1	0.4	-1.81	NP_000110.2_631_654	EPB42	0.89	0.17	-0.35	-0.63
DDI2	-0.11	-0.088	0.12	0.083	ACSL1	-0.14	0.12	0.3	-0.28	NP_000115.1_1337_1350	ERCC6	-0.46	0.25	-0.052	0.18
PLEKHM2	0.11	-0.059	0.037	-0.085	ACSL3	-0.098	0.62	-0.012	-0.38	NP_000115.1_429_438	ERCC6	1.26	-0.086	-0.29	-0.34
SLC25A34	-0.14	-0.031	0.59	-0.2	ACSL4	0.13	2.48	-0.34	-2.01	NP_000115.1_486_489	ERCC6	-0.53	0.057	0.038	0.29
TMEM82	-0.22	-0.2	1.92	-0.43	ACSL5	-0.13	3.02	-0.36	-1.35	NP_000117.1_133_143	ETFA	-0.68	0.053	0.43	0.032
FBLIM1	4.31	-1.37	-1.77	0.23	ACSM2A	0.015	0.45	0.31	-1.22	NP_000117.1_189_197	ETFA	-0.18	-0.22	0.23	0.19
SPEN	0.049	-0.41	-0.1	0.57	ACSM2B	0.014	0.36	0.46	-1.33	NP_000120.2_688_701	F13A1	1.09	-0.84	-0.39	0.26
C1orf64	0.62	-0.094	-0.14	-0.13	ACSM3	0.29	1	-0.12	-1.49	NP_000121.2_1067_1067	F5	-0.052	0.52	0.34	-1.17
CLCNKA	0.39	-0.064	-0.092	-0.11	ACSM5	-0.15	0.12	0.72	-0.66	NP_000121.2_692_706	F5	0.43	-0.73	-0.14	0.36
CLCNKB	0.68	-0.13	-0.1	-0.16	ACSS1	-0.018	0.2	0.099	-0.35	NP_000124.1_114_115	F9	0.06	-0.5	0.41	-0.012
SZRD1	-0.24	-0.0091	0.36	-0.04	ACSS2	0.026	-0.29	1.03	-0.48	NP_000128.1_419_419	FAH	0.21	-0.76	0.56	-0.087
NECAP2	0.0017	0.17	-0.18	0.0014	ACSS3	0.14	0.38	-0.044	-0.6	NP_000129.3_2702_2716	FBN1	-0.039	-0.15	-0.29	0.78
FAM231B	-0.094	0.3	-0.22	0.043	ACTA2	2.73	-0.52	-1.34	0.023	NP_000133.1_444_455	FGFR3	0.042	0.023	0.00068	-0.076
CROCC	0.64	-0.69	-0.3	0.35	ACTB	1.36	-0.11	-0.75	-0.079	NP_000134.2_351_366	FH	0.01	-0.13	-0.006	0.13
PADI1	-0.1	0.3	-0.47	0.19	ACTBL2	2.3	0.079	-1.49	-0.4	NP_000146.2_89_112	GALT	0.051	-0.049	0.26	-0.26
PADI3	-0.087	-0.047	0.32	-0.089	ACTG1	0.72	-0.74	-0.26	0.29	NP_000149.3_559_562	GBE1	-0.73	0.55	0.33	-0.22
PADI4	0.011	-0.35	0.23	0.053	ACTL6A	-0.33	-0.62	-0.011	1.55	NP_000156.1_290_297	GJA1	-0.23	-0.66	0.029	1.24
PADI6	0.05	0.18	-0.18	-0.058	ACTN1	2.89	-1.05	-1.51	0.31	NP_000156.1_290_301	GJA1	-0.027	-0.85	-0.055	1.27
ARHGEF10L	-0.14	-0.47	0.86	0.019	ACTN4	2.54	-0.94	-0.63	2.7e-05	NP_000156.1_306_314	GJA1	0.1	-1.32	-0.25	1.85
ACTL8	-0.11	-0.07	0.43	-0.1	ACTR10	-0.24	-0.53	0.65	0.19	NP_000156.1_325_344	GJA1	0.12	-1.4	-0.26	1.91
IGSF21	0.69	-0.41	-0.65	0.39	ACTR1A	0.74	-0.024	-0.13	-0.37	NP_000156.1_364_365	GJA1	0.68	-3.6	-0.29	2.89
KLHDC7A	-0.076	0.19	0.44	-0.71	ACTR1B	0.1	-0.75	0.0081	0.49	NP_000156.1_364_369	GJA1	0.64	-1.39	-0.74	1.61
PAX7	0.031	-0.0055	-0.019	-0.0052	ACTR2	1.04	1.65	-0.81	-2.16	NP_000157.1_253_258	GJB1	-0.17	0.35	0.76	-1.13
MRTO4	-0.84	-1.49	2.17	0.54	ACTR3	0.47	1	-0.44	-1.14	NP_000157.1_266_269	GJB1	0.3	0.14	0.24	-1.32
PQLC2	0.1	-0.21	0.62	-0.41	ACTR3B	0.92	-0.05	-0.59	-0.059	NP_000158.1_20_23	GK	-0.074	0.21	0.044	-0.17
MINOS1	-0.57	-0.12	1.72	-0.16	ACTR5	0.35	-0.57	0.15	-0.028	NP_000158.1_278_289	GK	-0.038	0.43	0.0016	-0.36
NBL1	-0.11	-0.084	1.33	-0.58	ACTR6	0.83	-0.15	-0.064	-0.33	NP_000158.1_341_342	GK	0.058	0.34	0.21	-1.07
HTR6	-0.014	-0.36	0.0093	0.39	ACTR8	-0.41	0.29	-0.048	0.11	NP_000159.3_445_445	GLI3	1.14	-0.83	-0.65	0.44
OTUD3	-0.28	-1.86	0.84	1.03	ACY1	0.35	0.75	0.086	-2.17	NP_000159.3_664_684	GLI3	0.46	-0.8	-0.71	1.17
PLA2G5	0.57	-0.76	-0.49	0.7	ACY3	-0.37	0.62	0.9	-1.29	NP_000159.3_864_873	GLI3	0.27	0.12	-0.87	0.1
PLA2G2F	0.18	0.14	-0.056	-0.33	ACYP1	0.047	-1.1	0.0096	0.95	NP_000164.5_629_644	GP1BA	1.36	-0.79	-0.044	-0.097
UBXN10	-0.2	-0.46	1.7	-0.14	ACYP2	0.55	1.35	-0.5	-1.55	NP_000166.2_107_109	GPI	-0.44	-0.11	0.82	-0.0088
VWA5B1	0.73	0.14	-0.45	-0.34	ADA	0.27	0.062	-1.35	0.47	NP_000166.2_148_176	GPI	-0.019	-0.23	0.21	0.034
FAM43B	0.82	-0.87	-0.28	0.33	ADA2	0.31	4.29	-0.94	-3.16	NP_000166.2_212_224	GPI	-0.13	-0.34	0.16	0.32
CDA	-0.18	-0.099	0.11	0.17	ADAL	-0.21	-0.23	0.21	0.25	NP_000166.2_22_22	GPI	-0.26	-1.17	0.17	1.48
PINK1	0.073	-1.99	0.26	0.79	ADAM10	-0.15	-0.019	-0.36	0.77	NP_000166.2_237_237	GPI	-0.24	-0.24	0.27	0.23
NBPF3	0.17	-0.26	-0.073	0.14	ADAM17	-0.067	0.096	-0.034	0.0099	NP_000166.2_247_251	GPI	0.096	-2.09	-0.045	1.98
ALPL	-0.31	-1.16	1.17	0.36	ADAM9	-0.46	-0.1	0.99	-0.074	NP_000166.2_455_455	GPI	-0.57	-0.071	0.63	0.056
LDLRAD2	1.01	-1.05	-1.8	1.89	ADAMTSL2	2.3	-1.25	-0.3	-0.0039	NP_000166.2_532_542	GPI	-0.47	-0.61	0.31	0.9
CELA3B	0.36	-0.18	-0.21	0.088	ADAMTSL4	0.64	-0.45	-0.85	0.65	NP_000167.1_111_117	NR3C1	0.89	-1.18	-1.18	1.56
CELA3A	0.53	-0.17	-0.35	0.086	ADAMTSL5	2.05	-0.58	-0.72	-0.00055	NP_000167.1_132_134	NR3C1	0.044	-0.33	0.082	0.11
CDC42	-0.002	-0.26	0.42	-0.057	ADAP1	0.31	1.42	-0.22	-1.74	NP_000167.1_159_165	NR3C1	0.16	-0.17	-0.15	0.16
ZBTB40	-0.12	-0.022	-0.027	0.21	ADAR	-0.73	0.5	0.2	-0.091	NP_000167.1_184_203	NR3C1	-0.19	-0.18	-0.022	0.62
EPHA8	-0.027	0.17	0.073	-0.25	ADARB1	0.87	-0.54	-1.43	1.01	NP_000167.1_266_272	NR3C1	0.0015	-0.23	-0.019	0.28
C1QA	0.17	4.13	-1.11	-2.02	ADCK1	0.41	0.64	-0.57	-0.52	NP_000167.1_299_305	NR3C1	0.17	-0.55	-0.23	0.68
C1QC	0.19	4.91	-1.61	-2.04	ADCY6	-0.021	-0.019	-0.034	0.091	NP_000167.1_42_56	NR3C1	-1.09	0.27	0.35	0.039
C1QB	0.15	5.26	-1.65	-2.11	ADCY9	0.22	0.012	-0.0079	-0.23	NP_000167.1_6_17	NR3C1	-0.19	0.15	-0.086	0.11
EPHB2	0.92	2.02	-1.4	-1.6	ADD1	0.36	0.081	-0.011	-0.53	NP_000168.1_35_35	GSN	0.14	0.33	-0.6	-0.022
KDM1A	0.018	-1.68	0.1	1.19	ADD2	1.09	0.082	-0.54	-0.42	NP_000168.1_375_386	GSN	2.25	-0.02	-2.15	-0.0048
MDS2	0.078	0.96	-0.87	-0.13	ADD3	-0.088	-0.0041	0.38	-0.2	NP_000168.1_402_412	GSN	4.11	-0.44	-2.51	0.0035
RPL11	-0.68	-1.66	0.72	1.76	ADGRE5	0.83	0.94	-0.88	-0.97	NP_000168.1_558_563	GSN	1.02	-0.29	-0.65	0.11
ELOA	-0.0089	-0.37	0.092	0.23	ADGRF5	2.27	-3.55	-1.24	2.42	NP_000169.1_147_157	GSS	0.72	-0.047	-0.25	-0.16
PITHD1	-0.041	0.028	0.43	-0.4	ADGRG1	0.15	-0.0067	0.055	-0.23	NP_000169.1_181_185	GSS	-0.084	-0.57	0.27	0.31
LYPLA2	-0.042	-0.14	1.29	-0.59	ADGRL2	0.048	-0.34	-0.0088	0.27	NP_000169.1_415_415	GSS	-0.27	-0.1	0.74	-0.07
PNRC2	-0.1	-0.31	0.26	0.15	ADGRL4	0.11	-2.01	-0.16	2.35	NP_000170.1_137_139	MSH6	0.52	-0.037	-0.1	-0.22
GRHL3	0.73	-0.091	-0.24	-0.1	ADH1A	1.99	-0.44	-0.25	-0.35	NP_000170.1_14_18	MSH6	0.06	0.0078	-0.055	-0.014
NIPAL3	-0.4	0.044	0.87	-0.25	ADH1B	1.83	-0.21	-0.65	-0.19	NP_000170.1_200_216	MSH6	0.039	-0.96	0.027	0.75
RCAN3	-0.11	0.69	-0.13	-0.17	ADH1C	1.28	-0.055	-0.52	-0.24	NP_000170.1_219_227	MSH6	-0.76	-0.66	0.33	1.34
NCMAP	0.19	0.19	-0.16	-0.24	ADH5	-0.43	-0.78	0.45	0.82	NP_000170.1_252_269	MSH6	0.028	-0.029	-0.16	0.17
SRRM1	-0.23	0.046	0.13	0.015	ADH6	0.73	0.49	-0.064	-1.69	NP_000170.1_305_309	MSH6	-0.2	0.36	0.023	-0.12
CLIC4	-0.57	-0.77	3.5	-0.13	ADHFE1	0.14	0.24	0.099	-0.81	NP_000170.1_41_51	MSH6	0.16	-0.85	0.11	0.24
RHD	0.37	-0.052	-0.35	0.041	ADI1	-0.095	0.14	0.81	-0.92	NP_000173.2_418_435	HADHA	0.17	0.17	0.018	-0.54
TMEM50A	-0.15	-0.047	0.47	-0.1	ADIPOQ	0.32	-3.09	-0.059	2.34	NP_000173.2_665_669	HADHA	-0.1	0.33	-0.085	-0.046
TMEM57	-0.57	-0.9	1.5	0.29	ADIRF	-0.56	-1.18	0.89	0.88	NP_000173.2_745_756	HADHA	-0.43	0.22	0.068	0.022
LDLRAP1	0.34	0.092	-0.52	-0.023	ADK	-0.16	-0.12	0.48	-0.035	NP_000176.2_34_37	SERPIND1	0.76	-0.32	-0.37	0.086
MAN1C1	2.73	0.0031	-0.73	-0.8	ADNP	-0.71	-0.51	0.027	1.86	NP_000176.2_64_79	SERPIND1	1.3	-0.72	-0.11	-0.041
SELENON	0.44	-0.094	-0.4	0.079	ADO	0.11	-0.47	0.044	0.18	NP_000177.2_159_168	CFH	1.18	-0.65	-0.13	-0.022
MTFR1L	-0.18	-1.35	1.31	0.24	ADPGK	0.03	1.3	-0.5	-0.51	NP_000177.2_193_199	CFH	0.8	-0.42	-0.18	0.018
EXTL1	-0.23	0.2	-0.015	0.027	ADPRH	0.38	-0.026	-0.42	0.042	NP_000181.2_2_15	HMBS	-0.26	0.29	0.46	-0.51
PDIK1L	-0.72	0.28	0.16	0.014	ADPRHL2	-1.49	-0.029	1.28	0.1	NP_000185.1_104_111	HPRT1	0.036	0.013	0.19	-0.3
FAM110D	0.089	-1.67	-0.16	2.1	ADRM1	-1.29	0.16	0.72	0.025	NP_000185.1_139_139	HPRT1	1.06	-0.64	-0.57	0.28
ZNF593	-0.051	-0.51	1.81	-0.34	ADSL	0.46	-0.15	-0.003	-0.18	NP_000187.3_383_400	HSD11B2	1.01	-0.2	-0.092	-0.29
CNKSR1	0.13	-0.0065	0.04	-0.18	ADSS	0.069	0.2	0.22	-0.81	NP_000192.2_521_530	ICAM1	-0.52	0.96	-0.01	-0.16
CATSPER4	0.67	-0.2	-0.087	-0.11	ADSSL1	-0.22	-0.85	-0.042	1.78	NP_000199.2_1347_1348	INSR	-0.25	-0.12	0.11	0.27
CEP85	-0.18	0.17	0.33	-0.33	AEBP1	4.47	-1.73	-1.44	0.12	NP_000199.2_1354_1362	INSR	-0.77	-0.068	1.31	-0.057
SH3BGRL3	-0.056	2.39	0.03	-2.41	AES	1.27	-0.52	-1	0.36	NP_000202.3_756_760	ITGB2	-0.22	2.55	-0.15	-1.13
CD52	0.027	4.03	-1.13	-1.26	AFAP1	2.13	-1.6	-1.22	0.88	NP_000206.2_15_21	JAK3	0.041	0.63	-0.25	-0.3
LIN28A	0.091	-0.24	0.29	-0.11	AFAP1L1	0.21	-2.41	-1.09	4.48	NP_000212.1_109_123	KHK	-0.9	0.11	0.87	-0.096
DHDDS	-0.78	-0.59	4.11	-0.23	AFAP1L2	0.15	-1.67	-0.71	3.15	NP_000215.1_100_103	KRT18	-0.28	0.13	0.65	-0.42
HMGN2	-0.56	-0.38	0.42	0.57	AFDN	-0.036	-0.39	0.046	0.39	NP_000215.1_15_44	KRT18	-0.077	0.18	0.49	-0.71
RPS6KA1	-0.29	3.64	0.034	-2.54	AFF4	-0.34	0.12	0.25	-0.059	NP_000215.1_302_312	KRT18	0.016	-0.22	0.31	-0.056
ARID1A	0.038	0.26	-0.44	0.026	AFG1L	-0.14	1.29	-0.077	-0.68	NP_000215.1_398_404	KRT18	0.48	-0.42	0.14	-0.17
PIGV	-0.78	-0.23	0.53	0.43	AFG3L2	-0.38	0.19	0.24	-0.093	NP_000215.1_420_425	KRT18	-0.055	0.027	0.34	-0.28
ZDHHC18	-0.1	1.4	-0.25	-0.39	AFM	0.9	-0.69	-0.23	0.13	NP_000215.1_51_65	KRT18	-0.1	0.075	0.45	-0.4
SFN	-0.18	0.26	0.27	-0.38	AFMID	-0.2	-0.051	0.7	-0.19	NP_000215.1_60_65	KRT18	0.063	-0.1	0.39	-0.31
NUDC	-0.93	-0.022	2.17	-0.28	AFTPH	-1.01	0.56	0.92	-0.5	NP_000215.1_7_13	KRT18	-0.15	0.26	0.69	-0.92
TRNP1	0.98	0.044	-0.31	-0.43	AGA	0.13	2.6	-0.45	-1.89	NP_000225.1_132_141	LIG1	-0.56	0.091	0.38	-0.014
WDTC1	0.0018	0.057	0.012	-0.08	AGAP1	-0.14	-0.65	0.38	0.37	NP_000225.1_182_183	LIG1	-0.22	0.7	-0.12	-0.095
TMEM222	-0.53	-1.62	2.59	0.23	AGAP3	0.3	0.14	-0.93	0.11	NP_000225.1_195_207	LIG1	-0.36	0.55	0.059	-0.17
SYTL1	-0.034	2.04	-0.56	-0.54	AGFG1	-0.099	0.78	0.0067	-0.57	NP_000225.1_47_51	LIG1	-0.4	1.02	0.14	-0.6
GPR3	0.025	-1.36	-0.36	2.79	AGFG2	-0.1	-0.35	-0.33	1.41	NP_000225.1_66_76	LIG1	-0.48	0.27	0.15	-0.037
FAM76A	-0.29	-0.64	0.41	0.54	AGK	-0.039	0.92	-0.055	-0.66	NP_000225.1_901_919	LIG1	-0.72	0.07	0.17	0.2
STX12	-0.015	-0.38	0.17	0.14	AGL	-0.32	-1.17	1.38	0.26	NP_000231.1_383_392	MAOA	-0.25	0.36	0.51	-0.67
PPP1R8	-0.37	-0.63	0.79	0.3	AGMAT	0.037	0.037	0.5	-0.74	NP_000231.1_402_419	MAOA	0.79	-0.61	0.11	-0.18
THEMIS2	0.046	2.17	-0.55	-0.93	AGO1	-0.05	-2.65	0.71	1.24	NP_000234.1_177_179	MEFV	0.9	-0.23	-0.12	-0.16
SMPDL3B	-0.32	-0.013	0.73	-0.13	AGO2	1.91	-1.3	-0.79	0.44	NP_000235.2_492_492	MEN1	0.97	-0.17	-0.8	0.092
XKR8	-0.081	-0.15	0.097	0.14	AGO3	0.12	-3.44	0.74	1.1	NP_000235.2_538_560	MEN1	0.3	-0.73	-0.14	0.49
ATPIF1	-0.6	-0.0072	1.27	-0.19	AGPAT1	-0.58	0.61	0.12	-0.15	NP_000236.2_1006_1020	MET	-0.0023	0.73	-0.09	-0.5
SESN2	0.084	0.027	0.14	-0.36	AGPAT3	-0.21	0.13	0.89	-0.73	NP_000236.2_977_977	MET	-0.32	0.51	0.12	-0.26
MED18	-1.05	0.091	1.38	-0.18	AGPAT5	0.15	0.39	0.011	-0.81	NP_000236.2_988_1003	MET	0.0034	0.91	0.015	-1.06
PHACTR4	-0.33	-0.013	0.32	0.02	AGPS	-0.048	0.63	0.32	-1.24	NP_000239.1_298_307	MITF	0.17	-0.11	0.14	-0.2
RCC1	-0.15	0.19	0.31	-0.37	AGRN	0.016	-2.59	0.34	1.47	NP_000239.1_382_401	MITF	-0.15	0.019	0.25	-0.083
TRNAU1AP	-0.24	-1.14	0.5	0.79	AGT	2.13	-0.64	-0.47	-0.085	NP_000239.1_50_82	MITF	0.073	-0.081	0.038	-0.03
RAB42	-0.081	0.24	0.087	-0.26	AGTRAP	-0.25	0.4	0.58	-0.81	NP_000240.1_477_486	MLH1	-0.086	0.061	0.025	-0.0068
GMEB1	0.078	0.064	-0.36	0.1	AGXT2	-0.11	0.51	0.81	-1.63	NP_000243.1_583_601	MTM1	0.35	-0.11	-0.16	0.003
YTHDF2	-0.0099	-0.52	1.03	-0.13	AHCTF1	0.04	-0.14	0.21	-0.085	NP_000243.1_9_18	MTM1	-0.24	0.65	0.58	-1.2
OPRD1	-0.097	0.28	-0.045	-0.071	AHCY	0.085	0.078	0.16	-0.5	NP_000246.2_353_364	MUT	-0.27	-0.54	0.33	0.52
EPB41	-0.69	0.79	0.38	-0.48	AHCYL1	-1.28	-0.14	1.05	0.27	NP_000250.3_1452_1452	MYO5A	0.49	0.55	-0.97	-0.24
PTPRU	0.2	-0.53	0.19	-0.0073	AHCYL2	-0.062	0.059	0.013	-0.011	NP_000250.3_1650_1663	MYO5A	0.77	0.13	-0.59	-0.25
ZCCHC17	-0.25	-0.57	0.8	0.16	AHDC1	0.018	-1.09	0.04	0.93	NP_000250.3_600_607	MYO5A	0.2	0.15	-0.22	-0.14
SERINC2	-0.46	-0.072	0.73	-0.0064	AHNAK	0.65	-1.27	-0.21	0.67	NP_000256.4_345_348	NCF1	-0.023	1.43	-0.11	-0.98
TINAGL1	0.52	-1.86	0.37	0.078	AHNAK2	-0.11	-0.31	0.23	0.18	NP_000258.1_2470_2475	NF1	0.19	0.014	-0.2	-0.0085
HCRTR1	0.93	-0.011	-1.28	0.088	AHR	0.26	0.34	-0.44	-0.2	NP_000258.1_2479_2494	NF1	-0.17	0.41	0.019	-0.18
KHDRBS1	-0.28	-0.53	0.31	0.53	AHSA1	0.55	0.54	-0.62	-0.53	NP_000258.1_2500_2513	NF1	0.058	-0.16	-0.096	0.22
TMEM39B	0.045	-1.04	-0.053	1.15	AHSG	1.45	-0.91	-0.58	0.26	NP_000258.1_2522_2530	NF1	0.066	-0.07	-0.17	0.18
KPNA6	-0.13	-0.12	0.78	-0.18	AHSP	0.74	0.17	-0.4	-0.46	NP_000258.1_2540_2544	NF1	0.018	0.34	-0.079	-0.24
TXLNA	0.016	-0.094	1.11	-0.81	AIDA	0.84	-0.81	-0.24	0.24	NP_000258.1_2576_2590	NF1	0.096	-0.074	-0.049	0.032
CCDC28B	0.072	-0.029	-0.055	0.015	AIF1	0.43	2.19	-1.19	-1.2	NP_000258.1_2781_2789	NF1	-0.055	0.07	-0.023	0.0093
IQCC	-0.2	-0.28	0.57	0.062	AIF1L	-0.016	0.32	0.067	-0.44	NP_000258.1_856_871	NF1	0.12	0.075	-0.024	-0.2
DCDC2B	-0.087	-0.0039	0.23	-0.093	AIFM1	-0.44	1.5	0.45	-1.59	NP_000258.1_876_892	NF1	-0.95	0.14	0.77	-0.069
EIF3I	-0.3	-1.56	2.5	0.093	AIFM2	-0.9	0.39	1.16	-0.57	NP_000259.1_518_518	NF2	0.0025	-0.43	0.11	0.22
FAM167B	0.64	-2.42	-0.075	1.04	AIMP1	-2.07	1.17	0.67	-0.22	NP_000259.1_581_584	NF2	-0.38	0.051	0.65	-0.19
LCK	-0.14	6.45	-1.31	-1.72	AIMP2	-2.02	0.82	0.96	-0.21	NP_000261.2_13_21	PNP	0.06	-0.15	0.52	-0.35
HDAC1	0.0043	-0.65	-0.11	1.07	AIP	-0.44	-0.5	0.11	1.1	NP_000261.2_276_289	PNP	0.23	-0.081	0.18	-0.37
TSSK3	0.072	-1.13	0.083	0.62	AK1	1.1	-0.13	-0.77	0.0088	NP_000261.2_33_39	PNP	0.29	-1.32	0.2	0.23
ZBTB8B	0.51	-0.47	0.058	-0.068	AK2	-0.83	0.6	0.86	-0.63	NP_000268.1_16_40	PAH	0.96	-0.095	-0.15	-0.32
ZBTB8A	0.36	-1.67	-0.12	1.1	AK3	0.15	-0.0028	0.096	-0.32	NP_000272.1_9_9	PCBD1	-0.24	0.071	-0.057	0.22
RBBP4	-0.95	-0.36	1.96	0.06	AK4	-0.79	0.17	1.05	-0.3	NP_000273.2_245_252	PCCA	-0.075	-0.67	0.019	0.89
KIAA1522	0.026	0.37	-0.0067	-0.45	AK6	-0.5	0.12	0.39	-0.058	NP_000276.2_162_167	PEPD	0.00084	0.44	0.48	-1.54
S100PBP	-0.25	0.39	-0.023	-0.041	AKAP1	-1.01	-0.28	1	0.32	NP_000276.2_487_490	PEPD	-0.05	0.23	0.014	-0.18
HPCA	-0.64	-0.023	0.45	0.099	AKAP10	-0.18	0.32	0.47	-0.69	NP_000282.1_153_155	PGK1	-1.27	-0.84	0.78	1.48
AZIN2	-0.43	0.28	0.13	-0.061	AKAP11	-0.057	-0.035	0.02	0.077	NP_000282.1_174_175	PGK1	-1	0.26	0.37	0.013
ZNF362	0.81	-1.48	-0.36	0.86	AKAP12	0.06	-0.78	0.79	-0.046	NP_000282.1_203_203	PGK1	-0.071	-0.14	0.28	0.0025
ZSCAN20	0.096	-0.41	-0.23	0.7	AKAP13	-0.75	0.6	-0.18	0.25	NP_000282.1_298_321	PGK1	-0.076	-2.35	0.16	2.21
HMGB4	-0.055	0.46	-0.041	-0.25	AKAP17A	0.24	-0.15	-0.34	0.24	NP_000282.1_363_378	PGK1	0.032	-1.17	0.32	0.4
C1orf94	-0.086	0.8	-0.19	-0.2	AKAP7	-0.22	0.64	-0.16	-0.051	NP_000282.1_76_77	PGK1	-0.027	-1.36	0.019	1.5
GJB5	-0.26	1.36	-0.11	-0.33	AKAP8	-1.65	-0.8	1.34	1.14	NP_000283.1_1015_1034	PHKA2	-0.84	-0.33	1.3	0.15
GJB4	-0.29	2.03	-0.17	-0.51	AKAP8L	-0.67	0.26	0.028	0.16	NP_000283.1_1039_1053	PHKA2	-0.34	-0.61	0.92	0.2
GJB3	-0.12	2.28	-0.62	-0.39	AKAP9	-0.47	-0.013	0.064	0.37	NP_000283.1_691_696	PHKA2	-1.15	0.13	0.82	-0.018
GJA4	-0.026	-2.41	-0.21	4.2	AKR1A1	-1.63	0.38	1.63	-0.38	NP_000283.1_729_735	PHKA2	-0.52	-0.069	0.64	0.036
ZMYM1	-1.23	0.071	0.21	0.39	AKR1B1	0.41	-0.35	-0.14	0.1	NP_000283.1_969_993	PHKA2	-0.54	-0.22	1.26	-0.014
ZMYM4	-0.037	-0.2	0.19	0.051	AKR1B10	-0.035	0.19	0.099	-0.3	NP_000285.1_190_193	PHKG2	-0.093	-0.74	0.35	0.38
NCDN	-0.19	0.16	0.64	-0.58	AKR1C1	-0.1	-0.16	0.47	-0.047	NP_000286.3_337_354	SERPINA1	0.26	-0.12	0.032	-0.14
TFAP2E	-0.059	2.9	-0.68	-0.76	AKR1C2	-0.02	0.079	0.091	-0.17	NP_000286.3_35_46	SERPINA1	1.04	-0.66	-0.3	0.11
AGO4	0.48	0.35	-0.95	-0.12	AKR1C3	-1.07	-0.38	1.38	0.26	NP_000288.1_144_151	PKD2	0.037	0.0072	0.1	-0.18
AGO1	-0.23	0.16	0.23	-0.16	AKR7A2	-0.28	-2.22	1.27	0.9	NP_000288.1_166_166	PKD2	-0.18	-0.0065	0.19	0.0051
AGO3	-0.081	-0.012	0.43	-0.22	AKR7A3	-0.019	-0.13	0.7	-0.34	NP_000288.1_794_802	PKD2	-0.15	-0.00072	0.77	-0.4
TEKT2	-0.054	-0.21	0.76	-0.16	AKT1	0.98	-0.93	-0.83	0.81	NP_000288.1_808_824	PKD2	-0.037	-0.12	0.32	-0.065
ADPRHL2	-0.74	-0.077	2.3	-0.31	AKT1S1	0.24	-0.016	0.0043	-0.22	NP_000289.1_140_157	PKLR	0.16	0.22	0.22	-1.17
MAP7D1	0.73	0.31	-0.22	-0.96	AKT2	-0.092	0.039	0.43	-0.33	NP_000289.1_292_292	PKLR	-0.24	0.009	0.85	-0.35
THRAP3	-0.19	0.076	0.35	-0.18	AKT3	1.01	-1.12	-0.37	0.47	NP_000292.1_173_193	PLG	0.16	-0.24	-0.04	0.093
SH3D21	-0.15	-0.18	0.14	0.21	AKTIP	-0.39	-1.09	2.3	0.014	NP_000292.1_351_385	PLG	0.58	-0.45	-0.1	0.046
ZC3H12A	0.042	-0.13	0.54	-0.33	ALAD	0.85	0.019	-0.15	-0.56	NP_000292.1_455_477	PLG	0.3	-0.33	-0.24	0.27
DNALI1	-0.33	-0.25	1.36	-0.085	ALB	1.22	-1.09	-0.46	0.4	NP_000292.1_45_45	PLG	0.34	-0.73	-0.027	0.24
CDCA8	-0.23	1.06	0.019	-0.53	ALCAM	0.3	-1.84	-0.05	1.24	NP_000292.1_66_68	PLG	1.4	-0.61	-0.28	-0.0053
MANEAL	-0.13	0.012	0.62	-0.33	ALDH16A1	-0.074	1.46	-0.24	-0.63	NP_000292.1_741_760	PLG	0.15	-0.45	-0.0048	0.2
C1orf122	-0.087	0.19	0.58	-0.86	ALDH18A1	-0.51	0.63	0.24	-0.35	NP_000305.3_294_305	PTEN	-0.16	-0.26	0.37	0.1
UTP11	0.05	-0.54	0.54	-0.036	ALDH1A1	-0.013	-0.67	0.19	0.35	NP_000305.3_379_401	PTEN	-0.12	0.23	0.084	-0.19
AKIRIN1	0.074	0.031	0.15	-0.37	ALDH1A2	1.29	-0.21	-0.89	0.046	NP_000307.1_519_519	PTH1R	0.69	-0.014	0.0013	-0.67
NDUFS5	-0.36	-0.93	2.68	-0.043	ALDH1A3	1.42	-0.13	-1.01	0.0041	NP_000307.1_567_591	PTH1R	0.15	0.063	0.015	-0.32
MACF1	1.93	-0.68	-1.23	0.32	ALDH1B1	0.76	0.0095	-0.1	-0.54	NP_000307.1_88_91	PTH1R	0.19	0.2	0.089	-0.85
BMP8A	0.73	-0.35	-0.16	0.0076	ALDH1L1	-0.15	-0.37	0.25	0.27	NP_000308.1_128_128	PTS	0.26	0.18	-0.044	-0.52
PPIE	-0.84	-0.14	1.25	0.041	ALDH1L2	0.95	0.26	-0.65	-0.52	NP_000308.1_19_23	PTS	0.016	-0.032	0.28	-0.24
MFSD2A	-0.14	0.73	0.13	-0.73	ALDH2	-0.17	0.74	0.42	-1.22	NP_000312.2_241_249	RB1	-0.33	0.14	0.31	-0.13
CAP1	0.057	0.6	0.053	-1.08	ALDH3A2	-0.34	0.041	0.76	-0.28	NP_000312.2_241_252	RB1	-0.16	0.46	0.35	-0.77
RLF	-0.23	-1.44	0.72	0.73	ALDH3B1	0.015	1.51	-0.13	-1.21	NP_000312.2_342_356	RB1	-0.31	0.62	0.097	-0.33
TMCO2	-0.17	0.088	-0.034	0.1	ALDH4A1	0.26	0.24	0.32	-1.56	NP_000312.2_360_373	RB1	0.039	-0.13	0.037	0.034
ZMPSTE24	-0.61	0.19	0.59	-0.18	ALDH5A1	-0.3	0.55	-0.043	-0.064	NP_000312.2_583_612	RB1	0.085	-0.06	-0.11	0.086
SMAP2	-0.11	2.41	-0.88	-0.28	ALDH6A1	0.24	0.21	0.026	-0.75	NP_000312.2_766_790	RB1	0.28	0.22	-0.25	-0.27
ZFP69B	-0.025	0.051	-0.069	0.041	ALDH7A1	-0.37	-0.31	1.05	0.00055	NP_000312.2_816_823	RB1	-0.43	0.27	0.16	-0.072
ZFP69	0.035	0.14	-0.26	0.019	ALDH8A1	0.09	0.3	0.1	-0.79	NP_000312.2_9_37	RB1	0.12	-0.015	0.18	-0.35
EXO5	-0.037	0.0043	-0.011	0.046	ALDH9A1	-0.22	-0.61	0.11	0.87	NP_000319.1_756_756	RPGR	0.026	0.81	-0.52	-0.17
ZNF684	-0.49	-0.39	0.18	0.9	ALDOA	-0.39	-0.12	0.42	0.12	NP_000323.2_235_257	ATXN1	2.21	-0.45	-0.84	-0.015
NFYC	-0.53	-0.052	0.59	0.04	ALDOB	1.06	0.28	-0.25	-1.18	NP_000323.2_406_409	ATXN1	-0.4	1.03	-0.071	-0.17
KCNQ4	0.26	0.45	-0.9	-0.073	ALDOC	-0.4	-0.8	0.15	1.37	NP_000323.2_775_779	ATXN1	0.067	0.18	-0.57	0.1
CTPS1	-0.22	0.14	0.038	0.0047	ALG1	-0.34	0.28	0.69	-0.61	NP_000323.2_811_811	ATXN1	0.13	-0.12	-0.078	0.075
FOXO6	0.28	-0.55	0.00078	0.13	ALG11	-0.14	0.77	0.1	-0.73	NP_000323.2_82_91	ATXN1	-0.075	0.54	-0.011	-0.35
GUCA2B	0.0086	0.34	-0.023	-0.33	ALG12	0.11	-0.23	0.11	-0.019	NP_000327.2_598_622	SCNN1B	0.67	0.14	-0.42	-0.31
RIMKLA	-0.28	-0.37	0.77	0.094	ALG13	-0.35	-0.17	0.76	-0.0015	NP_000327.2_633_635	SCNN1B	0.096	-0.012	0.076	-0.19
PPCS	-0.65	0.19	2.07	-1.07	ALG2	-0.95	0.22	0.85	-0.17	NP_000329.2_114_122	SLC12A1	0.29	0.13	0.0024	-0.61
CCDC30	-0.52	0.15	0.77	-0.29	ALG5	-0.28	1.37	0.17	-1.19	NP_000329.2_118_122	SLC12A1	0.18	0.00062	0.26	-0.64
PPIH	-0.58	0.2	0.5	-0.15	ALG6	-0.27	0.23	0.14	-0.12	NP_000329.2_130_130	SLC12A1	0.36	0.095	0.16	-1.09
YBX1	-0.15	0.23	0.79	-1	ALKBH4	0.046	-0.92	-0.21	1.42	NP_000329.2_145_148	SLC12A1	-0.59	0.19	0.05	0.14
C1orf50	-1.79	-0.34	2.91	0.089	ALKBH5	-1.49	-0.75	1	1.28	NP_000329.2_61_79	SLC12A1	0.28	0.29	0.076	-1.2
TMEM269	-0.53	-0.35	0.7	0.26	ALKBH7	0.14	0.32	0.088	-0.91	NP_000329.2_879_885	SLC12A1	0.48	0.0066	0.13	-0.89
ERMAP	0.022	0.062	-0.065	-0.023	ALOX5	-0.054	1.62	-0.06	-1.22	NP_000330.2_55_74	SLC12A3	1.32	-0.01	-0.34	-0.5
ZNF691	-1.45	-0.089	0.86	0.33	ALPL	-0.35	-1.67	0.41	1.67	NP_000330.2_811_813	SLC12A3	0.0042	0.51	0.048	-0.71
FAM183A	-0.2	-0.37	0.18	0.44	ALS2	0.26	-0.5	-0.01	0.16	NP_000330.2_85_91	SLC12A3	-0.012	0.3	0.035	-0.38
CFAP57	-0.23	-0.17	0.41	0.077	ALYREF	-0.99	0.37	0.023	0.25	NP_000331.1_521_523	SLC2A2	-0.15	0.38	-0.0068	-0.13
TMEM125	-0.11	-0.086	0.58	-0.14	AMACR	-0.39	1.75	-0.11	-0.54	NP_000332.2_10_14	SLC3A1	-0.044	0.38	0.49	-1.2
TIE1	0.41	-4.42	-0.73	5.64	AMBP	1.27	-0.85	-0.26	0.084	NP_000332.2_20_41	SLC3A1	-0.0094	0.24	0.21	-0.63
MPL	-0.36	0.013	-0.0024	0.34	AMDHD1	-0.22	-0.044	1.06	-0.4	NP_000332.2_54_54	SLC3A1	0.19	0.53	0.062	-1.4
CDC20	-0.092	0.73	-0.011	-0.46	AMDHD2	-0.19	-0.36	0.18	0.4	NP_000332.2_6_14	SLC3A1	-0.16	0.33	0.58	-0.89
SZT2	0.064	0.012	-0.084	-0.00037	AMN	-0.019	0.032	1.21	-1.27	NP_000333.1_181_214	SLC4A1	0.7	0.14	-0.6	-0.21
PTPRF	-0.24	0.09	0.26	-0.1	AMOTL1	0.76	-2.26	-0.19	1.25	NP_000333.1_347_359	SLC4A1	0.38	0.068	-0.35	-0.092
KDM4A	0.023	0.26	0.081	-0.54	AMOTL2	1.77	-1.48	-0.63	0.48	NP_000335.1_25_37	SMN1	-0.69	0.49	0.044	0.015
ST3GAL3	-0.049	-0.44	0.33	0.12	AMPD2	-0.45	-0.63	0.34	0.83	NP_000349.1_649_649	TGFBI	1.64	-0.5	-0.72	0.071
ARTN	0.13	0.17	-0.1	-0.23	AMPD3	0.71	0.83	-0.62	-1.02	NP_000356.1_106_106	TPI1	-0.18	-1.03	0.0016	1.8
IPO13	0.06	0.27	0.57	-1.77	AMT	0.048	0.55	0.24	-1.38	NP_000356.1_165_173	TPI1	-0.35	-0.49	0.65	0.27
DPH2	-0.48	0.022	2.63	-1.07	ANAPC1	0.1	0.79	-0.034	-1.04	NP_000356.1_195_205	TPI1	-0.2	-1.22	0.13	1.55
ATP6V0B	-0.02	0.57	0.43	-1.69	ANAPC10	-0.4	-0.11	0.12	0.4	NP_000356.1_209_217	TPI1	-0.29	-1.72	0.33	1.77
B4GALT2	0.013	-0.17	0.69	-0.31	ANAPC13	-0.81	0.072	0.39	0.096	NP_000356.1_21_28	TPI1	0.095	-0.34	0.13	0.026
CCDC24	-0.15	0.3	0.87	-1.24	ANAPC16	-0.32	-0.28	0.18	0.47	NP_000356.1_223_236	TPI1	-0.14	-0.78	0.052	1.1
KLF17	-0.053	0.0093	0.23	-0.16	ANAPC2	-0.17	0.086	0.082	-0.017	NP_000356.1_71_80	TPI1	-0.13	-0.24	0.59	-0.015
DMAP1	-1.07	0.016	0.34	0.29	ANAPC4	0.09	0.72	0.0083	-1.1	NP_000358.1_6_16	TPMT	-0.68	0.9	1.33	-1.68
RNF220	-0.35	-0.11	1.16	-0.13	ANAPC5	-0.038	0.56	0.007	-0.5	NP_000359.1_1065_1084	TSC1	0.04	0.19	-0.13	-0.09
C1orf228	-0.13	0.62	-0.012	-0.3	ANAPC7	-0.14	0.46	-0.11	-0.063	NP_000359.1_1100_1116	TSC1	-0.87	0.34	0.15	0.049
KIF2C	-0.15	0.65	0.03	-0.39	ANG	0.71	-0.88	-0.013	0.087	NP_000359.1_339_374	TSC1	-0.18	0.033	0.27	-0.09
RPS8	-0.34	-1.37	0.65	0.98	ANGPT2	0.27	-0.43	-0.64	0.89	NP_000359.1_386_417	TSC1	0.0027	0.21	-0.2	-0.01
PLK3	0.85	-0.39	0.041	-0.24	ANGPTL2	2.3	-2.61	-0.95	1.21	NP_000359.1_453_472	TSC1	-0.66	0.34	0.27	-0.078
BTBD19	0.5	-1.38	0.25	0.043	ANGPTL3	1.37	0.28	-0.4	-1.22	NP_000359.1_487_491	TSC1	-0.5	0.46	0.17	-0.15
UROD	-0.61	-0.5	1.88	0.031	ANGPTL4	0.097	-0.45	0.4	-0.06	NP_000359.1_505_508	TSC1	-0.93	0.74	0.14	-0.077
HPDL	-0.035	-0.071	0.079	0.031	ANK1	0.94	0.026	-0.55	-0.22	NP_000359.1_505_515	TSC1	-0.74	0.85	0.034	-0.076
TOE1	-0.046	0.0099	0.2	-0.14	ANK2	0.26	1.01	-0.55	-0.68	NP_000359.1_519_539	TSC1	-0.4	0.93	0.059	-0.38
MMACHC	-1.1	-0.0094	0.82	0.091	ANK3	-0.33	0.61	0.036	-0.2	NP_000359.1_553_584	TSC1	0.084	-0.077	0.048	-0.053
AKR1A1	-1.26	0.33	2.25	-0.84	ANKFY1	0.12	0.36	-0.002	-0.65	NP_000359.1_673_685	TSC1	-0.4	0.059	0.23	0.015
NASP	-0.12	-1.05	-0.02	1.85	ANKHD1-EIF4EBP3	-1.49	0.48	1.28	-0.36	NP_000362.1_69_89	TTR	1.16	-0.3	-0.41	-0.015
TMEM69	-0.62	0.028	0.93	-0.12	ANKIB1	-0.41	0.22	0.37	-0.2	NP_000362.1_69_95	TTR	1.11	-0.047	-0.72	-0.061
MAST2	0.14	-0.095	0.03	-0.064	ANKLE2	0.3	0.66	-0.22	-0.84	NP_000364.1_214_217	UMPS	-0.14	0.096	0.15	-0.11
TSPAN1	-0.18	0.032	1.06	-0.62	ANKMY2	0.15	-0.26	-0.28	0.44	NP_000365.3_57_69	UROD	-0.58	-0.19	1.26	-0.015
LURAP1	0.19	-0.13	0.021	-0.065	ANKRD10	0.0053	-0.0039	-0.027	0.025	NP_000366.1_240_253	UROS	0.27	-0.063	-0.2	0.023
RAD54L	-0.15	0.66	-0.016	-0.27	ANKRD13A	0.059	-0.23	0.38	-0.15	NP_000368.1_291_291	WAS	0.79	0.2	-0.83	-0.21
UQCRH	-0.11	-0.016	0.32	-0.11	ANKRD17	-0.0014	0.13	-0.47	0.22	NP_000368.1_483_484	WAS	-0.71	1.78	-0.039	-0.33
NSUN4	-1.23	0.024	1.06	0.017	ANKRD2	0.031	0.3	0.23	-0.89	NP_000372.1_500_513	MID1	-0.14	-0.98	0.26	0.81
FAAH	-0.32	-0.18	1.03	-0.06	ANKRD27	-0.4	0.23	-0.025	0.12	NP_000372.1_572_574	MID1	-1.25	-0.56	0.62	1.25
DMBX1	-0.061	0.12	0.13	-0.21	ANKRD28	0.015	-0.053	-0.024	0.065	NP_000372.1_78_78	MID1	-0.34	-0.072	0.56	-0.0032
TEX38	-0.085	0.003	-0.51	0.76	ANKRD44	0.17	3.81	-1.62	-1.44	NP_000372.1_90_100	MID1	-0.3	-0.24	0.12	0.49
CYP4B1	0.55	-0.4	-0.18	0.11	ANKRD54	0.33	-0.31	0.09	-0.096	NP_000373.1_293_293	ALDH3A2	-0.74	0.048	0.96	-0.12
CYP4X1	0.68	-2.62	-0.12	1.29	ANKS1A	0.44	-0.025	-0.74	0.16	NP_000375.2_4048_4052	APOB	1.08	-0.19	-0.39	-0.071
CYP4Z1	-0.027	0.015	0.37	-0.34	ANKS3	-0.98	-0.002	1.83	-0.26	NP_000379.2_992_997	CASR	-0.015	0.34	-0.065	-0.19
CYP4A22	-0.13	0.16	0.26	-0.31	ANKS4B	-0.73	0.36	1.19	-0.71	NP_000381.1_642_652	CHM	0.33	-0.14	-0.29	0.11
CMPK1	-0.57	0.29	0.98	-0.6	ANKS6	-0.19	0.12	-0.021	0.067	NP_000383.2_281_283	ABCC2	-0.095	0.61	-0.038	-0.3
FOXE3	0.39	-0.046	-0.34	0.02	ANKZF1	-0.2	0.15	0.18	-0.13	NP_000383.2_866_902	ABCC2	0.41	0.12	-0.11	-0.46
FOXD2	-0.062	-0.28	-0.12	0.82	ANO10	-0.15	0.42	-0.045	-0.11	NP_000383.2_938_938	ABCC2	-0.058	1.05	0.14	-1.39
SLC5A9	-0.51	-0.063	0.6	0.037	ANO6	0.04	-0.019	-0.13	0.099	NP_000385.1_168_173	CRYAA	-0.22	0.37	0.28	-0.46
ELAVL4	0.5	0.072	-0.75	0.00013	ANP32A	-2.15	0.042	1.43	0.13	NP_000393.4_431_432	G6PD	0.49	2.01	-0.93	-1.47
CDKN2C	0.17	-0.19	-0.0042	0.018	ANP32B	-0.35	-0.32	0.51	0.22	NP_000398.1_191_193	GP1BB	2.02	-1.5	-0.39	0.2
C1orf185	-0.006	-0.09	-0.14	0.31	ANP32E	-1.33	-0.71	0.59	1.63	NP_000402.3_124_147	HLCS	0.6	-0.013	-0.0046	-0.55
RNF11	-0.16	-0.64	0.89	0.088	ANPEP	0.24	0.055	0.44	-1.2	NP_000402.3_79_89	HLCS	-0.26	0.02	0.19	0.015
OSBPL9	-0.056	-1.78	0.63	0.63	ANXA1	0.65	-0.16	0.0094	-0.34	NP_000405.1_265_265	HSD17B4	-0.95	1.05	0.23	-0.3
BTF3L4	-0.28	-0.1	0.52	0.0051	ANXA11	0.051	0.15	0.027	-0.31	NP_000405.1_283_300	HSD17B4	-0.32	1.65	0.012	-0.84
ZFYVE9	-0.051	-4.02	0.79	1.85	ANXA13	0.025	-0.13	0.19	-0.065	NP_000405.1_304_314	HSD17B4	0.55	0.31	-0.3	-0.6
PRPF38A	-0.61	-0.6	0.36	0.99	ANXA2	0.35	-0.16	-0.15	0.024	NP_000405.1_317_322	HSD17B4	0.038	1.57	-0.48	-0.68
GPX7	-0.12	0.35	-0.073	-0.062	ANXA3	0.47	0.093	-0.12	-0.44	NP_000407.1_293_302	IFNGR1	-0.065	1.28	0.066	-1.37
FAM159A	-0.41	2.98	-0.57	-0.3	ANXA4	-0.038	-0.26	0.23	0.062	NP_000407.1_346_372	IFNGR1	0.51	0.0093	-0.098	-0.33
ZYG11B	-0.068	-1.14	0.12	1.03	ANXA5	-0.075	-0.28	-0.068	0.65	NP_000419.1_249_256	LTBP2	0.49	-0.058	-0.83	0.22
ZYG11A	-0.81	0.027	1.39	-0.19	ANXA6	0.036	0.29	0.0031	-0.4	NP_000424.2_203_233	NCF2	0.74	0.85	-0.29	-1.68
SCP2	-1.16	-0.087	2.51	-0.15	ANXA7	-0.45	0.14	0.44	-0.13	NP_000424.2_311_323	NCF2	0.3	0.57	-0.083	-1.07
PODN	1.83	-0.19	-0.74	-0.082	ANXA9	0.2	0.039	0.16	-0.63	NP_000426.2_2028_2032	NOTCH3	0.53	-2.08	-0.71	2.55
CPT2	-0.45	0.31	0.54	-0.39	AOC1	-0.12	0.14	0.47	-0.5	NP_000433.4_653_663	PECAM1	0.23	-0.16	0.42	-0.53
DMRTB1	-0.012	-0.073	0.3	-0.14	AOC3	1.98	-0.33	-1.68	0.2	NP_000433.4_686_700	PECAM1	0.034	-0.3	0.097	0.088
DIO1	0.044	0.31	-0.0036	-0.44	AOX1	-0.041	0.16	0.25	-0.46	NP_000433.4_726_738	PECAM1	-0.28	-1.55	0.14	2.11
LRRC42	-0.39	-0.22	1.42	-0.087	AP1AR	-1.67	0.088	0.96	0.11	NP_000436.2_12_28	PLEC	0.052	-0.71	0.2	0.21
TCEANC2	-1.18	0.46	0.022	0.21	AP1B1	-0.11	2.49	0.8	-4.47	NP_000436.2_1325_1325	PLEC	0.64	-0.13	-0.14	-0.11
MRPL37	-1.64	-0.097	3.89	-0.28	AP1G1	-1.71	0.85	3.06	-1.89	NP_000436.2_1611_1611	PLEC	1.91	-0.59	-0.84	0.093
ACOT11	-0.007	0.25	-0.2	-0.022	AP1G2	0.22	0.66	-0.0062	-1.27	NP_000436.2_1616_1622	PLEC	0.2	-0.0039	-0.47	0.15
MROH7	0.0039	0.19	-0.23	0.007	AP1M1	-0.87	1.13	2.86	-3.34	NP_000436.2_1929_1931	PLEC	0.15	-0.2	-0.1	0.15
TTC4	-1.28	0.0036	1.85	-0.11	AP1S1	-0.037	0.14	1.62	-2.03	NP_000436.2_2672_2672	PLEC	0.26	0.015	-0.22	-0.04
LEXM	-0.19	0.76	-0.04	-0.24	AP1S2	0.4	0.68	-0.98	-0.24	NP_000436.2_2723_2724	PLEC	-0.22	0.44	0.023	-0.15
TMEM61	1.11	-0.0061	-0.18	-0.55	AP1S3	-0.042	0.0084	0.45	-0.36	NP_000436.2_2776_2776	PLEC	0.56	-0.082	-0.52	0.063
BSND	0.64	-0.1	-0.13	-0.14	AP2A1	0.037	-0.0026	0.026	-0.069	NP_000436.2_2923_2926	PLEC	0.21	-0.29	-0.11	0.18
PCSK9	0.067	0.17	-0.076	-0.17	AP2A2	0.068	0.22	-0.27	-0.043	NP_000436.2_3675_3675	PLEC	-0.14	0.086	0.098	-0.055
PRKAA2	-0.51	-0.66	1.65	0.097	AP2B1	-0.07	-0.064	0.43	-0.16	NP_000436.2_3920_3920	PLEC	0.24	-0.096	-0.055	-0.028
C8A	-0.13	0.064	0.29	-0.18	AP2M1	0.23	-0.08	-0.094	-0.0062	NP_000436.2_3943_3949	PLEC	0.031	-0.0072	-0.043	0.018
FGGY	-1.11	-0.57	2.64	0.083	AP2S1	0.32	-0.051	0.025	-0.27	NP_000436.2_4253_4264	PLEC	-0.07	-0.091	0.22	-0.0032
HOOK1	-0.51	-1.18	0.89	0.82	AP3B1	-1.13	0.87	1.45	-1.17	NP_000436.2_4253_4272	PLEC	0.9	-0.18	-0.52	0.024
NFIA	-0.14	-0.31	0.18	0.29	AP3D1	-1.48	0.87	1.2	-0.68	NP_000436.2_4274_4290	PLEC	0.92	-0.19	-0.44	-0.0031
PATJ	-1.07	0.085	1.64	-0.25	AP3M1	-0.23	1.02	0.49	-1.56	NP_000436.2_4292_4315	PLEC	0.6	-0.06	-0.51	0.02
L1TD1	0.17	-0.054	-0.11	0.0095	AP3M2	-0.12	-0.38	1.22	-0.2	NP_000436.2_42_51	PLEC	0.2	-0.3	-0.024	0.088
USP1	-0.34	-0.087	0.35	0.093	AP3S1	-0.63	0.15	0.78	-0.24	NP_000436.2_4501_4516	PLEC	1.03	-0.21	-0.44	-0.019
ANGPTL3	-0.053	0.65	-0.011	-0.48	AP4B1	0.96	-0.082	-0.33	-0.19	NP_000436.2_4501_4520	PLEC	0.76	-0.35	-0.14	-0.019
ATG4C	-0.53	0.039	-0.0074	0.45	AP4E1	0.27	0.6	0.014	-1.4	NP_000436.2_4558_4571	PLEC	0.1	-0.044	0.12	-0.2
FOXD3	0.46	-0.18	0.031	-0.2	AP4M1	0.079	0.55	0.22	-1.46	NP_000436.2_604_613	PLEC	-0.023	-0.19	-0.071	0.42
ALG6	-0.73	0.14	0.38	-0.0027	AP5B1	0.55	0.88	-0.68	-0.8	NP_000438.2_18_27	PSEN2	0.15	0.33	-0.24	-0.25
EFCAB7	-0.81	0.087	1.04	-0.15	AP5M1	0.32	0.79	-0.14	-1.22	NP_000440.1_183_193	RFX5	-0.34	3.29	-0.18	-1.34
PGM1	-0.41	-0.35	2.85	-0.35	AP5S1	-0.26	1.3	-0.28	-0.22	NP_000440.1_183_208	RFX5	-0.12	0.1	0.23	-0.21
ROR1	0.45	-0.83	-0.1	0.32	AP5Z1	0.36	2.42	-0.84	-1.7	NP_000440.1_308_313	RFX5	-0.052	2.64	-0.29	-1.38
UBE2U	0.19	0.19	-0.24	-0.16	APAF1	-0.33	-0.13	0.29	0.17	NP_000440.1_356_357	RFX5	-0.56	1.37	-0.12	-0.15
CACHD1	0.13	-0.69	-0.036	0.49	APBB1	0.18	-0.31	0.038	0.029	NP_000440.1_602_605	RFX5	-0.4	1.3	-0.24	-0.1
RAVER2	-0.78	-1.66	1.1	1.39	APBB1IP	-0.89	2.18	-0.17	-0.23	NP_000445.1_26_26	SOD1	-0.27	-0.19	0.5	0.06
AK4	-1.15	-0.15	3.95	-0.42	APBB2	0.87	-4.48	-0.26	3.27	NP_000445.1_99_108	SOD1	-0.76	0.24	0.48	-0.091
DNAJC6	-0.072	0.11	0.58	-0.68	APC	-0.15	-0.47	0.37	0.24	NP_000446.1_31_36	STK11	0.048	-0.078	-0.079	0.12
LEPROT	-0.038	-0.071	0.67	-0.35	APCS	1.85	0.12	-0.39	-1.28	NP_000448.3_142_162	HNF4A	-0.19	-0.54	1	0.024
LEPR	-0.038	0.15	-0.0096	-0.089	APEH	0.77	0.37	-0.2	-1.11	NP_000448.3_166_170	HNF4A	-1.1	-0.32	2.41	-0.019
PDE4B	0.37	0.29	-1.11	-0.0031	APEX1	-0.36	-2.27	0.53	2.06	NP_000448.3_429_446	HNF4A	-0.78	-0.12	1.24	-0.0008
SGIP1	1.09	-1.23	-0.15	0.22	API5	-0.075	-0.006	0.00055	0.086	NP_000457.1_1179_1189	PEX1	-0.18	0.36	-0.027	-0.064
TCTEX1D1	1.47	-0.35	-0.79	0.088	APIP	-0.11	0.65	-0.16	-0.16	NP_000457.1_1207_1216	PEX1	-0.051	0.15	-0.054	-0.017
MIER1	-0.45	0.6	0.27	-0.4	APLP2	0.65	-0.022	0.02	-0.67	NP_000457.1_1209_1216	PEX1	-0.11	0.68	0.035	-0.53
IL23R	0.029	0.79	-0.066	-0.73	APMAP	0.09	0.16	-0.04	-0.24	NP_000467.1_178_188	AK1	0.91	-0.074	-0.73	0.015
IL12RB2	-0.5	0.25	0.57	-0.31	APOA1	1.5	-0.64	-0.29	-0.027	NP_000467.1_32_39	AK1	0.62	-0.11	-0.59	0.088
GADD45A	-0.77	-0.21	0.79	0.23	APOA2	2.43	-0.89	-0.48	-0.046	NP_000468.1_216_217	ALB	-0.086	-0.012	-0.094	0.26
LRRC7	-0.0022	-0.13	-0.2	0.49	APOA4	0.77	-0.16	-0.55	0.054	NP_000468.1_256_256	ALB	0.18	-0.11	-0.28	0.2
SRSF11	-0.13	-0.022	0.18	-0.0019	APOA5	2.05	-0.71	-0.34	-0.1	NP_000468.1_287_297	ALB	-0.011	-0.2	-0.03	0.31
HHLA3	-0.36	0.35	0.14	-0.14	APOB	2.4	-0.35	-0.43	-0.43	NP_000468.1_311_336	ALB	0.65	-0.7	-0.18	0.22
CTH	-0.59	0.087	0.26	0.044	APOBEC3C	0.076	0.62	-0.12	-0.56	NP_000468.1_435_436	ALB	0.29	-0.31	-0.5	0.54
FPGT	-1.13	0.0007	0.29	0.43	APOBEC3F	-0.38	0.09	0.33	-0.062	NP_000468.1_443_451	ALB	-0.07	0.077	-0.19	0.18
TNNI3K	-0.16	-0.033	-0.054	0.35	APOBEC3G	-0.11	3.12	-0.18	-1.89	NP_000468.1_502_504	ALB	-0.57	-0.0031	0.17	0.26
TYW3	-1.05	-0.057	0.53	0.3	APOBR	0.091	2.49	-0.3	-1.97	NP_000468.1_551_551	ALB	0.067	-0.07	-0.19	0.2
LHX8	0.017	-0.59	0.7	-0.037	APOC1	3.64	-0.44	-0.6	-0.72	NP_000468.1_603_603	ALB	-0.1	0.063	-0.12	0.17
ACADM	-0.84	-0.031	2.12	-0.29	APOC2	2.87	-0.52	-0.28	-0.63	NP_000468.1_71_71	ALB	0.91	-0.48	-0.55	0.23
RABGGTB	-1.43	0.084	0.71	0.096	APOC3	2.34	-0.42	-0.43	-0.33	NP_000468.1_76_82	ALB	0.17	-0.35	-0.021	0.15
MSH4	0.16	-0.11	0.074	-0.11	APOD	0.7	0.29	0.0058	-1.56	NP_000468.1_76_92	ALB	0.2	-0.31	-0.0083	0.071
ST6GALNAC3	0.096	-2.03	-0.34	3.18	APOE	2.93	-0.026	-0.47	-1.37	NP_000468.1_89_92	ALB	0.92	-0.54	-0.47	0.22
ST6GALNAC5	0.68	0.0061	-0.1	-0.43	APOF	2.36	-0.95	-0.4	-0.05	NP_000469.3_100_117	ALPL	-0.41	-1.25	0.46	1.28
AK5	0.48	0.25	-0.28	-0.47	APOH	1.21	-1.44	-0.54	0.74	NP_000471.1_112_134	AMPD3	1.3	-0.02	-0.51	-0.29
MIGA1	-0.59	-0.22	0.59	0.25	APOL1	1.39	-0.34	-0.14	-0.31	NP_000471.1_92_96	AMPD3	0.15	1.08	-0.37	-0.73
NEXN	3.28	-0.36	-1.13	-0.11	APOL2	-0.61	3.81	0.46	-3.68	NP_000472.2_334_342	AMT	-0.031	0.17	0.15	-0.36
DNAJB4	0.11	-0.85	-0.028	0.64	APOL3	-0.036	2.38	-0.28	-1.34	NP_000475.1_441_441	APP	0.038	0.07	0.038	-0.2
GIPC2	-0.54	-0.27	0.83	0.15	APOM	2.21	-0.58	-0.37	-0.21	NP_000476.1_15_21	APRT	0.012	-0.27	0.12	0.08
PTGFR	0.25	0.1	-0.027	-0.42	APOO	0.13	0.43	-0.022	-0.71	NP_000476.1_60_66	APRT	0.22	-1.01	-0.0045	0.51
IFI44L	-0.22	0.37	-0.043	-0.027	APOOL	-0.59	0.44	0.3	-0.2	NP_000477.1_256_264	AQP2	0.21	0.15	0.3	-1.25
IFI44	-0.22	0.27	-0.02	-0.008	APP	-0.0018	-0.71	0.2	0.34	NP_000479.1_63_68	SERPINC1	0.9	-0.25	-0.64	0.12
ADGRL2	-0.075	-0.61	0.12	0.53	APPL1	0.22	-1.3	0.0041	0.74	NP_000479.1_63_76	SERPINC1	0.84	-0.81	-0.45	0.45
PRKACB	0.034	2.18	-1.08	-0.42	APPL2	0.1	-0.25	0.14	-0.026	NP_000480.3_1009_1016	ATRX	-0.14	-0.4	0.044	0.64
SAMD13	0.018	0.4	-0.51	0.0056	APRT	-0.48	-0.06	1.56	-0.37	NP_000480.3_1061_1063	ATRX	-0.048	-0.033	0.0053	0.087
DNASE2B	0.048	1.65	-0.75	-0.43	APTX	-0.57	0.35	0.32	-0.16	NP_000480.3_1230_1251	ATRX	-0.34	-0.085	0.092	0.35
RPF1	-0.13	0.018	1.09	-0.7	AQP1	0.13	0.38	-0.11	-0.45	NP_000480.3_1346_1352	ATRX	-0.31	0.034	0.11	0.08
SPATA1	-0.0034	0.017	-0.12	0.099	AQR	-0.54	-0.68	0.26	1.16	NP_000480.3_1442_1442	ATRX	-0.2	0.19	-0.038	0.042
WDR63	0.16	0.68	-0.17	-0.71	ARAF	-0.78	0.31	0.56	-0.17	NP_000480.3_1527_1529	ATRX	-0.28	0.4	-0.092	0.023
CYR61	1.79	-0.78	-0.23	-0.026	ARAP1	0.62	3	-0.83	-2.83	NP_000480.3_1989_2002	ATRX	0.04	-0.4	0.14	0.1
CLCA2	0.76	-0.17	0.038	-0.44	ARAP3	0.62	-4.01	-0.64	4.29	NP_000480.3_203_213	ATRX	-0.99	-0.07	0.43	0.41
CLCA1	-0.24	0.38	0.016	-0.095	ARCN1	-2.25	1.22	1.66	-0.84	NP_000480.3_25_34	ATRX	0.026	-0.031	-0.24	0.25
CLCA4	-0.39	0.29	-0.2	0.28	ARF1	-0.034	1.64	0.38	-2.9	NP_000480.3_25_44	ATRX	0.13	-0.0053	-0.37	0.16
SH3GLB1	-0.023	-0.42	0.13	0.23	ARF4	0.4	0.31	-0.063	-0.85	NP_000480.3_48_60	ATRX	0.021	-0.11	-0.038	0.14
HS2ST1	-0.44	-0.22	0.72	0.099	ARF5	-0.27	0.2	0.33	-0.26	NP_000480.3_591_598	ATRX	-0.16	0.23	-0.041	0.0033
LMO4	0.17	0.22	-0.27	-0.15	ARF6	0.98	0.39	-0.89	-0.49	NP_000480.3_634_651	ATRX	-0.35	-0.39	0.45	0.33
PKN2	-0.36	-0.21	0.13	0.53	ARFGAP1	-1.08	2.04	0.18	-0.72	NP_000480.3_634_656	ATRX	-0.3	-0.3	0.17	0.5
GBP6	-0.23	3.52	-0.65	-0.65	ARFGAP2	-1.28	1.25	0.48	-0.48	NP_000480.3_661_684	ATRX	-0.51	-0.11	0.39	0.2
LRRC8B	-0.055	0.53	-0.081	-0.23	ARFGAP3	-1.49	0.36	1.73	-0.48	NP_000480.3_668_684	ATRX	-0.01	-0.77	0.062	0.66
LRRC8C	0.38	0.072	-3.07	1.06	ARFGEF1	-0.34	2.06	0.56	-2.7	NP_000480.3_703_706	ATRX	0.58	-0.9	-0.41	0.71
LRRC8D	-0.61	1.78	0.21	-1.05	ARFGEF2	-0.79	2.13	0.52	-1.75	NP_000480.3_722_731	ATRX	0.015	-0.16	-0.03	0.19
ZNF326	0.0061	-0.34	0.07	0.2	ARFGEF3	0.13	-0.11	0.062	-0.083	NP_000480.3_783_792	ATRX	0.19	-0.52	-0.23	0.61
CDC7	-0.06	-0.022	0.21	-0.087	ARFIP1	-0.36	0.91	0.36	-0.95	NP_000480.3_810_819	ATRX	-0.0054	-0.62	-0.12	1.07
BRDT	-0.088	0.14	0.094	-0.15	ARFIP2	-0.72	0.13	2.03	-0.91	NP_000480.3_849_850	ATRX	-0.8	-0.25	0.098	1.22
EPHX4	0.52	-1.7	-0.59	1.93	ARFRP1	-0.54	0.03	1.24	-0.37	NP_000480.3_870_876	ATRX	-0.18	-0.09	-0.083	0.59
BTBD8	-0.36	-0.48	0.074	1.16	ARG2	0.078	-0.21	-0.011	0.12	NP_000480.3_887_894	ATRX	0.23	-0.1	-0.39	0.23
C1orf146	0.023	-0.011	-0.0077	-0.003	ARGLU1	-0.71	-0.2	0.068	1.04	NP_000480.3_89_120	ATRX	-0.29	-0.21	0.038	0.63
RPAP2	-0.49	-0.027	0.75	-0.044	ARHGAP1	1.56	-0.24	-0.09	-0.61	NP_000480.3_915_925	ATRX	-0.015	0.059	-0.28	0.2
RPL5	-0.29	-2.06	0.44	1.86	ARHGAP10	0.86	-0.24	-0.37	0.002	NP_000480.3_962_962	ATRX	-0.42	0.22	0.1	-0.0024
MTF2	-0.24	0.038	0.031	0.12	ARHGAP12	-0.76	1.15	0.12	-0.35	NP_000480.3_974_978	ATRX	0.14	-0.1	-0.48	0.42
CCDC18	-0.82	1.38	0.071	-0.29	ARHGAP15	-0.16	2.6	-0.17	-1.35	NP_000497.1_199_207	F2	0.25	0.1	-0.22	-0.13
DR1	-0.15	0.22	0.038	-0.09	ARHGAP17	0.14	-0.38	-0.93	1.44	NP_000498.2_144_149	FBP1	0.009	0.15	0.13	-0.42
FNBP1L	-0.76	-1.92	0.78	2.09	ARHGAP18	0.22	-0.5	-1.22	1.83	NP_000498.2_256_265	FBP1	0.18	0.2	0.23	-1.18
ABCD3	-0.42	0.091	0.73	-0.25	ARHGAP21	0.33	-0.52	-0.5	0.75	NP_000498.2_28_40	FBP1	0.11	0.35	0.014	-0.69
SLC44A3	-0.25	-0.14	0.78	-0.053	ARHGAP24	-0.11	-0.52	0.32	0.27	NP_000499.1_274_285	FGA	0.28	0.06	-0.033	-0.35
TMEM56	0.015	-0.19	0.022	0.13	ARHGAP25	-0.046	2.66	-0.71	-0.87	NP_000499.1_290_305	FGA	1.58	-0.75	-0.31	0.016
RWDD3	-0.51	-0.14	0.18	0.47	ARHGAP26	-0.41	0.84	-0.01	-0.19	NP_000499.1_484_505	FGA	0.72	-0.37	-0.006	-0.13
PTBP2	-0.078	-2.08	0.23	1.62	ARHGAP27	-0.77	1.47	0.18	-0.64	NP_000499.1_50_62	FGA	0.54	-0.13	-0.32	0.018
SNX7	-0.35	-0.12	0.85	-0.037	ARHGAP29	-0.4	-0.83	0.28	1.09	NP_000499.1_522_525	FGA	0.67	-0.025	-0.15	-0.28
PLPPR4	2.15	-0.25	-0.52	-0.21	ARHGAP30	0.022	4.47	-1.39	-1.64	NP_000499.1_528_546	FGA	1.04	-0.28	-0.19	-0.11
PALMD	0.35	-3.08	-0.27	2.99	ARHGAP31	0.46	-1.1	-1.17	2.19	NP_000499.1_528_557	FGA	0.36	0.053	-0.21	-0.16
AGL	-0.38	-0.024	0.54	-0.021	ARHGAP32	-0.21	-0.16	0.29	0.11	NP_000499.1_549_557	FGA	0.54	-0.0057	-0.046	-0.4
SLC35A3	-0.57	-0.14	0.87	0.049	ARHGAP35	-0.39	-0.87	0.47	0.84	NP_000499.1_560_572	FGA	0.5	0.0032	-0.15	-0.23
MFSD14A	0.084	-0.38	0.16	0.037	ARHGAP4	0.15	1.44	-0.44	-0.97	NP_000499.1_584_589	FGA	-0.18	0.55	0.27	-0.71
TRMT13	-0.44	-0.23	0.16	0.6	ARHGAP42	0.0054	-1.27	0.047	1.13	NP_000499.1_584_598	FGA	-0.04	0.43	0.15	-0.71
RTCA	-0.69	0.68	0.2	-0.2	ARHGAP45	0.28	2.84	-1	-1.64	NP_000499.1_594_598	FGA	0.0029	0.21	-0.0041	-0.22
CDC14A	0.4	-0.12	-1	0.49	ARHGAP5	-0.061	-1.21	0.47	0.55	NP_000499.1_609_619	FGA	-0.04	0.39	0.16	-0.66
GPR88	-0.083	0.66	-0.1	-0.24	ARHGAP6	0.93	-3.2	-0.51	2.55	NP_000508.1_132_139	HBA2	0.58	0.14	-0.39	-0.28
VCAM1	-0.33	0.053	0.37	-0.068	ARHGAP8	0.53	0.025	-0.064	-0.46	NP_000508.1_25_25	HBA2	0.8	0.08	-0.51	-0.24
SLC30A7	-0.2	0.41	0.52	-0.89	ARHGAP9	0.42	4.37	-1.26	-3.06	NP_000508.1_36_40	HBA2	0.35	0.13	-0.41	-0.11
S1PR1	0.16	-2.71	-0.44	3.99	ARHGDIA	-0.23	-1.07	0.27	1.07	NP_000508.1_42_53	HBA2	0.41	0.12	-0.48	-0.097
RNPC3	-0.79	-0.045	0.47	0.18	ARHGDIB	0.6	0.028	-1.4	0.25	NP_000508.1_4_4	HBA2	0.7	0.036	-0.29	-0.28
AMY2B	-0.62	-0.52	0.68	0.52	ARHGEF1	0.0015	0.64	-0.9	0.07	NP_000508.1_4_9	HBA2	0.072	-0.12	0.22	-0.16
AMY2A	0.44	-0.25	-0.1	0.015	ARHGEF10	0.24	-3.12	0.17	1.56	NP_000508.1_68_85	HBA2	0.75	0.034	-0.52	-0.14
AMY1A	-0.21	0.023	-0.0096	0.19	ARHGEF10L	-0.44	-0.26	1.1	-0.0094	NP_000509.1_10_13	HBB	0.64	0.045	-0.45	-0.14
PRMT6	0.023	0.23	-0.007	-0.28	ARHGEF11	1.6	-0.14	-0.84	-0.089	NP_000509.1_124_131	HBB	0.88	0.076	-0.57	-0.24
NTNG1	0.86	-0.024	-0.16	-0.36	ARHGEF12	-0.24	-1.89	0.16	2.3	NP_000509.1_36_39	HBB	0.29	0.18	-0.36	-0.14
NBPF6	0.45	-0.15	-0.24	0.041	ARHGEF16	-0.15	-0.98	0.64	0.4	NP_000509.1_45_51	HBB	0.69	0.076	-0.58	-0.14
FAM102B	0.38	0.075	-0.41	-0.07	ARHGEF17	0.49	-2.74	-0.41	2.69	NP_000509.1_5_5	HBB	0.66	0.063	-0.42	-0.2
PRPF38B	-0.13	1.37	-0.35	-0.23	ARHGEF18	0.16	1.12	-0.15	-1.23	NP_000509.1_73_73	HBB	0.61	0.085	-0.58	-0.11
FNDC7	0.37	0.22	-0.11	-0.63	ARHGEF2	0.79	-0.38	-1.21	0.7	NP_000509.1_73_90	HBB	0.67	-0.047	-0.22	-0.16
STXBP3	-0.31	-0.24	0.81	0.024	ARHGEF28	-0.82	-0.0084	0.74	0.041	NP_000509.1_85_90	HBB	0.57	0.1	-0.36	-0.26
GPSM2	-0.11	0.1	0.18	-0.18	ARHGEF37	-0.14	-0.62	0.43	0.29	NP_000510.1_45_51	HBD	0.58	0.075	-0.46	-0.15
TMEM167B	-0.77	-0.012	0.53	0.1	ARHGEF40	0.35	-1	-0.18	0.77	NP_000510.1_85_90	HBD	0.8	0.02	-0.42	-0.2
KIAA1324	0.12	1.66	-0.52	-0.88	ARHGEF5	-0.43	0.89	0.28	-0.71	NP_000526.2_445_445	PMS2	0.17	-0.17	-0.074	0.075
SARS	-0.85	-0.69	1.81	0.23	ARHGEF6	-0.043	1.01	-0.56	-0.13	NP_000526.2_529_535	PMS2	-0.17	0.93	-0.13	-0.25
CELSR2	0.18	-0.58	0.01	0.21	ARHGEF7	-0.36	-0.46	0.47	0.38	NP_000536.5_247_260	HNF1A	-0.68	0.04	1.2	-0.24
SYPL2	-0.022	-0.044	0.89	-0.63	ARID1A	-0.11	-0.45	-0.025	0.84	NP_000536.5_285_315	HNF1A	-0.86	-0.14	1.68	-0.055
ATXN7L2	0.66	-0.095	0.095	-0.67	ARID1B	0.81	-0.49	-1.12	0.77	NP_000536.5_49_82	HNF1A	-2.11	-0.0079	1.9	0.06
CYB561D1	-0.44	0.067	0.76	-0.21	ARID2	0.35	-0.32	-0.16	0.14	NP_000536.5_67_82	HNF1A	-1.17	-0.14	1.63	0.031
GPR61	-0.57	-0.092	0.15	0.46	ARID4A	0.43	-1.87	-0.22	1.5	NP_000536.5_93_93	HNF1A	-1.12	0.071	1.36	-0.13
GNAI3	-0.14	0.094	0.19	-0.13	ARID4B	-0.1	0.12	-0.72	0.68	NP_000537.3_312_315	TP53	0.058	-0.15	0.013	0.05
AMPD2	0.13	-0.094	0.028	-0.056	ARIH1	-0.12	-0.083	0.32	-0.028	NP_000544.2_426_440	WRN	0.63	-0.18	-0.067	-0.14
GSTM4	-0.35	0.028	0.55	-0.11	ARIH2	0.2	0.1	-0.25	-0.081	NP_000550.2_136_144	HBG1	0.66	0.0098	-0.44	-0.1
GSTM2	-0.032	-0.13	-0.26	0.69	ARL1	-0.48	0.81	0.71	-1.14	NP_000550.2_45_53	HBG1	0.37	-0.0087	-0.4	0.017
GSTM1	-0.43	-0.015	0.31	0.079	ARL14EP	-0.5	0.2	0.022	0.13	NP_000550.2_70_90	HBG1	0.19	0.026	-0.19	-0.029
GSTM5	1.35	-0.3	-0.36	-0.059	ARL15	0.5	-1.58	-1.37	3.06	NP_000572.2_151_153	GPX1	-0.38	-0.16	0.27	0.27
CSF1	0.14	0.89	-0.44	-0.46	ARL2	0.12	-0.043	0.062	-0.15	NP_000573.1_59_62	SPP1	0.13	0.66	0.032	-1.27
AHCYL1	-0.61	0.025	0.37	0.063	ARL2BP	0.3	-0.53	1.27	-0.88	NP_000574.2_95_113	GC	0.23	-0.45	-0.36	0.64
STRIP1	0.2	-0.002	-0.14	-0.037	ARL3	-0.063	-0.36	0.21	0.18	NP_000587.1_193_199	IGFBP1	0.18	-0.21	0.22	-0.19
UBL4B	-0.0073	0.28	-0.082	-0.14	ARL5A	0.07	0.48	0.17	-1.19	NP_000588.2_142_178	IGFBP2	1.1	-1.09	0.048	-0.042
SLC6A17	0.56	-0.61	0.019	0.0021	ARL6	-0.031	-0.22	0.67	-0.18	NP_000589.2_186_204	IGFBP3	0.89	-0.059	-0.56	-0.043
KCNC4	0.35	-0.28	-1.43	1.28	ARL6IP1	-0.36	0.55	0.87	-1.18	NP_000589.2_190_204	IGFBP3	1.08	0.13	-0.72	-0.34
RBM15	-0.93	0.16	1.13	-0.23	ARL6IP4	-0.6	0.075	0.6	-0.07	NP_000590.1_116_133	IGFBP5	0.84	-0.74	0.082	-0.11
PROK1	-0.028	-0.088	0.058	0.062	ARL6IP5	0.14	0.56	0.077	-1.26	NP_000590.1_256_269	IGFBP5	1.31	-1.36	-0.25	0.3
CD53	0.085	5.47	-1.23	-2.43	ARL8A	0.61	0.71	-0.93	-0.48	NP_000594.2_114_125	NOS3	1.12	-1.49	-0.6	0.93
CEPT1	-1.49	1.3	0.72	-0.62	ARL8B	0.47	0.95	-0.34	-1.23	NP_000594.2_1175_1179	NOS3	0.047	-1.51	0.12	0.93
CHI3L2	0.0078	1.75	-0.32	-0.84	ARMC1	-0.23	0.36	0.52	-0.72	NP_000594.2_1198_1202	NOS3	0.84	-1.25	-0.12	0.33
CHIA	-0.11	0.085	0.081	-0.052	ARMC10	0.048	0.25	-0.24	-0.06	NP_000594.2_44_60	NOS3	1.5	-3.16	-0.059	0.74
PIFO	-0.45	0.13	0.34	-0.075	ARMC5	0.42	-1.58	-0.083	0.93	NP_000594.2_615_625	NOS3	-0.076	-1.28	0.25	0.93
ATP5F1	-0.38	-0.057	1.56	-0.35	ARMC6	-0.36	0.075	0.47	-0.14	NP_000594.2_633_644	NOS3	0.25	-2.2	0.0027	1.34
C1orf162	0.005	3.31	-0.7	-1.23	ARMC8	-0.37	0.58	0.66	-0.94	NP_000601.3_163_184	CD44	0.37	0.25	-0.66	-0.098
RAP1A	0.023	0.2	-0.35	0.037	ARMC9	1.65	0.12	-0.39	-1.1	NP_000601.3_686_686	CD44	0.34	0.5	-0.17	-0.81
DDX20	-0.31	-0.15	0.47	0.081	ARMCX1	-0.031	0.19	0.051	-0.24	NP_000601.3_686_704	CD44	0.11	2.78	-0.54	-1.78
CTTNBP2NL	-0.076	0.23	-0.073	-0.041	ARMCX2	0.046	0.58	-0.028	-0.67	NP_000601.3_686_706	CD44	0.24	1.58	-0.46	-1.25
WNT2B	0.15	0.1	-0.11	-0.15	ARMCX3	-0.014	0.59	0.31	-1.31	NP_000601.3_697_704	CD44	1.89	0.38	-0.82	-1.26
CAPZA1	-0.26	1.89	0.069	-1.3	ARMH3	-1.54	1.41	1.03	-0.96	NP_000601.3_697_706	CD44	0.9	0.92	-0.96	-0.95
MOV10	0.051	0.47	-0.26	-0.18	ARMT1	-0.062	0.31	0.15	-0.47	NP_000601.3_717_730	CD44	0.24	0.78	-0.39	-0.63
FAM19A3	0.12	-0.22	-0.22	0.36	ARNT	0.19	-1.46	0.021	0.87	NP_000606.3_783_788	NCAM1	0.079	-0.42	-0.025	0.32
LRIG2	-0.14	-0.72	0.012	1.27	ARPC1A	0.0079	-1.4	0.2	0.84	NP_000611.1_287_294	NOS1	0.17	-0.051	0.092	-0.22
MAGI3	0.47	-0.28	-0.12	0.034	ARPC1B	0.14	0.9	-0.37	-0.57	NP_000619.3_261_261	IL10RB	-0.12	1.42	0.015	-1.11
DCLRE1B	-0.041	1.24	-0.17	-0.58	ARPC2	0.91	1.27	-0.63	-1.8	NP_000620.2_493_495	IFNAR1	-0.52	1.41	-0.045	-0.29
HIPK1	0.0093	-0.05	0.14	-0.088	ARPC3	0.75	0.36	-0.51	-0.61	NP_000622.2_159_166	NCF4	0.44	1.5	-0.13	-2.51
OLFML3	0.0099	2.58	-1.47	-0.31	ARPC4	0.77	1.29	-0.46	-1.92	NP_000624.2_69_96	BCL2	0.19	-1.2	-0.035	0.82
SYCP1	0.067	0.018	-0.23	0.093	ARPC5	1.49	0.86	-1.04	-1.38	NP_000626.2_170_174	RFX2	-0.014	-1.02	0.15	0.7
TSHB	0.88	-0.17	-0.22	-0.096	ARPC5L	0.06	1.25	-0.54	-0.5	NP_000628.2_177_187	GSR	-0.057	-0.29	0.066	0.29
VANGL1	0.019	-0.57	0.033	0.43	ARPP19	0.2	-0.43	0.14	-0.0012	NP_000628.2_301_311	GSR	0.69	-0.35	0.13	-0.37
SLC22A15	-0.079	0.7	0.2	-1.08	ARRB1	-0.0028	0.05	-0.53	0.4	NP_000628.2_442_455	GSR	-0.036	-0.024	0.078	-0.0064
MAB21L3	-0.074	0.14	0.018	-0.079	ARRB2	0.12	1.01	-0.39	-0.61	NP_000628.2_507_520	GSR	0.31	-0.14	0.37	-0.63
ATP1A1	-0.29	0.1	0.89	-0.51	ARRDC1	0.84	0.55	-0.62	-0.83	NP_000629.3_355_364	VTN	-0.04	0.14	-0.057	-0.018
CD2	-0.24	8.69	-1.75	-2.62	ARSA	0.048	0.74	0.14	-1.43	NP_000629.3_400_420	VTN	0.49	-0.23	0.013	-0.16
PTGFRN	0.57	-0.14	0.0039	-0.26	ARSB	0.13	0.097	0.27	-0.8	NP_000629.3_69_78	VTN	0.67	-0.17	-0.26	-0.017
CD101	0.3	0.63	-0.2	-0.88	ARSD	-0.046	0.051	0.2	-0.21	NP_000657.1_239_239	ACY1	0.2	0.6	0.14	-1.8
TTF2	-0.053	2.28	-0.19	-1.22	ARSE	0.14	0.32	0.049	-0.81	NP_000657.1_400_408	ACY1	0.39	-0.0023	0.13	-0.72
MAN1A2	-0.22	-0.57	1.11	0.043	ARSF	0.11	0.4	-0.13	-0.4	NP_000662.3_21_21	ADH5	-0.025	-0.78	0.18	0.46
FAM46C	-0.16	0.8	-0.1	-0.19	ARVCF	0.47	-1.22	0.15	0.14	NP_000662.3_347_351	ADH5	-0.68	-0.45	0.64	0.53
WDR3	-0.61	-0.15	0.81	0.087	AS3MT	-0.41	-0.049	0.92	-0.14	NP_000670.1_470_475	ADRA1B	-0.022	-2.33	0.032	2.43
HAO2	-0.066	-0.048	0.33	-0.12	ASAH1	0.14	1.61	0.028	-2.55	NP_000680.2_267_267	ALDH1A1	-0.1	-0.71	0.068	0.85
HSD3B2	-0.056	-0.13	0.1	0.083	ASAP1	1.76	-0.6	-1.74	0.59	NP_000680.2_2_14	ALDH1A1	-0.024	-0.24	0.16	0.082
HSD3B1	-0.028	-0.44	0.16	0.22	ASAP2	0.71	-1.72	-0.17	0.87	NP_000680.2_330_341	ALDH1A1	0.5	-1	-0.15	0.5
PHGDH	-0.16	-0.0018	0.14	0.013	ASAP3	-0.12	0.17	-0.049	0.011	NP_000681.2_354_354	ALDH2	-0.48	0.12	0.49	-0.12
NBPF26	-0.16	0.33	-0.25	0.11	ASB13	-0.36	0.044	0.82	-0.31	NP_000687.3_11_11	ALDH9A1	0.35	-1.42	-0.4	1.6
PPIAL4A	-0.18	0.21	-0.65	0.59	ASB9	-0.24	0.24	0.037	-0.041	NP_000691.1_34_46	ANXA1	0.21	0.082	0.041	-0.51
FCGR1B	0.28	3.01	-0.92	-1.82	ASCC1	0.097	0.48	0.09	-1.06	NP_000692.2_10_16	ATP1A1	-0.11	0.71	0.038	-0.57
SRGAP2C	1.47	-0.034	-1.62	0.055	ASCC2	0.04	0.91	-0.16	-0.68	NP_000692.2_207_207	ATP1A1	-0.063	0.18	0.26	-0.45
PPIAL4F	-0.17	0.011	0.46	-0.17	ASCC3	0.0075	0.99	-0.11	-0.76	NP_000692.2_216_226	ATP1A1	0.021	0.58	-0.048	-0.54
FAM72D	-0.27	2.02	-0.24	-0.43	ASDURF	-1.12	0.019	0.78	0.092	NP_000692.2_260_261	ATP1A1	0.1	0.5	0.11	-1.23
GPR89A	-0.48	-0.0017	1.25	-0.26	ASF1A	0.41	0.092	-0.63	-0.01	NP_000692.2_40_40	ATP1A1	-0.55	0.3	0.26	-0.1
CD160	0.037	0.18	-0.45	0.078	ASH2L	-0.57	-0.86	0.45	1.1	NP_000692.2_40_47	ATP1A1	0.17	0.58	-0.015	-1.06
POLR3C	-1.06	-0.31	0.52	0.8	ASL	-0.5	-0.046	0.2	0.27	NP_000692.2_484_485	ATP1A1	-0.13	-0.048	0.056	0.13
NUDT17	0.012	-0.053	-0.15	0.23	ASMTL	0.022	-0.16	0.1	0.018	NP_000692.2_55_60	ATP1A1	0.28	0.2	0.058	-0.93
POLR3GL	-0.36	-0.064	0.024	0.47	ASNA1	0.16	0.47	0.34	-1.86	NP_000692.2_653_653	ATP1A1	-0.58	0.088	0.25	0.05
NBPF12	0.054	-0.089	-0.21	0.28	ASNS	-0.00051	0.16	0.15	-0.42	NP_000692.2_668_668	ATP1A1	0.47	-0.035	0.054	-0.52
CHD1L	-0.074	-0.21	0.64	-0.094	ASPA	-1.38	-0.24	0.32	1.29	NP_000698.1_246_259	AVPR1B	-0.44	0.18	0.2	-0.034
BCL9	-0.026	-0.11	-0.1	0.34	ASPDH	0.24	-0.08	0.9	-1.28	NP_000698.1_368_374	AVPR1B	-0.71	-0.082	0.28	0.4
GJA8	0.19	-0.13	-0.2	0.14	ASPG	-0.0025	-0.26	0.0041	0.27	NP_000700.1_337_345	BCKDHA	-0.28	0.52	0.089	-0.27
GPR89B	-0.072	0.076	0.52	-0.53	ASPH	-0.29	0.1	0.27	-0.089	NP_000700.1_337_353	BCKDHA	-0.4	0.29	0.19	-0.12
NUDT4P1	-0.06	-0.084	0.52	-0.19	ASPN	3.34	-0.88	-0.76	-0.13	NP_000700.1_347_353	BCKDHA	-0.27	0.16	0.1	-0.032
PDE4DIP	-0.32	2.18	0.0016	-1.08	ASPSCR1	0.064	0.39	-4.2e-05	-0.58	NP_000700.1_46_58	BCKDHA	0.032	-0.33	0.041	0.19
NBPF19	-0.15	0.73	-0.27	-0.042	ASRGL1	-0.042	0.014	0.4	-0.34	NP_000703.2_235_237	BLVRA	0.46	1.94	-0.78	-1.54
PPIAL4C	-0.15	0.41	0.082	-0.3	ASS1	0.62	-0.023	-0.066	-0.39	NP_000704.1_82_88	BLVRB	0.63	0.026	-0.21	-0.3
FCGR1A	0.24	3.71	-0.95	-2.16	ASTN2	-0.25	-1.56	0.34	1.49	NP_000707.1_92_116	C4BPB	0.38	-0.21	0.014	-0.11
HIST2H4A	-0.28	0.11	0.16	-0.037	ATAD1	-0.61	1.48	0.058	-0.56	NP_000715.2_457_466	CACNB2	0.0033	-1.77	-0.07	2.27
HIST2H2AA4	0.21	-0.096	0.071	-0.17	ATAD3A	-0.41	0.7	0.093	-0.29	NP_000716.2_138_156	CACNB3	0.87	-0.13	-0.94	0.15
HIST2H3A	-0.2	0.066	-0.054	0.18	ATE1	-1.1	-0.57	0.78	0.92	NP_000729.2_321_325	CHRM1	-0.11	0.26	0.027	-0.15
HIST2H2AC	-0.027	-0.044	0.079	0.0016	ATF1	0.22	-0.28	-0.31	0.38	NP_000745.1_267_267	COMT	0.5	0.19	-0.067	-0.79
BOLA1	-0.64	-0.81	0.6	0.95	ATF2	-0.36	-1.33	0.39	1.38	NP_000779.1_63_74	DCK	-0.2	0.37	-0.027	-0.056
VPS45	-0.21	0.74	0.13	-0.61	ATF7	-1.46	-1.51	0.51	3.18	NP_000779.1_8_19	DCK	0.012	0.19	-0.09	-0.088
PLEKHO1	0.45	1.41	-1.06	-0.76	ATF7IP	-0.65	0.79	-0.021	-0.023	NP_000781.1_186_194	DDC	-0.53	0.12	0.38	-0.045
CA14	0.014	0.032	0.022	-0.082	ATG101	1.46	-0.13	-0.21	-0.53	NP_000781.1_211_220	DDC	-0.31	0.56	0.28	-0.54
C1orf54	0.29	-0.00079	-1.59	0.65	ATG12	0.082	0.12	-0.16	-0.049	NP_000781.1_220_220	DDC	-0.11	0.15	0.71	-0.8
CIART	-0.52	-0.53	0.33	0.83	ATG13	0.033	0.29	0.17	-0.75	NP_000791.1_153_154	FGF1	1.52	-0.14	-0.14	-0.61
MRPS21	-0.63	-0.6	1.34	0.22	ATG14	-0.71	-0.069	0.57	0.15	NP_000792.1_7_9	FKBP1A	-0.022	-1.14	0.032	1.17
PRPF3	-0.35	-0.19	-0.095	1.27	ATG16L1	0.16	0.023	-0.23	0.0067	NP_000810.1_344_349	GART	0.0054	4.62	-1.03	-2.2
RPRD2	-0.5	0.23	0.23	-0.072	ATG2A	0.41	-0.13	-0.04	-0.12	NP_000810.1_796_802	GART	0.016	0.53	-0.18	-0.26
TARS2	-0.92	0.41	0.5	-0.16	ATG2B	0.24	-1.1	-0.17	1.02	NP_000840.2_120_122	GSTM3	-0.069	-0.41	0.12	0.35
ECM1	0.74	-0.21	-0.086	-0.13	ATG3	0.14	1.12	-0.18	-1.11	NP_000843.1_28_43	GSTP1	-0.14	-0.2	0.33	0.061
ADAMTSL4	0.29	-0.25	-0.44	0.4	ATG4B	0.066	0.21	0.17	-0.74	NP_000843.1_47_50	GSTP1	-0.4	-0.062	0.51	0.029
RP11-235D19.4	-0.029	-0.039	-0.2	0.36	ATG5	0.12	0.36	-0.71	0.0095	NP_000846.1_134_134	GUCY1A2	0.025	-0.068	0.016	0.02
SETDB1	-0.54	-0.014	0.12	0.31	ATG7	0.38	2.39	-1.41	-1.07	NP_000846.1_7_32	GUCY1A2	0.63	-3.21	-0.46	2.99
ANXA9	-0.31	0.76	0.14	-0.5	ATG9A	-1.18	0.63	0.77	-0.34	NP_000850.1_504_514	HMGCR	0.21	0.26	-0.33	-0.16
PRUNE1	-0.92	0.44	0.32	-0.089	ATIC	-0.3	0.52	0.2	-0.41	NP_000852.1_230_235	HRH1	0.22	-0.32	-0.19	0.3
BNIPL	-0.12	0.28	-0.041	-0.061	ATL1	0.45	-0.33	-0.077	0.021	NP_000852.1_378_386	HRH1	0.54	-0.85	-0.55	0.89
C1orf56	0.029	-0.051	-0.031	0.054	ATL2	-0.47	0.032	0.58	-0.073	NP_000866.1_1364_1366	IGF1R	-0.017	-0.12	-0.15	0.42
MLLT11	-0.015	0.13	0.098	-0.27	ATL3	0.15	-0.26	0.21	-0.1	NP_000867.2_2400_2415	IGF2R	-0.69	2.61	-0.084	-0.64
GABPB2	-0.047	0.0039	-0.13	0.2	ATM	-0.63	0.17	-0.08	0.47	NP_000867.2_2479_2484	IGF2R	-0.31	2.31	-0.087	-0.95
TNFAIP8L2	0.047	2.82	-0.85	-0.96	ATOX1	-1.08	0.47	1.2	-0.55	NP_000874.2_244_245	IMPDH1	0.18	0.015	-0.26	0.02
SCNM1	-0.42	0.068	0.72	-0.2	ATP11A	-0.15	-0.021	0.041	0.13	NP_000875.2_159_160	IMPDH2	-0.39	-0.73	0.059	1.59
PIP5K1A	0.15	-0.095	0.17	-0.24	ATP11B	-0.98	0.41	0.58	-0.16	NP_000875.2_416_416	IMPDH2	-1.35	0.029	0.5	0.3
PSMD4	-0.75	-0.12	1.45	-0.033	ATP11C	0.04	0.34	-0.19	-0.15	NP_000876.3_1011_1027	ITGA4	-0.083	1.43	-0.61	-0.19
ZNF687	-0.15	0.19	0.095	-0.13	ATP13A1	-0.24	2.75	-0.099	-1.48	NP_000876.3_1021_1027	ITGA4	0.11	1.19	-1.14	-0.16
PSMB4	-0.55	-0.065	1.42	-0.16	ATP13A3	0.031	0.54	-0.0061	-0.65	NP_000884.1_273_287	KNG1	1.49	-0.73	-0.58	0.16
CGN	-0.13	0.086	0.84	-0.72	ATP1A1	0.032	1.18	0.066	-1.71	NP_000884.1_326_342	KNG1	0.49	-0.69	-0.089	0.21
TUFT1	-0.23	-0.24	1.48	-0.2	ATP1B1	-0.11	1.03	0.18	-1.27	NP_000884.1_332_342	KNG1	0.49	-0.6	-0.1	0.17
SNX27	-0.97	0.39	0.41	-0.09	ATP1B3	0.091	0.39	-0.68	0.0093	NP_000884.1_348_377	KNG1	0.82	0.08	-0.57	-0.22
RIIAD1	-0.26	2.29	-0.22	-0.59	ATP23	0.08	-0.083	0.14	-0.13	NP_000884.1_400_409	KNG1	0.77	-0.49	-0.48	0.27
OAZ3	-0.1	0.71	-0.039	-0.34	ATP2A2	-0.47	0.52	0.41	-0.47	NP_000884.1_422_427	KNG1	0.23	-0.13	-0.15	0.07
LCE5A	-0.03	-0.022	0.12	-0.049	ATP2A3	0.052	-0.0061	-0.48	0.37	NP_000889.3_465_480	MAOB	-0.19	-0.33	0.51	0.1
CRCT1	0.022	0.072	-0.087	-0.013	ATP2B1	0.25	0.19	-0.04	-0.52	NP_000892.2_283_292	NR3C2	-0.079	-0.34	0.17	0.23
LCE2D	0.38	-0.089	-0.087	-0.087	ATP2B4	0.19	-0.6	-0.098	0.47	NP_000892.2_295_306	NR3C2	-0.17	-0.81	0.43	0.48
LCE2B	0.38	-0.089	-0.087	-0.087	ATP2C1	-0.78	0.73	0.86	-0.84	NP_000892.2_703_710	NR3C2	0.055	-1.36	0.32	0.45
C1orf68	-0.088	-0.089	-0.087	0.4	ATP5F1A	-0.019	0.49	0.088	-0.69	NP_000892.2_735_768	NR3C2	0.55	-0.71	0.0033	0.056
KPRP	0.14	-0.16	-0.15	0.18	ATP5F1B	0.076	0.5	-0.0095	-0.72	NP_000893.2_4_15	MME	-0.022	0.19	0.19	-0.47
LCE1F	0.12	-0.13	-0.13	0.14	ATP5F1C	-0.34	0.37	0.28	-0.32	NP_000895.2_17_21	NQO2	0.056	-0.032	0.61	-0.69
LCE1E	-0.24	0.36	-0.011	-0.048	ATP5F1D	-0.18	0.64	0.086	-0.5	NP_000896.1_68_83	NPY	1	-0.49	0.056	-0.31
LCE1B	-0.057	-0.26	0.18	0.12	ATP5F1E	-0.23	0.39	0.24	-0.42	NP_000900.1_368_368	NPY1R	1.24	-0.31	-0.55	0.017
SMCP	-0.088	-0.089	0.4	-0.087	ATP5IF1	-0.29	0.28	0.28	-0.29	NP_000910.2_919_930	PAM	-0.27	0.68	0.28	-0.74
IVL	-0.029	0.32	-0.064	-0.15	ATP5MD	-0.095	1.38	-0.19	-0.6	NP_000910.2_943_947	PAM	-0.1	0.67	0.11	-0.72
RP1-20N18.10	0.38	-0.089	-0.087	-0.087	ATP5ME	0.29	0.86	-0.44	-0.71	NP_000910.2_956_974	PAM	-0.16	-0.033	0.56	-0.17
SPRR4	0.7	-0.14	-0.13	-0.13	ATP5MF-PTCD1	-0.29	1.15	0.0084	-0.57	NP_000912.3_1030_1060	PDE3A	0.058	-1.06	0.02	0.81
SPRR1A	0.19	0.075	-0.18	-0.087	ATP5MG	-0.17	0.81	-0.06	-0.31	NP_000912.3_1103_1113	PDE3A	1.55	-1.29	-1.39	1.18
SPRR3	0.32	-0.058	-0.12	-0.055	ATP5MPL	-0.009	0.26	-0.073	-0.13	NP_000912.3_292_305	PDE3A	0.087	-1.02	0.022	0.68
SPRR1B	0.15	0.034	-0.29	0.031	ATP5PB	-0.2	0.77	0.0041	-0.39	NP_000912.3_311_312	PDE3A	0.35	-1.2	-0.11	0.76
PRR9	-0.15	0.0065	0.13	0.002	ATP5PD	-0.13	1.01	0.064	-0.89	NP_000912.3_399_414	PDE3A	0.47	-0.81	-0.044	0.21
LOR	0.19	0.16	-0.038	-0.42	ATP5PF	-0.16	0.48	0.096	-0.39	NP_000912.3_438_452	PDE3A	1.52	-2.39	0.072	0.11
S100A9	0.37	-0.051	0.072	-0.42	ATP5PO	-0.028	0.35	0.07	-0.46	NP_000912.3_490_500	PDE3A	0.87	-1.87	-0.13	0.68
S100A7A	0.26	-0.21	-0.3	0.25	ATP5S	0.12	0.35	-0.23	-0.24	NP_000912.3_492_500	PDE3A	0.93	-1.76	-0.24	0.76
S100A1	-0.86	0.8	0.91	-0.88	ATP6AP1	-0.14	0.11	0.16	-0.13	NP_000912.3_520_540	PDE3A	2.46	-1.41	-1.25	0.57
CHTOP	-0.33	-0.054	0.39	0.035	ATP6AP2	0.05	0.15	0.039	-0.34	NP_000912.3_566_593	PDE3A	1.17	-1.24	-0.22	0.27
SNAPIN	-0.14	-0.28	0.71	-0.013	ATP6V0A1	-0.12	1.01	0.82	-2.49	NP_000912.3_615_643	PDE3A	0.53	-0.45	-0.18	0.14
NPR1	0.061	-0.76	0.048	0.45	ATP6V0A2	-0.046	0.15	0.081	-0.21	NP_000913.2_441_454	PDE3B	-0.027	0.3	0.0014	-0.25
INTS3	-0.26	-0.11	-0.055	0.72	ATP6V0A4	0.33	0.0064	-0.1	-0.17	NP_000918.2_627_658	ABCB1	0.013	0.48	-0.0043	-0.53
SLC27A3	-0.02	-0.4	-0.21	1.1	ATP6V0C	0.93	0.26	-0.35	-0.85	NP_000918.2_646_661	ABCB1	-0.044	0.38	0.12	-0.56
CREB3L4	-0.43	-1.44	0.4	1.66	ATP6V0D1	-0.019	1.56	0.87	-3.92	NP_000923.1_1105_1107	PLCB3	-0.019	-0.09	-0.27	0.55
RPS27	-0.22	-0.96	0.33	0.82	ATP6V1A	0.024	1.35	0.28	-2.61	NP_000923.1_883_916	PLCB3	0.89	0.041	-0.73	-0.11
UBAP2L	-0.017	0.016	-0.019	0.019	ATP6V1B1	0.83	-0.092	-0.16	-0.27	NP_000924.3_1183_1187	PLCB4	-0.26	0.16	-0.01	0.067
HAX1	-1.05	-0.29	2.42	-0.014	ATP6V1B2	0.12	0.98	0.1	-1.91	NP_000924.3_886_903	PLCB4	-0.022	0.064	-0.41	0.31
AQP10	-0.011	-0.2	0.048	0.15	ATP6V1C1	-0.28	1.75	0.28	-1.87	NP_000925.2_36_48	SERPINF2	-0.52	0.28	0.53	-0.29
ATP8B2	2.49	-0.027	-1.86	-0.082	ATP6V1D	0.2	0.93	0.12	-2.2	NP_000925.2_459_459	SERPINF2	-0.046	0.46	0.0073	-0.39
IL6R	-0.85	0.52	0.15	-0.033	ATP6V1E1	-0.061	1.22	0.34	-2.08	NP_000928.1_1839_1857	POLR2A	-0.85	0.57	0.87	-0.59
TDRD10	0.11	-1.24	-0.27	1.84	ATP6V1F	0.012	0.45	0.27	-1.14	NP_000928.1_1888_1906	POLR2A	-0.28	0.17	0.36	-0.23
CHRNB2	0.42	0.0087	-0.34	-0.045	ATP6V1G1	-0.054	1.19	0.33	-2.05	NP_000928.1_1909_1920	POLR2A	-1.72	0.97	0.52	-0.17
CKS1B	-0.76	-0.038	0.81	0.031	ATP6V1G2	0.51	-0.71	-0.028	0.13	NP_000935.1_468_469	PPP3CA	0.11	-0.56	-0.32	0.99
FLAD1	-0.59	0.64	0.94	-1.03	ATP6V1H	0.059	1.19	0.12	-2.07	NP_000935.1_492_498	PPP3CA	-0.041	0.11	0.38	-0.54
LENEP	-0.19	0.053	-0.091	0.26	ATP7A	0.022	0.044	-0.00028	-0.076	NP_000940.1_428_449	PRLR	-0.063	1.13	-0.1	-0.61
ZBTB7B	-0.68	-0.18	0.93	0.1	ATP9A	-0.015	0.58	-0.0068	-0.54	NP_000941.1_184_216	PRRG1	0.36	0.047	0.23	-1.09
DCST1	-0.12	0.037	-0.087	0.19	ATP9B	-0.57	0.19	0.33	-0.054	NP_000943.1_321_339	PTAFR	0.00033	2.75	-0.42	-1.46
ADAM15	0.96	-1.14	-0.077	0.14	ATPAF1	-0.36	0.86	0.24	-0.71	NP_000949.1_428_430	PTGER4	0.14	0.24	0.017	-0.61
EFNA4	-0.014	-0.13	0.19	-0.014	ATPAF2	-0.4	0.16	0.023	0.1	NP_000967.1_157_165	RPL12	0.015	-0.53	-0.056	0.68
EFNA3	-0.24	-0.84	0.22	0.95	ATRAID	-0.014	0.093	0.72	-0.95	NP_000968.2_139_140	RPL13	-0.47	0.34	0.052	-0.0038
EFNA1	-0.61	-0.68	0.19	1.5	ATRN	0.94	-0.57	-0.05	-0.061	NP_000971.1_123_123	RPL18A	-0.32	0.35	0.18	-0.21
SLC50A1	-0.29	0.53	0.4	-0.7	ATRX	-0.16	-0.64	-0.17	1.75	NP_000971.1_24_28	RPL18A	-0.78	0.007	0.011	0.73
TRIM46	0.75	-0.074	-0.23	-0.14	ATXN10	0.0059	-0.29	0.58	-0.14	NP_000976.1_139_151	RPL17	-0.32	0.55	0.4	-0.68
MTX1	-0.6	-0.12	2.48	-0.38	ATXN1L	0.061	-0.83	0.024	0.61	NP_000986.2_12_17	RPL34	-0.87	0.099	0.06	0.41
HCN3	-0.55	0.014	1.18	-0.23	ATXN2	-0.39	-0.0048	0.99	-0.26	NP_000993.1_304_307	RPLP0	-0.53	0.14	0.093	0.097
FDPS	-0.9	-0.91	1.29	0.68	ATXN2L	-1.19	1.7	0.33	-0.66	NP_000994.1_58_84	RPLP1	0.066	-0.0076	-0.21	0.12
RUSC1	-0.002	-0.62	0.37	0.11	ATXN3	0.27	-1.73	-0.23	1.72	NP_000995.1_102_105	RPLP2	-0.87	0.11	0.2	0.2
MSTO1	-0.33	-0.091	1.24	-0.21	ATXN7L3B	0.047	-0.33	0.84	-0.34	NP_000995.1_3_19	RPLP2	-0.48	0.66	0.016	-0.09
DAP3	-0.34	0.53	0.44	-0.68	AUH	0.0077	0.11	0.07	-0.25	NP_000995.1_64_86	RPLP2	0.66	-0.21	-0.72	0.24
SYT11	2.69	-0.21	-1.66	0.0027	AUP1	0.16	0.67	-0.16	-0.71	NP_000996.2_209_224	RPS3	0.046	-0.022	0.14	-0.18
RXFP4	1.58	-0.19	-0.99	0.03	AVEN	1.47	-0.26	-0.7	-0.02	NP_000996.2_220_224	RPS3	0.046	0.2	0.089	-0.52
LAMTOR2	-1.19	0.048	2.02	-0.26	AVL9	-0.091	0.7	-0.085	-0.31	NP_000996.2_242_242	RPS3	0.1	0.023	0.003	-0.15
RAB25	0.081	-0.064	0.15	-0.17	AZGP1	1.73	-0.72	-0.6	0.074	NP_000997.1_236_238	RPS3A	-0.045	0.53	-0.1	-0.22
LMNA	0.54	-1.16	0.23	-0.0012	AZI2	0.37	-0.31	-0.022	0.0021	NP_000997.1_256_263	RPS3A	-0.12	0.36	0.066	-0.28
SEMA4A	-0.15	3.8	-0.75	-0.85	AZU1	-0.036	-0.15	0.46	-0.12	NP_001001.2_235_242	RPS6	0.36	0.016	-0.84	0.17
SLC25A44	-0.32	0.45	0.32	-0.46	B2M	-0.87	4.01	-0.19	-1.12	NP_001001330.1_150_170	REEP3	-0.013	0.087	0.27	-0.43
PMF1	-0.22	-0.37	0.65	0.093	B3GAT3	-0.25	0.47	-0.0061	-0.11	NP_001001330.1_201_216	REEP3	0.34	-0.29	-0.057	0.034
BGLAP	-0.13	-0.32	0.43	0.09	B3GLCT	0.19	-1.52	-0.05	1.18	NP_001001331.1_1162_1163	ATP2B2	-0.25	0.03	0.054	0.1
TMEM79	-0.38	0.12	0.19	-0.019	B4GALT1	0.059	0.32	0.004	-0.49	NP_001001396.1_1136_1139	ATP2B4	0.72	-0.23	-0.2	-0.027
TSACC	-0.11	0.52	0.00034	-0.29	B4GALT4	-0.023	0.64	-0.03	-0.5	NP_001001410.1_259_267	TSR3	-0.61	0.32	-0.077	0.25
RHBG	0.72	-0.097	-0.14	-0.18	B4GAT1	0.35	-0.46	0.51	-0.37	NP_001001419.1_133_133	SMAD5	-0.19	-0.0084	0.066	0.11
TTC24	-0.52	5.95	-0.66	-1.3	B9D1	-0.035	-0.061	0.46	-0.24	NP_001001419.1_452_465	SMAD5	0.29	-0.32	0.01	0.0055
NAXE	0.34	-0.1	0.59	-1.1	BABAM1	-0.79	-0.046	0.79	0.059	NP_001001433.1_29_39	STX16	-0.24	1.91	-0.044	-0.95
HAPLN2	0.14	-0.59	-0.11	0.56	BABAM2	-0.21	0.041	0.54	-0.26	NP_001001520.1_230_236	HDGFL2	-0.096	0.19	-0.053	-0.0098
BCAN	-0.83	-0.065	0.75	0.1	BACH1	-0.32	0.079	0.068	0.081	NP_001001520.1_230_240	HDGFL2	-0.81	0.17	0.17	0.13
RRNAD1	-0.23	-0.083	0.069	0.27	BAD	-0.4	0.083	0.34	-0.05	NP_001001520.1_240_240	HDGFL2	-0.67	0.27	0.39	-0.1
PRCC	-0.3	0.55	0.025	-0.15	BAG1	-0.026	-0.17	-0.046	0.33	NP_001001520.1_366_370	HDGFL2	-0.29	-0.37	0.32	0.37
NTRK1	0.28	0.48	-0.54	-0.28	BAG2	2.09	0.43	-0.9	-1.44	NP_001001520.1_395_399	HDGFL2	-0.79	0.77	0.32	-0.32
PEAR1	0.92	-3.84	-1.31	4.81	BAG3	-0.74	0.12	1.76	-0.68	NP_001001520.1_454_458	HDGFL2	0.13	0.0042	-0.14	-0.00068
LRRC71	0.4	-0.38	-0.73	0.72	BAG5	-0.0049	-0.98	0.066	0.84	NP_001001520.1_625_625	HDGFL2	-0.76	0.044	0.16	0.29
KIRREL	2.18	-0.91	-0.99	0.26	BAG6	-0.74	1.22	0.17	-0.48	NP_001001520.1_625_640	HDGFL2	-1.12	-0.041	0.41	0.45
CD1D	-0.41	-0.12	-0.12	1.28	BAIAP2	-0.036	1.06	0.3	-1.86	NP_001001520.1_633_640	HDGFL2	-0.66	-0.014	0.2	0.3
CD1A	0.2	0.43	-0.19	-0.5	BAIAP2L1	0.48	0.21	-0.32	-0.38	NP_001001520.1_652_652	HDGFL2	-0.87	-0.14	0.22	0.75
CD1C	0.42	0.049	-0.23	-0.17	BAIAP2L2	-0.45	0.92	0.46	-0.98	NP_001001522.1_164_166	TAGLN	1.78	-0.18	-0.95	-0.039
CD1E	0.016	0.27	-0.09	-0.16	BAK1	0.082	1.21	-0.4	-0.68	NP_001001522.1_181_181	TAGLN	0.85	0.13	-0.51	-0.37
OR10K1	-0.088	-0.089	-0.087	0.4	BANF1	0.17	-1.86	-0.36	2.54	NP_001001522.1_186_193	TAGLN	1.11	0.05	-0.75	-0.2
OR10R2	0.38	-0.089	-0.087	-0.087	BARD1	1.59	-0.57	-0.11	-0.25	NP_001001549.1_132_162	GRB10	-0.17	-0.33	-0.0071	0.77
OR10Z1	1.02	-0.18	-0.17	-0.17	BASP1	0.71	1.44	-1.09	-1.09	NP_001001549.1_98_104	GRB10	-0.74	-0.06	0.1	0.66
OR6K6	0.28	-0.4	-0.023	0.089	BAX	0.1	0.52	-0.31	-0.27	NP_001001669.2_10_11	ARHGEF37	-0.8	-0.05	0.63	0.13
MNDA	0.038	1.2	-0.18	-0.81	BAZ1A	0.14	0.42	-0.82	0.0074	NP_001001669.2_10_15	ARHGEF37	-1.44	0.0025	1.04	0.11
PYHIN1	-0.23	7.8	-1.52	-2.07	BAZ1B	-0.021	-0.47	-0.2	1.07	NP_001001669.2_240_244	ARHGEF37	-0.94	0.15	0.75	-0.067
IFI16	-0.09	1.38	-0.48	-0.19	BAZ2A	-0.27	0.018	0.18	0.029	NP_001001669.2_665_675	ARHGEF37	0.21	-0.59	0.15	0.034
CADM3	-0.061	-0.023	0.26	-0.11	BBOX1	-0.47	0.17	0.67	-0.31	NP_001001894.1_1009_1017	TTC3	0.7	-1.19	-0.54	1.02
ACKR1	1.25	-0.6	-0.44	0.12	BBS1	0.6	-0.69	-0.026	0.069	NP_001001895.1_344_354	UBASH3A	0.29	2.75	-0.6	-2.23
FCER1A	0.1	-0.42	0.05	0.14	BBS2	0.04	-1.09	0.55	0.18	NP_001001924.1_1203_1212	MTUS1	-0.0092	-0.24	0.092	0.12
OR10J1	0.1	-0.1	-0.62	0.63	BBS7	0.13	-1.07	0.26	0.27	NP_001001924.1_1241_1241	MTUS1	-0.034	0.027	-0.041	0.047
APCS	-0.059	0.19	-0.12	0.0028	BBX	-0.12	0.15	-0.0092	-0.01	NP_001001924.1_1245_1255	MTUS1	-0.0065	0.022	-0.0025	-0.012
DUSP23	-0.11	-0.16	0.52	-0.043	BCAM	0.027	-3.53	0.19	2.66	NP_001001924.1_1259_1268	MTUS1	0.38	-0.25	-0.028	-0.02
FCRL6	-0.053	1.63	-0.41	-0.44	BCAP29	-0.0055	-0.066	0.04	0.028	NP_001001924.1_388_399	MTUS1	0.29	-0.099	-0.13	0.0023
SLAMF8	-0.16	4.99	-0.69	-1.53	BCAP31	-0.29	0.89	0.45	-1.19	NP_001001924.1_531_547	MTUS1	-0.22	-0.02	0.2	0.039
KCNJ9	-0.14	-0.42	-0.043	1.06	BCAR1	-0.068	-1.82	0.81	0.63	NP_001001924.1_740_746	MTUS1	0.024	0.11	-0.016	-0.13
ATP1A2	0.046	-0.27	-0.27	0.7	BCAR3	0.74	-0.94	-0.46	0.66	NP_001001924.1_760_767	MTUS1	-0.06	0.074	0.21	-0.23
ATP1A4	-0.14	0.83	-0.13	-0.2	BCAS2	-0.49	-0.038	-0.16	1.04	NP_001001925.1_760_762	MTUS1	0.016	0.22	-0.11	-0.11
CASQ1	-0.062	0.56	-0.49	0.027	BCAS3	0.18	-0.15	-0.057	0.044	NP_001001936.1_270_284	AFAP1L2	1.25	-0.075	-1.27	0.071
PEA15	0.54	-0.81	-0.15	0.31	BCAT1	1.17	0.1	-1.09	-0.15	NP_001001936.1_344_346	AFAP1L2	-0.025	-1.16	-0.17	2.1
NCSTN	-0.43	0.29	0.12	-0.053	BCAT2	-0.44	0.076	0.0082	0.26	NP_001001936.1_383_383	AFAP1L2	0.82	-1.08	-1.96	2.4
NHLH1	-0.39	0.42	0.12	-0.15	BCCIP	-0.44	0.14	-0.017	0.22	NP_001001936.1_397_414	AFAP1L2	0.19	-2.03	-0.16	2.08
VANGL2	0.25	0.2	-0.21	-0.26	BCHE	1.66	-0.28	-0.39	-0.22	NP_001001936.1_484_495	AFAP1L2	0.1	-1.34	-0.17	1.63
SLAMF7	-0.23	2.72	-0.38	-0.62	BCKDHA	-0.15	0.15	0.033	-0.036	NP_001001936.1_533_541	AFAP1L2	0.15	-0.43	-0.62	1.14
LY9	-0.018	2.6	-0.68	-0.75	BCKDHB	-0.14	-0.0051	0.14	0.0093	NP_001001936.1_537_541	AFAP1L2	0.42	-0.51	-0.76	0.91
KLHDC9	-0.23	0.14	0.69	-0.53	BCKDK	-0.35	-0.32	0.56	0.18	NP_001001936.1_545_581	AFAP1L2	-0.00022	-1.05	-0.061	1.4
NIT1	-0.86	-0.023	1.42	-0.093	BCL10	0.092	0.019	-0.11	-0.011	NP_001001936.1_623_640	AFAP1L2	0.51	-1.12	-1.25	2.24
UFC1	-1.08	-0.072	1.15	0.069	BCL2L1	0.036	1.07	0.18	-1.98	NP_001001936.1_796_800	AFAP1L2	0.35	-0.057	-0.11	-0.075
USP21	-0.2	0.045	0.16	-0.02	BCL2L13	-0.054	1.45	-0.018	-1.22	NP_001001937.1_184_191	ATP5F1A	-0.12	0.65	0.094	-0.63
PPOX	-0.11	-0.14	0.08	0.19	BCL7A	-0.18	-0.74	0.46	0.42	NP_001001937.1_236_236	ATP5F1A	-0.23	0.25	-0.045	0.032
NDUFS2	-0.57	0.0065	1.62	-0.38	BCL7B	-0.0055	0.11	-0.18	0.043	NP_001001937.1_46_53	ATP5F1A	-0.22	-0.36	0.11	0.56
FCER1G	0.067	5.56	-1.23	-2.41	BCL7C	0.12	-0.52	-0.37	0.96	NP_001001937.1_76_76	ATP5F1A	-0.49	0.22	0.5	-0.22
TOMM40L	-0.037	0.09	0.49	-0.64	BCL9L	-0.018	-0.053	-0.28	0.46	NP_001001973.1_144_146	ATP5F1C	0.034	0.15	0.09	-0.41
PCP4L1	0.18	-0.15	-0.1	0.084	BCLAF1	-0.58	-0.0053	-0.009	0.65	NP_001001974.1_140_155	PLEKHA1	-0.034	0.5	0.39	-1.29
SDHC	-1.38	0.6	1.11	-0.45	BCR	1.24	-0.083	-0.28	-0.4	NP_001001974.1_175_190	PLEKHA1	-0.56	0.6	0.75	-0.82
FCGR2A	0.32	0.74	-0.51	-0.56	BCS1L	-0.22	0.25	0.18	-0.22	NP_001001974.1_297_309	PLEKHA1	-0.37	-0.0028	0.013	0.35
HSPA6	0.11	0.2	0.044	-0.58	BDH1	0.53	0.29	-0.16	-0.79	NP_001001974.1_330_338	PLEKHA1	-0.91	0.5	0.66	-0.32
FCGR2B	0.021	0.92	-0.15	-0.59	BDH2	-0.61	-0.0053	0.58	0.02	NP_001001974.1_371_380	PLEKHA1	-0.25	0.32	0.16	-0.22
FCRLA	0.012	0.91	-0.29	-0.35	BECN1	-0.68	-0.088	0.079	0.74	NP_001001974.1_398_402	PLEKHA1	-0.12	-0.014	0.57	-0.26
FCRLB	-0.59	0.021	0.89	-0.11	BET1	0.042	0.59	-0.0083	-0.73	NP_001001976.1_169_169	ATE1	-0.066	-0.083	0.068	0.086
DUSP12	-0.34	-0.42	0.21	0.65	BET1L	-1.06	-0.15	1.43	0.049	NP_001001992.1_406_414	USP16	-0.2	0.26	-0.1	0.059
ATF6	-0.12	0.52	-0.039	-0.19	BGN	3.23	-2.35	-0.64	0.29	NP_001001992.1_549_553	USP16	0.11	0.3	-0.026	-0.5
NOS1AP	0.6	-0.41	-0.22	0.12	BHMT	-0.72	-0.87	1.01	0.67	NP_001001998.1_636_636	EXOSC10	-0.14	-0.14	0.47	-0.02
C1orf226	0.55	-0.18	-0.22	0.011	BHMT2	-0.22	0.061	0.43	-0.21	NP_001002000.1_184_188	GMPR2	-0.66	-0.15	0.34	0.43
UHMK1	-0.9	1.03	0.24	-0.33	BICC1	-0.36	0.27	1.12	-0.98	NP_001002000.1_26_33	GMPR2	-0.03	-1.36	0.13	1.09
UAP1	-0.54	-0.051	1.07	-0.089	BICD1	0.65	-0.55	0.015	-0.048	NP_001002019.1_387_398	PUS1	0.0042	0.88	0.0054	-0.98
DDR2	0.098	-0.46	0.27	-0.0022	BICD2	0.89	-0.55	-0.62	0.35	NP_001002032.1_87_92	JPT1	-0.37	1.78	0.011	-0.86
HSD17B7	-0.49	-0.034	-0.012	0.68	BID	0.95	0.16	-0.81	-0.26	NP_001002243.1_104_112	AFTPH	-0.0064	0.038	0.4	-0.49
RGS4	4.71	-1.14	-2.4	0.24	BIN1	-0.1	0.48	0.15	-0.6	NP_001002243.1_146_151	AFTPH	0.15	-0.21	0.016	0.015
NUF2	-0.081	0.81	-0.025	-0.51	BIN2	0.15	2.98	-0.91	-1.52	NP_001002243.1_372_382	AFTPH	-1.11	0.15	0.82	-0.043
PBX1	0.71	-0.18	-0.18	-0.052	BIN3	-0.18	-0.77	0.36	0.56	NP_001002243.1_375_382	AFTPH	-0.9	0.3	0.73	-0.2
LRRC52	0.65	-0.16	-0.0075	-0.25	BIRC2	-0.15	-0.5	0.46	0.2	NP_001002243.1_375_387	AFTPH	-0.19	0.12	0.19	-0.12
MGST3	-0.025	-2.01	1.91	0.071	BIRC6	0.021	0.92	-0.11	-0.74	NP_001002243.1_391_411	AFTPH	-0.78	0.66	0.78	-0.68
UCK2	0.15	-0.36	0.1	0.016	BLMH	-0.17	-1.21	0.21	1.2	NP_001002243.1_503_508	AFTPH	-1.18	0.13	1.35	-0.19
POGK	-0.033	-0.28	0.5	-0.039	BLNK	-0.31	1.9	-0.1	-0.74	NP_001002243.1_517_522	AFTPH	-0.16	0.46	0.05	-0.29
MAEL	-0.16	0.0013	0.017	0.14	BLOC1S1	-0.64	0.42	0.22	-0.094	NP_001002243.1_608_617	AFTPH	-0.21	0.3	-0.011	-0.035
DUSP27	0.81	-1.22	-0.2	0.44	BLOC1S2	-0.42	0.4	0.34	-0.34	NP_001002243.1_835_838	AFTPH	-0.26	-0.0038	0.69	-0.2
POU2F1	0.1	-0.076	-0.34	0.29	BLOC1S3	-1	0.36	0.083	0.17	NP_001002243.1_895_902	AFTPH	-0.016	0.04	0.0012	-0.025
RCSD1	0.038	2.1	-2.12	-0.065	BLOC1S4	-1.27	0.32	0.23	0.17	NP_001002251.2_231_232	ARL6IP4	-0.096	0.23	-0.027	-0.055
MPZL1	0.031	0.073	0.13	-0.32	BLOC1S5	-2.06	0.8	0.16	0.21	NP_001002252.2_221_225	ARL6IP4	-0.16	-0.0019	0.094	0.049
DCAF6	-0.71	0.58	0.64	-0.53	BLOC1S6	-2.84	1.15	0.35	0.11	NP_001002262.1_9_30	ZFYVE27	0.89	-0.38	-0.15	-0.04
TIPRL	-0.43	0.03	0.7	-0.13	BLVRA	0.73	1.47	-0.76	-1.57	NP_001002264.1_64_68	EPSTI1	-0.21	1.86	0.15	-1.77
SFT2D2	-0.58	1.6	0.11	-0.72	BLVRB	0.5	-0.028	-0.069	-0.28	NP_001002800.1_22_36	SMC4	-0.19	0.37	-0.22	0.074
TBX19	-0.08	1.18	-0.6	-0.094	BMP2K	0.007	0.34	-0.43	0.021	NP_001002800.1_39_50	SMC4	-0.86	0.37	-0.0071	0.23
XCL1	-0.03	2.31	-0.66	-0.58	BMS1	-1.71	0.089	0.64	0.29	NP_001002814.2_154_161	RAB11FIP1	-0.16	0.052	0.16	-0.047
ATP1B1	-0.073	-0.18	0.0055	0.32	BNIP1	0.035	0.7	0.047	-1.04	NP_001002814.2_184_206	RAB11FIP1	-0.025	0.039	0.21	-0.23
BLZF1	-0.84	0.051	1.95	-0.43	BNIP2	0.55	0.048	-0.74	0.0044	NP_001002814.2_229_241	RAB11FIP1	0.64	-0.32	-0.072	-0.045
C1orf112	-0.46	0.09	0.036	0.19	BNIP3	-0.92	0.13	1.12	-0.21	NP_001002814.2_278_281	RAB11FIP1	-0.35	0.81	0.094	-0.41
METTL11B	-0.14	0.28	-0.015	-0.074	BOD1	-0.3	-0.45	0.61	0.21	NP_001002814.2_313_325	RAB11FIP1	-0.66	1.18	0.79	-1.4
GORAB	-0.083	0.56	0.072	-0.57	BOD1L1	-0.17	-0.5	-0.33	1.92	NP_001002814.2_315_325	RAB11FIP1	-1.06	1.05	0.94	-0.95
PRRX1	0.82	-0.025	-0.44	-0.1	BOLA1	0.28	-1.23	-0.012	0.65	NP_001002814.2_356_365	RAB11FIP1	-0.28	0.25	0.28	-0.26
MROH9	-0.62	0.063	0.011	0.4	BOLA2	-0.3	0.47	0.2	-0.37	NP_001002814.2_356_377	RAB11FIP1	-0.25	0.2	0.21	-0.17
FMO3	3.26	-0.71	-1.65	0.14	BOLA3	-0.33	0.72	0.25	-0.64	NP_001002814.2_434_441	RAB11FIP1	-0.58	0.24	0.29	-0.065
FMO2	0.05	-0.69	-0.023	0.65	BOP1	-0.48	0.097	0.41	-0.054	NP_001002814.2_491_496	RAB11FIP1	-1.06	0.95	0.76	-0.7
FMO1	-0.28	-0.21	1.02	-0.054	BORCS5	-0.027	0.28	-0.048	-0.15	NP_001002814.2_500_519	RAB11FIP1	-0.22	0.11	0.26	-0.13
FMO4	-0.22	-0.033	0.36	-0.024	BORCS6	-0.06	0.62	0.29	-1.13	NP_001002814.2_521_529	RAB11FIP1	0.041	0.012	-0.036	-0.018
PRRC2C	-0.23	0.64	-0.084	-0.094	BORCS7	-0.0079	-0.11	0.23	-0.059	NP_001002836.2_46_66	ZNF787	-1.23	-0.14	0.83	0.36
RP3-454G6.2	-1.3	-0.15	0.62	0.58	BORCS8	0.06	0.73	0.047	-1.16	NP_001002838.1_62_66	WNK3	0.34	-0.033	-0.18	-0.046
METTL13	-0.82	0.12	0.42	0.015	BPGM	1.03	0.0077	-0.6	-0.2	NP_001002843.1_508_532	ZNF280D	0.7	-0.011	-0.34	-0.14
DNM3	0.017	-0.98	-0.35	2.25	BPHL	0.19	0.14	0.0083	-0.48	NP_001002843.1_70_99	ZNF280D	0.51	-1.38	-0.16	0.8
C1orf105	-0.066	0.11	-0.22	0.15	BPNT1	-1.09	-0.35	2.55	-0.049	NP_001002857.1_123_134	ANXA2	0.067	-0.026	-0.22	0.15
SUCO	-0.2	0.23	0.34	-0.39	BPTF	-0.46	-0.11	-0.011	0.82	NP_001002857.1_12_26	ANXA2	0.026	0.63	-0.11	-0.47
FASLG	-0.37	6.46	-0.98	-1.46	BRAF	0.051	-0.16	0.081	0.0077	NP_001002857.1_161_164	ANXA2	0.63	-0.18	-0.11	-0.1
PRDX6	-0.35	-0.15	1.93	-0.35	BRAP	-0.033	1.16	-0.077	-0.84	NP_001002857.1_184_188	ANXA2	0.75	0.19	-0.4	-0.49
RP11-360D2.1	-0.0005	0.091	-0.011	-0.08	BRAT1	0.88	-0.35	-0.46	0.093	NP_001002857.1_2_26	ANXA2	1.3	0.21	-1.56	-0.15
KLHL20	-0.066	-0.64	0.35	0.24	BRCC3	-0.65	0.068	0.52	-0.013	NP_001002857.1_314_323	ANXA2	0.15	-0.19	-0.39	0.47
DARS2	-0.75	0.21	0.52	-0.1	BRD2	-0.12	-0.16	-0.046	0.5	NP_001002857.1_89_97	ANXA2	0.25	-0.36	-0.085	0.16
ZBTB37	0.021	-0.038	-0.36	0.4	BRD3	0.52	-0.91	-0.83	1.34	NP_001002877.1_307_322	THOC5	-0.27	-0.12	0.39	0.06
RABGAP1L	0.068	1.62	-1.78	-0.062	BRD4	-0.19	-0.73	-0.13	1.86	NP_001002877.1_328_328	THOC5	0.45	-0.73	-0.049	0.2
GPR52	-0.033	0.92	-0.64	-0.054	BRD7	-0.33	-0.35	0.044	0.88	NP_001002880.2_61_69	CBY1	-0.1	-0.23	0.24	0.1
CACYBP	-0.65	0.21	0.57	-0.17	BRD8	-1.11	-0.039	0.15	0.85	NP_001002909.1_1009_1014	GPATCH8	-0.34	0.09	-0.18	0.49
TNN	-0.39	-0.37	-0.083	1.79	BRF1	0.03	-1.39	0.19	0.78	NP_001002909.1_1031_1038	GPATCH8	0.27	-1.25	0.18	0.24
PAPPA2	0.15	-0.044	0.098	-0.23	BRIX1	-1.49	0.061	0.85	0.13	NP_001002909.1_1033_1038	GPATCH8	-0.81	-0.022	-0.0041	0.95
BRINP2	0.095	-0.12	0.16	-0.13	BRK1	0.19	-0.062	-0.49	0.28	NP_001002909.1_1061_1081	GPATCH8	-0.93	-0.015	0.043	0.86
RASAL2	0.76	-2.51	-1.49	3.96	BRMS1L	-0.13	-0.71	0.11	0.8	NP_001002909.1_1076_1081	GPATCH8	-0.52	-0.098	0.0044	0.82
TEX35	-0.056	0.0088	-0.31	0.42	BROX	-0.24	-0.4	0.75	0.064	NP_001002909.1_1107_1115	GPATCH8	0.27	-0.29	-0.24	0.27
RALGPS2	-0.26	0.59	0.11	-0.37	BSCL2	-0.041	-0.17	0.18	0.047	NP_001002909.1_1175_1210	GPATCH8	0.2	-0.16	-0.27	0.22
FAM20B	0.2	-0.5	0.38	-0.12	BSDC1	-2.05	0.24	2.29	-0.31	NP_001002909.1_327_332	GPATCH8	-0.31	0.16	0.23	-0.1
TOR3A	-0.095	1.57	-0.035	-1.03	BSG	-0.062	0.021	0.22	-0.16	NP_001002909.1_650_658	GPATCH8	-0.85	0.082	0.0024	0.59
SOAT1	-0.14	1.31	0.0079	-0.87	BSPRY	-0.28	-0.18	0.39	0.12	NP_001002909.1_721_740	GPATCH8	-1.66	0.14	0.22	0.54
AXDND1	-0.88	-0.11	1.98	-0.1	BST1	0.33	-0.47	0.055	0.0072	NP_001002909.1_738_740	GPATCH8	1.48	-0.38	-0.38	-0.068
TDRD5	0.095	0.067	-0.029	-0.15	BST2	-0.13	0.16	0.098	-0.13	NP_001002909.1_908_919	GPATCH8	-0.98	0.024	0.12	0.55
FAM163A	0.016	-1.19	-0.13	1.82	BTAF1	-0.086	-0.08	0.51	-0.16	NP_001002909.1_974_981	GPATCH8	0.059	-0.078	-0.041	0.061
TOR1AIP1	0.002	-0.71	0.0059	0.73	BTBD2	-0.19	0.22	0.27	-0.31	NP_001002909.1_976_981	GPATCH8	0.018	-0.27	-0.0022	0.24
CEP350	-0.1	-0.17	-0.11	0.68	BTD	1.12	-0.081	-0.21	-0.4	NP_001002926.1_237_245	TWISTNB	-0.28	-0.017	0.0063	0.31
QSOX1	-0.087	0.023	0.29	-0.18	BTF3	-0.35	0.05	-0.092	0.43	NP_001002926.1_297_304	TWISTNB	0.037	-0.46	-0.28	1.01
LHX4	-0.21	0.018	0.092	0.062	BTF3L4	-0.031	-0.037	0.0028	0.076	NP_001002926.1_316_322	TWISTNB	0.39	-1.01	-0.13	0.6
XPR1	-0.62	0.023	1.17	-0.2	BTK	0.42	4.75	-1.12	-3.8	NP_001003.1_130_130	RPS8	-0.17	0.11	-0.079	0.14
KIAA1614	-0.005	-0.11	0.083	0.034	BTN2A1	-0.12	0.81	-0.15	-0.25	NP_001003.1_159_160	RPS8	0.12	-0.78	-0.083	0.73
MR1	-0.19	5.31	-0.48	-2.04	BTN3A3	-0.65	2.58	-0.15	-0.61	NP_001003395.1_120_131	TPD52L1	-0.01	1.36	0.053	-1.67
IER5	0.46	0.0031	-0.26	-0.097	BUB3	-0.91	-0.15	0.36	0.61	NP_001003395.1_127_131	TPD52L1	-0.071	0.85	0.2	-1.24
CACNA1E	-0.14	0.24	0.031	-0.1	BUD13	-0.21	0.11	-0.34	0.48	NP_001003395.1_139_165	TPD52L1	-0.063	1.05	-0.031	-0.75
RGSL1	-0.2	0.02	-0.085	0.32	BUD23	-0.2	0.41	-0.029	-0.081	NP_001003395.1_57_67	TPD52L1	0.059	0.61	0.07	-1.13
NPL	0.21	1.49	-0.32	-1.32	BUD31	-0.94	-0.14	0.14	0.99	NP_001003395.1_82_93	TPD52L1	-0.14	1.09	0.13	-1.13
DHX9	-0.3	-0.53	1.23	0.047	BYSL	-0.19	0.64	-0.089	-0.14	NP_001003398.1_310_324	BICD1	0.017	-0.0044	0.052	-0.069
LAMC1	0.37	-4.22	-0.18	3.68	BZW1	-0.025	0.089	0.12	-0.21	NP_001003398.1_597_616	BICD1	0.58	-0.43	0.017	-0.074
LAMC2	0.39	0.034	0.01	-0.55	BZW2	0.021	-0.64	0.077	0.41	NP_001003407.1_154_156	ABLIM1	-0.012	-0.19	0.022	0.19
SMG7	-0.15	0.046	0.04	0.041	C11orf52	0.2	0.08	0.25	-0.88	NP_001003407.1_291_313	ABLIM1	0.077	0.19	-0.2	-0.084
RGL1	-0.16	0.0033	0.015	0.13	C11orf54	-0.2	0.29	0.76	-0.94	NP_001003407.1_362_366	ABLIM1	0.0039	0.018	0.14	-0.18
TSEN15	0.034	0.12	0.32	-0.78	C11orf58	-0.51	-0.4	0.34	0.63	NP_001003407.1_369_379	ABLIM1	0.15	0.067	-0.38	0.043
C1orf21	-0.055	0.25	-0.078	-0.064	C11orf68	-0.27	-1.05	0.9	0.42	NP_001003407.1_390_402	ABLIM1	-0.34	0.2	0.36	-0.22
RNF2	0.028	-0.76	0.037	0.57	C11orf96	1.82	-2.22	-1.45	1.87	NP_001003407.1_526_527	ABLIM1	0.1	-0.27	-0.029	0.16
SWT1	-0.4	-1.04	0.24	1.5	C11orf98	-1.3	0.013	0.21	0.7	NP_001003407.1_578_591	ABLIM1	-0.029	0.2	0.17	-0.45
HMCN1	0.27	-1.68	-0.0039	0.85	C12orf10	-0.33	-0.11	1.9	-0.61	NP_001003407.1_593_599	ABLIM1	-0.21	0.0072	0.037	0.14
PRG4	0.55	-0.12	-0.13	-0.085	C12orf29	-0.22	-0.16	0.65	-0.035	NP_001003407.1_609_622	ABLIM1	-0.019	0.048	0.32	-0.39
C1orf27	-0.69	0.015	1.01	-0.1	C12orf4	-0.14	0.15	0.87	-0.91	NP_001003407.1_646_646	ABLIM1	-0.019	0.023	0.21	-0.22
OCLM	-0.084	-0.13	0.16	0.064	C12orf43	-0.94	-0.13	0.43	0.5	NP_001003652.1_172_172	SMAD2	-0.11	0.09	0.082	-0.066
PLA2G4A	1.36	1.47	-2.22	-0.93	C12orf45	-0.31	-0.091	0.025	0.46	NP_001003652.1_2_8	SMAD2	0.0036	0.0059	0.0079	-0.019
RGS18	-0.23	1.99	-0.22	-0.49	C12orf57	0.11	-2.21	0.22	1.1	NP_001003681.1_101_108	HMGXB4	-0.26	0.18	-0.59	0.71
RGS21	-0.022	0.47	-0.33	-0.035	C12orf75	0.28	0.43	0.018	-1.16	NP_001003681.1_502_512	HMGXB4	-0.068	0.1	-0.046	0.018
RGS1	-0.074	1.52	-0.33	-0.42	C15orf38-AP3S2	0.3	-0.97	-0.15	0.73	NP_001003681.1_79_94	HMGXB4	0.48	-0.27	-0.57	0.34
RGS13	0.17	0.065	-0.52	0.086	C15orf40	0.015	-0.59	0.083	0.37	NP_001003690.1_134_134	MAD2L1BP	0.5	-0.031	-0.23	-0.089
RGS2	0.26	0.094	-0.071	-0.32	C15orf48	-0.067	2.61	-0.14	-1.76	NP_001003694.1_1082_1087	BRPF1	-0.073	-0.61	0.13	0.53
TROVE2	-0.042	-1.27	0.22	0.79	C16orf58	0.47	0.15	0.22	-1.52	NP_001003694.1_111_134	BRPF1	0.076	0.01	-0.2	0.07
CDC73	-0.41	-0.42	0.61	0.3	C16orf70	0.042	0.092	0.045	-0.25	NP_001003694.1_234_247	BRPF1	0.34	0.047	-0.81	0.12
CFH	0.6	-0.17	-0.075	-0.11	C17orf49	-0.4	0.76	-1.33	0.81	NP_001003694.1_460_462	BRPF1	-0.13	-0.15	-0.094	0.64
CFHR3	0.043	-0.062	0.22	-0.18	C17orf75	-1.76	0.053	1.31	0.054	NP_001003694.1_850_852	BRPF1	-0.81	0.011	0.31	0.22
CFHR1	1.6	-0.17	-0.12	-0.56	C17orf80	-1.95	0.2	0.65	0.24	NP_001003694.1_864_877	BRPF1	-0.2	0.022	-0.38	0.76
CFHR4	0.69	-0.048	-0.12	-0.26	C18orf25	-0.54	-0.14	0.014	0.88	NP_001003699.1_1113_1122	RREB1	-0.62	-0.22	0.33	0.51
CFHR5	-0.056	0.037	-0.21	0.24	C19orf12	-0.29	0.16	0.95	-0.72	NP_001003699.1_1126_1150	RREB1	-1.06	0.057	0.66	0.059
CRB1	-0.54	-0.27	-0.07	1.78	C19orf25	0.08	-0.0061	0.14	-0.27	NP_001003699.1_1167_1180	RREB1	-1.18	0.25	0.23	0.15
C1orf53	0.034	-0.024	0.3	-0.32	C19orf33	-0.24	0.54	0.024	-0.22	NP_001003699.1_1194_1225	RREB1	-0.014	-0.11	0.14	0.0027
LHX9	0.096	0.0036	0.048	-0.17	C19orf53	0.12	-0.51	-0.47	1.1	NP_001003699.1_1238_1240	RREB1	-0.29	-0.021	0.15	0.11
NEK7	0.33	-1.01	0.0074	0.3	C19orf66	-0.46	0.012	0.28	0.071	NP_001003699.1_1370_1375	RREB1	0.029	-0.38	0.15	0.1
PTPRC	-0.043	6.64	-1.38	-2.25	C19orf70	0.23	0.0084	0.46	-1.02	NP_001003699.1_1526_1534	RREB1	-0.12	-0.033	0.042	0.12
NR5A2	0.033	-0.34	-0.53	1.34	C1D	0.1	-0.67	0.05	0.32	NP_001003699.1_153_161	RREB1	0.8	-0.65	-0.2	0.13
CAMSAP2	0.48	-2.41	-0.088	1.34	C1GALT1	-0.045	0.16	0.27	-0.46	NP_001003699.1_1692_1708	RREB1	-0.018	-0.098	0.15	-0.009
GPR25	-0.03	0.71	-0.36	-0.1	C1QA	3.67	0.16	-1.98	-0.96	NP_001003699.1_175_180	RREB1	-0.4	-0.12	0.24	0.27
C1orf106	-0.13	-0.033	0.85	-0.36	C1QB	3.09	0.21	-1.98	-0.74	NP_001003699.1_31_36	RREB1	-0.99	0.24	0.63	-0.073
IGFN1	0.54	-0.026	-0.11	-0.23	C1QBP	-0.11	0.62	-0.08	-0.24	NP_001003699.1_407_430	RREB1	0.037	-0.47	0.13	0.16
PKP1	0.16	-0.28	-0.13	0.25	C1QC	3.2	0.23	-2.05	-0.8	NP_001003699.1_42_44	RREB1	-0.22	-0.087	0.13	0.18
NAV1	0.39	-0.052	-0.52	0.1	C1QTNF3	3.25	-0.46	-2.13	0.079	NP_001003699.1_517_541	RREB1	-0.0044	-0.077	0.18	-0.059
IPO9	0.076	-0.71	0.0002	0.52	C1QTNF5	3.58	-3.65	-0.99	1.1	NP_001003702.2_182_203	ARHGEF35	-0.22	0.52	-0.014	-0.15
SHISA4	0.39	-0.015	-0.0069	-0.34	C1R	3.44	-0.54	-0.9	-0.29	NP_001003702.2_445_450	ARHGEF35	0.37	-0.086	-0.43	0.12
TIMM17A	-0.32	-0.022	1.94	-0.72	C1RL	1.41	-1.19	-0.16	0.094	NP_001003714.1_3_3	ATP5MF	-0.11	-0.27	0.059	0.38
RNPEP	-0.076	0.3	0.37	-0.83	C1S	3.58	-0.64	-0.89	-0.26	NP_001003722.1_88_106	GLE1	0.22	0.092	-0.63	0.077
ELF3	0.22	-0.092	0.3	-0.51	C1orf116	0.096	1.01	-0.0084	-1.4	NP_001003786.1_5_17	STRADA	-0.14	0.24	-0.13	0.046
GPR37L1	0.17	0.03	-0.13	-0.067	C1orf122	-0.03	0.18	0.058	-0.23	NP_001003795.1_202_209	GTF2IRD2B	0.04	-0.41	0.046	0.23
LGR6	0.32	0.33	-0.26	-0.43	C1orf123	0.15	-1.42	0.13	0.65	NP_001003795.1_516_518	GTF2IRD2B	0.18	-1.69	-0.13	1.61
PPP1R12B	4.52	-1.2	-1.08	-0.011	C1orf174	-0.35	-0.079	0.15	0.26	NP_001003796.1_118_122	SNU13	-2.09	-0.12	0.62	1.07
TMEM183A	-0.12	-0.47	1.26	-0.092	C1orf198	2.98	-1.01	-1.3	0.17	NP_001003801.1_160_181	SMARCD3	1.77	-0.7	-0.51	0.04
PPFIA4	-0.19	-0.86	0.46	0.51	C1orf35	-0.37	-0.18	0.049	0.65	NP_001003841.1_17_31	SLC6A19	0.38	0.19	-0.053	-0.69
ADORA1	0.16	0.31	0.016	-0.8	C1orf50	-0.67	-0.19	0.95	0.074	NP_001003891.1_497_532	MED15	-0.11	0.047	0.035	0.0093
BTG2	0.13	0.1	-0.14	-0.1	C2	2.34	-0.6	-0.62	-0.082	NP_001003891.1_603_612	MED15	0.44	0.012	-0.15	-0.21
PRELP	4.58	-0.61	-0.84	-0.36	C20orf27	0.47	-0.35	-0.35	0.25	NP_001003940.1_53_64	BMF	-0.022	0.27	-0.21	-0.0096
OPTC	1.49	-0.07	-0.28	-0.45	C21orf2	-0.54	0.16	0.28	-0.021	NP_001003954.1_50_51	ANXA13	0.039	-0.00036	0.16	-0.24
ATP2B4	0.36	-0.6	-0.2	0.4	C2CD2L	-0.036	0.96	-0.037	-0.75	NP_001003954.1_6_15	ANXA13	-0.048	0.097	0.3	-0.39
LAX1	-0.13	1.37	-0.24	-0.32	C2CD5	-0.29	-0.46	1.14	-0.0015	NP_001003962.1_67_76	CAPNS1	0.24	0.1	0.13	-0.85
ZC3H11A	-0.1	0.3	0.017	-0.16	C2orf49	0.13	-0.24	-0.62	0.83	NP_001003962.1_6_6	CAPNS1	-0.41	0.2	0.64	-0.37
ZBED6	0.13	-0.57	0.064	0.17	C2orf69	0.073	0.078	-0.1	-0.054	NP_001004051.1_320_335	GPRASP2	-0.13	-0.065	0.17	0.041
SNRPE	-0.62	-0.58	0.99	0.35	C3	1.33	-0.55	-0.21	-0.067	NP_001004051.1_510_521	GPRASP2	-0.27	0.036	0.22	-0.011
SOX13	-0.015	-2.07	0.067	1.92	C3orf38	0.42	-0.19	-0.017	-0.098	NP_001004060.1_1202_1205	NOMO2	-0.079	0.8	0.14	-1.01
MDM4	0.029	-0.045	-0.28	0.31	C4A	1.74	-0.63	-0.49	-0.00081	NP_001004125.1_145_153	TUSC1	-0.27	-0.12	0.12	0.28
NFASC	3.81	-1.24	-0.61	-0.046	C4B	2.07	-0.47	-0.67	-0.063	NP_001004128.1_426_426	QSOX1	0.55	-0.12	-0.28	-0.0027
CNTN2	0.093	0.1	-0.2	-0.027	C4BPA	0.89	-0.91	0.015	-0.004	NP_001004303.3_91_93	FYB2	0.039	0.37	-0.085	-0.31
TMCC2	0.081	0.6	-0.58	-0.1	C4BPB	1.7	-0.76	-0.17	-0.11	NP_001004304.1_44_44	ZNF740	-0.83	-0.3	0.68	0.44
CDK18	-0.25	-0.56	0.12	0.88	C4orf33	-0.16	0.42	-0.11	-0.037	NP_001004304.1_70_77	ZNF740	-0.24	-0.23	0.17	0.33
MFSD4A	0.14	-0.32	-0.077	0.22	C5	2.52	-0.79	-0.41	-0.15	NP_001004720.1_152_181	NCK2	0.74	-0.61	-0.055	0.018
C1orf186	-0.41	0.31	0.45	-0.35	C5orf22	-0.11	0.092	0.029	-0.018	NP_001004720.1_187_194	NCK2	0.49	-0.31	-0.16	0.06
SRGAP2	0.14	0.18	-1.06	0.2	C5orf24	-0.92	-1.72	0.36	2.98	NP_001004720.1_251_277	NCK2	1.04	-0.6	-0.27	0.069
IKBKE	-0.012	3.88	-0.36	-2.19	C5orf51	-0.49	-0.13	0.0012	0.84	NP_001004720.1_84_104	NCK2	0.06	-0.35	-0.055	0.35
RASSF5	0.015	4.2	-0.9	-1.59	C6	1.39	-0.92	-0.42	0.19	NP_001004720.1_90_104	NCK2	-0.14	-0.00089	-0.067	0.27
DYRK3	0.1	-2.18	0.42	0.57	C6orf203	-0.14	0.36	-0.014	-0.12	NP_001004720.1_90_110	NCK2	0.43	-0.61	0.024	0.041
MAPKAPK2	0.052	-0.0034	0.11	-0.18	C6orf47	-0.15	0.57	-0.0058	-0.28	NP_001005.1_146_148	RPS10	1.48	-0.27	-0.37	-0.14
IL19	0.23	0.45	-0.22	-0.52	C7	1.69	-0.93	-0.14	-0.06	NP_001005242.2_127_132	PKP2	-1.26	0.14	0.68	0.035
IL20	1.11	-0.46	-0.33	0.044	C7orf43	-0.14	2.39	-0.77	-0.45	NP_001005242.2_151_155	PKP2	-0.91	-0.21	1.26	0.094
IL24	-0.046	2.61	-0.84	-0.52	C7orf50	0.17	-0.16	-0.53	0.53	NP_001005242.2_151_169	PKP2	-0.69	0.018	0.69	-0.011
PFKFB2	-0.0036	1.36	-0.1	-0.98	C7orf55-LUC7L2	-1.05	0.21	0.25	0.15	NP_001005242.2_161_169	PKP2	-0.65	0.085	1.01	-0.24
C4BPB	0.22	0.089	-0.42	-0.0013	C8A	1.76	-1	-0.41	0.086	NP_001005242.2_194_203	PKP2	-0.29	-0.15	0.43	0.078
C4BPA	-0.075	0.74	-0.15	-0.22	C8B	2.77	-0.92	-0.62	-0.046	NP_001005242.2_221_249	PKP2	0.12	-0.16	0.019	0.0033
CD55	2.23	-0.33	-0.53	-0.16	C8G	3.01	-0.91	-0.75	-0.046	NP_001005242.2_261_286	PKP2	-0.61	0.15	1.41	-0.62
CR2	0.36	0.075	-0.16	-0.24	C8orf33	-1.35	-0.21	0.85	0.55	NP_001005242.2_320_334	PKP2	-0.078	-0.0093	0.22	-0.078
CR1	0.2	0.78	-0.39	-0.54	C8orf37	-0.52	-0.85	1.27	0.3	NP_001005242.2_80_102	PKP2	-0.12	0.084	0.15	-0.11
CR1L	-0.71	6.94	-0.69	-1.5	C8orf59	-0.76	0.54	1.5	-1.21	NP_001005242.2_80_88	PKP2	-0.17	-0.15	0.86	-0.15
CD46	-0.42	-0.095	0.19	0.28	C8orf82	-0.012	-0.038	0.4	-0.28	NP_001005271.2_1628_1628	CHD3	1.45	0.38	-2.32	-0.11
CAMK1G	0.36	-0.73	-0.71	1.26	C9	1.91	-1.1	-0.24	0.0028	NP_001005271.2_1654_1664	CHD3	1.35	0.07	-1.38	-0.078
G0S2	0.0031	0.17	0.11	-0.4	C9orf64	-0.4	-1.2	0.87	0.71	NP_001005271.2_367_394	CHD3	0.48	-0.034	-0.44	0.013
HSD11B1	0.29	0.67	-0.49	-0.48	C9orf78	-0.42	0.39	-0.047	0.058	NP_001005271.2_654_656	CHD3	0.95	0.15	-1.02	-0.15
TRAF3IP3	-0.16	6.21	-1.07	-1.75	CA1	0.97	0.11	-0.64	-0.32	NP_001005271.2_771_778	CHD3	1.44	0.23	-1.69	-0.17
DIEXF	-0.81	-0.73	1.45	0.37	CA12	-0.13	0.1	0.16	-0.14	NP_001005332.1_316_322	MAGED1	-0.2	0.39	-0.1	-0.0046
SYT14	0.43	0.0011	-0.1	-0.22	CA13	-0.33	0.64	0.44	-0.81	NP_001005336.1_774_780	DNM1	-0.24	-0.088	-0.0039	0.46
SERTAD4	0.071	-0.29	-0.084	0.33	CA2	0.39	0.21	-0.3	-0.31	NP_001005339.1_41_41	RGS10	0.24	1.6	-1.52	-0.33
HHAT	-0.1	-0.46	-0.00077	0.81	CA3	0.75	0.34	-1.05	-0.19	NP_001005353.1_47_48	AK4	-0.24	-0.34	0.34	0.26
RCOR3	-0.24	-0.24	0.15	0.37	CA4	-0.0054	-0.63	0.23	0.26	NP_001005360.1_642_644	DNM2	-0.43	-0.31	0.73	0.15
TRAF5	0.061	5.32	-2.11	-1.3	CA5B	1.72	-0.0047	-0.86	-0.32	NP_001005360.1_740_766	DNM2	-0.18	0.95	-0.04	-0.4
DTL	-0.1	0.2	0.24	-0.39	CA9	-0.3	-1.39	0.07	2.19	NP_001005366.1_19_33	KDM2B	0.019	-1.04	0.034	0.88
PPP2R5A	0.012	-1.24	-0.26	2.41	CAAP1	0.1	0.26	-0.15	-0.22	NP_001005366.1_409_420	KDM2B	0.35	-0.16	-0.44	0.23
NENF	0.028	-1.17	0.35	0.32	CAB39	0.32	1.71	-0.13	-2.42	NP_001005366.1_452_472	KDM2B	-0.0076	0.039	-0.047	0.013
ATF3	0.87	-0.25	-0.08	-0.16	CAB39L	1.05	-0.065	-0.6	-0.084	NP_001005366.1_462_472	KDM2B	0.22	-0.049	-0.11	-0.015
FAM71A	0.73	-0.26	-0.19	-0.01	CABLES1	-0.1	-1.39	0.73	0.51	NP_001005366.1_737_737	KDM2B	0.52	-0.79	-0.3	0.53
TATDN3	-0.74	0.15	0.98	-0.26	CACNA2D1	1.68	-0.82	-1.36	0.61	NP_001005366.1_892_910	KDM2B	-0.0025	-0.98	0.031	0.93
FLVCR1	-0.17	-0.066	0.17	0.066	CACTIN	0.085	0.071	-0.097	-0.064	NP_001005366.1_955_962	KDM2B	0.025	-0.3	-0.19	0.64
VASH2	-0.43	0.34	0.1	-0.062	CACUL1	0.64	0.71	-0.43	-1.03	NP_001005373.1_282_290	LRSAM1	0.053	0.54	-0.21	-0.31
RPS6KC1	-0.35	0.1	0.39	-0.12	CACYBP	-0.88	0.54	0.41	-0.19	NP_001005373.1_282_298	LRSAM1	-0.35	0.092	0.59	-0.24
PROX1	-0.023	-0.18	0.1	0.089	CAD	-0.41	-0.034	0.32	0.087	NP_001005386.1_115_122	ACTR2	2.17	-0.24	-1.29	-0.00015
SMYD2	-0.33	-0.11	1.23	-0.18	CADM1	0.15	0.23	-0.14	-0.27	NP_001005388.2_1160_1181	NFASC	0.41	-0.18	0.011	-0.14
CENPF	-0.17	0.87	0.021	-0.51	CADM4	0.62	0.36	-0.33	-0.7	NP_001005498.2_137_148	RHBDF2	-0.16	0.012	0.09	0.03
KCNK2	0.32	-0.57	0.086	0.017	CADPS2	0.37	0.22	-0.31	-0.29	NP_001005498.2_227_232	RHBDF2	-0.51	0.99	0.29	-0.72
KCTD3	-0.71	-0.087	0.15	0.57	CALB1	0.71	0.17	-0.012	-1.19	NP_001005498.2_271_287	RHBDF2	0.98	-0.13	-0.82	0.067
SPATA17	-0.84	0.055	2.23	-0.57	CALCOCO1	-0.32	0.14	0.3	-0.12	NP_001005498.2_28_30	RHBDF2	0.4	0.33	-0.2	-0.61
RRP15	-0.25	-0.95	1.23	0.17	CALCOCO2	-1.34	-0.15	1.12	0.27	NP_001005498.2_294_299	RHBDF2	0.43	0.15	-0.44	-0.15
TGFB2	1.11	-0.18	-0.13	-0.26	CALCRL	0.29	-2.02	-0.16	1.75	NP_001005498.2_59_61	RHBDF2	-0.018	0.74	-0.06	-0.53
LYPLAL1	-0.52	-0.65	0.96	0.34	CALD1	3.04	-1.44	-1.5	0.48	NP_001005498.2_72_73	RHBDF2	-0.25	0.68	0.13	-0.5
IARS2	-0.56	-0.49	0.69	0.42	CALM1	0.95	-0.31	-1.24	0.48	NP_001005498.2_84_88	RHBDF2	-0.14	0.62	-0.13	-0.11
MARK1	0.64	-2.4	-0.36	1.91	CALML3	0.61	0.58	-0.75	-0.51	NP_001005731.1_1069_1069	ITGB4	1.01	0.15	-1.67	0.0053
C1orf115	-0.76	-0.82	1.31	0.47	CALML4	-0.62	-0.0077	1.28	-0.23	NP_001005731.1_1384_1387	ITGB4	-0.12	1.44	-0.23	-0.47
MARC2	-0.51	-0.3	0.77	0.17	CALR	-0.89	0.99	0.36	-0.46	NP_001005731.1_1392_1404	ITGB4	0.0033	0.74	-0.93	0.031
MARC1	-0.79	-1.36	0.16	3.12	CALU	0.24	-0.23	-0.11	0.12	NP_001005731.1_1413_1419	ITGB4	0.024	1.12	-0.19	-0.73
HLX	0.38	-0.79	-0.35	0.77	CAMK1	-0.15	-0.57	0.038	0.87	NP_001005731.1_1428_1435	ITGB4	-0.034	0.89	-0.078	-0.56
MIA3	-0.47	-0.069	0.57	0.041	CAMK1D	0.62	0.49	-0.99	-0.28	NP_001005731.1_1440_1451	ITGB4	0.065	1.78	-0.41	-1.02
BROX	-0.94	0.15	0.75	-0.086	CAMK2D	-0.18	-0.019	-0.21	0.61	NP_001005731.1_1454_1462	ITGB4	0.26	0.056	-0.24	-0.074
FAM177B	0.13	-0.56	-0.34	1	CAMK2G	0.14	-0.015	-0.26	0.088	NP_001005731.1_1454_1473	ITGB4	0.28	0.14	-0.44	-0.06
DISP1	-0.2	-0.58	0.31	0.46	CAMKK2	-0.13	-2.05	1.09	0.68	NP_001005731.1_1467_1477	ITGB4	0.14	-0.05	-0.55	0.38
CCDC185	-0.096	-0.089	0.65	-0.19	CAMLG	-0.42	0.082	0.27	-0.0029	NP_001005731.1_1626_1629	ITGB4	-0.36	0.36	-0.0016	0.0011
CAPN2	0.32	-0.27	0.13	-0.16	CAMP	-0.0061	-0.44	0.36	0.047	NP_001005731.1_795_821	ITGB4	0.29	0.3	-0.28	-0.34
FBXO28	-0.76	-0.18	0.9	0.14	CAMSAP1	-0.13	-0.18	0.47	-0.014	NP_001005739.1_35_35	VPS54	-0.81	0.54	0.93	-0.65
DEGS1	-0.14	0.27	0.15	-0.3	CAMSAP2	0.69	-4.6	-0.31	3.92	NP_001005743.1_194_201	NUMB	-1.32	-0.026	0.56	0.39
CNIH4	-0.11	-0.035	0.68	-0.28	CAMSAP3	-0.92	0.39	1.58	-0.86	NP_001005743.1_276_284	NUMB	-0.8	0.11	0.35	0.053
CNIH3	0.0066	-0.023	-0.091	0.11	CAND1	-0.21	0.13	0.26	-0.17	NP_001005743.1_284_284	NUMB	-0.61	0.47	0.69	-0.55
DNAH14	-0.55	-0.78	0.66	0.73	CAND2	1.28	-0.2	-0.24	-0.28	NP_001005743.1_411_425	NUMB	-0.43	0.17	0.35	-0.12
SRP9	-0.36	-0.22	0.54	0.13	CANT1	-0.074	1.15	0.13	-1.38	NP_001005743.1_436_438	NUMB	-0.004	-0.27	-0.11	0.55
EPHX1	-0.068	-0.07	0.57	-0.23	CANX	-0.79	0.74	0.71	-0.68	NP_001005743.1_436_448	NUMB	-0.052	-0.38	-0.095	0.84
H3F3A	0.58	-0.76	0.062	0.0005	CAP1	-7.6e-05	0.43	-0.17	-0.17	NP_001005743.1_561_586	NUMB	-1.27	0.39	0.44	-0.0084
MIXL1	-0.14	0.59	-0.1	-0.13	CAP2	-0.094	0.012	0.0014	0.074	NP_001005743.1_631_641	NUMB	0.7	-0.77	-0.3	0.36
STUM	-0.12	-0.39	0.39	0.14	CAPG	0.00063	1.25	-0.14	-0.89	NP_001005751.1_1053_1060	WASHC2A	-0.01	-0.27	0.0047	0.3
PSEN2	0.37	0.055	0.0065	-0.57	CAPN1	0.024	-0.089	0.28	-0.17	NP_001005751.1_1075_1075	WASHC2A	0.73	-0.11	-0.011	-0.41
COQ8A	-0.097	-0.057	0.021	0.15	CAPN15	-0.77	0.096	0.71	-0.066	NP_001005751.1_1087_1092	WASHC2A	0.19	0.054	-0.082	-0.16
ZNF678	0.026	0.27	-0.23	-0.061	CAPN2	0.32	-1.59	0.21	0.37	NP_001005751.1_1087_1114	WASHC2A	0.51	-0.2	-0.37	0.12
SNAP47	-0.4	0.59	0.087	-0.19	CAPN5	0.58	0.081	-0.22	-0.38	NP_001005751.1_1132_1144	WASHC2A	0.016	0.065	0.47	-0.74
PRSS38	-0.061	0.08	0.097	-0.12	CAPN7	0.14	-0.09	0.067	-0.11	NP_001005751.1_1328_1328	WASHC2A	-0.59	0.27	0.51	-0.21
WNT3A	-0.0027	-0.64	0.12	0.38	CAPNS1	1.18	-0.75	0.26	-0.53	NP_001005751.1_158_160	WASHC2A	-2.32	0.75	1.33	-0.25
ARF1	-0.46	-0.07	1.66	-0.3	CAPRIN1	-0.86	1.07	0.26	-0.41	NP_001005751.1_230_238	WASHC2A	-0.23	0.067	0.63	-0.35
GUK1	-0.015	-0.7	0.7	0.028	CAPS	0.21	0.35	-0.042	-0.68	NP_001005751.1_246_265	WASHC2A	-0.33	0.43	0.25	-0.36
GJC2	0.0091	-1.21	0.2	0.6	CAPZA1	0.18	1.12	-0.17	-1.23	NP_001005751.1_246_279	WASHC2A	-0.4	0.32	0.3	-0.24
IBA57	-0.034	-0.68	0.29	0.26	CAPZA2	0.63	-0.61	-0.058	0.058	NP_001005751.1_284_288	WASHC2A	0.28	0.21	-0.33	-0.18
OBSCN	-0.16	-0.56	0.15	0.62	CAPZB	0.11	0.25	0.076	-0.71	NP_001005751.1_331_333	WASHC2A	-0.45	0.87	-0.0046	-0.17
HIST3H2BB	-0.28	0.67	-0.045	-0.11	CARD10	-0.027	-0.24	0.02	0.27	NP_001005751.1_347_362	WASHC2A	0.45	-0.19	-0.52	0.23
RNF187	-0.93	-0.41	2.16	0.046	CARD11	0.11	1.85	-1.35	-0.35	NP_001005751.1_375_379	WASHC2A	-0.82	0.79	0.55	-0.55
RHOU	0.28	-0.84	-0.052	0.39	CARD19	0.17	-0.24	0.15	-0.084	NP_001005751.1_478_479	WASHC2A	-0.11	0.2	-0.0034	-0.052
TMEM78	-0.099	-0.1	0.48	-0.094	CARD8	0.41	-0.0095	-0.37	-0.0062	NP_001005751.1_498_506	WASHC2A	-0.14	0.12	0.091	-0.07
RAB4A	-0.041	-0.83	0.7	0.1	CARHSP1	-0.59	-0.084	0.66	0.063	NP_001005751.1_518_522	WASHC2A	0.08	0.029	0.1	-0.3
URB2	-0.012	-0.36	0.51	-0.029	CARM1	1.28	0.044	-0.58	-0.43	NP_001005751.1_539_554	WASHC2A	0.17	-0.0047	-0.035	-0.1
GALNT2	0.025	0.18	0.085	-0.42	CARMIL1	-0.37	0.051	0.24	0.011	NP_001005751.1_5_24	WASHC2A	-0.14	-0.0063	0.23	-0.036
COG2	-0.11	0.3	0.23	-0.5	CARNMT1	-0.18	-0.054	0.24	0.021	NP_001005751.1_614_639	WASHC2A	-1.36	0.86	0.8	-0.45
CAPN9	0.92	-0.18	-0.57	0.049	CARS	-0.15	-0.34	0.52	0.067	NP_001005751.1_662_663	WASHC2A	0.4	0.2	-0.6	-0.11
ARV1	-0.4	-0.076	1.55	-0.29	CARS2	-0.098	0.77	-0.059	-0.39	NP_001005751.1_684_713	WASHC2A	-0.25	-0.047	0.13	0.14
TRIM67	-0.073	0.099	0.13	-0.17	CASC3	-1.42	-0.95	1.41	1.06	NP_001005751.1_688_713	WASHC2A	0.062	0.12	-0.0024	-0.23
GNPAT	-0.52	-0.26	0.57	0.25	CASC4	-0.27	0.31	1.04	-1.12	NP_001005751.1_718_728	WASHC2A	0.037	0.11	-0.1	-0.047
SPRTN	0.056	-0.16	0.084	0.0053	CASK	0.34	-0.57	-0.00022	0.11	NP_001005751.1_799_802	WASHC2A	0.38	0.34	-0.43	-0.33
TSNAX	-0.38	-0.034	0.32	0.073	CASKIN2	0.32	-2.71	-0.2	2.52	NP_001005751.1_836_848	WASHC2A	0.17	0.14	-0.22	-0.1
DISC1	0.054	0.0045	-1.48	1.17	CASP1	-0.25	2.37	-0.28	-0.8	NP_001005751.1_909_912	WASHC2A	-0.33	0.2	0.019	0.035
MAP10	-0.25	0.37	0.047	-0.12	CASP10	-0.69	0.7	-0.35	0.32	NP_001005751.1_935_940	WASHC2A	-0.3	0.54	0.052	-0.21
NTPCR	-0.04	-0.31	0.23	0.095	CASP2	0.028	-0.64	-0.17	1.02	NP_001005751.1_996_1026	WASHC2A	-0.19	0.91	-0.076	-0.29
MAP3K21	0.12	-0.59	0.099	0.14	CASP3	0.045	1.49	-0.48	-0.7	NP_001005753.1_119_149	CHMP3	0.51	-0.42	-0.049	0.017
KCNK1	-0.073	-0.24	0.37	0.02	CASP4	-0.12	1.57	-0.2	-0.66	NP_001005781.1_2_10	SUMO1	-0.42	0.52	0.34	-0.45
SLC35F3	0.15	-0.34	0.068	0.037	CASP6	-0.55	1.71	-0.084	-0.39	NP_001005781.1_31_32	SUMO1	0.047	0.2	0.057	-0.46
COA6	-0.53	0.29	0.28	-0.12	CASP7	-1.94	0.96	0.36	-0.0093	NP_001005783.2_191_197	HAO2	-0.047	0.3	0.25	-0.67
GGPS1	-0.016	0.028	0.28	-0.3	CASP8	-0.46	0.63	0.51	-0.71	NP_001005862.1_1019_1036	ERBB2	-0.28	0.18	0.086	-0.03
TBCE	-0.38	-0.21	1.04	-0.015	CASP9	0.42	-0.1	0.11	-0.43	NP_001005862.1_1024_1036	ERBB2	-0.38	0.28	0.4	-0.3
GPR137B	-0.39	0.34	0.77	-0.71	CAST	-0.15	0.53	-0.14	-0.073	NP_001005862.1_1024_1053	ERBB2	0.41	0.33	-0.47	-0.32
EDARADD	-0.085	2.03	-0.24	-0.82	CAT	0.89	0.14	-0.38	-0.55	NP_001005862.1_1043_1053	ERBB2	0.012	-0.012	0.43	-0.43
LGALS8	-0.06	-0.084	-0.037	0.24	CAV1	0.78	-3.81	-0.92	4.29	NP_001005862.1_1070_1077	ERBB2	0.65	-0.022	-0.0044	-0.58
ACTN2	0.12	-0.21	0.12	-0.05	CAV2	0.49	-2.27	-0.13	1.49	NP_001005862.1_1082_1121	ERBB2	-0.027	0.21	0.34	-0.73
MTR	-0.16	-0.75	0.3	0.56	CAVIN1	0.96	-4.1	-0.7	3.8	NP_001005862.1_1136_1136	ERBB2	0.092	0.078	-0.5	0.14
RYR2	-0.2	0.2	0.28	-0.28	CAVIN2	0.095	-2.57	0.12	1.68	NP_001005862.1_1205_1218	ERBB2	0.11	0.25	0.024	-0.6
CHRM3	-0.041	-0.17	0.04	0.18	CAVIN3	1.14	-3.11	-0.92	2.89	NP_001005862.1_664_673	ERBB2	1.4	-0.086	-0.73	-0.099
FMN2	2.02	-0.46	-0.21	-0.23	CBFB	0.022	0.12	-0.26	0.051	NP_001005862.1_968_975	ERBB2	1.25	-0.09	-0.28	-0.33
KMO	-0.13	-0.027	1.21	-0.62	CBL	0.011	-0.018	-0.67	0.69	NP_001006618.1_180_186	MAPKAP1	-0.4	0.21	0.63	-0.4
WDR64	-0.18	0.43	-0.39	0.14	CBLL1	-0.58	0.012	-0.24	1.12	NP_001006635.1_161_171	ARHGAP17	0.043	-0.12	-0.0038	0.066
EXO1	-0.11	0.28	0.25	-0.52	CBR1	-0.71	0.4	1.05	-0.68	NP_001006635.1_306_315	ARHGAP17	-0.096	0.65	0.026	-0.5
BECN2	-0.2	0.25	0.29	-0.36	CBR3	0.34	-0.51	-0.32	0.5	NP_001006635.1_484_484	ARHGAP17	0.41	-0.16	0.0084	-0.16
SDCCAG8	-0.034	0.12	-0.14	0.055	CBR4	0.0038	0.08	0.019	-0.12	NP_001006635.1_551_575	ARHGAP17	-0.22	-0.017	0.23	0.013
ZBTB18	-0.34	0.25	0.18	-0.13	CBWD1	-0.071	-0.034	0.45	-0.22	NP_001006635.1_595_628	ARHGAP17	-1.01	0.31	0.06	0.23
C1orf100	0.14	0.081	-0.26	-0.0071	CBX1	0.08	-2.06	-0.17	2.58	NP_001006635.1_674_696	ARHGAP17	0.49	-0.017	-0.86	0.15
C1orf101	-0.32	-0.037	0.018	0.38	CBX3	0.0099	-0.32	-0.66	1.45	NP_001006640.1_18_28	TCEAL1	0.085	-0.34	-0.25	0.63
DESI2	0.17	-0.99	0.33	0.079	CBX5	-0.27	-0.11	0.16	0.22	NP_001006933.2_225_233	RPS6KA2	-0.35	0.19	0.16	-0.052
COX20	-0.35	-1.28	1.56	0.29	CBX8	0.047	-2.54	0.16	1.74	NP_001006933.2_385_396	RPS6KA2	0.28	-1.91	-0.2	1.79
EFCAB2	-0.4	-0.37	0.49	0.32	CC2D1A	-0.26	0.35	0.6	-0.75	NP_001006934.1_114_125	TCEAL3	0.36	0.071	-0.073	-0.37
KIF26B	0.27	0.37	-0.35	-0.32	CC2D1B	-0.28	0.033	0.61	-0.22	NP_001006934.1_118_125	TCEAL3	0.2	0.24	-0.3	-0.17
CNST	0.23	-1.83	-0.17	1.72	CCAR1	-1.63	-0.043	0.3	1.02	NP_001006934.1_135_136	TCEAL3	0.74	-0.14	-0.25	-0.06
SCCPDH	0.29	-0.52	0.055	0.039	CCAR2	-0.1	-0.26	0.044	0.38	NP_001006934.1_30_30	TCEAL3	0.44	-0.045	-0.22	-0.051
NLRP3	0.55	0.19	-1.18	-0.0026	CCDC102A	0.8	-1.06	-0.43	0.66	NP_001006934.1_30_42	TCEAL3	0.38	-0.095	-0.12	-0.045
GCSAML	0.51	-0.74	-0.99	1.36	CCDC115	-0.18	-0.053	0.19	0.051	NP_001006934.1_42_65	TCEAL3	0.18	-0.0095	-0.15	-0.0056
OR2G2	0.12	-0.081	-0.12	0.077	CCDC117	-0.55	-0.25	0.12	0.83	NP_001006934.1_65_65	TCEAL3	0.43	-0.079	-0.17	-0.041
OR2G3	0.28	-0.1	-0.33	0.13	CCDC12	-0.26	-0.14	-0.1	0.84	NP_001006936.1_102_110	TCEAL4	-0.31	-0.6	0.28	0.7
OR14K1	-0.081	-0.24	-0.12	0.8	CCDC124	-0.38	-1.02	0.34	1.17	NP_001006936.1_67_67	TCEAL4	0.049	-0.31	-0.068	0.37
TRIM58	0.49	-0.0047	-0.22	-0.13	CCDC127	-0.34	0.44	0.041	-0.1	NP_001006939.2_30_30	TCEAL6	0.38	0.0062	0.023	-0.48
OR2W3	0.17	0.15	-0.37	-0.04	CCDC134	-0.12	-0.019	0.45	-0.17	NP_001006945.1_17_22	RPS6KA4	0.51	-0.25	-0.39	0.17
OR2T8	-0.0061	0.29	-0.38	0.034	CCDC186	-0.4	2.36	0.11	-1.66	NP_001006945.1_342_347	RPS6KA4	0.07	0.084	-0.17	-0.015
OR2AJ1	-0.13	-0.12	-0.17	0.77	CCDC22	-0.042	0.85	0.29	-1.52	NP_001006945.1_665_672	RPS6KA4	0.11	-0.076	-0.13	0.094
OR2AK2	-0.086	0.5	-0.55	0.092	CCDC25	-0.46	-0.42	0.85	0.18	NP_001006945.1_665_688	RPS6KA4	0.49	-0.19	-0.23	0.036
OR2L5	0.041	0.4	-0.57	0.0024	CCDC28A	-0.41	0.45	-0.046	0.019	NP_001006945.1_675_688	RPS6KA4	-0.022	0.44	-0.52	0.043
OR2L2	-0.058	0.18	-0.11	0.0041	CCDC43	-0.9	-0.96	0.79	1.18	NP_001006945.1_739_739	RPS6KA4	-0.0065	0.047	-0.22	0.15
OR2L3	0.3	0.24	-0.45	-0.15	CCDC47	-0.42	0.98	0.016	-0.33	NP_001007026.1_139_139	GOSR1	-0.3	0.75	0.056	-0.36
OR2L13	-0.03	0.1	-0.45	0.29	CCDC50	0.14	-0.12	-0.02	0.011	NP_001007026.1_49_60	GOSR1	-0.036	0.19	-0.11	-0.016
OR2M5	0.38	-0.089	-0.087	-0.087	CCDC51	-0.092	0.37	0.15	-0.49	NP_001007027.1_34_43	ATN1	0.18	-0.16	-0.69	0.65
OR2M2	0.7	-0.14	-0.13	-0.13	CCDC58	-0.67	0.29	0.32	-0.064	NP_001007027.1_630_639	ATN1	0.36	-0.32	-0.38	0.34
OR2M3	-0.091	0.11	0.1	-0.13	CCDC6	-0.29	0.38	0.38	-0.5	NP_001007027.1_645_649	ATN1	0.041	-0.049	-0.19	0.21
OR2M4	0.07	0.17	-0.18	-0.07	CCDC8	-0.03	-0.034	0.081	-0.0041	NP_001007027.1_651_664	ATN1	0.94	-0.28	-1.32	0.5
OR14C36	0.16	-0.02	0.0091	-0.15	CCDC86	-1.38	-0.22	0.89	0.55	NP_001007027.1_667_673	ATN1	-0.017	0.059	-0.37	0.28
OR2T4	-0.12	0.021	0.23	-0.099	CCDC88A	0.3	0.017	-0.78	0.2	NP_001007027.1_734_748	ATN1	-0.33	-0.026	-0.059	0.57
OR2T6	0.3	-0.033	-0.14	-0.054	CCDC88C	-0.47	0.18	-0.069	0.29	NP_001007027.1_73_84	ATN1	-0.047	-0.57	0.062	0.57
OR2T1	-0.074	0.067	0.16	-0.16	CCDC9	-1.17	-0.39	0.6	0.95	NP_001007027.1_92_107	ATN1	1.57	-0.11	-1.02	-0.023
OR2T2	-0.19	-0.12	0.64	-0.07	CCDC90B	-0.47	0.73	-0.12	0.0027	NP_001007226.1_153_164	IGF2BP2	0.21	-0.064	0.052	-0.19
OR2T3	-0.23	-0.099	0.46	0.0013	CCDC91	-0.82	-0.15	0.77	0.2	NP_001007227.1_6_25	SPOP	0.21	-0.53	0.23	-0.021
OR2T5	-0.13	-0.0067	0.16	-0.01	CCDC92	0.58	0.011	-0.18	-0.28	NP_001007232.2_363_363	ARHGAP25	0.48	0.47	-0.26	-0.81
OR2G6	-0.051	-0.11	0.37	-0.087	CCDC93	-0.51	0.77	0.57	-0.87	NP_001007232.2_379_386	ARHGAP25	-0.076	1.59	-0.46	-0.38
ZNF672	-0.18	0.24	0.2	-0.28	CCDC97	-0.42	-0.75	0.59	0.62	NP_001007232.2_486_488	ARHGAP25	0.01	2.44	-0.66	-0.93
PGBD2	-0.024	-1.1	0.46	0.32	CCDC9B	1.11	0.23	-1.43	-0.12	NP_001007232.2_500_527	ARHGAP25	-0.015	0.63	-0.013	-0.56
OR4F29	0.055	0.048	0.031	-0.17	CCL14	0.58	-0.89	-0.12	0.31	NP_001007232.2_531_539	ARHGAP25	1.13	-0.0029	-0.51	-0.25
NOC2L	-0.26	-0.96	1.59	0.091	CCM2	1.05	0.093	-3.14	0.55	NP_001007238.1_1176_1187	IGSF3	0.49	0.034	-0.26	-0.18
PERM1	-0.11	-0.0094	-0.061	0.23	CCNH	-0.41	0.37	-0.031	0.048	NP_001007258.1_220_226	PRDM2	0.039	0.18	-0.093	-0.12
HES4	-0.034	-2.71	0.12	2.41	CCNK	0.47	0.011	-0.33	-0.09	NP_001007258.1_245_259	PRDM2	0.04	-0.074	0.0067	0.021
RNF223	0.77	-0.52	0.13	-0.26	CCNT1	-0.091	0.018	0.11	-0.032	NP_001007258.1_440_442	PRDM2	-0.11	0.16	0.039	-0.081
C1orf159	0.67	-0.14	-0.035	-0.24	CCNY	0.094	-0.27	-0.67	1.03	NP_001007258.1_593_602	PRDM2	-0.14	-0.37	0.42	0.12
TNFRSF18	0.11	1.8	-0.56	-0.88	CCS	-0.038	-0.31	0.1	0.22	NP_001007258.1_695_713	PRDM2	-0.077	-0.12	0.5	-0.11
TNFRSF4	0.04	-1.37	-0.57	3.32	CCT2	0.079	0.012	-0.13	0.018	NP_001007528.1_603_611	LMBRD2	-0.91	1.26	0.0025	-0.11
SDF4	-0.09	-0.21	0.47	-0.017	CCT3	-0.17	0.11	0.049	-0.0087	NP_001007539.1_278_285	SHISA2	0.3	0.032	0.16	-0.78
C1QTNF12	-0.37	0.13	1.02	-0.56	CCT4	-0.06	0.19	-0.046	-0.041	NP_001007554.1_514_516	CSDE1	-0.57	3.02	0.16	-2.08
UBE2J2	-0.041	-0.27	0.73	-0.12	CCT5	0.0041	0.062	-0.16	0.065	NP_001007554.1_582_598	CSDE1	-0.17	0.67	0.19	-0.74
ACAP3	0.053	-0.18	0.22	-0.074	CCT6A	-0.091	0.11	-0.087	0.063	NP_001007562.1_34_48	IRGQ	-0.043	-0.48	-0.093	0.95
INTS11	0.027	-1.51	0.29	0.59	CCT6B	0.12	-0.028	-0.18	0.068	NP_001007566.1_157_166	TFG	-0.0013	-0.025	0.4	-0.33
DVL1	-0.057	-1.64	0.89	0.35	CCT7	0.04	0.27	-0.12	-0.17	NP_001007566.1_183_197	TFG	0.057	0.17	0.0068	-0.32
MXRA8	0.3	-0.3	0.056	-0.049	CCT8	-0.089	0.009	0.011	0.06	NP_001007795.1_40_44	CEPT1	-0.37	0.2	0.026	0.049
AURKAIP1	-0.53	-0.42	3.23	-0.3	CCZ1	0.1	0.87	0.11	-1.73	NP_001008212.1_15_36	OPTN	-0.044	1.28	-0.0014	-1.15
CCNL2	-0.41	-1.08	1.01	0.52	CD109	1.59	-3.06	0.067	0.34	NP_001008212.1_170_177	OPTN	0.1	0.66	0.12	-1.55
MRPL20	-0.26	-0.88	1.47	0.089	CD14	0.91	0.47	-1.4	-0.24	NP_001008212.1_198_202	OPTN	-0.98	0.51	0.79	-0.38
ANKRD65	0.46	-1.33	-0.14	0.72	CD151	-0.17	-0.12	0.1	0.2	NP_001008212.1_204_212	OPTN	-0.38	0.81	0.64	-1.21
TMEM240	0.65	-0.54	-0.14	0.1	CD163	0.17	0.45	-0.85	-0.012	NP_001008212.1_342_346	OPTN	-0.15	0.71	-0.11	-0.18
SSU72	-0.14	-0.89	1.48	0.011	CD180	0.5	0.66	-0.17	-1.28	NP_001008212.1_513_519	OPTN	-0.097	1.17	0.19	-1.53
FNDC10	-0.045	0.8	0.07	-0.93	CD2	0.11	4.51	-1.87	-1.54	NP_001008212.1_525_533	OPTN	0.23	0.11	-0.22	-0.13
CDK11B	0.033	0.015	0.079	-0.15	CD248	0.79	-2.73	-1.36	3.8	NP_001008216.1_28_37	COA5	-1.19	-0.0094	0.54	0.29
SLC35E2B	0.037	-0.12	-0.084	0.18	CD276	0.86	-0.28	-0.68	0.17	NP_001008216.1_46_49	COA5	-0.54	0.67	0.59	-0.75
CDK11A	0.26	-0.085	0.092	-0.28	CD2AP	-0.96	0.28	0.034	0.3	NP_001008240.1_143_151	C18orf25	-0.065	-0.34	0.12	0.27
SLC35E2	-0.068	-0.059	0.17	-0.014	CD2BP2	0.0061	-0.016	-0.26	0.29	NP_001008240.1_145_151	C18orf25	-0.65	0.11	0.084	0.21
NADK	0.055	1.18	-0.083	-1.16	CD34	0.075	-3.24	-0.081	3.47	NP_001008240.1_292_295	C18orf25	-0.44	0.27	0.26	-0.13
GNB1	-0.27	-0.69	0.74	0.28	CD36	-0.22	-1.36	-0.068	2.69	NP_001008240.1_66_81	C18orf25	-0.75	-0.25	0.79	0.26
TMEM52	-0.19	-0.15	-0.061	0.71	CD38	-0.4	3.79	-0.46	-1.11	NP_001008389.1_106_113	CISD2	-0.3	0.52	0.8	-1.16
CFAP74	0.68	-1.92	-0.55	1.76	CD4	0.48	2.42	-1.55	-1.13	NP_001008391.1_150_164	CGGBP1	-0.11	-0.46	0.092	0.54
FAAP20	0.17	-0.88	0.14	0.17	CD40	-0.89	0.14	0.28	0.12	NP_001008393.1_28_33	CTDSPL	-0.03	-0.071	0.093	0.017
MORN1	-0.82	-0.14	1.16	0.055	CD44	0.92	1.42	-1.5	-0.97	NP_001008485.1_13_35	SLC41A3	0.2	-0.046	-0.14	0.0065
PEX10	-0.37	-1.86	1.75	0.5	CD46	-0.84	-0.082	0.36	0.43	NP_001008491.1_211_218	SEPT2	0.66	-0.9	-0.51	0.75
PANK4	0.086	-0.58	-0.028	0.47	CD47	-0.04	1.26	-0.29	-0.51	NP_001008491.1_7_17	SEPT2	0.14	0.1	-0.15	-0.1
HES5	-0.028	-0.91	-0.14	1.77	CD55	1.54	-1.49	-0.65	0.65	NP_001008493.1_528_531	ENAH	-0.13	0.27	0.15	-0.31
MMEL1	-0.17	0.97	-0.29	-0.093	CD59	-0.4	-0.74	0.36	0.85	NP_001008495.2_359_365	TMEM64	-0.13	0.45	0.3	-0.74
TTC34	-0.25	-0.11	-0.1	0.87	CD5L	0.5	-1.01	0.12	0.07	NP_001008528.1_127_140	MXRA7	0.33	-0.19	0.039	-0.13
MEGF6	0.14	-0.016	0.011	-0.13	CD63	-0.36	0.71	-0.026	-0.13	NP_001008528.1_127_144	MXRA7	0.81	-0.21	-0.056	-0.22
WRAP73	-0.0082	-0.094	0.71	-0.4	CD70	0.032	0.0078	0.22	-0.31	NP_001008528.1_186_191	MXRA7	-0.013	0.12	0.094	-0.26
LRRC47	-0.32	-1.87	0.56	1.53	CD74	-0.31	4.75	-0.19	-2.9	NP_001008539.3_646_647	SLC7A2	0.38	-0.42	-0.3	0.36
CEP104	-0.38	-0.15	0.37	0.17	CD81	-0.54	-0.35	0.31	0.63	NP_001008563.2_108_116	USP20	-0.26	0.066	0.64	-0.31
C1orf174	-0.19	-0.053	0.92	-0.27	CD9	-0.079	0.011	-0.18	0.3	NP_001008563.2_132_134	USP20	-0.12	0.044	0.072	-0.0078
NPHP4	0.052	-0.35	0.25	0.0035	CD93	0.61	-4.93	-0.37	4.64	NP_001008563.2_254_268	USP20	-0.51	0.32	0.42	-0.25
CHD5	1.15	-0.33	-0.063	-0.23	CD99	0.085	-0.67	-0.079	0.69	NP_001008563.2_371_377	USP20	-1.11	0.36	0.26	0.042
RPL22	-0.58	-2.12	0.64	2.2	CD99L2	0.073	-0.63	-0.16	0.87	NP_001008563.2_388_394	USP20	-2.01	0.53	0.93	-0.073
ICMT	0.32	-0.37	0.59	-0.5	CDA	0.22	-0.33	-0.017	0.086	NP_001008564.1_319_333	NUP58	0.2	0.028	0.18	-0.64
GPR153	0.16	0.29	-0.077	-0.47	CDC16	-0.93	0.12	0.54	0.02	NP_001008695.1_134_162	THAP7	0.17	-0.36	0.17	-0.037
ACOT7	-0.07	0.073	0.97	-0.98	CDC23	-0.71	0.17	0.56	-0.09	NP_001008697.1_198_210	TFIP11	-0.19	0.071	0.11	-0.014
HES2	-0.3	-0.014	0.92	-0.23	CDC27	0.058	-0.12	0.039	0.0046	NP_001008697.1_50_65	TFIP11	-0.77	0.12	0.55	-0.03
TNFRSF25	-0.033	0.061	-0.022	-0.0017	CDC34	-0.12	-0.04	0.67	-0.29	NP_001008697.1_98_98	TFIP11	-0.59	0.19	0.085	0.097
PLEKHG5	2.91	-3.99	-1.05	1.83	CDC37	-0.77	-0.26	0.074	1.24	NP_001008703.2_88_90	SMIM29	-0.015	0.47	0.14	-0.81
NOL9	0.082	-2.22	0.24	0.95	CDC37L1	-0.44	0.29	0.53	-0.37	NP_001008707.1_132_134	EML1	-0.17	-0.79	0.015	1.37
KLHL21	-0.61	-0.13	0.31	0.36	CDC40	-0.058	-0.2	-0.15	0.65	NP_001008711.1_113_123	RBPMS	0.097	0.045	0.017	-0.21
DNAJC11	0.0015	-0.36	0.9	-0.2	CDC42	-0.6	0.048	0.27	0.097	NP_001008711.1_12_14	RBPMS	-1	0.042	0.8	0.013
UTS2	0.12	0.52	-0.26	-0.33	CDC42BPA	0.32	-4.3	0.12	2.57	NP_001008726.1_377_381	WDR89	-0.26	0.24	-0.07	0.084
TNFRSF9	-0.57	7.61	-0.72	-2.16	CDC42BPB	0.62	-2.89	-0.24	2.13	NP_001008895.1_10_12	CUL4A	-0.3	0.56	0.18	-0.41
ERRFI1	-0.042	-0.46	0.51	0.037	CDC42EP1	2.53	-3.85	-1.29	2.53	NP_001008938.1_1860_1861	CKAP5	-0.16	0.51	-0.22	-0.0015
RERE	-0.093	-0.03	-0.009	0.16	CDC42EP4	0.33	-0.23	-0.9	0.75	NP_001008938.1_569_571	CKAP5	0.43	0.14	-0.29	-0.27
ENO1	-0.52	-0.99	3.06	-0.021	CDC42EP5	2.89	-2.99	-1.34	1.5	NP_001008938.1_828_845	CKAP5	-0.0047	-0.01	0.017	-0.001
SLC2A7	-0.29	0.063	-0.068	0.31	CDC5L	-1.06	-0.0041	-0.062	1.37	NP_001009183.1_81_112	GEMIN2	-0.052	-0.28	0.099	0.22
SLC2A5	-0.47	-0.38	0.93	0.14	CDC73	-0.69	-0.92	0.48	1.28	NP_001009186.1_155_160	CCT6A	0.014	1.24	-0.073	-1.08
GPR157	-0.25	-0.036	0.61	-0.099	CDH1	-0.013	0.25	0.18	-0.58	NP_001009186.1_197_205	CCT6A	0.34	-0.12	-0.15	0.0039
CLSTN1	-0.024	-0.29	0.18	0.1	CDH11	0.88	-0.97	-0.54	0.64	NP_001009554.1_193_204	MFAP3L	0.098	0.53	-0.04	-0.72
CTNNBIP1	0.18	-1.15	-0.031	0.73	CDH13	0.084	-3.03	-0.092	3.25	NP_001009555.3_148_165	SH3D19	2.29	-0.54	-0.66	-0.047
LZIC	-0.56	-1.17	1.16	0.65	CDH16	1.01	0.36	-0.18	-1.42	NP_001009555.3_367_369	SH3D19	1.14	-0.4	-0.34	0.0038
DFFA	-0.26	-2.55	0.82	1.51	CDH2	-0.0088	-0.47	0.038	0.43	NP_001009555.3_65_72	SH3D19	0.29	-0.51	-0.11	0.29
CASZ1	0.7	0.12	-0.027	-1.04	CDH5	0.92	-3.69	-0.35	2.66	NP_001009608.1_391_398	SLX4IP	-0.05	0.63	0.057	-0.68
C1orf127	0.21	1.37	-0.74	-0.64	CDH6	0.032	-0.0084	0.17	-0.21	NP_001009880.1_262_279	KIAA0930	-0.19	0.65	0.14	-0.59
MASP2	-0.085	-0.084	-0.059	0.33	CDHR2	0.09	1.91	0.0056	-2.57	NP_001009880.1_286_293	KIAA0930	0.022	0.36	-0.036	-0.35
SRM	-0.1	-0.025	0.77	-0.38	CDHR5	-0.17	0.9	0.24	-1.09	NP_001009880.1_304_306	KIAA0930	-0.14	0.85	0.15	-0.91
EXOSC10	-0.12	-0.61	0.25	0.42	CDIPT	-0.24	-0.053	0.47	-0.04	NP_001009880.1_322_345	KIAA0930	-0.11	1.47	-0.0074	-1.08
MTOR	0.2	0.043	0.0033	-0.31	CDK11B	0.049	-0.094	0.0046	0.03	NP_001009880.1_358_362	KIAA0930	-0.16	0.36	0.047	-0.2
FBXO2	-0.059	2.15	-0.18	-1.12	CDK12	-0.5	0.28	-0.04	0.17	NP_001009881.1_104_104	TUT4	0.074	-0.017	-0.12	0.053
MAD2L2	-0.09	-0.24	0.34	0.046	CDK13	0.028	0.088	-0.97	0.6	NP_001009881.1_217_240	TUT4	-0.083	-0.14	0.022	0.24
MTHFR	-0.25	-0.14	0.11	0.32	CDK14	1.2	-1.26	-0.099	0.14	NP_001009881.1_48_49	TUT4	-1.04	0.83	0.024	0.019
NPPA	0.087	-0.027	-0.37	0.26	CDK16	0.46	-0.26	0.051	-0.17	NP_001009881.1_831_839	TUT4	-0.98	0.089	0.95	-0.073
NPPB	0.62	-0.18	-0.11	-0.086	CDK17	0.069	-2.18	-0.61	3.91	NP_001009921.1_13_19	VPS8	-0.21	0.1	0.38	-0.23
KIAA2013	-0.25	-0.33	1.06	-0.017	CDK18	-0.28	-0.68	0.31	0.71	NP_001009921.1_18_19	VPS8	-0.39	0.36	0.7	-0.67
DHRS3	-0.57	-0.093	0.98	-0.013	CDK2	0.25	-0.42	0.058	0.022	NP_001009921.1_26_34	VPS8	0.92	-0.71	-0.47	0.33
PRAMEF11	-0.088	0.36	-0.087	-0.087	CDK2AP1	0.2	-0.84	-0.11	0.7	NP_001009923.1_69_78	TMEM230	-0.073	0.36	0.088	-0.41
HNRNPCL1	0.028	0.068	0.16	-0.36	CDK4	0.13	-0.56	0.22	0.046	NP_001009923.1_82_92	TMEM230	0.27	0.043	-0.48	0.035
PRAMEF27	0.71	-0.14	-0.13	-0.13	CDK5	-0.13	-0.086	0.47	-0.092	NP_001009923.1_86_92	TMEM230	-0.52	0.29	0.67	-0.42
HNRNPCL2	-0.0065	0.099	0.047	-0.16	CDK5RAP2	-1.07	0.051	0.51	0.16	NP_001009955.1_320_333	SSBP3	0.42	0.003	-0.42	-0.0072
HNRNPCL4	-0.088	-0.089	0.4	-0.087	CDK5RAP3	-1.09	0.45	0.96	-0.37	NP_001009955.1_347_360	SSBP3	1.78	-1.26	-0.08	-0.019
PRAMEF8	0.12	0.051	0.0079	-0.23	CDK6	0.12	-0.31	-0.36	0.63	NP_001009993.2_5_14	FAM168B	1.08	-0.21	-0.38	-0.052
PRAMEF14	0.68	-0.13	-0.13	-0.13	CDK7	-0.36	0.27	-0.043	0.091	NP_001009993.2_62_85	FAM168B	0.016	-0.011	-0.33	0.32
LRRC38	0.13	0.061	-0.002	-0.23	CDK9	-0.18	0.059	0.18	-0.058	NP_001009998.1_319_333	SSBP4	0.063	-0.64	-0.17	0.95
CASP9	0.0013	-0.085	0.16	-0.058	CDKAL1	-0.24	1.63	-0.3	-0.39	NP_001010000.1_19_37	ARHGAP28	-0.17	-0.86	0.5	0.45
AGMAT	-0.36	-0.22	1.81	-0.2	CDKN1B	-0.79	-0.36	0.3	0.94	NP_001010000.1_477_477	ARHGAP28	-0.069	-0.77	0.33	0.38
UQCRHL	0.17	-0.19	-0.0056	0.021	CDKN2AIP	-1.09	0.68	0.028	0.089	NP_001010000.1_515_522	ARHGAP28	-0.4	-0.5	0.58	0.38
ZBTB17	0.049	-1.44	0.36	0.4	CDKN2C	0.48	-1.01	-0.13	0.51	NP_001010846.1_104_107	SHE	-0.46	-0.084	0.26	0.23
HSPB7	2.59	-0.5	-0.48	-0.16	CDR2	-0.32	1.29	0.27	-1.27	NP_001010846.1_341_351	SHE	-0.36	-0.64	0.41	0.63
FAM131C	-0.35	-0.44	1.06	0.077	CDS2	-0.22	0.91	-0.23	-0.11	NP_001010846.1_69_69	SHE	-0.3	-0.67	0.041	1.38
EPHA2	0.045	-0.88	0.44	0.11	CDV3	-0.56	2.32	-0.15	-0.57	NP_001010846.1_85_91	SHE	-0.086	-1.5	0.033	1.85
ARHGEF19	-0.17	-0.25	0.34	0.12	CDYL	0.34	-0.62	-0.21	0.48	NP_001010854.1_158_176	TTC7B	0.32	-1.94	-0.097	1.4
RSG1	-0.66	-0.52	0.42	0.85	CEACAM1	0.79	-0.074	-0.01	-0.56	NP_001010854.1_196_220	TTC7B	-0.76	0.25	0.32	-0.02
FBXO42	0.13	-2.01	0.6	0.28	CEBPB	0.093	0.44	-0.22	-0.28	NP_001010854.1_615_630	TTC7B	0.012	-0.36	0.028	0.28
SPATA21	0.18	0.027	-0.21	-0.019	CEBPZ	-0.5	0.71	0.01	-0.11	NP_001010854.1_644_666	TTC7B	-0.098	-0.23	0.15	0.18
NBPF1	-0.076	-0.17	-0.1	0.6	CEBPZOS	-0.28	0.56	0.24	-0.54	NP_001010854.1_673_682	TTC7B	0.072	-0.24	-0.16	0.39
MFAP2	0.97	-0.062	-0.75	-0.0017	CELF1	-0.17	-1.24	0.27	1.12	NP_001010855.1_348_358	PIK3R6	0.63	0.26	-1.28	-0.026
ATP13A2	0.019	0.19	-0.13	-0.07	CELF2	0.3	2.98	-1.56	-1.19	NP_001010862.2_192_208	SPIN3	0.62	-1.04	-0.3	0.64
SDHB	-0.57	-0.11	2.65	-0.5	CELSR1	0.12	-0.69	0.099	0.23	NP_001010870.1_1553_1553	TDRD6	1.16	-0.87	-0.44	0.28
PADI2	0.23	0.83	-0.39	-0.64	CELSR2	0.22	-1.23	0.18	0.33	NP_001010872.1_388_399	FAM83B	0.16	-0.0051	0.03	-0.21
RCC2	0.053	0.58	-0.12	-0.47	CEMIP2	0.18	-0.24	-0.13	0.18	NP_001010872.1_466_470	FAM83B	0.12	0.24	0.0021	-0.52
TAS1R2	-0.18	0.1	0.18	-0.11	CENPB	-0.02	-0.99	0.0041	1.12	NP_001010872.1_542_549	FAM83B	0.09	0.84	-0.06	-0.99
ALDH4A1	-0.19	-0.045	1.35	-0.52	CENPC	-0.22	0.27	0.064	-0.098	NP_001010872.1_664_671	FAM83B	0.31	0.53	-0.12	-0.93
IFFO2	-0.14	-0.056	0.29	-0.024	CENPV	0.19	-1	0.022	0.5	NP_001010872.1_764_766	FAM83B	0.038	0.44	0.044	-0.73
UBR4	0.1	-0.037	-0.043	-0.011	CEP131	-0.73	0.33	0.42	-0.13	NP_001010872.1_867_875	FAM83B	0.07	0.016	0.013	-0.12
EMC1	-0.14	-0.84	0.84	0.17	CEP135	0.13	-0.58	-0.74	1.58	NP_001010883.2_191_204	FAM102B	-0.02	0.084	0.38	-0.54
AKR7A3	-0.33	-0.31	1.38	-0.058	CEP170	0.41	-0.13	-1.38	0.82	NP_001010883.2_226_230	FAM102B	-0.45	-0.14	0.33	0.24
AKR7A2	-0.67	-1.45	2.69	0.23	CEP170B	0.4	-0.91	-0.093	0.45	NP_001010883.2_238_249	FAM102B	0.12	-0.21	0.093	-0.027
CAPZB	0.29	0.64	-0.06	-1.31	CEP250	-0.023	-1.12	0.021	1.2	NP_001010883.2_268_276	FAM102B	-0.22	-0.35	0.15	0.49
TMCO4	-0.16	-0.4	-0.016	0.96	CEP350	0.36	-0.46	-0.26	0.37	NP_001010883.2_288_291	FAM102B	0.26	-1.12	-0.052	0.67
RNF186	-0.33	-0.77	0.72	0.41	CEP41	0.43	0.15	-1.11	0.092	NP_001010924.1_350_351	FAM171A1	-0.065	0.91	-0.044	-0.58
PLA2G2E	0.68	-0.17	-0.32	0.015	CEP44	0.075	-0.34	-0.021	0.25	NP_001010924.1_356_367	FAM171A1	0.12	-0.2	-0.14	0.24
PLA2G2A	0.19	-0.12	0.088	-0.14	CEP68	0.094	-2.27	-0.1	2.45	NP_001010924.1_371_390	FAM171A1	0.063	-0.56	-0.063	0.59
PLA2G2D	-0.2	1.37	-0.23	-0.25	CERS2	-0.55	1.22	0.53	-1.24	NP_001010924.1_440_452	FAM171A1	0.028	-0.13	-0.029	0.13
PLA2G2C	-0.054	0.4	0.16	-0.68	CES1	1.72	0.18	-0.24	-1.64	NP_001010924.1_514_525	FAM171A1	1.02	-0.4	-0.88	0.31
CAMK2N1	-0.1	-1.49	1.09	0.28	CES2	-0.57	-0.075	2.09	-0.52	NP_001010924.1_855_855	FAM171A1	0.26	-0.37	-0.22	0.34
MUL1	-0.17	-0.54	1.31	-0.031	CETN2	-0.42	-1.71	1.68	0.51	NP_001010972.1_142_159	ZYX	3.45	-0.22	-2.09	-0.064
DDOST	-0.092	-0.49	1.44	-0.16	CETN3	-0.25	-1.04	0.45	0.8	NP_001010972.1_169_183	ZYX	0.46	0.66	-0.88	-0.35
KIF17	0.31	-0.26	-0.15	0.12	CETP	1	-0.39	-0.1	-0.13	NP_001010972.1_185_194	ZYX	-0.34	0.57	0.37	-0.63
SH2D5	-0.072	-0.67	0.53	0.15	CFAP20	-0.092	-1.85	1.43	0.29	NP_001010972.1_258_259	ZYX	1.91	-0.038	-1.44	-0.06
HP1BP3	-0.014	-1.25	0.18	0.76	CFAP298	-0.062	0.054	0.61	-0.6	NP_001010972.1_258_270	ZYX	2.73	-0.21	-1.55	-0.048
EIF4G3	0.27	-0.43	-0.2	0.36	CFAP36	-0.95	-0.44	1.4	0.23	NP_001010972.1_267_270	ZYX	2.58	-0.1	-1.55	-0.11
ECE1	0.12	-0.8	-0.024	0.57	CFB	1.78	-1.44	-0.35	0.22	NP_001010972.1_274_290	ZYX	3.92	-0.21	-2.13	-0.17
RAP1GAP	-0.019	-0.49	0.39	0.073	CFD	1.54	-0.44	-0.63	0.015	NP_001010972.1_281_290	ZYX	4.07	-0.0053	-2.63	-0.38
USP48	-0.47	-0.12	0.082	0.59	CFDP1	-1	-0.96	2.3	0.27	NP_001010972.1_303_316	ZYX	2.05	0.015	-0.85	-0.5
HSPG2	0.57	-1.22	-0.7	1.49	CFH	1.39	-1.15	-0.14	0.067	NP_001010972.1_344_352	ZYX	3.54	-0.46	-1.55	-0.077
WNT4	0.68	-0.03	-1.07	0.14	CFHR1	0.99	-0.2	-0.43	-0.028	NP_001010972.1_505_520	ZYX	-0.36	0.29	0.1	-0.065
LACTBL1	-0.13	0.093	0.17	-0.13	CFHR2	0.95	-0.46	-0.12	-0.059	NP_001010972.1_7_20	ZYX	0.27	0.1	-0.25	-0.12
C1orf234	-0.087	-0.3	0.15	0.22	CFHR3	1.11	-0.4	-0.29	-0.024	NP_001011547.2_582_615	SLC5A9	-0.19	0.96	-0.012	-0.47
LUZP1	0.68	-1.52	-0.41	1.14	CFHR5	2.47	-0.89	-0.62	-0.0023	NP_001011552.2_790_792	SLC9A4	0.26	-0.021	0.098	-0.42
HTR1D	-0.093	-0.084	-0.099	0.43	CFI	1.24	-1.3	-0.17	0.22	NP_001011554.1_126_133	SLC13A3	0.49	0.18	0.031	-1.15
HNRNPR	-0.092	-0.31	0.7	-0.035	CFL1	0.94	0.42	-1	-0.42	NP_001011554.1_143_154	SLC13A3	0.085	0.45	0.06	-0.95
ZNF436	0.19	-0.57	-0.093	0.39	CFL2	0.45	-1.89	-0.09	1.14	NP_001011649.1_1074_1084	CDK5RAP2	0.18	-0.27	-0.023	0.08
TCEA3	-1.11	-1.14	1.79	0.73	CFP	0.61	-0.75	-0.11	0.19	NP_001011649.1_1238_1248	CDK5RAP2	0.054	0.38	-0.16	-0.24
ASAP3	-0.0014	-0.073	0.6	-0.38	CGGBP1	0.26	-0.52	-0.063	0.25	NP_001011649.1_1342_1365	CDK5RAP2	-0.29	0.029	0.18	0.026
E2F2	-0.13	1.57	-0.071	-0.81	CGN	-0.48	0.38	1.3	-1.14	NP_001011649.1_1488_1490	CDK5RAP2	-0.52	-0.17	0.92	0.025
ID3	1.45	-3.62	-0.8	2.66	CGNL1	-0.014	0.17	0.12	-0.35	NP_001011649.1_1806_1814	CDK5RAP2	-1.33	-0.00084	1.09	0.067
GALE	-0.13	-0.29	2.18	-0.57	CHAD	0.64	-0.29	-0.16	-0.0051	NP_001011655.1_286_294	TMEM44	-0.2	-0.51	0.12	0.7
HMGCL	-0.83	-0.54	2.07	0.087	CHAMP1	-0.34	-0.9	0.04	1.74	NP_001011655.1_421_425	TMEM44	-0.012	-0.53	-0.028	0.71
FUCA1	0.54	0.54	-0.53	-0.61	CHCHD1	0.098	0.53	0.19	-1.42	NP_001011663.1_115_115	PCGF6	-0.28	-0.068	0.024	0.38
CNR2	0.39	1.84	-0.96	-1.08	CHCHD10	-0.25	0.035	0.54	-0.21	NP_001011713.2_148_160	NAA30	-0.08	0.061	0.48	-0.44
SRSF10	-0.045	-0.24	0.45	-0.032	CHCHD2	-0.32	0.19	0.064	0.0016	NP_001011713.2_188_201	NAA30	0.13	-0.23	-0.037	0.12
MYOM3	-0.027	0.045	0.37	-0.42	CHCHD3	-0.24	0.2	0.13	-0.099	NP_001011713.2_39_53	NAA30	-0.27	-0.35	0.61	0.12
IL22RA1	-0.54	0.069	0.77	-0.15	CHCHD4	-0.96	0.089	1.16	-0.16	NP_001011713.2_39_63	NAA30	-0.27	-0.11	0.27	0.12
IFNLR1	-0.26	0.079	0.23	-0.062	CHCHD5	-0.74	0.068	0.48	0.027	NP_001011713.2_89_89	NAA30	0.039	-0.39	0.22	0.043
STPG1	-0.37	-0.34	1.77	-0.099	CHCHD6	-0.24	0.1	0.62	-0.4	NP_001011722.2_121_138	ARHGEF10L	1.28	-0.48	-0.25	-0.037
RUNX3	-0.23	4.49	-0.17	-2.15	CHCHD7	-0.17	0.041	0.059	0.032	NP_001011722.2_170_181	ARHGEF10L	-0.0092	0.17	0.083	-0.31
SYF2	-0.83	-0.93	1.81	0.36	CHD1	-0.061	0.11	-0.017	-0.014	NP_001011722.2_242_272	ARHGEF10L	-0.26	-0.35	0.49	0.17
RSRP1	-0.14	-0.086	0.082	0.15	CHD1L	-0.12	-0.43	0.53	0.085	NP_001011880.2_355_366	CLEC18B	0.2	-0.11	0.17	-0.26
RHCE	-0.35	-0.28	0.41	0.25	CHD2	-0.2	0.21	-0.16	0.14	NP_001012.1_113_123	RPS17	0.025	0.16	-0.23	0.0051
AUNIP	-0.036	0.27	0.12	-0.46	CHD3	1.11	0.22	-2.45	0.099	NP_001012241.1_179_179	MSL1	0.34	-0.17	-0.23	0.093
PAQR7	-0.12	-0.87	2.3	-0.17	CHD4	-0.2	-0.86	0.0051	1.53	NP_001012300.1_115_129	MCRS1	1.32	-0.46	-0.19	-0.097
STMN1	-0.37	0.1	0.2	-0.0096	CHD8	1.02	-0.51	-0.33	0.062	NP_001012300.1_18_40	MCRS1	-0.21	0.026	0.2	-0.014
PAFAH2	-0.49	-0.089	1.5	-0.19	CHDH	-0.14	0.29	0.62	-0.9	NP_001012300.1_295_304	MCRS1	-0.36	0.042	0.38	-0.045
SLC30A2	-0.032	0.12	0.14	-0.28	CHERP	-1	-0.12	0.28	0.73	NP_001012339.2_283_283	DNAJC21	-0.45	0.4	0.21	-0.18
TRIM63	-0.088	-0.052	0.37	-0.11	CHI3L1	0.61	0.074	-0.06	-0.67	NP_001012339.2_302_315	DNAJC21	-0.85	-0.0017	0.58	0.1
RP11-96L14.8	0.45	-0.1	-0.41	0.083	CHID1	-0.18	0.72	0.36	-1.06	NP_001012339.2_357_370	DNAJC21	-0.86	0.72	0.38	-0.3
RP11-96L14.7	0.37	-0.53	-0.01	0.084	CHIT1	0.68	0.42	-0.22	-1.05	NP_001012339.2_417_423	DNAJC21	-0.22	0.32	0.13	-0.21
UBXN11	-1.13	0.45	2.29	-1.2	CHKB	0.74	-0.44	-0.45	0.22	NP_001012339.2_430_438	DNAJC21	-0.22	0.17	0.11	-0.076
AIM1L	-0.064	0.022	-0.094	0.15	CHL1	0.99	0.051	-0.17	-0.74	NP_001012339.2_511_523	DNAJC21	0.64	-0.17	-0.22	-0.028
ZNF683	0.06	0.74	-0.54	-0.15	CHM	-0.31	-0.1	0.44	0.04	NP_001012398.1_22_30	AKTIP	-0.2	-0.14	0.41	0.03
GPN2	-0.28	-0.59	1.13	0.081	CHMP1A	-0.54	-0.01	1.2	-0.25	NP_001012426.1_291_304	FOXP4	-0.22	-0.07	0.3	0.037
GPATCH3	-0.71	-0.25	0.4	0.55	CHMP1B	-0.24	-1.18	0.62	0.71	NP_001012426.1_47_57	FOXP4	1.06	-0.034	-0.095	-0.64
NR0B2	0.59	-0.062	-0.11	-0.19	CHMP2A	-0.83	-1.13	1.54	0.62	NP_001012426.1_552_556	FOXP4	2.01	-0.28	-0.95	-0.029
KDF1	0.21	-0.064	0.13	-0.32	CHMP2B	0.0084	-0.086	0.55	-0.36	NP_001012426.1_82_92	FOXP4	0.36	-0.094	-0.081	-0.07
FAM46B	1.35	-0.082	-0.48	-0.18	CHMP3	0.18	-0.82	0.45	-0.00082	NP_001012496.1_119_145	U2AF2	0.91	-0.36	-0.081	-0.12
SLC9A1	0.063	0.18	-0.14	-0.1	CHMP4A	-0.59	0.04	0.046	0.37	NP_001012496.1_294_299	U2AF2	-0.0092	-0.0089	-0.3	0.35
MAP3K6	0.31	-1.52	-0.45	1.95	CHMP4B	-0.087	0.64	-0.0032	-0.45	NP_001012496.1_79_79	U2AF2	-0.26	0.37	0.34	-0.48
FCN3	0.047	-1.33	0.25	0.48	CHMP4C	-0.5	-0.031	0.39	0.092	NP_001012649.1_41_42	IL32	-0.32	0.092	0.93	-0.51
CD164L2	-0.075	0.21	0.065	-0.21	CHMP5	-0.35	0.067	0.16	0.028	NP_001012649.1_87_103	IL32	-0.51	0.28	0.48	-0.26
WASF2	-0.15	-0.082	-0.12	0.59	CHMP6	-0.18	0.062	0.021	0.056	NP_001012661.1_176_188	MYPOP	-0.6	-0.15	0.48	0.25
AHDC1	0.021	-0.32	0.05	0.19	CHMP7	0.028	0.15	0.32	-0.77	NP_001012661.1_202_206	MYPOP	0.2	0.048	0.022	-0.37
FGR	-0.15	2.02	-0.072	-1.07	CHORDC1	0.016	0.81	-0.37	-0.27	NP_001012768.1_174_187	ABI1	-0.4	2.16	-0.069	-0.77
IFI6	0.018	-0.23	0.24	-0.02	CHP1	0.68	0.17	0.15	-1.72	NP_001012768.1_174_191	ABI1	0.23	-0.15	0.051	-0.11
RPA2	-0.52	-0.14	1.09	-0.022	CHRAC1	0.13	-0.24	-0.088	0.19	NP_001012768.1_200_216	ABI1	0.11	-0.082	0.075	-0.1
EYA3	-0.57	0.15	0.39	-0.072	CHTOP	-0.32	0.15	0.016	0.073	NP_001012768.1_222_225	ABI1	-0.58	1.74	0.18	-1.01
PTAFR	0.089	3.69	-1.02	-1.47	CHUK	-0.16	1.36	-0.0022	-0.91	NP_001012768.1_292_306	ABI1	-0.32	0.88	-0.0081	-0.27
DNAJC8	-0.19	-0.59	0.93	0.079	CHURC1	-0.24	0.29	0.11	-0.16	NP_001012768.1_296_306	ABI1	-0.59	0.83	-0.079	-0.0041
TAF12	-0.57	-0.36	1.9	-0.036	CIAO1	-1.3	0.71	1.05	-0.54	NP_001012768.1_465_480	ABI1	0.12	0.23	-0.15	-0.22
TMEM200B	0.058	-0.57	1.29	-0.34	CIAO2A	0.27	1.05	-0.22	-1.24	NP_001012777.1_415_426	CTU2	0.66	0.03	-0.22	-0.32
SRSF4	-0.06	-0.41	0.44	0.061	CIAO2B	-0.48	1.68	-0.074	-0.47	NP_001012777.1_428_435	CTU2	0.58	-0.057	0.042	-0.56
MECR	-0.12	-1.33	1.28	0.17	CIAO3	-0.63	0.049	1.56	-0.51	NP_001012777.1_508_515	CTU2	-1.31	-0.001	1.07	0.067
MATN1	-0.14	-0.4	0.5	0.11	CIAPIN1	-0.4	0.046	2.38	-1.34	NP_001012997.1_20_36	TCEAL5	0.82	-0.32	-0.02	-0.19
LAPTM5	0.064	5.63	-1.23	-2.44	CIB1	0.26	0.96	-0.13	-1.35	NP_001013.1_74_76	RPS19	-0.76	1.69	0.29	-0.98
SDC3	-0.016	3.81	-0.88	-1.18	CIC	-0.24	-0.29	0.0091	0.75	NP_001013002.2_161_180	C16orf86	0.53	-0.44	-0.081	0.046
PUM1	-0.29	-0.33	0.16	0.56	CINP	-0.41	-0.22	0.47	0.2	NP_001013002.2_302_316	C16orf86	0.0085	-0.5	0.038	0.39
NKAIN1	-0.22	-0.37	0.63	0.1	CIR1	-0.54	1.23	-0.37	0.014	NP_001013009.2_183_185	KNOP1	-1.25	0.84	0.64	-0.37
SNRNP40	-0.27	-0.13	0.89	-0.088	CIRBP	-0.33	-0.66	0.077	1.25	NP_001013012.1_27_40	SNX30	-0.22	-0.034	0.44	-0.052
FABP3	-0.47	-0.17	1.16	-0.026	CISD1	-0.27	1.99	0.058	-1.45	NP_001013012.1_61_73	SNX30	0.022	0.012	0.33	-0.42
PEF1	-0.25	-0.83	1.86	-0.00036	CISD2	-0.22	1.41	0.13	-1.24	NP_001013424.1_274_279	KRIT1	0.12	-0.16	-0.19	0.24
COL16A1	4.01	-0.28	-1.21	-0.3	CISD3	-0.85	0.37	0.34	-0.054	NP_001013455.1_179_190	SEH1L	0.1	0.29	-0.25	-0.15
ADGRB2	1.06	-0.52	-0.024	-0.13	CIT	-0.037	0.43	-0.037	-0.27	NP_001013455.1_258_264	SEH1L	-0.067	0.18	0.2	-0.36
SPOCD1	2.12	-0.19	-0.19	-0.63	CIZ1	0.0035	-2.27	-0.053	2.71	NP_001013633.1_126_154	LURAP1	1.97	-0.21	0.0049	-1.23
PTP4A2	-0.15	0.65	0.16	-0.72	CKAP4	0.46	0.17	-0.68	-0.077	NP_001013633.1_213_218	LURAP1	0.43	-0.14	-0.18	0.0014
TMEM234	-0.25	-0.11	1.07	-0.18	CKAP5	0.29	0.26	-0.15	-0.45	NP_001013649.2_1009_1025	NHSL2	0.51	-1.12	-0.35	0.92
MARCKSL1	0.22	-1.78	-0.6	2.93	CKB	0.13	-0.83	0.029	0.45	NP_001013649.2_1034_1043	NHSL2	3	-1.63	-1.14	0.39
FAM229A	0.7	-0.95	0.17	-0.072	CKMT1A	0.74	-0.0077	-0.32	-0.21	NP_001013649.2_1060_1082	NHSL2	0.5	-1.29	-0.91	1.99
BSDC1	-0.58	-0.7	2.51	-0.0056	CKMT2	0.57	0.035	-0.068	-0.51	NP_001013649.2_1214_1214	NHSL2	0.12	-1.4	-0.14	1.55
ZBTB8OS	-0.81	0.061	2.75	-0.88	CLASP1	0.1	-0.94	0.14	0.37	NP_001013649.2_122_128	NHSL2	1.06	-2.08	-0.71	1.65
SYNC	3.67	-0.49	-1.22	-0.085	CLASP2	0.11	0.079	-0.43	0.093	NP_001013649.2_164_179	NHSL2	0.51	-1.92	-0.3	1.58
YARS	-0.68	0.15	1.1	-0.35	CLC	0.47	-0.0086	-0.4	-0.017	NP_001013649.2_195_201	NHSL2	0.55	-1.81	-0.6	2.01
FNDC5	-0.098	0.31	-0.15	0.0037	CLCC1	-0.11	0.17	0.47	-0.58	NP_001013649.2_285_293	NHSL2	-0.087	-1.01	0.056	1.2
TMEM54	-0.34	-0.11	1.14	-0.14	CLCN3	-0.53	0.93	0.0084	-0.19	NP_001013649.2_498_512	NHSL2	1.2	-2.37	-0.71	1.75
RNF19B	-0.46	-0.073	0.79	-0.023	CLCN5	-0.041	0.74	0.28	-1.37	NP_001013649.2_528_544	NHSL2	0.9	-0.42	-0.32	0.063
AK2	-1.35	-0.33	4.23	-0.2	CLCN7	0.13	2.18	-0.4	-1.61	NP_001013649.2_753_759	NHSL2	0.58	-1.79	-0.4	1.54
TRIM62	0.25	0.013	-0.44	0.065	CLDN2	-0.15	-0.12	0.12	0.16	NP_001013649.2_801_803	NHSL2	0.27	-1.35	-0.42	1.76
A3GALT2	0.47	-0.67	-0.22	0.37	CLDN3	-0.78	1.65	-0.036	-0.28	NP_001013653.1_234_247	HNRNPCL1	0.028	0.14	-0.0037	-0.19
PHC2	0.015	-0.85	0.53	0.095	CLEC11A	3.41	-1.33	-0.87	0.03	NP_001013653.1_240_247	HNRNPCL1	-0.044	-0.032	-0.15	0.3
CSMD2	-0.087	0.058	-0.11	0.14	CLEC14A	0.17	-3.12	0.012	2.4	NP_001013694.4_409_409	C17orf97	-0.31	0.29	-0.03	0.035
SMIM12	-0.13	-0.75	0.91	0.1	CLEC16A	-0.13	0.36	0.17	-0.43	NP_001013712.4_335_338	FIGNL2	0.053	0.11	0.15	-0.51
DLGAP3	0.042	-0.76	0.084	0.42	CLEC18B	0.073	-1.13	0.6	0.12	NP_001013725.2_222_230	EIF2AK4	-0.045	0.95	-0.029	-0.72
TMEM35B	-0.16	0.072	0.089	-0.017	CLEC3B	3.35	-2.08	-1.4	0.64	NP_001013725.2_253_274	EIF2AK4	0.15	-0.065	-0.048	-0.0083
ZMYM6	-0.93	1.55	-0.0011	-0.16	CLIC1	-0.94	0.87	0.012	-0.0027	NP_001013725.2_667_672	EIF2AK4	0.47	0.17	-0.46	-0.2
SFPQ	0.13	-1.13	0.23	0.23	CLIC2	0.16	0.31	-1.22	0.2	NP_001013728.2_140_140	PLIN5	0.058	0.2	0.026	-0.4
KIAA0319L	-0.78	0.27	1.01	-0.4	CLIC4	-0.53	-0.55	3.69	-0.61	NP_001013728.2_277_287	PLIN5	-0.011	0.28	0.39	-1
PSMB2	-0.47	0.73	0.95	-1.37	CLIC5	0.55	0.62	-0.5	-0.73	NP_001013858.1_417_432	MAD1L1	-0.025	0.71	-0.18	-0.29
C1orf216	0.23	-0.046	-0.15	-0.002	CLIC6	0.65	0.39	-0.58	-0.49	NP_001013860.1_1246_1261	CARMIL2	0.12	3.43	-0.81	-1.96
CLSPN	-0.089	0.92	0.045	-0.82	CLINT1	-2.42	2.57	2.06	-2.29	NP_001013860.1_1381_1381	CARMIL2	-0.00093	3.48	-0.57	-1.8
COL8A2	0.26	1.16	-0.36	-1.05	CLIP1	0.15	0.73	-0.025	-1.11	NP_001013860.1_991_993	CARMIL2	0.18	2.29	-0.44	-1.78
TRAPPC3	-0.6	0.087	1.25	-0.37	CLIP2	-0.073	-0.59	-0.79	2.69	NP_001014.1_6_9	RPS20	-0.099	0.37	-0.12	-0.043
EVA1B	0.52	-2.05	-0.45	2.01	CLMN	-0.13	-1.19	0.44	0.73	NP_001014308.2_376_398	SUPT20H	-0.32	0.32	0.11	-0.12
STK40	-0.12	0.18	0.1	-0.16	CLN5	-0.013	2.82	-0.13	-2.26	NP_001014308.2_492_503	SUPT20H	-0.038	0.39	-0.39	0.027
LSM10	-0.24	0.77	0.28	-0.88	CLN6	-0.4	0.4	0.25	-0.26	NP_001014308.2_508_529	SUPT20H	0.038	0.82	-0.33	-0.35
OSCP1	-0.66	-0.042	1.54	-0.18	CLNS1A	0.089	0.33	-0.013	-0.52	NP_001014431.1_437_463	AKT1	0.16	-0.43	0.077	0.057
MRPS15	-0.54	0.079	2.49	-1.12	CLP1	-0.21	0.048	0.12	0.0074	NP_001014436.1_136_141	DBNL	-0.2	0.69	0.27	-0.85
CSF3R	-0.016	1.23	-0.0024	-1.22	CLPB	-0.38	0.81	0.29	-0.72	NP_001014436.1_146_162	DBNL	-0.5	1.95	0.058	-0.95
GRIK3	0.023	-1.88	-0.27	3.26	CLPP	-0.14	0.5	0.22	-0.64	NP_001014436.1_165_169	DBNL	-0.46	1.04	0.41	-1
MEAF6	-0.26	-0.4	1.55	-0.089	CLPTM1	-0.42	1.95	0.62	-2.49	NP_001014436.1_224_232	DBNL	-0.19	0.74	-0.12	-0.15
SNIP1	-0.088	-0.35	0.38	0.087	CLPTM1L	-0.5	0.43	0.56	-0.5	NP_001014436.1_224_245	DBNL	-0.085	0.34	-0.072	-0.08
GNL2	-0.8	-0.74	3.39	-0.038	CLPX	-0.45	1.01	0.15	-0.59	NP_001014436.1_24_37	DBNL	1.65	-0.1	-0.83	-0.11
RSPO1	0.89	-0.058	-0.31	-0.16	CLSTN1	1.4	-2.04	-0.39	0.8	NP_001014436.1_269_275	DBNL	-0.28	0.19	0.031	0.0067
C1orf109	-0.98	-1.16	1.12	1.14	CLTA	-0.98	0.1	0.78	-0.023	NP_001014436.1_283_283	DBNL	1.14	-0.14	-1.2	0.15
EPHA10	-0.1	0.64	0.023	-0.46	CLTB	0.12	0.014	0.06	-0.26	NP_001014436.1_291_295	DBNL	-0.03	0.075	-0.031	-0.007
YRDC	-0.026	-0.55	0.9	-0.06	CLTC	-0.49	0.51	1.01	-1.05	NP_001014436.1_291_306	DBNL	-0.22	0.56	0.039	-0.28
MTF1	-0.12	0.64	0.015	-0.4	CLTRN	-0.039	0.13	1	-1.28	NP_001014437.1_102_107	CARS	-0.63	-0.16	0.65	0.17
INPP5B	-0.037	-0.041	-0.016	0.11	CLU	1.82	-0.35	-0.49	-0.16	NP_001014437.1_388_395	CARS	-0.23	0.29	0.094	-0.14
SF3A3	-0.77	-0.19	1.36	0.029	CLUAP1	0.29	0.32	0.011	-0.98	NP_001014794.1_186_186	ILK	2	-1.93	-0.51	0.51
FHL3	1.14	-0.69	-1.1	0.67	CLUH	-0.5	0.78	0.93	-1.33	NP_001014797.1_708_711	KCNMA1	-0.043	0.13	0.21	-0.36
POU3F1	-0.043	3.46	-0.97	-0.8	CLYBL	-0.011	0.85	-0.026	-0.77	NP_001014797.1_724_728	KCNMA1	-0.64	1.73	0.22	-1.03
RRAGC	-1.72	0.51	0.97	-0.17	CMA1	0.71	-0.49	-0.44	0.28	NP_001014831.1_104_104	PAK4	-0.53	0.23	0.67	-0.33
MYCBP	-0.69	1.66	0.71	-1.78	CMAS	-1.09	-0.44	1.26	0.38	NP_001014831.1_142_148	PAK4	0.43	0.063	-0.2	-0.24
GJA9	-0.55	0.16	0.041	0.14	CMBL	-0.95	-0.84	1.44	0.54	NP_001014831.1_167_174	PAK4	-0.89	0.58	0.22	-0.08
RHBDL2	-0.29	0.43	-0.02	-0.038	CMC1	-0.14	0.17	0.15	-0.19	NP_001014831.1_181_195	PAK4	1.74	-0.37	-0.39	-0.14
PABPC4	-0.24	0.88	-0.11	-0.15	CMC2	-0.085	0.72	0.27	-1.14	NP_001014831.1_207_208	PAK4	2.07	-0.24	-0.41	-0.36
HEYL	1.74	-2.42	-0.89	1.46	CMC4	-0.85	-0.36	0.5	0.73	NP_001014831.1_258_277	PAK4	-0.094	-0.04	0.61	-0.27
NT5C1A	1.43	-0.17	-0.24	-0.27	CMIP	-0.37	0.046	0.64	-0.19	NP_001014831.1_258_291	PAK4	-0.032	0.2	0.11	-0.33
HPCAL4	0.13	-0.3	0.16	-0.043	CMPK1	-0.86	0.52	1.3	-0.89	NP_001014831.1_41_46	PAK4	-1.42	0.46	1.21	-0.34
BMP8B	0.083	0.027	0.17	-0.41	CMPK2	-0.0081	0.61	-0.18	-0.27	NP_001014831.1_474_488	PAK4	-0.15	-0.048	0.4	-0.069
OXCT2	0.022	0.025	0.023	-0.085	CMSS1	-0.28	-0.59	0.53	0.36	NP_001014972.1_1100_1100	ZNF638	-0.91	-0.13	0.74	0.24
TRIT1	-0.4	-0.25	1.19	-0.02	CMTM4	0.13	-0.22	1.27	-1.04	NP_001014972.1_1155_1169	ZNF638	-1.3	-0.26	1.68	0.15
MYCL	-0.12	1.63	-0.16	-0.61	CMTR1	-0.9	1.15	-0.099	0.0086	NP_001014972.1_119_128	ZNF638	-0.25	0.48	0.3	-0.57
PPT1	-0.35	1.11	-0.076	-0.21	CMTR2	-1.21	0.86	1.34	-0.98	NP_001014972.1_1400_1401	ZNF638	-0.46	0.91	0.015	-0.22
COL9A2	-0.018	0.58	-0.38	-0.062	CNBP	-1.06	-0.11	0.56	0.44	NP_001014972.1_1639_1658	ZNF638	-0.11	-0.0065	0.18	-0.029
RIMS3	0.017	2.93	-0.32	-1.78	CNDP1	1.17	-0.44	-0.61	0.12	NP_001014972.1_1664_1667	ZNF638	-0.63	0.13	0.61	-0.11
CITED4	-0.79	-0.54	1.05	0.41	CNDP2	-0.81	-0.29	1.23	0.12	NP_001014972.1_1797_1797	ZNF638	1.38	-1.33	-0.69	0.69
SLFNL1	-0.33	0.076	0.028	0.14	CNIH4	0.27	0.18	-0.16	-0.31	NP_001014972.1_294_303	ZNF638	1.71	-0.99	-1.15	0.6
SCMH1	-0.14	-1.6	0.78	0.62	CNKSR3	-0.61	0.067	0.35	0.035	NP_001014972.1_373_383	ZNF638	0.76	-0.34	-0.49	0.17
EDN2	-0.19	0.2	0.084	-0.09	CNN1	1.89	-0.24	-1.07	-0.011	NP_001014972.1_628_636	ZNF638	-0.76	0.42	0.37	-0.14
HIVEP3	0.093	1.94	-0.59	-0.89	CNN2	2.29	-0.092	-1.24	-0.18	NP_001014972.1_648_650	ZNF638	-0.56	-0.05	0.72	0.0088
GUCA2A	0.076	-0.012	0.044	-0.11	CNN3	1.54	-1.49	-0.36	0.37	NP_001015045.1_10_36	FAM13A	-1.3	-0.2	0.25	1.27
FOXJ3	-0.89	0.2	0.19	0.092	CNNM3	-0.26	0.014	-0.036	0.32	NP_001015045.1_263_271	FAM13A	-1.72	0.016	0.3	0.79
ZMYND12	-0.39	-0.16	1.15	-0.066	CNNM4	0.13	-0.011	0.28	-0.52	NP_001015045.1_324_343	FAM13A	-1.25	-0.39	0.33	1.44
CLDN19	0.21	0.11	-0.23	-0.1	CNOT1	-0.41	0.069	0.83	-0.31	NP_001015045.1_401_406	FAM13A	-0.11	-0.25	0.038	0.39
P3H1	0.13	-0.12	0.015	-0.019	CNOT10	-1.93	-0.063	1.41	0.26	NP_001015045.1_524_533	FAM13A	-1	0.2	0.31	0.076
SVBP	0.0017	-0.14	0.15	-0.0076	CNOT11	-1.02	0.55	0.77	-0.38	NP_001015045.1_537_550	FAM13A	-1.19	-0.25	0.7	0.61
SLC2A1	0.033	-0.24	0.19	0.0014	CNOT2	0.51	-0.42	-0.02	-0.007	NP_001015045.1_562_575	FAM13A	-0.75	-0.017	0.22	0.35
EBNA1BP2	-0.62	-0.037	3.99	-1.34	CNOT3	-0.89	-0.66	1.19	0.49	NP_001015052.1_61_66	MPG	0.086	-0.39	0.19	0.018
C1orf210	-0.11	0.008	0.37	-0.18	CNOT4	0.13	-0.16	-0.025	0.05	NP_001015053.1_1109_1109	HDAC5	-1.75	-0.29	0.29	1.86
ELOVL1	0.012	0.18	0.24	-0.71	CNOT6L	0.13	0.56	-0.28	-0.39	NP_001015053.1_258_260	HDAC5	-0.036	-0.55	-0.028	0.82
MED8	-0.81	0.2	2.06	-0.91	CNOT7	0.11	-0.13	0.095	-0.076	NP_001015053.1_497_505	HDAC5	-0.079	-0.73	-0.11	1.53
SLC6A9	-0.076	-0.2	0.03	0.29	CNOT9	0.061	-0.0077	-0.072	0.014	NP_001015053.1_612_627	HDAC5	-0.28	-1.11	0.13	1.57
KLF18	-0.16	0.13	0.18	-0.15	CNP	-0.092	1.73	-1.2e-06	-1.44	NP_001015053.1_660_663	HDAC5	0.2	-0.65	-0.33	0.91
ERI3	-0.2	-0.17	1.92	-0.5	CNPY2	-1.4	0.21	1.11	-0.092	NP_001015055.1_106_108	RTKN	1.92	-0.23	-0.29	-0.43
TMEM53	-0.24	0.01	0.66	-0.22	CNPY3	-0.75	0.26	0.15	0.07	NP_001015055.1_232_248	RTKN	-0.33	0.032	0.66	-0.2
BEST4	0.13	-0.44	-0.093	0.39	CNPY4	0.034	-3.09	0.09	2.58	NP_001015055.1_30_39	RTKN	-0.97	0.022	0.99	-0.02
TCTEX1D4	0.97	-0.084	-0.16	-0.3	CNRIP1	2.3	-1.36	-1.56	0.84	NP_001015055.1_448_469	RTKN	-0.54	0.42	0.31	-0.23
PTCH2	0.57	0.13	-0.62	-0.13	CNST	0.15	-0.74	-0.067	0.61	NP_001015055.1_518_529	RTKN	-0.67	0.18	0.89	-0.3
EIF2B3	-0.36	-0.26	1.15	-0.022	COA1	-0.035	0.41	-0.028	-0.28	NP_001015055.1_534_543	RTKN	-2.51	1.41	0.9	-0.33
HECTD3	-1.19	0.74	0.53	-0.27	COA3	0.15	1.03	-0.11	-1.21	NP_001015055.1_557_561	RTKN	0.067	-0.081	-0.0037	0.015
ZSWIM5	-0.14	-0.32	0.087	0.46	COA4	-0.49	-0.11	0.32	0.25	NP_001015508.1_153_169	PURG	0.22	-0.23	-0.13	0.15
MUTYH	-0.027	-0.25	0.65	-0.13	COA5	-0.72	0.2	0.43	-0.045	NP_001015877.1_134_155	PHF6	-0.13	0.082	0.14	-0.095
TESK2	0.078	0.055	-0.58	0.24	COA6	-0.55	0.41	0.21	-0.13	NP_001017368.1_224_232	RFFL	0.31	-0.048	-0.07	-0.1
CCDC163	0.049	0.00057	0.0013	-0.053	COA7	-0.42	0.19	0.26	-0.086	NP_001017368.1_240_254	RFFL	-0.11	1.4	0.065	-1.31
PRDX1	-0.85	1.7	0.61	-1.4	COASY	-0.32	0.15	0.82	-0.55	NP_001017368.1_29_46	RFFL	-0.097	0.048	0.54	-0.43
CCDC17	0.13	-0.14	-0.81	0.84	COBL	-0.54	0.21	0.77	-0.37	NP_001017371.3_5_31	SP3	0.1	-0.013	-0.048	-0.027
GPBP1L1	-0.43	-0.01	0.14	0.19	COBLL1	0.49	-0.46	0.022	-0.034	NP_001017392.2_224_224	SUGP2	-0.43	1.02	0.39	-1.01
IPP	-1.58	-0.11	1.5	0.15	COCH	1.38	0.11	-0.48	-0.75	NP_001017392.2_275_288	SUGP2	-0.17	0.18	0.17	-0.19
PIK3R3	-0.0096	-2.16	-0.23	3.81	COG1	-1.18	1.11	1.14	-1.11	NP_001017392.2_315_315	SUGP2	0.21	-0.049	0.023	-0.17
POMGNT1	-0.094	-0.098	0.89	-0.31	COG2	-1.27	1.39	1.23	-1.4	NP_001017392.2_92_102	SUGP2	-0.96	0.73	0.72	-0.54
LRRC41	-0.57	0.056	0.34	0.031	COG3	-0.81	1.16	0.69	-1.06	NP_001017395.2_134_134	TMCC1	-0.84	0.48	0.25	-0.071
RP11-49P4.7	-0.11	0.037	0.21	-0.11	COG4	-1.36	1.27	1.64	-1.58	NP_001017395.2_382_382	TMCC1	-0.31	0.44	0.2	-0.32
KNCN	-0.088	-0.089	-0.087	0.4	COG5	-1.27	1.5	1.06	-1.33	NP_001017395.2_409_414	TMCC1	-0.33	2.33	-0.31	-0.52
MKNK1	0.45	0.23	-0.28	-0.42	COG6	-0.75	1.01	1.27	-1.66	NP_001017408.1_361_379	GOPC	0.82	-0.0056	-0.34	-0.22
MOB3C	-0.0055	0.0036	-0.097	0.1	COG7	-1.12	1.25	0.92	-1.07	NP_001017415.1_55_67	USP1	0.14	-0.64	0.038	0.26
ATPAF1	-1.28	0.25	1.67	-0.4	COG8	-0.87	1.31	0.75	-1.22	NP_001017915.1_1108_1112	INPP5D	-0.41	1.32	0.014	-0.5
EFCAB14	-0.16	-0.6	-0.097	1.68	COIL	-0.52	0.07	0.017	0.32	NP_001017915.1_243_263	INPP5D	-0.034	3.07	-0.76	-1.02
CYP4A11	-0.073	-0.032	0.26	-0.088	COL12A1	1.57	-0.8	-0.62	0.18	NP_001017915.1_289_300	INPP5D	0.026	2.82	-0.89	-0.98
PDZK1IP1	-0.65	0.074	2.1	-0.74	COL14A1	4.64	-1.36	-2.62	0.29	NP_001017915.1_883_886	INPP5D	0.27	0.13	-0.77	0.057
TAL1	0.25	-2.16	-0.81	3.85	COL15A1	2.39	-2.16	-1.75	1.62	NP_001017915.1_932_944	INPP5D	0.2	0.81	-0.5	-0.45
STIL	-0.082	0.73	0.11	-0.85	COL16A1	2.57	-0.19	-1.8	-0.00069	NP_001017915.1_951_971	INPP5D	-0.049	1.22	-0.43	-0.28
TRABD2B	-0.19	1.04	-0.033	-0.42	COL18A1	2.4	-0.95	-0.79	0.087	NP_001017915.1_960_971	INPP5D	0.087	0.97	-0.71	-0.24
SPATA6	-0.24	-2.19	0.2	2.55	COL1A1	1.6	-1.44	-1.56	1.45	NP_001017922.1_406_421	ERMAP	0.22	0.15	-0.23	-0.15
AGBL4	-0.046	0.052	0.0046	-0.011	COL1A2	1.57	-1.56	-1.6	1.64	NP_001017926.1_202_202	ZHX1	0.17	-0.44	-0.1	0.35
BEND5	-0.077	-0.76	0.2	0.52	COL3A1	0.98	-1.65	-0.69	1.32	NP_001017926.1_45_58	ZHX1	-0.12	-0.2	0.16	0.16
DMRTA2	0.37	-0.088	-0.09	-0.077	COL4A1	1.32	-1.59	-0.0093	0.095	NP_001017926.1_647_653	ZHX1	-0.11	-0.0034	-0.028	0.16
FAF1	-0.25	-0.66	0.76	0.23	COL4A2	2.76	-2.47	-0.31	0.23	NP_001017963.2_353_353	HSP90AA1	-0.036	0.35	0.091	-0.49
TTC39A	-0.64	0.96	0.2	-0.4	COL4A3	0.2	0.0022	0.038	-0.29	NP_001017963.2_374_385	HSP90AA1	0.0021	0.36	0.059	-0.55
EPS15	-0.072	1.51	-0.41	-0.34	COL4A3BP	-1.81	0.059	0.78	0.3	NP_001017963.2_437_439	HSP90AA1	0.095	1.12	0.059	-1.95
NRDC	-0.37	0.14	0.44	-0.19	COL5A1	1.47	-1.14	-0.79	0.58	NP_001017963.2_513_521	HSP90AA1	0.12	0.16	-0.063	-0.26
RAB3B	0.41	-0.036	-0.092	-0.16	COL5A2	0.8	-1.28	-0.28	0.63	NP_001017963.2_575_575	HSP90AA1	0.096	0.08	0.17	-0.57
TXNDC12	-0.4	0.14	1.2	-0.68	COL5A3	-0.064	-0.92	-0.053	1.45	NP_001017963.2_587_598	HSP90AA1	0.018	0.12	-0.11	-0.027
KTI12	0.0047	0.27	0.29	-0.94	COL6A1	0.11	-1.11	-0.15	1.29	NP_001017963.2_826_848	HSP90AA1	0.032	-0.14	0.2	-0.069
CC2D1B	-0.18	-0.02	0.4	-0.086	COL6A2	0.28	-1.35	-0.27	1.41	NP_001017967.2_397_409	MARVELD3	-0.00015	0.95	0.11	-1.45
ORC1	-0.19	0.63	0.068	-0.4	COL6A3	0.97	-1.65	-0.46	1.01	NP_001017977.1_336_340	DCAF6	-0.12	-0.017	0.046	0.083
ZCCHC11	-0.26	-0.49	-0.07	1.64	COLEC11	1.42	-0.52	-0.28	-0.06	NP_001017977.1_649_657	DCAF6	-0.3	0.19	0.051	0.00056
COA7	-0.32	-0.2	0.89	-0.014	COLGALT1	-0.1	-0.18	0.22	0.083	NP_001017977.1_847_850	DCAF6	-0.15	0.41	-0.093	-0.043
ECHDC2	-0.94	-0.14	1.46	0.028	COMMD1	0.41	0.089	0.048	-0.8	NP_001017995.1_279_304	SH3PXD2B	0.47	-1.13	0.0034	0.29
SLC1A7	-0.048	-0.041	0.3	-0.13	COMMD10	0.19	0.12	0.29	-1.05	NP_001018004.1_174_174	TPM1	2.68	-0.37	-1.09	-0.067
C1orf123	-0.26	-0.73	0.93	0.2	COMMD2	0.18	0.11	0.3	-1.01	NP_001018004.1_79_87	TPM1	2.76	-0.82	-0.86	0.018
MAGOH	-1.16	-0.057	1.03	0.1	COMMD3	-0.44	0.34	1.28	-1.12	NP_001018006.1_214_215	TPM1	3.19	-0.76	-0.94	-0.04
LRP8	0.023	1.04	-0.061	-0.97	COMMD3-BMI1	0.13	-1.02	-0.18	1.21	NP_001018009.2_106_107	SH3BP5	-0.084	0.015	-0.13	0.24
GLIS1	-0.19	-0.36	0.38	0.2	COMMD4	-0.88	0.63	1.43	-1.11	NP_001018009.2_212_219	SH3BP5	-0.077	-0.42	0.29	0.18
NDC1	-0.26	-0.017	0.59	-0.11	COMMD5	0.2	0.58	0.027	-1.27	NP_001018011.1_282_284	ZBTB16	0.033	-0.27	-0.035	0.29
YIPF1	-0.63	0.82	0.79	-1.05	COMMD6	0.091	0.14	0.53	-1.23	NP_001018016.1_227_238	MUC1	-0.074	0.52	0.19	-0.81
HSPB11	-0.49	0.24	0.75	-0.43	COMMD7	-0.17	0.88	0.61	-1.72	NP_001018016.1_242_261	MUC1	0.41	0.26	-0.052	-0.86
LDLRAD1	-0.25	0.87	-0.11	-0.13	COMMD8	0.08	0.48	0.13	-1.12	NP_001018047.1_1307_1313	VPS13A	0.032	0.33	0.23	-1.01
TMEM59	-0.55	-0.11	1.47	-0.12	COMMD9	0.023	0.11	0.71	-1.14	NP_001018047.1_1377_1385	VPS13A	-0.53	0.16	0.36	-0.068
CDCP2	1.07	-0.81	-0.16	0.081	COMP	1.39	-0.96	-0.21	0.058	NP_001018047.1_833_859	VPS13A	-0.33	0.11	0.72	-0.38
CYB5RL	-0.71	-0.15	0.21	0.62	COMT	-0.02	0.41	0.3	-0.99	NP_001018063.1_463_466	PFKFB2	0.11	0.033	0.24	-0.58
SSBP3	-0.034	-0.31	0.47	-0.015	COMTD1	-0.087	0.3	0.01	-0.18	NP_001018077.1_197_199	SERBP1	0.054	0.14	-0.006	-0.23
FAM151A	-0.073	0.048	0.27	-0.22	COPA	-1.34	1.22	1.7	-1.61	NP_001018077.1_202_208	SERBP1	-0.37	0.45	0.019	-0.058
PARS2	-0.56	0.08	0.63	-0.1	COPB1	-1.02	1.67	1.03	-1.74	NP_001018077.1_219_226	SERBP1	-0.48	0.97	0.25	-0.67
TTC22	-0.89	0.99	0.27	-0.34	COPB2	-2	0.92	2.05	-0.96	NP_001018077.1_232_234	SERBP1	0.22	-0.14	-0.21	0.13
DHCR24	-0.27	0.59	0.76	-1.32	COPE	-0.62	1.33	0.67	-1.47	NP_001018077.1_243_270	SERBP1	-0.062	-0.22	0.55	-0.066
USP24	-0.81	1.99	-0.16	-0.12	COPG1	-1.88	0.46	1.87	-0.45	NP_001018077.1_25_25	SERBP1	-1.24	-0.24	1.01	0.39
PLPP3	0.044	-1.08	0.079	0.67	COPG2	0.35	0.48	-0.33	-0.55	NP_001018077.1_328_338	SERBP1	0.022	-0.48	-0.14	0.81
C1orf168	0.068	-0.11	0.25	-0.18	COPRS	0.16	-0.05	0.12	-0.25	NP_001018077.1_388_394	SERBP1	0.76	-0.33	-0.76	0.33
C8B	0.2	0.2	-0.024	-0.54	COPS2	0.023	0.088	0.13	-0.33	NP_001018077.1_391_394	SERBP1	0.77	0.028	-0.9	-0.003
DAB1	0.52	-0.096	-0.13	-0.1	COPS3	0.1	-0.047	0.039	-0.094	NP_001018077.1_53_63	SERBP1	-0.46	0.6	0.31	-0.45
OMA1	-0.6	0.7	0.44	-0.56	COPS4	0.12	-0.032	0.012	-0.093	NP_001018079.1_232_255	SERBP1	0.035	-0.34	0.0091	0.25
TACSTD2	0.15	-0.26	0.38	-0.25	COPS5	0.049	0.063	0.092	-0.29	NP_001018082.1_65_88	BTBD11	-0.038	0.63	0.12	-0.88
MYSM1	-0.14	0.053	0.027	0.042	COPS6	0.28	-0.021	-0.0012	-0.24	NP_001018118.1_41_41	SERF2	-0.44	0.55	0.31	-0.43
JUN	0.62	-0.87	0.13	-0.031	COPS7A	-0.038	0.035	0.089	-0.085	NP_001018121.1_497_520	PODXL	0.83	-0.17	-0.081	-0.24
CYP2J2	-0.24	-0.14	0.6	-0.0074	COPS7B	0.8	-0.19	-0.0042	-0.37	NP_001018121.1_529_546	PODXL	0.08	-0.46	-0.013	0.33
C1orf87	0.33	-0.041	-0.15	-0.053	COPS8	0.67	0.011	-0.35	-0.18	NP_001018125.1_1426_1435	FANCD2	-0.7	0.88	-0.2	0.1
TM2D1	-0.35	-0.34	0.9	0.07	COPS9	0.22	-0.34	-0.019	0.097	NP_001018146.1_235_237	NME1-NME2	0.32	0.35	-0.069	-0.81
KANK4	0.66	-0.31	-0.074	-0.053	COPZ1	-1	0.87	1.61	-1.48	NP_001018146.1_94_103	NME1-NME2	1.53	-0.17	-0.51	-0.16
DOCK7	-0.22	0.053	0.27	-0.081	COPZ2	2.8	-0.38	-0.47	-0.52	NP_001018494.1_112_112	PUM1	-1.64	1.96	0.59	-0.83
ITGB3BP	-1.01	0.11	0.53	0.031	COQ10B	0.45	0.5	0.01	-1.58	NP_001018494.1_212_233	PUM1	-1.23	0.3	0.57	-0.021
JAK1	-0.84	0.26	0.2	0.038	COQ3	0.19	0.19	-0.06	-0.4	NP_001018494.1_709_717	PUM1	-0.79	0.6	0.39	-0.27
INSL5	-0.16	0.078	0.32	-0.19	COQ5	0.19	0.43	0.041	-1.07	NP_001018494.1_98_106	PUM1	-0.54	0.97	0.094	-0.34
WDR78	-0.45	-0.066	0.69	-0.0037	COQ6	0.31	-0.093	-0.12	-0.018	NP_001018654.1_8_28	MYADM	0.58	-0.052	-0.3	-0.059
SLC35D1	-0.73	0.14	2.25	-0.94	COQ7	0.065	-0.099	0.12	-0.076	NP_001018864.2_572_572	IQCB1	-0.53	0.93	0.38	-0.76
C1orf141	-0.061	0.67	-0.14	-0.22	COQ8A	-0.031	0.3	-0.012	-0.22	NP_001019381.1_32_34	S100A13	0.13	-0.23	-0.072	0.17
SERBP1	-1.19	-0.041	1.67	-0.035	COQ8B	0.079	0.82	0.35	-2.23	NP_001019389.1_188_200	GPHN	0.11	-0.22	-0.036	0.13
GNG12	-0.085	-0.041	1.08	-0.6	COQ9	-0.18	0.42	0.82	-1.28	NP_001019389.1_303_310	GPHN	-0.17	0.0071	0.49	-0.19
DIRAS3	-0.038	0.13	-0.039	-0.037	CORO1A	0.12	2.89	-0.76	-1.58	NP_001019554.1_273_278	NAV3	0.8	0.47	-1.43	-0.18
WLS	0.25	-1.18	-0.088	0.81	CORO1B	0.12	0.62	-0.35	-0.34	NP_001019801.3_340_357	RUNX2	1.24	-0.69	-0.56	0.22
RPE65	0.076	-0.66	-0.077	0.7	CORO1C	0.33	0.13	-0.074	-0.45	NP_001019820.1_554_564	CANX	-0.43	0.42	0.45	-0.45
DEPDC1	-0.15	0.33	0.13	-0.32	CORO2B	2.34	-0.82	-1.39	0.31	NP_001019820.1_583_583	CANX	-0.49	0.87	0.64	-1.12
LRRC40	-0.49	-0.73	1.45	0.17	CORO7-PAM16	-0.055	4.1	-1.35	-1.07	NP_001019831.2_1713_1714	KALRN	0.45	-2.51	-0.074	1.53
ANKRD13C	-0.31	-0.69	0.83	0.27	COTL1	0.034	1.64	-0.2	-1.23	NP_001019831.2_1739_1757	KALRN	1.25	-1.26	-0.16	0.18
PTGER3	-0.39	-0.3	0.0039	1.17	COX11	-0.094	1.35	0.17	-1.65	NP_001019831.2_1799_1817	KALRN	2.33	-3.46	-0.52	1.26
ZRANB2	-0.53	0.17	0.26	-0.034	COX15	-0.57	1.09	0.096	-0.42	NP_001019831.2_1913_1913	KALRN	0.45	-0.55	-0.28	0.37
NEGR1	0.023	-0.64	0.33	0.11	COX17	-0.55	0.18	0.52	-0.16	NP_001019831.2_2292_2302	KALRN	1.82	-0.5	-0.56	-0.011
LRRIQ3	-0.17	0.63	-0.19	-0.038	COX18	0.0028	1.21	-0.32	-0.56	NP_001019837.1_10_15	SH3KBP1	0.34	0.56	-0.25	-0.74
LRRC53	-0.24	0.13	-0.3	0.46	COX19	-0.2	0.96	0.29	-1.18	NP_001019837.1_119_134	SH3KBP1	0.17	0.87	-1.81	0.046
ERICH3	-0.19	0.24	-0.12	0.084	COX20	0.11	0.13	-0.061	-0.2	NP_001019837.1_136_154	SH3KBP1	-0.1	1.14	-0.096	-0.55
CRYZ	-1.17	0.37	1.79	-0.72	COX4I1	0.023	2.52	-0.016	-2.73	NP_001019837.1_141_154	SH3KBP1	-0.24	1.58	-0.5	-0.14
SLC44A5	0.075	0.091	-0.026	-0.16	COX5A	-0.29	2.83	0.021	-1.98	NP_001019837.1_407_410	SH3KBP1	0.018	1.66	-1.01	-0.26
ASB17	0.034	-0.045	0.038	-0.027	COX5B	-0.29	2.23	0.073	-1.68	NP_001019837.1_456_474	SH3KBP1	0.48	1.78	-1.21	-0.96
PIGK	-0.13	-0.47	1.27	-0.087	COX6A1	0.3	0.98	-0.064	-1.68	NP_001019837.1_550_556	SH3KBP1	-0.56	3.19	-0.23	-0.8
ZZZ3	-0.46	0.015	0.31	0.047	COX6B1	-0.14	1.07	0.028	-0.82	NP_001019837.1_71_72	SH3KBP1	1.11	-0.49	-0.82	0.32
USP33	-0.42	-0.055	0.19	0.22	COX6C	-0.24	2.16	0.08	-1.76	NP_001019845.1_28_45	LIN52	-0.26	-0.48	-0.013	1.26
FUBP1	-0.85	0.12	0.51	-0.0014	COX7A1	-0.0068	0.013	-0.25	0.24	NP_001019979.1_110_128	BCL7A	-0.41	-0.094	0.56	0.04
ADGRL4	0.23	-3.33	-0.64	4.93	COX7A2	0.032	2.26	-0.13	-2	NP_001020.2_96_96	RPS26	-0.032	-0.091	-0.28	0.59
TTLL7	-0.078	-0.055	0.1	0.032	COX7A2L	0.057	1.63	-0.017	-1.94	NP_001020014.1_29_36	TNRC6B	-0.026	-0.043	0.23	-0.1
GNG5	-0.14	0.25	0.68	-0.93	COX7C	0.065	1.57	-0.021	-1.89	NP_001020018.1_432_446	TGFBR2	0.38	-0.33	-0.27	0.23
CTBS	-0.31	0.51	0.067	-0.18	COX8A	0.066	1.34	-0.0088	-1.69	NP_001020018.1_564_573	TGFBR2	0.16	-0.48	-0.27	0.69
SSX2IP	-0.58	0.99	0.44	-0.83	CP	1.21	-0.75	-0.15	0.00055	NP_001020018.1_564_578	TGFBR2	0.013	-0.41	-0.23	0.93
LPAR3	-0.085	-0.09	0.4	-0.088	CPA3	0.55	-0.63	-0.25	0.32	NP_001020095.1_457_464	EXOC1	-0.99	0.16	0.58	-0.0076
MCOLN2	-0.11	5.7	-1.05	-1.65	CPB2	2.64	-0.95	-0.86	0.061	NP_001020105.1_316_339	WASF1	0.0067	0.068	-0.14	0.038
MCOLN3	0.011	0.5	-0.49	-0.026	CPD	-0.019	0.25	0.21	-0.61	NP_001020105.1_489_495	WASF1	0.21	0.29	-0.49	-0.1
SYDE2	-0.26	-1.03	0.6	0.61	CPEB2	-0.025	0.16	0.11	-0.29	NP_001020241.1_133_140	RPS14	-0.29	0.31	0.57	-0.61
C1orf52	-0.057	-0.13	0.39	-0.069	CPEB4	-0.43	0.88	0.49	-1.01	NP_001020262.1_105_109	ABCF1	-0.075	0.28	-0.24	0.046
BCL10	-0.041	-0.23	0.27	0.026	CPM	0.75	0.82	-2.33	-0.063	NP_001020262.1_140_140	ABCF1	-0.38	0.42	-0.033	0.015
DDAH1	-0.18	-0.14	0.39	0.031	CPN1	1.7	-0.69	-0.046	-0.31	NP_001020262.1_166_166	ABCF1	-0.096	-0.19	-0.065	0.58
ZNHIT6	-0.13	-0.049	0.24	-0.01	CPN2	1.4	-0.49	-0.07	-0.28	NP_001020262.1_20_24	ABCF1	0.17	-0.019	-0.46	0.2
COL24A1	0.3	-0.15	-0.8	0.54	CPNE1	0.25	0.0098	-0.073	-0.15	NP_001020262.1_228_244	ABCF1	-0.69	0.56	-0.065	0.11
ODF2L	0.021	0.48	-0.2	-0.19	CPNE2	0.52	-2.64	-0.25	2.11	NP_001020262.1_250_254	ABCF1	-0.17	0.61	0.26	-0.81
SELENOF	-0.27	0.19	0.35	-0.26	CPNE3	-0.64	-0.18	0.83	0.11	NP_001020271.1_112_136	MBP	0.25	0.062	-0.33	-0.03
GTF2B	0.0025	0.025	0.089	-0.13	CPNE8	-0.67	-0.19	0.79	0.14	NP_001020271.1_16_26	MBP	-0.12	0.66	0.0066	-0.41
KYAT3	-0.087	-0.078	0.035	0.14	CPOX	0.12	0.015	0.018	-0.18	NP_001020271.1_38_67	MBP	-0.53	0.42	0.0014	0.031
RBMXL1	-0.045	-0.092	0.038	0.1	CPPED1	-0.4	-0.18	0.54	0.11	NP_001020271.1_96_106	MBP	-0.092	0.2	0.07	-0.18
GBP3	-0.53	0.92	0.47	-0.88	CPQ	0.36	0.0021	0.0082	-0.4	NP_001020276.1_156_156	CSNK1A1	-0.61	-0.084	0.62	0.093
GBP1	-0.54	4.03	-0.046	-1.66	CPS1	0.5	0.15	-0.51	-0.16	NP_001020276.1_339_351	CSNK1A1	0.054	0.32	-0.01	-0.45
GBP2	-0.31	4.79	-0.31	-1.71	CPSF1	-0.63	1.23	-0.25	-0.0041	NP_001020280.1_329_346	CD34	0.49	-0.97	-0.15	0.48
GBP7	-0.49	1.43	0.011	-0.42	CPSF2	-0.37	0.78	-0.34	0.062	NP_001020331.1_761_776	ADGRE5	-0.0031	1.68	-0.19	-1.07
GBP4	-0.48	4.91	-0.99	-0.54	CPSF3	-0.23	0.16	-0.068	0.12	NP_001020376.1_147_154	AP2M1	0.12	-0.12	-0.017	0.019
GBP5	-0.47	7.86	-1.06	-2.08	CPSF4	-0.068	0.063	-0.0072	0.01	NP_001020376.1_45_48	AP2M1	-0.092	-0.37	0.016	0.58
BARHL2	-0.2	-0.046	0.094	0.14	CPSF6	-0.65	-0.054	0.022	0.77	NP_001020419.1_227_249	DUT	-0.5	-0.66	0.08	1.61
ZNF644	-0.36	-0.23	0.38	0.23	CPSF7	-1.23	-0.33	0.7	0.79	NP_001020419.1_243_249	DUT	-0.4	-0.44	-0.029	1.55
HFM1	0.52	-0.46	-0.27	0.24	CPT1A	-0.26	0.65	0.51	-1.05	NP_001020419.1_88_101	DUT	-0.31	-0.37	0.21	0.53
TGFBR3	0.16	-2.26	0.29	0.64	CPT2	-0.89	1.24	0.39	-0.67	NP_001020471.2_106_112	RAB12	0.56	0.49	-0.18	-1.11
SETSIP	0.029	-0.23	0.72	-0.29	CPTP	0.2	-0.14	0.38	-0.46	NP_001020471.2_21_25	RAB12	-0.053	0.48	-0.24	-0.059
GLMN	-0.17	0.038	0.11	0.0065	CPXM2	3.03	-0.47	-0.97	-0.17	NP_001020527.2_256_260	ANO6	0.014	-0.19	0.0037	0.17
GFI1	-0.026	5.28	-1.08	-1.81	CRABP1	0.48	0.14	-0.21	-0.4	NP_001020527.2_909_909	ANO6	0.8	-0.044	-0.92	0.078
EVI5	0.93	-0.15	-0.65	0.047	CRADD	0.14	-1.34	0.62	0.12	NP_001020766.1_132_136	ARFIP1	-0.097	0.54	0.0062	-0.35
FAM69A	0.048	0.98	-0.24	-0.57	CRAT	-0.56	0.34	0.31	-0.16	NP_001020766.1_36_56	ARFIP1	-0.6	0.8	0.62	-0.85
TMED5	-0.48	0.86	0.21	-0.5	CRBN	-0.35	0.16	0.15	-0.022	NP_001020766.1_69_81	ARFIP1	0.72	-0.011	-0.38	-0.13
BCAR3	0.11	-1.22	-0.024	0.95	CREB1	0.85	-0.54	-0.56	0.32	NP_001020766.1_9_28	ARFIP1	-0.23	0.49	0.22	-0.49
DNTTIP2	-0.47	0.054	0.49	-0.056	CREBBP	-0.84	-0.57	0.31	1.33	NP_001020769.1_1086_1091	ARHGAP30	-0.043	1.82	-0.59	-0.46
GCLM	-0.29	0.2	0.28	-0.19	CREG1	1.18	0.47	-0.42	-1.34	NP_001020769.1_630_632	ARHGAP30	-0.21	1.28	-0.035	-0.6
ABCA4	0.23	-0.65	0.052	0.13	CRELD1	-0.45	0.0032	0.43	0.0072	NP_001020769.1_678_681	ARHGAP30	-0.06	3.94	-0.59	-1.85
ARHGAP29	0.055	-1.25	-0.0037	1.1	CRELD2	-1	0.32	0.5	-0.054	NP_001020769.1_709_713	ARHGAP30	-0.39	3.41	-0.34	-0.98
F3	0.075	0.23	-0.062	-0.27	CRHBP	0.69	-0.12	-0.1	-0.22	NP_001020787.2_385_398	ARHGAP24	-0.067	-0.47	0.4	0.12
CNN3	0.0055	-1.3	0.4	0.4	CRIM1	-0.057	-1.42	0.55	0.6	NP_001020787.2_413_415	ARHGAP24	0.18	-0.57	-0.093	0.44
ALG14	-0.43	-0.06	0.72	-0.024	CRIP1	0.54	-0.24	-0.98	0.57	NP_001020787.2_430_441	ARHGAP24	-0.28	-0.069	0.4	0.019
DPYD	0.12	3.78	-0.94	-1.8	CRIP2	1.2	-3.73	-0.16	1.74	NP_001020787.2_449_456	ARHGAP24	-0.029	-0.32	0.042	0.31
PLPPR5	-0.082	-0.002	0.019	0.061	CRIPT	-1.27	-0.76	0.92	1.17	NP_001020787.2_502_510	ARHGAP24	-0.13	0.017	0.6	-0.34
FRRS1	-0.26	0.019	0.46	-0.11	CRISP3	0.84	-1.02	0.036	0.018	NP_001020787.2_530_540	ARHGAP24	-0.22	-0.48	0.46	0.27
SASS6	-0.52	0.89	-0.15	0.013	CRK	0.093	-1.19	-0.089	1.25	NP_001020787.2_573_602	ARHGAP24	0.35	0.13	-0.64	-0.016
LRRC39	0.37	0.044	-0.5	-0.0056	CRKL	-0.16	0.055	0.0022	0.077	NP_001021.1_11_11	RPS27	-0.5	-0.3	0.21	0.67
DBT	-0.35	-0.26	0.4	0.24	CRLF3	0.51	2.69	-1.13	-1.82	NP_001021.1_27_31	RPS27	-0.24	0.16	0.031	0.0074
EXTL2	0.11	-2.06	0.42	0.48	CRMP1	1.87	-1.35	-0.63	0.36	NP_001021.1_74_78	RPS27	-0.18	0.19	0.18	-0.2
DPH5	-0.42	-0.15	0.2	0.36	CRNKL1	-0.26	-0.5	0.41	0.36	NP_001022.1_21_28	RPS28	-0.53	-0.16	0.61	0.14
OLFM3	1.39	-0.24	-0.19	-0.23	CROCC	0.16	-3.1	-0.098	3.05	NP_001023.1_7_9	RPS29	-0.014	1.05	-0.054	-0.84
COL11A1	0.57	0.036	-0.53	-0.058	CROT	0.36	0.064	-0.056	-0.39	NP_001025.1_12_20	RRM2	-0.59	1.19	0.06	-0.37
AMY1B	-0.27	0.096	0.043	0.063	CRP	0.88	-0.17	-0.033	-0.39	NP_001025006.1_178_195	CCM2	0.9	-0.24	-0.29	-0.027
VAV3	-0.22	0.17	0.11	-0.086	CRTAC1	1.5	-0.95	-0.39	0.14	NP_001025006.1_199_223	CCM2	-0.11	-0.026	0.023	0.11
SLC25A24	-0.14	0.021	0.099	0.0065	CRTAP	0.52	-0.53	-0.061	0.073	NP_001025006.1_259_274	CCM2	0.2	-0.00097	-0.35	0.072
NBPF4	-0.13	0.066	-0.15	0.24	CRTC1	0.39	-0.46	-0.35	0.42	NP_001025006.1_281_304	CCM2	0.78	-0.16	-0.32	-0.034
HENMT1	-0.016	0.86	-0.094	-0.55	CRTC2	-0.41	0.15	-0.0006	0.16	NP_001025006.1_306_326	CCM2	0.64	-0.79	-0.18	0.28
AKNAD1	0.4	-0.12	0.05	-0.27	CRTC3	0.2	-0.62	-0.42	0.97	NP_001025006.1_403_405	CCM2	0.46	0.36	-0.75	-0.19
CLCC1	-0.1	-0.053	0.7	-0.27	CRYAA	0.29	0.56	-0.057	-1.09	NP_001025006.1_414_421	CCM2	0.2	0.61	-0.39	-0.41
WDR47	0.14	-0.6	0.006	0.28	CRYAB	-0.79	0.15	0.49	-0.018	NP_001025006.1_434_437	CCM2	0.086	0.22	-0.91	0.2
TAF13	-0.1	0.089	0.67	-0.63	CRYBB3	0.37	0.076	0.17	-1.01	NP_001025041.1_166_166	SOWAHB	-0.81	0.32	0.41	-0.081
C1orf194	-0.14	-0.12	-0.1	0.64	CRYBG1	-1.01	0.37	0.57	-0.12	NP_001025041.1_258_271	SOWAHB	-0.028	0.84	-0.061	-0.58
PSRC1	-0.14	0.5	-0.07	-0.12	CRYBG3	0.29	-0.021	-0.59	0.19	NP_001025041.1_271_271	SOWAHB	-0.42	0.16	0.52	-0.22
MYBPHL	1.06	-0.025	-0.71	-0.074	CRYL1	-0.23	-0.14	0.48	0.012	NP_001025041.1_32_42	SOWAHB	-0.85	0.16	0.17	0.15
SORT1	1.28	-0.46	-0.23	-0.034	CRYM	-0.096	-0.81	0.83	0.12	NP_001025041.1_450_454	SOWAHB	-0.63	0.049	0.38	0.044
PSMA5	-0.38	1.12	0.69	-1.72	CRYZ	-1.03	0.16	1.53	-0.4	NP_001025041.1_508_514	SOWAHB	-0.38	0.16	0.28	-0.089
AMIGO1	-0.36	-0.0058	0.61	-0.079	CRYZL1	-0.48	-0.036	0.88	-0.092	NP_001025041.1_735_744	SOWAHB	-0.32	0.13	0.43	-0.21
GSTM3	0.22	-0.34	-0.42	0.62	CS	-0.036	1.07	-0.063	-0.78	NP_001025041.1_760_761	SOWAHB	-1.2	0.53	0.83	-0.3
EPS8L3	-0.48	0.71	0.19	-0.36	CSAD	0.094	-0.57	0.1	0.19	NP_001025041.1_98_106	SOWAHB	-0.04	0.099	-0.031	-0.015
ALX3	-0.045	-0.25	0.16	0.11	CSDC2	0.4	-1.3	0.033	0.42	NP_001025053.1_1061_1068	AHDC1	-0.32	-0.45	0.23	0.6
SLC16A4	-0.8	0.78	0.64	-0.64	CSDE1	-0.14	1.01	0.05	-0.84	NP_001025053.1_1187_1200	AHDC1	-0.22	-0.085	0.44	-0.0095
LAMTOR5	-0.92	0.086	1.89	-0.43	CSE1L	-0.45	-0.099	0.35	0.17	NP_001025053.1_1398_1405	AHDC1	-0.21	-0.85	0.66	0.38
KCNA10	-0.056	0.63	-0.14	-0.21	CSK	0.02	0.99	-0.66	-0.18	NP_001025053.1_1464_1479	AHDC1	-0.087	-0.27	0.21	0.14
KCNA2	-0.0067	0.66	-0.13	-0.33	CSNK1A1	0.011	0.0049	0.6	-0.66	NP_001025053.1_1495_1511	AHDC1	-0.35	-0.16	0.52	0.077
KCNA3	-0.08	1.39	-0.4	-0.28	CSNK1D	0.097	-0.82	0.37	0.096	NP_001025053.1_1538_1549	AHDC1	0.83	-0.98	-0.083	0.16
LRIF1	-0.38	0.016	0.26	0.04	CSNK1G3	0.26	0.29	-0.054	-0.65	NP_001025053.1_27_46	AHDC1	0.36	-1.43	-0.14	1
DRAM2	-0.3	2.55	-0.032	-1.2	CSNK2A1	-0.68	-1.96	1.86	0.84	NP_001025053.1_596_608	AHDC1	0.26	-0.72	0.093	0.11
DENND2D	-1.19	7.8	-0.074	-3.29	CSNK2A2	0.12	-0.47	1.01	-0.45	NP_001025053.1_842_864	AHDC1	0.51	-0.96	0.011	0.16
OVGP1	-0.12	0.27	-0.022	-0.072	CSNK2B	-0.65	-1.17	1.89	0.31	NP_001025053.1_896_916	AHDC1	0.58	-0.5	-0.06	0.034
WDR77	-0.2	0.22	0.55	-0.6	CSPG4	0.65	-3.68	-0.5	3.53	NP_001025053.1_99_107	AHDC1	-0.31	-0.67	0.42	0.59
TMIGD3	0.27	1.24	-0.78	-0.63	CSRP1	2.38	-0.53	-1.09	0.027	NP_001025055.1_101_108	PLEKHG1	0.76	-0.27	-1.1	0.49
ADORA3	0.07	2.44	-0.93	-0.75	CSRP2	1.82	-1.31	-0.7	0.42	NP_001025055.1_1124_1141	PLEKHG1	0.08	-0.38	-0.11	0.46
FAM212B	0.59	-0.86	-0.23	0.43	CST3	0.45	0.13	-0.26	-0.3	NP_001025055.1_1163_1165	PLEKHG1	-0.45	-0.088	0.086	0.47
KCND3	-0.063	0.14	0.5	-0.71	CST6	1.02	-0.17	-0.59	0.002	NP_001025055.1_1181_1186	PLEKHG1	-0.31	0.18	-0.3	0.46
ST7L	-0.26	-0.45	0.45	0.3	CSTA	-0.14	3.05	0.055	-2.85	NP_001025055.1_610_625	PLEKHG1	0.0089	-0.17	-0.17	0.46
RHOC	0.018	-0.9	0.97	-0.02	CSTB	-0.81	0.85	0.43	-0.48	NP_001025055.1_695_702	PLEKHG1	0.33	-0.72	-0.4	0.85
PPM1J	0.084	0.19	-0.23	-0.065	CSTF1	-0.75	0.33	0.11	0.058	NP_001025055.1_887_901	PLEKHG1	-0.016	0.24	-0.54	0.17
SLC16A1	-0.13	-0.21	0.61	-0.03	CSTF2	-0.61	0.14	0.0064	0.31	NP_001025177.1_393_401	AP2B1	-0.31	-0.027	0.66	-0.11
PHTF1	0.13	0.56	0.04	-1.25	CSTF2T	-0.5	0.046	-0.12	0.66	NP_001025178.1_760_782	AP1G1	0.0047	0.098	0.91	-1.33
RSBN1	-0.23	-0.41	0.031	0.94	CSTF3	-0.79	0.28	0.33	-0.027	NP_001025226.1_1124_1138	ARHGAP5	-0.24	0.15	0.61	-0.48
PTPN22	-0.074	7.02	-1.17	-2.66	CTBP1	0.03	-0.32	-1	1.82	NP_001025226.1_1171_1184	ARHGAP5	0.19	-0.33	-0.069	0.18
BCL2L15	-0.17	0.84	-0.08	-0.24	CTBP2	-0.15	-2.2	1.75	0.38	NP_001025226.1_1195_1206	ARHGAP5	1.07	-0.36	-0.65	0.13
AP4B1	-0.17	0.14	0.037	-0.023	CTBS	0.099	2.01	-0.21	-1.79	NP_001025226.1_1217_1218	ARHGAP5	0.86	-0.4	-0.29	0.052
SYT6	-0.43	0.34	0.19	-0.13	CTCF	-0.47	-0.34	0.22	0.69	NP_001025226.1_587_591	ARHGAP5	0.82	-0.35	-0.66	0.25
TRIM33	0.12	-0.0087	-0.072	-0.028	CTDP1	0.04	0.034	-0.073	-0.0094	NP_001025226.1_765_765	ARHGAP5	1.07	-0.38	-0.21	-0.049
BCAS2	-0.53	-0.55	2.26	-0.031	CTDSPL2	0.15	-0.62	-0.61	1.41	NP_001025226.1_975_1005	ARHGAP5	-0.021	-0.33	0.4	0.00019
DENND2C	0.47	-2.24	-0.38	2.16	CTF1	0.74	0.00052	-0.17	-0.38	NP_001025443.1_42_52	ARNTL	-0.92	-0.11	0.57	0.32
AMPD1	0.0073	0.41	-0.074	-0.29	CTGF	0.69	-0.7	-0.25	0.28	NP_001025458.1_162_162	ATF3	0.31	-0.18	0.21	-0.35
NRAS	-0.39	0.019	0.48	-0.051	CTH	-0.51	-0.011	0.32	0.11	NP_001025459.1_328_344	SPN	-0.075	3.57	-0.4	-1.85
CSDE1	-0.31	-0.19	0.29	0.22	CTHRC1	3.14	-1.09	-1.25	0.14	NP_001025459.1_355_355	SPN	0.46	3.49	-1.32	-2.29
SIKE1	-0.51	-0.02	0.84	-0.073	CTIF	0.84	-0.99	-0.25	0.37	NP_001025459.1_363_368	SPN	0.53	2.15	-0.87	-1.75
TSPAN2	1.04	-0.043	-1.19	0.071	CTNNA1	-0.48	-0.74	0.66	0.62	NP_001025459.1_363_379	SPN	-0.038	3.73	-0.53	-1.87
NGF	1.44	-2.15	-0.41	0.84	CTNNB1	-0.47	-1.24	0.32	1.62	NP_001025459.1_379_379	SPN	-0.97	-0.056	0.58	0.25
CASQ2	0.043	-0.78	-0.42	1.91	CTNNBL1	-0.45	-0.39	0.28	0.63	NP_001026794.1_1027_1027	ZNF451	-0.4	0.1	-0.076	0.35
NHLH2	0.11	-0.057	0.14	-0.21	CTNND1	-0.77	-0.93	0.44	1.48	NP_001026849.1_25_27	MSRB3	-0.0035	-0.078	0.44	-0.25
CD58	-0.26	1.17	0.11	-0.85	CTPS1	0.34	0.15	-0.11	-0.43	NP_001026853.1_374_389	IFIT3	-0.59	0.76	-0.04	-0.015
IGSF3	-0.1	0.28	0.17	-0.42	CTPS2	0.18	-1.02	0.11	0.35	NP_001026853.1_451_478	IFIT3	0.7	-0.036	-0.18	-0.23
TRIM45	-0.087	-0.39	0.22	0.22	CTR9	-1.06	-0.39	0.66	0.78	NP_001026854.1_115_123	SRSF7	-0.61	0.36	0.28	-0.12
VTCN1	0.86	-0.086	-0.2	-0.2	CTSA	0.051	2.18	-0.052	-2.34	NP_001026855.2_302_302	TP53BP2	-0.55	-0.041	0.51	0.067
GDAP2	-0.22	0.41	0.49	-0.79	CTSB	0.24	0.77	0.22	-2.4	NP_001026855.2_486_487	TP53BP2	-0.72	-0.055	1.4	-0.12
SPAG17	-0.13	0.68	0.061	-0.54	CTSC	0.56	1.21	-0.63	-1.2	NP_001026855.2_562_578	TP53BP2	0.6	-0.016	-0.13	-0.27
TBX15	-0.048	0.38	-0.28	-0.0014	CTSD	0.95	1.2	-0.39	-2.27	NP_001026855.2_582_596	TP53BP2	-0.21	0.23	0.28	-0.31
WARS2	-0.18	-0.14	0.093	0.26	CTSF	0.55	-0.1	0.16	-0.66	NP_001026855.2_720_720	TP53BP2	-0.38	0.66	0.48	-0.81
ZNF697	-0.33	-1.53	0.64	1.11	CTSG	0.31	-0.46	-0.019	0.1	NP_001026855.2_742_745	TP53BP2	-0.48	0.4	0.71	-0.63
HMGCS2	-0.022	-0.04	0.14	-0.053	CTSH	-0.092	0.88	0.18	-1.16	NP_001026855.2_780_797	TP53BP2	0.14	-0.18	0.22	-0.17
REG4	0.66	-0.16	-0.093	-0.13	CTSL	0.63	3.69	-1.09	-3.11	NP_001026859.1_477_495	PLAA	0.27	0.04	0.074	-0.58
ADAM30	0.67	-0.12	-0.21	-0.072	CTSO	-0.062	2.26	-0.44	-0.9	NP_001026868.2_785_788	PRPF40B	-0.0023	-0.073	-0.38	0.58
NOTCH2	0.23	0.71	-0.76	-0.24	CTSS	0.38	3.3	-1.28	-1.92	NP_001026868.2_814_821	PRPF40B	-0.016	-0.4	-0.19	0.97
SEC22B	-0.53	0.95	1.05	-1.72	CTSZ	0.71	0.76	-0.22	-1.63	NP_001026868.2_853_853	PRPF40B	0.23	-0.64	-0.32	0.83
FAM72B	-0.12	2.48	-0.58	-0.49	CTTN	-0.036	-0.66	0.5	0.13	NP_001026868.2_863_873	PRPF40B	0.22	-0.14	-0.33	0.24
HIST2H3PS2	-0.2	0.15	0.33	-0.27	CTTNBP2NL	0.0027	-0.12	-0.033	0.18	NP_001026870.2_199_203	FAM198B	1.5	-0.36	-1.08	0.17
FAM72C	-0.15	0.57	-0.037	-0.19	CTU1	-1.03	0.024	0.38	0.29	NP_001026872.2_1136_1142	SEMA5B	0.018	-0.16	0.072	0.041
PPIAL4E	-0.23	0.15	0.3	-0.22	CUBN	-0.44	-0.073	1.46	-0.34	NP_001026890.2_223_234	GSTCD	1.02	-0.69	-0.89	0.6
NBPF15	-0.12	1.02	-0.63	-0.0055	CUEDC1	0.32	-0.64	-0.19	0.47	NP_001026892.1_258_264	ATAT1	0.077	-0.67	0.038	0.38
SRGAP2B	0.025	0.18	-0.74	0.24	CUL1	0.46	0.5	-0.43	-0.58	NP_001026895.2_156_168	DDX59	-0.078	-0.14	0.3	-0.0018
PPIAL4D	-0.076	-0.26	0.64	-0.062	CUL2	0.012	1.11	-0.71	-0.19	NP_001026895.2_57_76	DDX59	-0.55	-1.06	1.13	0.58
NBPF20	0.023	0.092	-0.52	0.23	CUL3	0.39	0.2	-0.84	-0.0048	NP_001026902.1_146_152	YTHDC1	-0.11	0.03	0.025	0.039
PDZK1	-0.8	0.14	1.38	-0.39	CUL4A	0.015	-0.17	0.058	0.065	NP_001026902.1_308_308	YTHDC1	-1.08	0.48	0.12	0.066
RNF115	-0.052	0.03	-0.45	0.51	CUL4B	-0.79	-0.96	0.75	1.1	NP_001026902.1_416_435	YTHDC1	-0.3	0.071	0.22	-0.028
PIAS3	0.39	-0.92	-0.79	1.59	CUL5	-0.09	-1.31	0.56	0.59	NP_001026902.1_49_57	YTHDC1	0.38	-0.56	-0.17	0.32
ANKRD35	2.09	-0.064	-1.58	-0.03	CUL7	-0.19	0.16	0.39	-0.36	NP_001026973.1_471_480	LLGL2	0.19	0.12	0.0095	-0.47
ITGA10	0.3	-1.39	-0.95	2.8	CUL9	-0.31	1.03	-0.14	-0.19	NP_001026973.1_680_680	LLGL2	-0.16	0.092	0.19	-0.12
PEX11B	-1	0.18	0.33	0.056	CUTA	0.0099	-0.64	0.028	0.55	NP_001026973.1_847_853	LLGL2	-0.066	0.63	-0.052	-0.34
RBM8A	-1.19	-0.3	1.66	0.16	CUTC	-1.86	-0.21	0.53	1.31	NP_001026973.1_992_1000	LLGL2	0.13	0.44	0.07	-1.09
LIX1L	0.21	-0.72	-2.16	3.73	CUX1	-1.27	0.14	1.21	-0.11	NP_001026974.1_3_21	MAF	-0.1	-1.46	0.4	0.89
ANKRD34A	-0.087	-0.015	-0.6	0.96	CWC15	-0.63	-0.38	0.053	1.35	NP_001026982.1_332_345	CSNK1G3	0.034	0.19	-0.029	-0.21
TXNIP	-0.036	-0.00047	-0.051	0.097	CWC22	-0.074	-0.037	-0.29	0.56	NP_001026982.1_365_377	CSNK1G3	0.017	0.53	0.095	-0.94
HFE2	-0.43	-0.051	0.094	0.35	CWC27	-1.23	0.016	-0.14	1.7	NP_001027005.1_18_22	PHKB	-0.81	-0.019	0.88	0.009
NBPF10	0.023	0.34	-0.52	0.027	CWF19L1	-0.91	0.32	0.3	0.00093	NP_001027005.1_27_37	PHKB	0.18	-0.29	-0.064	0.15
NOTCH2NL	-0.027	0.91	-0.36	-0.19	CWF19L2	-0.66	-0.66	0.02	2.1	NP_001027005.1_667_677	PHKB	-1.36	0.2	0.99	-0.063
CH17-385C13.3	-0.014	0.68	-0.38	-0.1	CXADR	0.081	-0.21	-0.044	0.16	NP_001027005.1_693_710	PHKB	-0.41	-0.24	1.28	-0.059
PRKAB2	-0.35	-1.31	0.7	0.87	CXCL12	0.63	-0.31	-0.013	-0.13	NP_001027392.1_506_516	STXBP1	-0.25	0.2	0.54	-0.48
FMO5	-0.14	-0.07	0.61	-0.14	CXCL14	-0.43	0.27	0.86	-0.64	NP_001027453.1_195_195	KLF10	-0.38	-0.33	1.01	0.031
ACP6	-0.42	-0.21	0.54	0.16	CXXC1	-0.77	-0.3	0.045	1.43	NP_001027453.1_232_238	KLF10	0.064	-1.04	0.15	0.45
GJA5	0.62	-2.26	-0.67	2.51	CXXC5	-0.6	0.062	0.099	0.24	NP_001027454.1_154_156	TMPO	-0.32	-0.15	0.018	0.62
NBPF11	-0.13	0.21	-0.55	0.41	CXorf38	-0.42	1.89	0.56	-2.3	NP_001027454.1_154_172	TMPO	0.1	0.048	-0.44	0.13
PPIAL4G	0.11	-0.047	-0.24	0.14	CXorf56	-0.84	-0.33	0.36	0.86	NP_001027454.1_158_172	TMPO	0.03	-0.019	-0.1	0.086
NBPF14	0.086	0.23	-0.73	0.1	CYB5A	-0.98	-0.13	1.32	0.036	NP_001027454.1_177_190	TMPO	-0.083	0.072	-0.24	0.25
NBPF9	-0.42	1.87	-0.05	-0.54	CYB5B	-0.95	0.32	0.81	-0.24	NP_001027454.1_247_251	TMPO	0.018	0.96	0.0037	-1.13
HIST2H2BF	-0.027	0.47	0.08	-0.64	CYB5R1	-0.12	0.71	-0.038	-0.36	NP_001027454.1_306_315	TMPO	-0.1	0.22	-0.073	-0.0037
HIST2H3D	-0.12	0.58	0.13	-0.62	CYB5R2	1.37	-0.019	-0.5	-0.37	NP_001027454.1_351_362	TMPO	-0.24	0.28	0.0057	-0.031
HIST2H3C	-0.091	0.26	-0.0023	-0.12	CYB5R3	0.089	-0.2	0.13	-0.03	NP_001027454.1_378_378	TMPO	0.4	-0.073	-1.16	0.53
HIST2H2AA3	-0.12	0.082	0.37	-0.3	CYBA	-0.16	3.97	-0.8	-1.28	NP_001027454.1_385_388	TMPO	2.15	-1.7	-1.72	1.36
HIST2H4B	-0.025	0.18	0.2	-0.5	CYBB	-0.0095	2.96	-1.12	-0.76	NP_001027454.1_57_59	TMPO	0.07	0.12	-0.25	-0.0027
HIST2H2BE	0.078	0.15	0.0027	-0.31	CYBC1	-0.051	1.04	-0.043	-0.77	NP_001027454.1_66_79	TMPO	0.17	-0.4	-0.43	0.78
HIST2H2AB	-0.048	0.41	0.025	-0.38	CYBRD1	3.08	-0.2	-2.71	0.086	NP_001027459.1_145_146	UBE2V1	1.57	-0.059	-0.13	-0.85
SV2A	1.66	-0.36	-1.05	0.13	CYC1	0.026	0.86	-0.044	-0.86	NP_001027459.1_4_7	UBE2V1	-0.44	0.76	0.39	-0.72
SF3B4	-0.21	0.31	0.37	-0.52	CYCS	0.17	0.78	-0.2	-0.78	NP_001027463.1_173_188	ZNF174	-0.15	-0.44	-0.069	1.14
MTMR11	-0.6	-0.05	0.33	0.19	CYFIP1	0.18	0.084	-0.95	0.31	NP_001027467.2_178_182	STK24	-0.068	0.33	0.21	-0.58
OTUD7B	0.042	-2.32	0.64	0.58	CYFIP2	-1.04	1.85	0.53	-1.2	NP_001027467.2_299_328	STK24	0.051	0.11	-0.0035	-0.2
ANP32E	-0.9	-0.19	0.95	0.19	CYGB	0.058	-2.35	-0.12	2.77	NP_001027467.2_4_8	STK24	0.83	0.026	-0.33	-0.31
APH1A	-0.26	-0.13	0.28	0.12	CYHR1	-0.0066	-0.045	0.36	-0.24	NP_001027553.1_229_247	PQBP1	-0.09	0.28	-0.039	-0.075
MCL1	0.34	-0.18	-0.11	0.025	CYLD	-0.0072	2.38	-0.28	-1.48	NP_001027565.1_301_310	HNRNPH2	-0.026	0.22	0.021	-0.22
ENSA	-0.21	-0.61	1.34	0.0062	CYP20A1	-0.1	0.58	-0.043	-0.27	NP_001027565.1_54_63	HNRNPH2	-0.19	0.19	0.39	-0.4
GOLPH3L	-1.79	0.44	1.39	-0.27	CYP27A1	0.05	1.37	-0.021	-1.58	NP_001027566.1_1132_1147	ADGRG6	-0.6	2.31	0.048	-1.04
HORMAD1	0.039	3.96	-1.35	-1.07	CYP2J2	-0.02	0.083	0.21	-0.33	NP_001027568.1_210_210	PJA1	0.19	-0.0095	-0.24	0.035
CTSS	-0.02	3.87	-0.87	-1.21	CYP4A11	0.67	0.45	-0.076	-1.47	NP_001027568.1_222_233	PJA1	0.089	-0.028	-0.15	0.072
CTSK	0.23	0.31	-0.35	-0.22	CYP4F2	0.97	0.36	-0.17	-1.42	NP_001027568.1_305_312	PJA1	-0.031	-0.062	0.015	0.087
ARNT	0.01	-0.18	-0.22	0.58	CYP51A1	0.45	0.058	-0.37	-0.11	NP_001027568.1_330_340	PJA1	0.11	0.53	-0.41	-0.21
CERS2	-0.85	0.13	1.64	-0.47	CYP7B1	0.16	0.26	-0.00055	-0.61	NP_001027568.1_60_71	PJA1	0.075	0.29	-0.12	-0.25
MINDY1	-0.74	0.23	0.67	-0.2	CYR61	0.032	-0.31	0.51	-0.13	NP_001028171.1_24_24	CBFA2T2	-0.2	0.071	0.15	-0.042
CDC42SE1	0.34	0.69	-0.49	-0.57	CYS1	-0.012	-0.072	-0.12	0.27	NP_001028171.1_253_255	CBFA2T2	-0.079	-0.42	0.32	0.16
SEMA6C	-0.08	-1.07	0.0005	1.53	CYSTM1	-2.18	0.48	1.45	-0.17	NP_001028171.1_400_411	CBFA2T2	-0.63	-0.18	0.25	0.56
LYSMD1	-1.05	-0.51	0.22	1.77	CYTH1	0.24	1.18	-0.62	-0.71	NP_001028218.1_158_187	CYBC1	-0.13	0.59	0.27	-0.88
TMOD4	-0.037	0.21	-0.47	0.18	CYTH2	0.91	-0.081	-0.7	0.0053	NP_001028219.1_406_406	NPNT	0.41	0.46	-0.23	-0.75
VPS72	-0.14	-0.88	1.05	0.11	D2HGDH	0.13	0.34	0.16	-1.07	NP_001028229.1_1042_1044	MAGI1	0.26	-1.16	-0.28	1.27
PI4KB	-0.61	0.45	0.24	-0.15	DAB2	-0.52	0.77	0.26	-0.47	NP_001028229.1_1081_1096	MAGI1	-0.041	-0.15	0.046	0.15
RFX5	-0.45	7.42	-0.6	-2.57	DAB2IP	0.5	-1.95	-0.095	1.12	NP_001028229.1_1332_1336	MAGI1	0.013	-1.48	-0.14	2.17
SELENBP1	-0.34	-0.31	0.6	0.15	DAD1	-0.05	0.73	0.015	-0.67	NP_001028229.1_1350_1350	MAGI1	-0.22	-1.25	-0.029	2.42
POGZ	-0.048	-0.23	-0.24	0.94	DAG1	1.41	-2.07	-0.3	0.69	NP_001028229.1_741_751	MAGI1	-0.038	-0.71	-0.076	1.21
CELF3	-0.5	0.61	-0.042	-0.00043	DAGLB	-0.62	0.33	0.074	0.036	NP_001028260.2_41_41	NGRN	-0.14	0.12	0.29	-0.27
MRPL9	-0.46	-0.14	1.02	-0.019	DAO	0.54	0.16	0.18	-1.59	NP_001028289.1_813_821	SRGAP3	0.88	0.21	-0.44	-0.59
TDRKH	-0.14	2.11	-0.42	-0.45	DAP	-0.44	-0.045	0.11	0.34	NP_001028289.1_834_834	SRGAP3	0.095	0.73	-0.041	-0.94
LINGO4	-0.75	-0.17	0.51	0.36	DAP3	-0.1	1.01	0.038	-0.88	NP_001028289.1_844_861	SRGAP3	0.59	0.26	-0.17	-0.79
RORC	-0.75	-0.32	0.62	0.45	DAPK1	0.24	4.01	-0.34	-3.98	NP_001028289.1_892_901	SRGAP3	-0.06	0.46	0.09	-0.56
C2CD4D	-0.063	0.38	0.034	-0.34	DAPK3	3.52	-1.87	-1.7	0.64	NP_001028721.1_27_29	BABAM1	0.0093	0.19	0.016	-0.25
THEM5	-0.028	0.62	-0.12	-0.28	DARS	-1.24	-0.75	1.18	0.88	NP_001028721.1_44_66	BABAM1	-0.17	0.3	0.11	-0.22
THEM4	-0.38	0.53	0.16	-0.27	DARS2	0.016	0.67	-0.19	-0.36	NP_001028721.1_49_66	BABAM1	0.2	-0.49	-0.0026	0.17
S100A10	-0.64	0.12	0.85	-0.21	DAXX	-0.078	0.77	-0.81	0.08	NP_001028721.1_7_20	BABAM1	-0.91	-0.067	0.76	0.14
S100A11	-0.18	2.67	0.14	-2.68	DAZAP1	-1.2	0.12	0.29	0.3	NP_001028725.1_131_144	SPECC1	0.8	0.063	-0.86	-0.057
TCHHL1	-0.088	0.97	-0.17	-0.3	DBI	-0.32	0.47	-0.0013	-0.075	NP_001028725.1_356_374	SPECC1	1.04	0.24	-1.14	-0.22
TCHH	-0.072	0.37	-0.094	-0.095	DBN1	2.01	-0.28	-1.83	0.2	NP_001028725.1_420_425	SPECC1	0.63	-0.066	-0.25	-0.096
RPTN	0.00068	-0.026	0.33	-0.27	DBNL	0.37	0.65	-1.15	-0.13	NP_001028725.1_54_68	SPECC1	0.044	0.23	-0.71	0.15
HRNR	0.62	-0.24	0.052	-0.27	DBR1	-0.25	0.011	-0.23	0.64	NP_001028725.1_76_88	SPECC1	0.12	-0.021	-0.041	-0.037
FLG	-0.076	0.36	-0.088	-0.09	DBT	-0.058	0.017	0.16	-0.099	NP_001028725.1_809_819	SPECC1	1.89	-0.22	-1.3	0.042
FLG2	0.6	-0.061	-0.034	-0.34	DCAF1	0.013	0.52	-0.48	-0.039	NP_001028725.1_912_929	SPECC1	1.53	-0.073	-0.68	-0.18
CRNN	-0.092	0.34	-0.063	-0.09	DCAF11	-0.045	-0.033	0.25	-0.11	NP_001028733.1_129_136	PHF12	-0.2	0.4	0.2	-0.43
LCE3D	0.65	-0.19	-0.18	-0.027	DCAF13	-0.6	0.43	0.034	0.019	NP_001028733.1_586_597	PHF12	-0.11	0.18	-0.082	0.028
LCE3A	-0.19	0.14	0.25	-0.19	DCAF5	0.12	-0.46	-0.14	0.51	NP_001028733.1_645_667	PHF12	0.085	-0.31	-0.022	0.2
LCE1C	0.14	-0.11	0.13	-0.17	DCAF6	0.1	-0.27	-0.0061	0.13	NP_001028733.1_671_684	PHF12	0.33	-0.15	-0.16	0.04
SPRR2D	0.14	-0.075	-0.15	0.086	DCAF7	-0.35	-0.36	0.13	0.72	NP_001028733.1_690_696	PHF12	-0.015	0.22	0.053	-0.31
SPRR2A	-0.15	0.033	-0.19	0.39	DCAF8	-0.32	-0.44	1.11	0.014	NP_001028733.1_877_884	PHF12	0.9	-0.83	-0.17	0.15
SPRR2B	-0.18	1	-0.18	-0.18	DCAKD	0.091	0.44	-0.012	-0.66	NP_001028747.1_13_13	DUSP28	1.77	-0.45	-0.63	-0.0027
SPRR2E	0.025	0.0023	-0.19	0.14	DCDC2	0.35	0.58	-0.59	-0.38	NP_001028750.1_126_129	SGK3	-0.29	0.67	0.12	-0.43
SPRR2F	-0.02	0.0086	0.023	-0.011	DCK	-0.089	0.79	-0.24	-0.18	NP_001028750.1_126_137	SGK3	-0.78	1.05	0.56	-0.83
SPRR2G	-0.17	0.031	-0.17	0.41	DCLK1	0.076	-0.12	-0.38	0.47	NP_001028850.2_228_240	TRPT1	-0.13	-0.07	0.35	-0.033
PGLYRP3	-0.031	0.3	-0.098	-0.098	DCN	2.75	-0.35	-0.73	-0.33	NP_001028886.1_177_181	NOP2	-0.13	0.13	0.028	-0.027
PGLYRP4	0.058	0.24	-0.21	-0.09	DCP1A	0.62	-0.014	-0.78	0.066	NP_001028886.1_191_194	NOP2	-0.14	0.57	0.092	-0.5
S100A12	-0.045	-0.41	0.33	0.095	DCP1B	0.11	-0.19	-0.13	0.21	NP_001028886.1_584_601	NOP2	-0.025	0.29	0.036	-0.33
S100A8	0.061	-0.1	0.22	-0.15	DCPS	-0.7	-0.62	0.076	1.84	NP_001028886.1_58_58	NOP2	0.018	0.067	0.044	-0.17
S100A7	0.09	0.037	-0.28	0.08	DCTD	-0.086	0.48	-0.06	-0.2	NP_001028886.1_719_730	NOP2	-0.074	1.36	-0.086	-0.81
S100A6	0.12	0.093	0.03	-0.36	DCTN1	-0.02	-0.81	0.18	0.51	NP_001028895.1_225_237	ZNF704	-0.27	-1.31	0.12	1.88
S100A5	0.031	-0.046	-0.15	0.18	DCTN2	-0.11	-0.43	0.14	0.41	NP_001028895.1_294_319	ZNF704	-0.023	-0.5	-0.049	0.78
S100A4	0.23	1.1	-0.5	-0.73	DCTN3	0.069	-1	0.21	0.37	NP_001028895.1_363_367	ZNF704	-0.0076	-0.89	0.086	0.7
S100A3	0.12	-0.21	-0.019	0.085	DCTN4	-0.14	-0.57	0.34	0.35	NP_001028895.1_76_77	ZNF704	0.42	-2.53	-0.62	3.12
S100A2	0.43	-0.099	-0.13	-0.059	DCTN5	-0.1	-0.28	0.06	0.37	NP_001029027.1_380_391	DCLRE1C	0.21	-0.051	-0.18	0.035
S100A16	-0.036	-0.96	0.43	0.3	DCTN6	-0.46	-0.37	0.36	0.51	NP_001029027.1_500_518	DCLRE1C	0.085	-0.022	-0.025	-0.026
S100A14	-0.073	0.22	0.43	-0.77	DCTPP1	-0.41	-0.23	0.89	0.015	NP_001029097.1_101_105	TIAL1	-0.41	-0.38	0.45	0.38
S100A13	-0.7	0.021	0.81	-0.045	DCUN1D1	0.0041	0.5	-0.023	-0.47	NP_001029097.1_290_299	TIAL1	-0.35	-0.4	0.3	0.49
ILF2	-0.49	-0.0097	1.92	-0.54	DCUN1D3	0.28	-0.14	0.025	-0.13	NP_001029102.1_12_22	UBA52	0.049	-0.4	0.044	0.21
GATAD2B	0.031	0.18	-0.26	0.0032	DCUN1D5	0.25	-0.13	0.047	-0.13	NP_001029102.1_55_59	UBA52	-0.28	-0.027	0.82	-0.21
DENND4B	0.11	0.33	-0.17	-0.26	DCXR	0.16	0.52	0.098	-1.33	NP_001029102.1_65_66	UBA52	-0.007	-0.06	0.35	-0.2
CRTC2	-0.019	0.03	-0.082	0.066	DDA1	-0.11	0.026	-0.017	0.097	NP_001029102.1_7_22	UBA52	-0.018	-0.039	0.074	-0.0054
SLC39A1	-0.15	-0.3	1.18	-0.13	DDAH1	-0.32	-0.63	0.47	0.5	NP_001029195.1_409_424	DMAP1	-0.2	0.095	0.057	0.0071
JTB	-0.33	0.0036	1.11	-0.35	DDAH2	0.26	-0.59	-0.12	0.4	NP_001029195.1_435_448	DMAP1	-0.16	-0.043	-0.021	0.3
RAB13	-0.079	-0.98	0.17	0.79	DDB1	-0.31	-1.05	0.52	0.82	NP_001029195.1_454_460	DMAP1	-0.066	0.11	-0.15	0.093
NUP210L	-0.29	-0.37	0.087	0.8	DDB2	-0.11	-0.98	0.087	1.12	NP_001029249.1_48_55	HIST2H4B	-0.13	-0.4	0.0029	0.76
TPM3	-0.19	0.54	0.34	-0.83	DDC	-0.23	0.034	1.17	-0.7	NP_001029249.1_81_89	HIST2H4B	0.18	-0.91	-0.13	0.85
C1orf189	-0.23	0.0061	0.028	0.17	DDHD1	-0.26	-0.027	-0.12	0.59	NP_001030022.1_149_159	RETREG1	-0.059	0.12	0.31	-0.42
C1orf43	-1.93	-0.2	2.02	0.2	DDHD2	0.0029	-0.69	0.55	0.062	NP_001030022.1_276_286	RETREG1	-0.63	0.3	0.72	-0.37
SHE	0.49	-3.16	-0.56	3.56	DDI2	0.68	0.0055	-0.27	-0.24	NP_001030022.1_281_286	RETREG1	-0.33	0.28	0.63	-0.57
UBE2Q1	-1.03	-0.19	1.6	0.057	DDO	0.24	1.05	0.016	-2.05	NP_001030022.1_486_491	RETREG1	-0.22	0.3	0.63	-0.78
ADAR	-0.42	1.93	-0.047	-0.58	DDOST	-0.18	0.47	0.15	-0.44	NP_001030128.1_342_346	SORBS1	0.14	-0.044	-0.082	0.0041
KCNN3	-0.017	-2.17	-0.95	6.08	DDRGK1	-0.64	1.24	0.18	-0.6	NP_001030128.1_342_355	SORBS1	0.42	-0.72	-0.016	0.16
PMVK	-1.38	-0.4	1.08	0.64	DDT	-0.14	-0.76	0.59	0.27	NP_001030128.1_800_811	SORBS1	2.4	-0.43	-0.98	-0.022
PBXIP1	-0.26	-0.34	0.3	0.32	DDX1	-0.77	-0.6	0.63	0.81	NP_001030300.3_508_512	RGL3	0.2	-0.11	0.058	-0.14
PYGO2	-0.2	0.33	0.018	-0.093	DDX10	-0.18	0.38	-0.023	-0.086	NP_001030300.3_569_581	RGL3	-0.093	0.035	0.13	-0.061
SHC1	0.43	-1.09	-0.028	0.34	DDX17	-1.57	-0.91	0.75	1.96	NP_001030312.2_66_82	SRA1	0.86	-0.0038	-0.13	-0.51
DCST2	-0.077	-0.11	-0.014	0.26	DDX18	-0.73	0.15	0.64	-0.099	NP_001030312.2_87_107	SRA1	0.091	-0.12	-0.22	0.26
DPM3	-0.35	-0.7	1.62	0.047	DDX19A	-0.62	0.073	1.18	-0.36	NP_001030331.1_180_193	FAM102A	0.038	2.52	-0.016	-2.84
KRTCAP2	-0.67	0.26	1.19	-0.6	DDX19B	-0.34	0.24	1.45	-1.26	NP_001030598.1_165_167	GTF3C2	-0.67	0.66	0.093	-0.096
MUC1	-0.2	0.074	0.44	-0.23	DDX20	-0.47	0.022	0.24	0.086	NP_001030598.1_165_179	GTF3C2	-0.96	0.57	0.31	-0.11
THBS3	0.64	-0.28	-0.013	-0.13	DDX21	-0.29	1	-0.068	-0.28	NP_001030598.1_3_25	GTF3C2	0.29	-0.21	0.00012	-0.033
GBA	-0.52	0.12	1.19	-0.49	DDX23	-0.74	-0.084	0.1	0.73	NP_001030598.1_762_776	GTF3C2	-0.14	-0.011	0.059	0.079
FAM189B	-0.068	0.12	-0.18	0.11	DDX24	-0.24	1.09	-0.22	-0.19	NP_001030598.1_892_895	GTF3C2	0.58	-0.11	0.12	-0.61
SCAMP3	-1.58	1.02	1.5	-0.99	DDX27	-1.25	0.62	0.34	-0.044	NP_001030598.1_892_904	GTF3C2	0.53	-0.1	-0.078	-0.16
CLK2	-0.31	-0.3	0.02	0.95	DDX28	0.1	0.71	-0.035	-0.95	NP_001032.2_235_239	SI	0.68	-1.02	-0.17	0.39
PKLR	-0.24	-0.031	0.94	-0.26	DDX31	-0.049	0.57	-0.33	-0.061	NP_001032208.1_315_320	AGAP1	-0.52	0.016	0.63	-0.047
ASH1L	-0.064	-0.33	-0.023	0.61	DDX39A	-0.72	0.66	0.13	-0.11	NP_001032208.1_414_422	AGAP1	0.29	-0.96	-0.027	0.45
YY1AP1	-0.33	-0.41	0.14	0.77	DDX39B	-0.4	-0.37	0.094	0.89	NP_001032208.1_521_521	AGAP1	-1.34	-0.15	1.12	0.27
GON4L	-0.52	-0.25	1.05	0.052	DDX3X	-0.031	0.038	0.042	-0.051	NP_001032208.1_604_614	AGAP1	0.64	-0.27	-0.5	0.18
RIT1	-0.67	-0.12	0.84	0.08	DDX3Y	-0.23	0.17	0.12	-0.075	NP_001032208.1_836_840	AGAP1	-0.35	-0.083	0.43	0.055
KIAA0907	-0.97	0.093	1.5	-0.27	DDX41	-0.29	-0.31	0.53	0.15	NP_001032221.1_57_76	CNTROB	-0.19	0.19	-0.47	0.46
ARHGEF2	0.17	0.089	-0.4	0.016	DDX42	-0.19	-0.16	-0.011	0.53	NP_001032237.1_17_34	CYS1	0.42	-0.064	0.016	-0.32
SSR2	-0.6	-0.92	1.45	0.34	DDX46	-0.8	-0.0068	0.42	0.19	NP_001032237.1_59_59	CYS1	0.25	0.13	-0.0081	-0.52
UBQLN4	-0.1	0.036	0.12	-0.05	DDX47	-0.092	0.074	0.0013	0.0088	NP_001032237.1_59_70	CYS1	-0.078	-0.017	-0.023	0.15
MEX3A	-0.51	-1.39	0.48	1.58	DDX5	-0.0057	0.56	-0.17	-0.25	NP_001032238.1_52_56	ACOT1	0.16	0.064	-0.039	-0.21
PAQR6	-0.14	-0.14	0.33	0.027	DDX50	-0.41	-0.012	-0.17	0.87	NP_001032242.1_101_101	FOXK1	-0.014	-0.39	0.12	0.21
SMG5	-0.63	0.19	0.86	-0.32	DDX51	-0.17	-0.12	0.53	-0.052	NP_001032242.1_213_223	FOXK1	0.15	-0.22	-0.26	0.36
GLMP	-0.18	0.44	0.39	-0.79	DDX52	0.075	0.64	-0.9	-0.0037	NP_001032242.1_236_257	FOXK1	0.84	-0.14	-0.14	-0.2
VHLL	-0.11	0.37	-0.24	0.028	DDX54	-0.66	0.71	0.44	-0.49	NP_001032242.1_288_299	FOXK1	-0.087	-0.09	-0.087	0.42
CCT3	-0.61	0.028	1.14	-0.2	DDX55	0.12	-0.01	0.0086	-0.12	NP_001032242.1_288_320	FOXK1	0.0028	-0.44	-0.026	0.54
C1orf61	-8.8e-05	0.66	-0.1	-0.41	DDX56	-0.37	0.22	0.066	0.0047	NP_001032242.1_327_336	FOXK1	0.048	-0.64	-0.035	0.64
MEF2D	0.37	-0.26	-0.83	0.64	DDX58	-0.67	0.14	0.64	-0.12	NP_001032242.1_369_377	FOXK1	0.026	-0.3	-0.09	0.46
IQGAP3	-0.11	0.6	0.048	-0.48	DDX59	0.057	-0.9	0.12	0.46	NP_001032242.1_416_428	FOXK1	-0.34	0.14	-0.4	0.69
GPATCH4	-0.43	0.015	1.24	-0.34	DDX6	-0.39	0.91	0.71	-1.42	NP_001032242.1_431_441	FOXK1	-0.34	-0.13	0.16	0.31
NES	1.16	-1.82	-1	1.7	DDX60	-1.19	1.18	0.21	-0.22	NP_001032242.1_431_455	FOXK1	-0.27	-0.42	0.047	0.91
CRABP2	0.28	0.43	-0.42	-0.32	DECR1	0.22	1.44	0.009	-2.52	NP_001032242.1_445_455	FOXK1	0.13	0.021	-0.33	0.083
ISG20L2	-0.39	0.017	0.55	-0.075	DECR2	-0.2	0.3	0.47	-0.63	NP_001032242.1_711_731	FOXK1	0.25	0.0019	-0.059	-0.15
MRPL24	-0.54	-0.46	1.32	0.1	DEF6	0.27	3.34	-1	-2.07	NP_001032360.1_117_125	EIF3B	-0.29	0.69	-0.079	-0.087
HDGF	-1.17	-0.048	3.76	-0.6	DEFA1B	-0.33	-0.084	0.27	0.14	NP_001032360.1_125_125	EIF3B	-0.19	0.2	0.055	-0.07
SH2D2A	-0.054	7.07	-0.84	-3.44	DEGS1	0.025	0.26	-0.046	-0.24	NP_001032360.1_152_164	EIF3B	-0.73	0.47	0.36	-0.19
INSRR	0.34	0.37	-0.36	-0.39	DEK	-0.54	-0.45	0.012	1.51	NP_001032405.1_194_214	STAU1	0.013	0.38	-0.18	-0.14
ARHGEF11	0.22	0.67	-0.46	-0.41	DENND1A	-0.014	0.81	-0.037	-0.68	NP_001032405.1_309_322	STAU1	-0.0012	0.28	0.02	-0.35
ETV3L	-0.2	1.38	-0.34	-0.17	DENND2D	-0.98	3.55	0.31	-2.3	NP_001032405.1_95_95	STAU1	-0.36	0.63	0.22	-0.46
ETV3	0.38	-0.49	-0.042	0.099	DENND3	0.2	0.13	-0.61	0.058	NP_001032420.1_365_381	CDKL5	0.74	-0.19	-0.25	-0.027
FCRL5	-0.11	0.77	-0.13	-0.21	DENND4A	-0.78	1.14	0.12	-0.34	NP_001032420.1_398_407	CDKL5	0.35	-0.14	-0.19	0.036
FCRL4	-0.091	0.42	-0.097	-0.097	DENND4B	0.53	0.84	-0.9	-0.55	NP_001032420.1_440_453	CDKL5	-0.93	-0.011	1.37	-0.086
FCRL3	-0.86	7.3	-0.66	-1.55	DENND4C	-0.27	0.064	0.0088	0.14	NP_001032420.1_468_482	CDKL5	-0.29	-0.088	0.53	-0.0049
FCRL2	-0.015	0.8	-0.25	-0.25	DENND6A	0.41	0.21	-0.32	-0.31	NP_001032420.1_516_533	CDKL5	-0.28	0.005	0.29	-0.0076
FCRL1	0.087	1.24	-0.57	-0.45	DENR	-0.39	-0.013	0.74	-0.12	NP_001032420.1_641_658	CDKL5	0.36	-0.42	0.23	-0.17
CD5L	-0.084	1.23	-0.39	-0.21	DEPDC5	-0.48	-0.3	1.32	-0.028	NP_001032420.1_681_695	CDKL5	-0.24	-0.6	0.17	0.79
CD1B	-0.039	0.9	-0.3	-0.21	DEPTOR	0.059	-0.96	0.36	0.22	NP_001032420.1_720_734	CDKL5	-0.4	-0.36	0.35	0.45
OR10T2	-0.04	-0.15	0.1	0.087	DERA	-0.066	2.3	-0.26	-1.21	NP_001032726.1_144_161	BTF3	0.16	-0.04	-0.046	-0.039
OR10K2	-0.07	0.033	0.017	0.011	DERL1	-0.51	2.6	0.056	-1.47	NP_001032726.1_182_201	BTF3	-0.99	0.17	0.66	-0.039
OR6Y1	-0.03	-0.078	-0.084	0.26	DERL2	-0.2	2.44	-0.076	-1.41	NP_001032752.1_106_112	EEF1B2	-0.78	0.22	0.7	-0.18
OR6P1	-0.088	-0.089	-0.087	0.4	DES	1.28	-0.12	-0.92	0.002	NP_001032752.1_140_153	EEF1B2	0.012	0.2	-0.083	-0.11
SPTA1	0.36	0.26	-0.75	-0.081	DESI1	0.36	0.42	0.02	-1.31	NP_001032752.1_23_43	EEF1B2	0.33	-0.0064	-0.1	-0.14
OR6K2	-0.1	-0.041	-0.1	0.36	DFFA	-0.36	-2.77	0.95	1.84	NP_001032752.1_79_112	EEF1B2	-0.72	0.82	0.37	-0.46
OR6K3	-0.02	0.12	0.13	-0.29	DFFB	0.2	-0.19	-0.019	0.02	NP_001032752.1_79_95	EEF1B2	-0.41	0.45	0.36	-0.41
OR6N1	-0.21	0.21	0.028	-0.033	DGCR8	0.085	-0.088	-0.048	0.052	NP_001032895.2_1293_1297	NCKAP5L	0.028	0.42	-0.18	-0.2
OR6N2	0.091	-0.13	0.18	-0.13	DGKA	2.27	0.4	-1.93	-0.63	NP_001032895.2_440_451	NCKAP5L	0.36	-0.096	-0.0029	-0.17
AIM2	-0.66	7.19	-0.57	-1.96	DGKZ	-0.12	2.17	-0.39	-0.77	NP_001032895.2_733_735	NCKAP5L	-0.11	0.39	0.19	-0.53
OR10J3	-0.18	0.0036	0.087	0.071	DGLUCY	0.11	-0.057	-0.36	0.28	NP_001032895.2_767_767	NCKAP5L	0.65	-0.21	-0.21	-0.014
OR10J5	0.009	0.28	-0.19	-0.069	DGUOK	-0.074	0.36	-0.4	0.087	NP_001032897.1_166_166	EIF3C	-1.18	1.44	0.54	-0.77
CRP	-0.093	0.38	-0.084	-0.092	DHCR7	-0.22	-0.063	0.17	0.11	NP_001032897.1_166_195	EIF3C	-0.22	0.33	0.12	-0.22
C1orf204	-0.045	0.59	-0.053	-0.34	DHFR	0.0064	0.084	-0.0011	-0.097	NP_001032897.1_178_195	EIF3C	-0.17	0.16	0.2	-0.19
VSIG8	-0.27	0.05	-0.068	0.31	DHODH	-0.52	0.46	0.31	-0.27	NP_001032897.1_39_45	EIF3C	0.5	-0.087	-0.0056	-0.29
CFAP45	0.86	-0.14	-0.089	-0.26	DHPS	0.049	0.17	-0.23	-0.022	NP_001032897.1_524_530	EIF3C	-0.1	0.24	0.063	-0.19
TAGLN2	0.11	-0.13	0.3	-0.27	DHRS1	-0.21	-0.067	0.47	-0.049	NP_001032897.1_6_31	EIF3C	0.23	0.098	-0.036	-0.35
IGSF9	0.1	-0.34	-0.066	0.29	DHRS11	0.31	-0.041	-0.21	-0.0081	NP_001032897.1_909_913	EIF3C	0.051	-0.24	-0.013	0.19
SLAMF9	0.4	0.0035	-0.024	-0.36	DHRS3	-0.74	0.24	0.45	-0.076	NP_001033073.1_772_772	SLC38A10	0.32	0.064	0.0034	-0.51
KCNJ10	-0.022	1.64	-0.42	-0.51	DHRS4	0.6	0.095	-0.09	-0.64	NP_001033073.1_965_965	SLC38A10	0.33	-0.036	-0.45	0.091
PIGM	-0.54	0.033	0.34	0.043	DHRS7	-0.13	0.53	0.043	-0.38	NP_001033073.1_997_997	SLC38A10	-0.16	0.39	0.038	-0.22
IGSF8	-0.17	-0.034	0.45	-0.093	DHRS7B	-0.17	2.47	0.57	-3.73	NP_001033692.2_108_120	MARVELD2	-0.055	0.58	-0.013	-0.42
DCAF8	-0.2	-0.34	0.44	0.16	DHRSX	0.26	0.36	-0.19	-0.48	NP_001033692.2_159_161	MARVELD2	-0.19	0.76	0.35	-1.1
PEX19	-0.58	-0.19	0.85	0.098	DHTKD1	-0.95	0.67	0.7	-0.47	NP_001033692.2_159_168	MARVELD2	0.03	0.58	0.13	-1.16
COPA	-0.39	0.012	1.48	-0.5	DHX15	-0.72	-0.081	0.17	0.56	NP_001033692.2_407_407	MARVELD2	-0.06	1.34	0.16	-1.78
SLAMF6	-0.28	7.88	-1.64	-1.88	DHX16	-0.054	0.012	-0.16	0.23	NP_001034229.1_188_193	C20orf27	-0.32	-0.11	0.52	0.03
CD84	0.12	4.49	-1.5	-1.57	DHX29	0.085	0.72	-0.17	-0.61	NP_001034230.1_1786_1805	TRIOBP	1	-2.41	-0.31	1.29
SLAMF1	-0.044	2.58	-0.58	-0.76	DHX30	0.24	-0.1	-0.53	0.33	NP_001034230.1_1885_1895	TRIOBP	-0.084	-0.14	0.2	0.047
CD48	-0.14	3.79	-0.52	-1.15	DHX32	-0.52	0.21	0.62	-0.28	NP_001034230.1_1945_1955	TRIOBP	-0.18	0.014	0.028	0.11
CD244	-0.31	3.36	-0.39	-0.73	DHX36	0.0084	0.4	-0.011	-0.42	NP_001034230.1_2015_2023	TRIOBP	0.17	-1.12	-0.13	1.08
ITLN1	0.059	0.89	-0.19	-0.61	DHX37	-0.44	0.61	0.16	-0.29	NP_001034230.1_881_882	TRIOBP	-0.2	-0.41	0.46	0.19
ITLN2	0.23	-0.01	-0.031	-0.16	DHX38	-0.19	-0.69	0.34	0.52	NP_001034288.1_10_41	TTPAL	0.048	0.15	0.17	-0.59
F11R	-0.44	-0.1	2.68	-0.67	DHX57	-0.084	0.41	0.17	-0.58	NP_001034554.1_120_120	SRSF5	-0.073	0.025	0.12	-0.061
TSTD1	-0.46	-0.069	1.31	-0.17	DHX58	-0.16	1.49	-0.0099	-0.99	NP_001034554.1_153_154	SRSF5	0.23	0.058	-0.016	-0.32
USF1	-0.026	0.46	0.011	-0.44	DHX8	0.36	-0.1	-0.26	0.044	NP_001034554.1_229_233	SRSF5	-0.0019	0.52	-0.013	-0.51
ARHGAP30	-0.073	6.24	-1.19	-2.04	DHX9	-0.69	-0.73	0.87	0.63	NP_001034556.1_211_215	RGS19	0.19	0.95	-0.31	-0.81
NECTIN4	0.8	-0.0086	-0.025	-0.69	DIABLO	-0.07	0.25	0.16	-0.4	NP_001034556.1_62_65	RGS19	0.023	0.79	-0.36	-0.26
PFDN2	-0.48	0.088	1.49	-0.62	DIAPH1	-0.9	0.72	0.36	-0.26	NP_001034558.2_16_30	MARK2	-0.093	0.78	0.12	-0.9
DEDD	-0.15	-0.57	0.75	0.094	DIAPH2	0.034	-2.87	-0.02	2.98	NP_001034558.2_409_424	MARK2	-0.21	0.46	0.018	-0.18
B4GALT3	-0.41	-0.01	0.29	0.074	DICER1	0.6	1.24	-1.44	-0.54	NP_001034662.2_218_234	SEC14L1	1.35	-1.25	-0.19	0.17
ADAMTS4	0.77	-0.86	-0.093	0.14	DIDO1	-0.61	-0.53	0.19	1.18	NP_001034662.2_218_243	SEC14L1	0.25	-0.042	-0.029	-0.12
APOA2	0.13	0.5	-0.46	-0.16	DIMT1	0.0098	-0.33	-0.16	0.65	NP_001034662.2_578_586	SEC14L1	-0.055	0.53	-0.27	-0.061
NR1I3	-0.13	-0.015	0.45	-0.16	DIP2A	0.4	-1.71	0.035	0.67	NP_001034669.1_79_79	MAP9	0.96	0.46	-0.19	-1.6
MPZ	-0.029	-0.67	-0.072	1.13	DIP2B	-0.47	0.11	0.48	-0.11	NP_001034679.2_1591_1600	USP9X	-0.049	0.66	0.15	-0.96
FCGR3A	-0.08	5.05	-0.61	-2.11	DIP2C	0.18	-0.56	0.57	-0.17	NP_001034679.2_1609_1609	USP9X	-0.26	1.21	0.19	-1.12
FCGR3B	-0.075	0.061	0.17	-0.16	DIS3	-0.44	-0.28	0.35	0.41	NP_001034679.2_1609_1631	USP9X	-0.19	0.57	0.48	-1.07
OLFML2B	2.34	-0.39	-1.86	0.22	DIS3L2	-0.13	0.86	-0.13	-0.29	NP_001034679.2_2431_2455	USP9X	1.35	-0.15	0.0049	-0.86
SPATA46	1.24	-0.58	-0.2	-0.0035	DKC1	-1.38	0.41	0.24	0.14	NP_001034679.2_2556_2567	USP9X	0.41	0.19	0.075	-1.21
SH2D1B	-0.094	-0.095	0.039	0.17	DLAT	-0.045	0.19	-0.028	-0.08	NP_001034679.2_578_590	USP9X	0.43	-0.13	-0.13	-0.032
CCDC190	1.06	0.064	-0.86	-0.14	DLD	0.057	0.77	-0.13	-0.64	NP_001034702.1_221_229	IAH1	-0.17	-0.098	0.24	0.058
RGS5	0.057	-2.9	-0.42	4.87	DLG1	-0.15	0.059	0.64	-0.47	NP_001034702.1_24_38	IAH1	0.46	-0.94	-0.16	0.52
LMX1A	0.0094	-0.1	-0.22	0.42	DLG3	-0.041	-1.09	0.041	1.16	NP_001034707.1_12_36	CREBZF	0.21	-0.13	-0.49	0.36
RXRG	0.013	-0.046	-0.03	0.069	DLG5	1.12	-0.29	-0.6	0.04	NP_001034707.1_45_50	CREBZF	0.06	-0.58	-0.23	1
ALDH9A1	-0.4	-0.17	0.31	0.26	DLGAP4	-0.83	0.52	0.46	-0.24	NP_001034739.1_46_72	ZMYM5	1	-0.21	-0.18	-0.16
TMCO1	-0.91	0.19	1.5	-0.47	DLST	-0.031	0.12	-0.038	-0.028	NP_001034797.1_167_185	ENTR1	0.28	-0.12	-0.41	0.21
FAM78B	0.0067	0.77	-0.44	-0.14	DMAC2	0.13	0.5	-0.18	-0.45	NP_001034813.2_329_337	NOSTRIN	-0.28	-0.29	0.15	0.49
TADA1	-0.93	-0.24	0.96	0.25	DMAP1	-0.045	-0.43	0.089	0.37	NP_001034966.1_206_216	STRN4	0.033	-0.22	-0.089	0.33
ILDR2	-0.29	0.13	0.00097	0.089	DMD	2.94	-0.19	-0.86	-0.51	NP_001034966.1_260_284	STRN4	0.11	-0.074	-0.21	0.16
GPA33	0.15	0.48	-0.1	-0.64	DMGDH	-0.15	0.2	-0.023	-0.0098	NP_001034966.1_53_64	STRN4	0.98	-0.57	-0.082	-0.032
CD247	-0.2	4.77	-0.69	-1.29	DMTN	0.43	0.026	-0.03	-0.43	NP_001034977.1_291_292	ANKRD34A	2.13	-0.64	-1.72	0.43
CREG1	-0.046	0.62	0.0056	-0.53	DMXL1	-0.22	2.72	0.12	-2.52	NP_001034977.1_473_476	ANKRD34A	1.22	-0.34	-1.32	0.38
ADCY10	-0.73	0.27	0.54	-0.16	DMXL2	0.3	4.62	-1.16	-3.21	NP_001035026.1_791_797	INTS6	0.029	-0.19	0.34	-0.11
MPC2	-0.86	0.47	1.61	-1.04	DNAAF5	1.22	0.1	-0.95	-0.24	NP_001035037.1_229_240	SGSM1	-0.86	-0.38	0.25	1.16
GPR161	1.64	-1.6	-1.75	1.77	DNAJA1	-0.78	1.31	0.49	-0.97	NP_001035088.2_356_356	FAM83G	0.12	0.72	-0.43	-0.33
XCL2	-0.0093	2.13	-0.44	-0.81	DNAJA2	-1	0.42	0.96	-0.4	NP_001035088.2_650_655	FAM83G	0.072	0.93	-0.79	-0.15
DPT	0.042	0.19	-0.22	-0.032	DNAJA3	-0.25	0.47	0.11	-0.3	NP_001035095.1_811_813	TCERG1	-0.14	-0.083	0.073	0.16
NME7	-0.87	-0.7	1.58	0.33	DNAJA4	0.6	-0.28	0.00031	-0.16	NP_001035111.1_404_408	SIRPA	-0.06	0.00056	-0.23	0.37
CCDC181	0.32	-0.14	-0.2	0.071	DNAJB1	-0.51	-0.2	0.49	0.24	NP_001035145.1_198_207	MAPK3	1.13	-1.43	-0.91	1.25
SLC19A2	0.088	0.025	-0.16	0.02	DNAJB11	-0.17	1.53	-0.023	-0.94	NP_001035146.1_231_236	FAM133B	0.51	-0.34	-0.49	0.32
F5	0.26	0.0017	0.015	-0.31	DNAJB12	-0.19	2	-0.023	-1.29	NP_001035146.1_72_78	FAM133B	0.32	-0.42	-0.31	0.41
SELP	2.53	-1.15	-0.72	0.15	DNAJB14	-0.042	0.73	-0.094	-0.41	NP_001035147.1_181_202	SPP1	0.27	0.72	-0.048	-1.34
SELL	0.013	2.32	-0.63	-0.8	DNAJB2	-0.081	-0.45	0.14	0.37	NP_001035147.1_215_219	SPP1	0.27	0.4	0.075	-1.41
SELE	2.16	-0.37	-0.37	-0.2	DNAJB4	0.57	-1.4	-0.33	1.06	NP_001035147.1_215_239	SPP1	0.38	0.91	-0.083	-1.75
METTL18	-0.79	-0.062	0.19	0.51	DNAJB6	0.57	0.051	-0.53	-0.08	NP_001035147.1_224_239	SPP1	0.37	0.8	0.037	-2.2
SCYL3	-0.26	0.29	-0.088	0.07	DNAJB9	0.053	0.49	0.014	-0.73	NP_001035147.1_254_267	SPP1	0.31	0.71	0.065	-2.01
KIFAP3	-0.92	0.091	0.44	0.059	DNAJC1	-0.14	0.46	0.35	-0.81	NP_001035147.1_254_270	SPP1	0.12	0.35	0.15	-1.13
MYOC	-0.93	-0.15	0.31	0.67	DNAJC10	0.22	-0.53	0.091	0.059	NP_001035147.1_275_280	SPP1	0.33	0.68	0.03	-1.85
VAMP4	-1	-0.09	0.43	0.43	DNAJC11	-0.0041	0.34	0.16	-0.7	NP_001035147.1_303_311	SPP1	0.25	0.83	-0.013	-1.63
PIGC	-0.78	-0.14	0.93	0.11	DNAJC12	0.25	0.21	0.011	-0.71	NP_001035147.1_62_66	SPP1	0.58	0.47	0.066	-2.19
TNFSF18	0.55	-0.46	-0.073	0.044	DNAJC13	-0.14	0.66	0.14	-0.69	NP_001035147.1_62_76	SPP1	0.52	0.34	0.093	-1.85
TNFSF4	-0.22	3.34	-1.21	-0.23	DNAJC16	-0.13	0.68	0.28	-0.98	NP_001035196.1_60_63	HVCN1	-0.24	0.28	-0.33	0.27
SLC9C2	-0.23	0.26	-0.047	0.028	DNAJC17	-0.011	-0.58	-0.059	0.84	NP_001035207.1_1419_1421	ARAP1	-0.23	1.33	0.00083	-0.71
ANKRD45	-0.015	0.4	-0.064	-0.24	DNAJC19	-0.46	0.14	0.099	0.066	NP_001035207.1_1419_1428	ARAP1	-0.37	1.11	0.48	-1.35
CENPL	-0.22	0.4	0.15	-0.31	DNAJC2	0.12	0.06	-0.54	0.17	NP_001035207.1_229_231	ARAP1	-0.05	1.24	-0.12	-0.71
SERPINC1	-0.25	0.27	0.016	-0.026	DNAJC21	-0.23	0.69	0.074	-0.45	NP_001035207.1_428_438	ARAP1	-0.36	-0.018	0.76	-0.13
RC3H1	0.016	-0.1	-0.009	0.098	DNAJC25	-0.37	0.76	0.52	-0.98	NP_001035207.1_624_635	ARAP1	-0.19	0.026	0.09	0.035
MRPS14	-0.22	-0.29	0.6	0.071	DNAJC3	-0.21	1.52	0.3	-1.82	NP_001035207.1_721_729	ARAP1	-0.32	0.95	-0.0032	-0.33
KIAA0040	0.021	-0.17	-0.043	0.21	DNAJC5	0.12	1.01	-0.47	-0.52	NP_001035207.1_737_751	ARAP1	0.14	0.018	-0.015	-0.15
TNR	0.095	-0.066	-0.032	0.0082	DNAJC7	-0.61	0.76	0.2	-0.32	NP_001035248.1_129_129	H2AFY	-0.083	0.26	0.041	-0.2
RFWD2	-0.025	0.26	0.082	-0.38	DNAJC8	-0.68	-1.09	0.32	1.8	NP_001035248.1_169_187	H2AFY	-0.0054	0.036	0.062	-0.11
ASTN1	0.7	-0.37	-0.17	0.036	DNAJC9	-0.39	0.071	-0.28	0.74	NP_001035284.1_124_131	AGTRAP	-0.72	0.26	0.46	-0.11
SEC16B	-0.41	0.053	0.38	-0.038	DNAL1	0.62	-0.73	0.0082	0.033	NP_001035350.2_360_362	DCLK2	-0.19	-1.19	0.32	1
CLEC20A	-0.02	-0.01	-0.71	0.84	DNASE2	0.08	2.72	-0.096	-2.84	NP_001035350.2_375_375	DCLK2	0.0051	-1.43	-0.0062	1.54
ANGPTL1	2.07	-0.12	-0.38	-0.48	DNM1	-0.19	-0.27	0.1	0.41	NP_001035350.2_682_693	DCLK2	0.0016	-1.34	-0.016	1.52
ABL2	0.66	-0.75	-0.23	0.3	DNM1L	0.13	1.39	0.16	-2.75	NP_001035374.2_610_618	TENT4B	0.53	-0.24	-0.27	0.075
NPHS2	0.91	-0.17	-0.12	-0.19	DNM2	-0.32	0.9	-0.046	-0.23	NP_001035519.1_890_904	PCDH17	-0.0051	-2.87	-0.35	4.54
TOR1AIP2	-0.54	0.29	0.42	-0.21	DNM3	0.17	-0.34	-0.61	0.9	NP_001035529.1_206_217	MAPK8IP3	-0.051	0.27	-0.06	-0.085
ACBD6	-0.16	-1.22	1.01	0.28	DNMBP	0.93	-1.34	-0.31	0.6	NP_001035529.1_273_302	MAPK8IP3	0.12	0.037	-0.071	-0.084
STX6	-0.21	0.67	-0.12	-0.083	DNMT1	0.18	0.58	-1.36	0.069	NP_001035529.1_362_367	MAPK8IP3	-0.067	0.24	-0.015	-0.11
ZNF648	-0.33	0.36	0.34	-0.38	DNMT3A	-0.37	0.62	-0.81	0.5	NP_001035529.1_575_579	MAPK8IP3	-0.16	0.2	-0.036	0.009
GLUL	0.13	0.71	-0.39	-0.35	DNPEP	-0.38	-0.43	0.36	0.49	NP_001035531.2_148_161	ZBTB8A	0.048	-0.053	0.093	-0.084
TEDDM1	-0.15	-0.052	-0.012	0.29	DNPH1	-0.63	-0.067	0.38	0.23	NP_001035533.1_16_31	PHF11	0.37	0.82	-1.11	-0.25
RNASEL	-0.95	0.37	0.043	0.15	DNTTIP1	0.025	-0.6	-0.77	2.1	NP_001035536.1_564_570	MTMR12	-0.88	0.27	0.49	-0.07
RGS16	1.25	-0.32	-0.18	-0.13	DNTTIP2	-0.2	0.069	-0.2	0.37	NP_001035536.1_684_699	MTMR12	0.019	0.034	0.19	-0.31
RGS8	0.9	0.12	-0.39	-0.47	DOCK1	0.074	-1.41	-0.19	1.87	NP_001035536.1_715_723	MTMR12	-0.41	0.0046	0.48	-0.026
SHCBP1L	-0.2	0.011	-0.034	0.25	DOCK10	0.12	3.8	-1.39	-1.52	NP_001035540.1_558_590	MINDY2	-0.027	-0.32	0.2	0.1
NMNAT2	0.37	-0.017	-0.13	-0.13	DOCK11	0.00097	0.93	-0.05	-0.81	NP_001035540.1_62_82	MINDY2	0.34	-0.69	0.036	0.1
NCF2	0.035	1.36	-0.13	-1.08	DOCK2	0.13	3.86	-0.84	-2.37	NP_001035540.1_90_106	MINDY2	0.16	-0.2	-0.007	0.032
ARPC5	0.31	1.02	-0.3	-1.15	DOCK4	-0.12	0.42	-1.15	0.61	NP_001035540.1_90_94	MINDY2	0.38	-0.39	-0.034	0.047
APOBEC4	-0.12	-0.042	-0.42	0.96	DOCK5	-0.072	0.015	0.24	-0.15	NP_001035543.1_558_589	MINDY2	0.69	-0.62	-0.091	0.068
COLGALT2	0.98	-0.048	-0.25	-0.27	DOCK6	0.24	-2.48	-0.71	3.76	NP_001035545.1_401_418	SIDT2	-1.33	0.12	0.32	0.29
EDEM3	-0.045	0.05	0.075	-0.082	DOCK7	0.13	1.53	-0.36	-1.14	NP_001035754.1_228_251	PPAN-P2RY11	0.21	0.11	-0.37	-0.027
FAM129A	0.77	0.13	-0.71	-0.17	DOCK8	-0.57	5.19	-0.12	-3.19	NP_001035754.1_359_368	PPAN-P2RY11	-0.37	0.41	0.057	-0.087
TRMT1L	-1.15	0.21	0.27	0.11	DOCK9	0.47	-3.2	-0.71	3.89	NP_001035757.1_438_440	HSF4	-0.3	-0.11	0.28	0.13
IVNS1ABP	-0.18	-1.06	0.14	1.26	DOHH	0.59	0.1	-0.076	-0.68	NP_001035812.1_162_177	FAM110A	-0.19	-0.51	-0.047	1.29
TPR	-0.13	-0.19	0.043	0.36	DOK1	0.36	1.72	-1.31	-0.67	NP_001035814.1_12_15	CYLD	0.67	0.04	-0.42	-0.17
PDC	-0.41	-0.011	0.093	0.25	DOK2	0.92	4.24	-2.24	-2.73	NP_001035814.1_2_7	CYLD	-0.22	0.61	0.33	-0.82
PTGS2	0.68	-0.29	-0.085	-0.056	DOP1B	0.77	2.58	-1.47	-1.77	NP_001035814.1_349_366	CYLD	-0.15	0.52	0.37	-0.91
BRINP3	0.46	-0.089	-0.1	-0.1	DPCD	-1.38	0.13	0.66	0.1	NP_001035814.1_384_409	CYLD	0.39	0.75	-0.42	-0.77
UCHL5	-0.93	0.48	0.7	-0.33	DPEP1	0.85	0.18	-0.18	-0.91	NP_001035814.1_415_421	CYLD	-0.051	1.04	0.16	-1.45
GLRX2	-0.37	-0.069	1.33	-0.24	DPF2	0.014	-0.86	-0.11	1.21	NP_001035814.1_544_549	CYLD	-0.27	0.51	0.44	-0.75
B3GALT2	0.4	-0.3	-0.077	0.034	DPH1	-0.35	0.46	0.96	-1.15	NP_001035814.1_557_572	CYLD	-0.15	0.28	0.24	-0.4
KCNT2	0.78	-0.42	-0.17	0.034	DPH2	-1.28	0.0028	1.64	-0.077	NP_001035828.1_19_28	TROVE2	0.26	0.27	-0.58	-0.075
F13B	0.044	0.0099	0.087	-0.16	DPH5	0.083	0.019	0.011	-0.14	NP_001035842.1_445_456	CEP63	0.63	-0.38	-0.61	0.38
ASPM	-0.31	0.74	0.087	-0.37	DPH6	0.79	-1.19	0.18	-0.019	NP_001035869.1_361_364	ANKZF1	-0.55	0.19	0.16	0.022
ZBTB41	-0.58	0.09	0.19	0.084	DPM1	-0.7	0.74	0.48	-0.54	NP_001035869.1_46_56	ANKZF1	-1.04	0.29	0.41	-0.0055
DENND1B	-0.17	4.6	-0.23	-2.26	DPP3	0.12	0.85	0.099	-1.72	NP_001035869.1_607_607	ANKZF1	-0.31	0.15	0.18	-0.059
ATP6V1G3	0.81	-0.12	-0.15	-0.16	DPP4	-0.15	0.13	0.035	-0.022	NP_001035869.1_674_685	ANKZF1	-0.017	0.18	0.093	-0.32
ZNF281	0.0087	-0.0084	0.095	-0.095	DPP7	0.23	0.9	-0.1	-1.27	NP_001035878.1_322_334	GLIS3	0.13	0.04	-0.036	-0.14
KIF14	-0.17	0.52	0.093	-0.39	DPP8	0.59	-0.22	0.0023	-0.22	NP_001035878.1_337_348	GLIS3	1.21	-0.059	-0.095	-0.67
DDX59	0.036	-0.63	-0.0097	0.58	DPP9	-0.32	1.57	0.093	-1.11	NP_001035878.1_664_687	GLIS3	0.048	-0.016	-0.022	-0.0043
KIF21B	-0.022	4.6	-1.49	-0.99	DPT	2.42	-1.62	-0.53	0.21	NP_001035878.1_696_719	GLIS3	-0.086	0.24	0.24	-0.48
CACNA1S	2.62	-0.79	-0.95	0.091	DPY30	-1.78	-0.15	1.61	0.25	NP_001035878.1_770_778	GLIS3	-1.43	0.47	0.46	-0.0094
ASCL5	-0.26	0.0024	-0.14	0.59	DPYD	0.41	2.27	-0.8	-1.72	NP_001035879.1_409_409	PSPC1	0.66	-0.07	0.051	-0.62
TMEM9	-0.3	-0.31	0.92	0.029	DPYS	0.3	0.019	0.22	-0.81	NP_001035887.1_436_436	SLC16A3	-0.64	0.57	0.37	-0.33
TNNT2	1.11	-0.042	-0.33	-0.27	DPYSL2	-0.053	-1.62	0.32	1.05	NP_001035887.1_460_464	SLC16A3	-0.19	0.27	0.23	-0.33
LAD1	0.24	0.43	-0.36	-0.33	DPYSL3	2.06	-1.2	-0.57	0.17	NP_001035891.1_17_27	CENPA	0.034	-0.75	0.075	0.45
TNNI1	0.32	0.63	-0.57	-0.41	DR1	-0.023	-0.24	-0.11	0.56	NP_001035907.1_100_106	CAST	-0.17	0.46	0.21	-0.55
PHLDA3	0.16	-0.63	0.19	0.043	DRAP1	-0.22	-0.12	0.0086	0.43	NP_001035907.1_106_106	CAST	-0.26	0.58	0.16	-0.45
CSRP1	6.81	-1.4	-1.3	-0.23	DRG1	-0.21	0.33	0.35	-0.51	NP_001035907.1_194_209	CAST	-0.048	0.52	-0.071	-0.26
LMOD1	4.86	-0.92	-1.15	-0.11	DRG2	0.043	1.71	-0.28	-1.16	NP_001035907.1_277_306	CAST	0.46	0.033	-0.19	-0.22
ARL8A	0.17	0.014	0.041	-0.28	DSC1	0.44	-0.14	-0.16	-0.016	NP_001035907.1_31_36	CAST	-0.6	0.53	-0.019	0.038
PTPN7	-0.26	7.61	-1.16	-2.28	DSC2	-0.046	-0.12	0.22	-0.0026	NP_001035907.1_346_361	CAST	1.05	0.0025	-0.39	-0.33
UBE2T	-0.29	0.6	0.21	-0.51	DSG2	0.28	-0.47	-0.028	0.15	NP_001035907.1_372_372	CAST	-0.019	0.4	-0.056	-0.24
SYT2	1.72	-0.67	-0.62	0.11	DSN1	-0.84	-0.29	0.15	1.18	NP_001035907.1_425_434	CAST	0.31	0.095	-0.29	-0.12
KDM5B	0.4	-1.34	-0.076	0.65	DSP	-0.061	0.37	0.1	-0.47	NP_001035907.1_425_440	CAST	-0.067	0.2	-0.09	-0.0089
RABIF	-0.17	0.1	0.78	-0.61	DST	0.52	0.58	-0.57	-0.58	NP_001035907.1_471_485	CAST	-0.42	0.076	0.31	-0.025
KLHL12	-0.99	0.022	0.72	0.055	DSTN	0.6	-1.25	0.011	0.27	NP_001035907.1_489_501	CAST	0.64	-0.4	-0.28	0.13
ADIPOR1	-0.24	0.042	0.53	-0.2	DTD1	-0.22	-0.03	0.37	-0.036	NP_001035907.1_51_58	CAST	0.35	-0.0012	-0.021	-0.3
CYB5R1	-0.37	0.049	0.23	0.015	DTNB	0.04	0.016	0.33	-0.48	NP_001035907.1_568_588	CAST	-0.16	0.28	0.3	-0.47
MYOG	-0.17	-0.3	0.015	0.68	DTNBP1	-1.33	0.56	0.27	0.024	NP_001035907.1_601_612	CAST	-0.059	-0.011	0.094	-0.011
MYBPH	0.098	0.9	-0.13	-0.86	DTWD2	-0.12	-0.061	1.03	-0.49	NP_001035907.1_601_624	CAST	-0.0049	0.37	-0.069	-0.23
CHI3L1	0.074	0.46	-0.24	-0.23	DTX3L	-0.12	1.8	-0.22	-0.8	NP_001035907.1_60_69	CAST	-0.77	0.58	0.61	-0.46
CHIT1	0.0076	1.61	-0.7	-0.34	DTYMK	-0.53	0.47	0.079	-0.059	NP_001035907.1_636_638	CAST	-0.18	0.23	0.064	-0.1
FMOD	1.17	-0.082	-0.34	-0.22	DUS1L	0.29	0.097	-0.14	-0.25	NP_001035907.1_716_732	CAST	-0.31	0.032	0.16	0.041
ETNK2	-0.33	-0.2	0.96	-0.023	DUS2	-0.71	-0.021	1.3	-0.16	NP_001035917.1_178_198	STK26	0.12	0.93	0.028	-1.64
REN	-0.32	-0.27	0.33	0.28	DUS3L	-0.33	0.16	0.13	-0.02	NP_001035917.1_238_253	STK26	0.15	0.45	-0.018	-0.82
KISS1	-0.15	-0.1	0.3	0.02	DUSP11	-0.017	-0.049	0.094	-0.011	NP_001035917.1_4_25	STK26	0.69	0.9	-0.32	-1.6
GOLT1A	-0.22	-0.14	0.41	0.046	DUSP12	-0.099	0.0086	0.19	-0.072	NP_001035919.1_137_143	TGFB1I1	3.7	-1.85	-1.46	0.38
PLEKHA6	-0.36	0.27	0.21	-0.15	DUSP19	-0.15	-0.34	0.37	0.15	NP_001035919.1_150_155	TGFB1I1	1.79	-0.58	-0.55	0.012
PPP1R15B	-0.11	-0.19	0.36	0.028	DUSP23	0.017	-0.034	0.12	-0.091	NP_001035919.1_164_166	TGFB1I1	3.46	-1.43	-1.66	0.37
PIK3C2B	0.23	-1.31	-0.62	2.28	DUSP3	0.12	-0.025	0.22	-0.38	NP_001035919.1_177_199	TGFB1I1	2.3	-2.1	-1.68	1.57
LRRN2	0.98	0.16	-0.56	-0.45	DUT	-0.018	-0.058	-0.093	0.22	NP_001035919.1_203_216	TGFB1I1	1.69	-1.1	-0.51	0.23
TMEM81	-0.44	0.0031	0.38	0.023	DVL1	0.7	-0.71	-0.076	0.089	NP_001035919.1_33_53	TGFB1I1	2.94	-1.86	-1.36	0.69
RBBP5	-0.62	0.015	0.55	0.01	DVL2	0.77	-0.86	-0.81	0.93	NP_001035919.1_380_383	TGFB1I1	0.21	0.054	-0.16	-0.096
DSTYK	0.73	-1.22	-0.3	0.65	DVL3	0.37	-0.16	-0.43	0.21	NP_001035919.1_403_413	TGFB1I1	0.039	-0.67	0.18	0.23
NUAK2	0.066	-0.085	-0.0058	0.022	DYM	0.36	0.077	-0.079	-0.38	NP_001035919.1_68_88	TGFB1I1	3.7	-1.07	-1.73	0.15
KLHDC8A	0.27	-1.05	-1.06	2.58	DYNC1H1	-0.051	0.084	0.081	-0.12	NP_001035924.1_1035_1035	FILIP1L	2.76	-0.97	-1.45	0.29
LEMD1	-0.14	0.16	0.2	-0.23	DYNC1I1	1.36	-0.43	-0.5	0.011	NP_001035924.1_1035_1041	FILIP1L	2.41	-0.28	-1.96	0.13
ELK4	-0.091	0.69	-0.14	-0.18	DYNC1I2	-0.13	-0.12	0.014	0.3	NP_001035924.1_1047_1057	FILIP1L	3.49	-0.61	-2.02	0.074
SLC45A3	0.037	-0.022	0.0093	-0.023	DYNC1LI1	-0.024	1.12	-0.36	-0.37	NP_001035924.1_1068_1084	FILIP1L	1.55	-0.16	-0.83	-0.038
NUCKS1	-0.069	-0.3	0.12	0.23	DYNC1LI2	-0.036	-0.43	0.39	0.064	NP_001035924.1_791_797	FILIP1L	2.76	-0.91	-1.54	0.29
RAB29	-0.57	2.06	0.12	-1.05	DYNC2H1	0.54	-0.81	0.32	-0.14	NP_001035924.1_907_941	FILIP1L	3.3	-0.6	-1.57	0.023
SLC41A1	-0.51	-0.094	0.81	0.0071	DYNC2LI1	0.019	-0.24	0.83	-0.38	NP_001035924.1_959_980	FILIP1L	1.24	-0.58	-0.33	0.039
PM20D1	0.28	-0.027	-0.12	-0.069	DYNLL1	-0.26	-0.79	0.29	0.8	NP_001035924.1_986_994	FILIP1L	1.54	-0.39	-0.85	0.088
SLC26A9	-0.48	0.17	0.69	-0.3	DYNLL2	-0.37	-0.47	0.31	0.59	NP_001035924.1_998_1013	FILIP1L	1.43	-0.3	-0.74	0.028
RAB7B	0.86	0.28	-0.25	-0.99	DYNLRB1	0.42	-0.094	0.0015	-0.24	NP_001035924.1_998_1026	FILIP1L	3	-1.11	-1.26	0.2
CTSE	-0.13	0.34	0.048	-0.22	DYNLT1	-0.14	1.03	-0.0015	-0.69	NP_001035931.1_206_217	PSAP	1.43	-0.13	-0.31	-0.33
AVPR1B	-0.045	0.18	0.15	-0.36	DYNLT3	0.067	-1.02	0.36	0.23	NP_001035938.1_123_137	ACBD5	-0.44	0.99	0.047	-0.36
FAM72A	-0.026	1.61	-0.77	-0.22	DYRK1A	-0.71	0.47	-0.48	0.71	NP_001035938.1_149_156	ACBD5	-1.03	1.09	0.41	-0.48
EIF2D	-0.19	-0.8	0.71	0.28	DYSF	-0.31	-2.08	0.018	3.35	NP_001035938.1_211_213	ACBD5	-0.35	1.35	0.89	-2.41
IL10	0.83	0.79	-1.09	-0.64	E2F4	-0.0053	0.31	-0.22	-0.043	NP_001035938.1_374_377	ACBD5	-0.23	0.96	0.065	-0.63
FCMR	0.023	4.25	-1.45	-1.07	EAPP	0.81	-0.48	-0.42	0.19	NP_001035941.1_139_147	CARHSP1	0.18	-0.3	-0.057	0.15
PIGR	0.0047	0.42	0.078	-0.7	EARS2	-0.17	1.12	0.34	-1.56	NP_001035941.1_2_23	CARHSP1	0.52	-0.043	0.086	-0.64
FCAMR	0.22	-0.027	0.053	-0.27	EBAG9	-0.88	0.37	1.18	-0.59	NP_001035941.1_2_26	CARHSP1	0.3	0.092	0.076	-0.78
C1orf116	-0.056	0.42	0.13	-0.62	EBNA1BP2	-1.08	-0.089	0.52	0.45	NP_001035941.1_30_32	CARHSP1	-0.0095	0.069	-0.12	0.047
YOD1	-0.23	0.29	0.1	-0.15	ECD	0.11	0.64	-0.32	-0.37	NP_001035941.1_30_45	CARHSP1	-0.59	0.022	0.91	-0.13
CD34	0.25	-4.3	-0.76	6.24	ECE1	0.12	-0.62	-0.16	0.73	NP_001035941.1_41_45	CARHSP1	0.094	0.0023	-0.022	-0.068
PLXNA2	0.17	-1.88	-0.46	2.93	ECH1	-0.73	0.22	0.4	-0.043	NP_001035941.1_48_54	CARHSP1	-1.03	0.82	0.7	-0.54
LAMB3	-0.11	1	0.011	-0.71	ECHDC1	0.21	0.55	-0.093	-0.81	NP_001035941.1_58_63	CARHSP1	-1.39	0.17	1.05	-0.057
C1orf74	-0.45	1.08	0.13	-0.55	ECHDC2	0.31	0.44	-0.042	-0.99	NP_001035941.1_80_109	CARHSP1	-0.31	0.06	0.42	-0.12
IRF6	0.011	-0.28	0.54	-0.12	ECHDC3	-0.08	-0.12	0.15	0.06	NP_001035944.1_117_117	GEMIN8	0.0064	0.13	-0.41	0.15
KCNH1	-0.023	0.096	-0.2	0.1	ECHS1	-0.023	0.97	0.0044	-0.95	NP_001035944.1_124_140	GEMIN8	-1.02	0.023	0.62	0.1
RD3	0.1	-0.23	-0.048	0.16	ECI1	-0.5	0.45	0.22	-0.19	NP_001035946.1_514_521	FRMD6	0.42	-1.25	-0.44	1.35
SLC30A1	-0.26	-0.24	0.2	0.34	ECI2	0.035	0.5	0.11	-0.95	NP_001035946.1_534_536	FRMD6	0.84	-4.38	-0.12	2.73
NEK2	-0.32	0.71	0.19	-0.53	ECM1	1.51	-0.6	-0.4	-0.00038	NP_001035997.2_178_212	COASY	-0.35	0.2	0.95	-0.68
LPGAT1	-0.54	0.25	0.68	-0.35	ECPAS	-0.59	1.6	-0.09	-0.3	NP_001036002.1_656_657	SLC9A6	-0.25	0.18	0.35	-0.26
INTS7	-0.45	0.74	0.38	-0.68	EDC3	-0.14	-0.63	0.2	0.57	NP_001036005.1_11_20	NCBP2	-0.89	0.34	0.57	-0.15
TMEM206	-0.023	0.41	0.037	-0.48	EDC4	0.042	0.82	0.096	-1.39	NP_001036020.1_210_211	FRS2	0.46	-0.03	0.0093	-0.42
BATF3	0.15	0.00041	0.46	-0.93	EDF1	-0.45	0.16	0.3	-0.066	NP_001036020.1_221_234	FRS2	1.21	-0.24	-0.25	-0.16
NSL1	-0.2	-0.56	0.48	0.29	EEA1	0.017	0.015	0.31	-0.4	NP_001036020.1_365_365	FRS2	0.16	-0.45	0.2	-0.0092
SPATA45	-0.12	-0.045	-0.35	0.85	EED	0.73	0.089	-0.71	-0.11	NP_001036041.1_180_185	RRBP1	-0.18	0.99	0.2	-1.08
ANGEL2	-0.16	-0.53	0.3	0.36	EEF1A1	-0.37	0.38	0.31	-0.33	NP_001036041.1_526_526	RRBP1	-0.038	0.98	0.15	-1.41
PTPN14	0.34	-0.11	-0.17	0.018	EEF1A2	0.028	0.85	-0.063	-0.8	NP_001036041.1_830_844	RRBP1	0.14	0.68	-0.074	-0.89
USH2A	-0.51	0.16	0.12	0.048	EEF1AKMT1	0.17	-0.27	-0.16	0.27	NP_001036046.1_325_341	SNUPN	0.28	-0.068	-0.43	0.16
ESRRG	-0.05	-0.049	0.77	-0.43	EEF1B2	-0.55	0.24	0.47	-0.19	NP_001036046.1_329_341	SNUPN	0.29	-0.76	-0.12	0.49
GPATCH2	-0.14	0.18	0.55	-0.65	EEF1D	-0.58	0.48	0.3	-0.24	NP_001036046.1_71_90	SNUPN	-0.29	-0.055	0.18	0.14
ZC3H11B	0.12	0.04	-0.095	-0.068	EEF1E1	-1.18	1.09	0.88	-0.83	NP_001036065.1_405_421	MAP4K1	1.11	1.58	-0.95	-1.97
SLC30A10	-0.06	-0.16	0.61	-0.13	EEF1G	-0.027	0.44	0.35	-1.1	NP_001036068.1_1111_1120	KDM5A	0.16	0.016	-0.19	-0.0042
EPRS	-0.76	-0.083	0.84	0.067	EEF2	-0.7	0.45	0.64	-0.42	NP_001036068.1_1326_1331	KDM5A	-0.3	0.19	0.14	-0.061
BPNT1	-0.63	-0.063	1.59	-0.18	EEF2K	-0.49	-0.14	0.61	0.093	NP_001036068.1_1365_1368	KDM5A	-0.49	-0.018	0.39	0.063
RAB3GAP2	-0.45	-0.27	0.35	0.4	EEFSEC	-0.33	-0.17	0.33	0.19	NP_001036068.1_1595_1603	KDM5A	-0.88	-0.06	0.55	0.23
DUSP10	0.019	1.17	-0.062	-1.07	EFCAB7	-0.42	0.48	0.69	-0.78	NP_001036068.1_1666_1679	KDM5A	0.22	-0.55	-0.039	0.27
HHIPL2	-0.047	0.35	-0.1	-0.11	EFEMP1	2.06	-1.24	-0.8	0.34	NP_001036068.1_198_209	KDM5A	0.066	0.083	-0.04	-0.12
TAF1A	-0.16	0.14	0.32	-0.3	EFEMP2	1.36	-0.74	-0.57	0.19	NP_001036075.1_116_123	DBNDD1	0.21	-0.16	-0.12	0.079
AIDA	-0.46	0.24	0.32	-0.14	EFHD1	0.17	-0.035	-0.024	-0.075	NP_001036100.1_135_159	NGDN	-0.46	-0.019	0.065	0.36
TLR5	-0.078	1.15	-0.35	-0.22	EFHD2	-0.34	2.24	-0.3	-0.55	NP_001036100.1_142_159	NGDN	-0.23	0.047	-0.052	0.24
SUSD4	0.0098	-0.18	0.59	-0.22	EFL1	-0.45	0.041	1.3	-0.51	NP_001036111.1_178_193	TRAK1	0.63	-0.11	-1.05	0.31
CAPN8	1.28	-0.097	-0.097	-0.57	EFNA1	-1.77	-0.71	0.67	1.98	NP_001036111.1_200_212	TRAK1	0.053	-0.13	-0.33	0.48
TP53BP2	0.046	-0.092	0.38	-0.29	EFNB1	0.42	-0.97	-0.21	0.68	NP_001036111.1_719_727	TRAK1	0.5	-0.97	-0.5	1.01
NVL	-0.16	-0.037	0.077	0.12	EFNB2	0.26	-2.81	-0.27	3.02	NP_001036128.1_222_233	PLEKHG5	0.95	-2.45	-0.18	1.1
WDR26	0.046	0.21	-0.2	-0.059	EFR3A	0.49	0.88	-0.69	-0.72	NP_001036128.1_249_249	PLEKHG5	-0.12	-0.009	-0.36	0.69
LBR	0.25	0.24	-0.22	-0.29	EFTUD2	-0.49	-0.1	0.098	0.53	NP_001036128.1_932_955	PLEKHG5	0.37	-0.84	-0.13	0.49
ENAH	1.82	-0.16	-0.49	-0.22	EGFR	-0.069	-0.5	0.17	0.36	NP_001036128.1_957_959	PLEKHG5	0.45	-1.1	-0.19	0.71
TMEM63A	-0.25	0.18	0.5	-0.4	EGLN1	-1.06	-0.27	1.05	0.31	NP_001036146.1_1106_1130	RERE	-0.52	-0.09	0.68	0.038
LEFTY1	-0.012	0.19	0.00068	-0.18	EHBP1	0.046	-0.88	0.064	0.58	NP_001036146.1_1255_1268	RERE	0.0066	0.12	-0.092	-0.028
PYCR2	-0.15	-0.0011	0.85	-0.42	EHBP1L1	1.43	0.16	-2.04	-0.017	NP_001036146.1_50_72	RERE	-0.012	-1.09	-0.022	1.34
LEFTY2	2.61	-0.17	-0.61	-0.39	EHD1	0.29	1.55	-0.89	-0.81	NP_001036146.1_594_594	RERE	-0.049	-0.014	0.045	0.019
SDE2	0.084	-0.88	0.14	0.3	EHD2	0.72	-4.57	-0.29	3.79	NP_001036146.1_594_600	RERE	-0.55	-0.24	0.57	0.25
ACBD3	-0.59	-0.068	1.46	-0.15	EHD3	2.56	-0.78	-0.89	0.029	NP_001036146.1_599_600	RERE	-0.25	-0.065	0.4	0.0027
LIN9	-0.35	-0.075	0.073	0.37	EHD4	0.29	-1.24	-0.22	1.17	NP_001036146.1_608_624	RERE	-0.64	0.037	0.5	0.012
PARP1	-0.27	1.69	0.12	-1.34	EHHADH	-0.56	0.96	0.5	-0.93	NP_001036146.1_613_624	RERE	-0.47	0.085	0.14	0.081
ITPKB	0.17	-0.03	-1.67	1.11	EHMT1	-0.15	-0.35	-0.34	1.59	NP_001036146.1_641_642	RERE	-0.46	0.14	0.2	0.0011
CDC42BPA	0.048	-2.05	0.11	1.32	EHMT2	0.094	-0.53	-0.27	0.87	NP_001036146.1_656_658	RERE	-1.02	0.0079	0.73	0.081
JMJD4	-0.39	-0.044	0.39	0.053	EI24	-0.36	-0.39	0.6	0.23	NP_001036146.1_656_666	RERE	-0.93	-0.044	0.65	0.17
WNT9A	0.0085	0.15	0.14	-0.43	EIF1	-0.49	-0.13	0.18	0.44	NP_001036146.1_671_690	RERE	-0.1	-0.31	0.023	0.5
C1orf35	-0.11	-0.35	0.24	0.21	EIF1AD	0.25	-0.46	-0.0043	0.13	NP_001036146.1_671_699	RERE	-0.03	-0.056	0.16	-0.035
MRPL55	-0.25	-0.44	1.37	-0.035	EIF1AX	-0.18	-0.49	0.04	0.82	NP_001036148.2_37_60	SHPRH	-0.0071	-0.16	-0.001	0.19
C1orf145	0.055	-0.19	0.018	0.089	EIF1B	-0.014	-0.0042	-0.0022	0.022	NP_001036189.1_390_410	NECTIN2	-0.029	0.19	-0.012	-0.12
TRIM11	-0.2	0.9	0.12	-0.75	EIF2A	-0.55	0.021	1.09	-0.26	NP_001036189.1_422_433	NECTIN2	-0.043	1.25	0.11	-1.59
TRIM17	-0.26	0.86	-0.09	-0.15	EIF2AK2	-0.067	0.3	0.069	-0.32	NP_001036189.1_513_525	NECTIN2	0.87	0.24	-0.53	-0.52
HIST3H3	-0.086	0.018	0.019	0.039	EIF2AK4	1.94	0.027	-1	-0.42	NP_001036199.1_1185_1189	SEC24B	-0.1	-0.17	-0.04	0.49
HIST3H2A	-0.29	-0.21	0.17	0.37	EIF2B1	-0.22	-0.36	1.32	-0.14	NP_001036199.1_329_347	SEC24B	-0.045	0.044	-0.2	0.2
CCSAP	-0.053	2.59	-0.32	-1.12	EIF2B2	-0.66	0.0028	1.66	-0.42	NP_001036214.1_1047_1065	STAG2	-1.56	-0.0085	1.23	0.1
ACTA1	0.93	-0.019	-0.3	-0.26	EIF2B3	-0.89	-0.28	1.75	0.0042	NP_001036214.1_1109_1124	STAG2	-0.35	-0.065	0.41	0.043
NUP133	0.0099	-1.48	0.3	0.61	EIF2B4	-0.81	0.14	0.93	-0.19	NP_001036214.1_1197_1215	STAG2	-0.27	-0.12	0.097	0.33
ABCB10	-0.27	-0.18	0.42	0.11	EIF2B5	-0.88	-0.15	1.77	-0.083	NP_001036214.1_9_25	STAG2	-0.23	-0.41	0.064	0.78
TAF5L	-0.024	-0.0039	0.13	-0.089	EIF2D	-0.13	-1.18	0.52	0.63	NP_001036236.1_492_505	LCK	-0.015	0.21	-0.68	0.29
PGBD5	0.015	0.49	-0.27	-0.13	EIF2S1	-0.96	0.053	0.2	0.37	NP_001036783.1_148_159	ELMSAN1	-0.21	0.083	0.15	-0.039
AGT	-0.079	-0.23	1.33	-0.37	EIF2S2	-1.89	0.47	0.35	0.19	NP_001036783.1_461_468	ELMSAN1	0.12	-0.6	-0.24	0.87
C1orf198	3.97	-1.03	-0.93	-0.023	EIF2S3	-0.92	0.47	0.5	-0.18	NP_001036783.1_572_578	ELMSAN1	-0.059	-0.33	0.19	0.17
TTC13	-0.21	0.34	-0.52	0.34	EIF3A	-1.38	0.92	0.58	-0.31	NP_001036783.1_617_636	ELMSAN1	0.11	-0.12	-0.5	0.52
FAM89A	0.95	-0.12	-0.81	0.071	EIF3B	-0.98	0.65	0.76	-0.48	NP_001036783.1_648_661	ELMSAN1	1.47	-0.56	-0.6	0.096
C1orf131	-0.73	-0.0093	0.94	-0.034	EIF3C	-1.55	0.83	0.86	-0.36	NP_001036783.1_667_687	ELMSAN1	-0.21	-0.12	0.26	0.092
EXOC8	-0.55	-0.0017	0.61	-0.0097	EIF3D	-1.19	0.97	0.83	-0.67	NP_001036783.1_698_718	ELMSAN1	0.37	0.016	-0.66	0.086
EGLN1	-0.56	-0.83	1.37	0.29	EIF3E	-0.64	1.68	0.48	-1.49	NP_001036783.1_885_894	ELMSAN1	0.053	-0.36	-0.14	0.56
SIPA1L2	1.21	-2.64	-1.07	2.56	EIF3F	0.02	0.98	0.2	-1.82	NP_001036783.1_923_925	ELMSAN1	0.0063	-0.71	-0.13	1.17
PCNX2	0.15	0.52	-0.36	-0.29	EIF3G	-1.6	1.24	0.36	-0.21	NP_001037.1_75_79	SLC12A2	-0.064	-1.41	-0.029	2.03
TARBP1	-0.083	0.42	-0.0065	-0.24	EIF3H	-1.26	1.63	0.55	-0.85	NP_001037770.1_137_154	SMAP1	-0.0016	0.27	0.2	-0.69
IRF2BP2	-0.36	-1.78	0.38	1.9	EIF3I	-1.17	0.22	0.65	-0.01	NP_001037850.1_25_32	TMEM237	0.018	0.42	0.23	-1.09
TOMM20	-0.99	-1.03	1.24	0.9	EIF3J	-0.78	0.35	0.49	-0.17	NP_001041648.1_116_118	PHACTR4	-0.82	-0.066	0.21	0.54
RBM34	-0.5	0.15	1.2	-0.57	EIF3K	-1.09	1.97	0.18	-0.68	NP_001041648.1_116_131	PHACTR4	-0.71	0.58	0.74	-0.62
ARID4B	0.055	0.12	-0.39	0.089	EIF3L	-1.34	1.24	0.91	-0.86	NP_001041648.1_12_31	PHACTR4	-0.15	-0.32	0.36	0.14
B3GALNT2	0.64	-0.19	-0.14	-0.059	EIF3M	-0.52	0.59	0.66	-0.75	NP_001041648.1_147_158	PHACTR4	0.62	-0.1	-0.6	0.09
GNG4	0.81	-0.07	-0.24	-0.16	EIF4A1	0.094	0.4	0.092	-0.95	NP_001041648.1_21_31	PHACTR4	-0.46	0.1	0.51	-0.13
LYST	-0.48	5.63	-0.98	-0.83	EIF4A2	0.16	0.24	-0.13	-0.31	NP_001041648.1_270_291	PHACTR4	-0.89	0.61	0.58	-0.37
NID1	0.47	-3.48	-0.52	3.85	EIF4A3	-0.58	-0.15	0.16	0.58	NP_001041648.1_302_316	PHACTR4	-0.27	0.23	0.6	-0.56
ERO1B	-0.18	-0.31	0.95	-0.041	EIF4B	-2.72	0.9	1.41	-0.24	NP_001041648.1_342_358	PHACTR4	-1.71	0.093	0.87	0.12
HEATR1	-0.31	-0.18	0.63	0.045	EIF4E	-0.14	-0.62	0.44	0.28	NP_001041648.1_426_438	PHACTR4	0.03	0.064	0.16	-0.36
MT1HL1	-0.058	0.096	0.026	-0.066	EIF4E2	0.3	0.18	-0.077	-0.49	NP_001041648.1_443_458	PHACTR4	0.03	0.13	0.51	-1.03
ZP4	-0.098	-0.0047	0.17	-0.043	EIF4E3	-0.1	-0.083	0.25	-0.0073	NP_001041648.1_462_468	PHACTR4	-1.03	0.077	0.78	-0.002
MTRNR2L11	-0.0011	0.16	0.021	-0.21	EIF4EBP1	0.086	-0.37	0.12	0.06	NP_001041648.1_464_468	PHACTR4	-1.59	0.31	1.25	-0.16
GREM2	-0.12	-0.14	0.17	0.1	EIF4EBP2	-0.061	0.082	-0.0077	-0.0076	NP_001041648.1_484_497	PHACTR4	-0.075	-0.073	0.039	0.12
RGS7	-0.16	-0.093	0.37	-0.0045	EIF4ENIF1	-0.25	0.51	0.53	-0.9	NP_001041648.1_514_536	PHACTR4	-1.15	0.21	0.86	-0.086
FH	-0.39	-0.092	2.64	-0.74	EIF4G1	-0.92	0.65	0.55	-0.35	NP_001041648.1_557_565	PHACTR4	-1.42	0.051	1.19	0.0042
OPN3	0.47	-0.37	0.039	-0.076	EIF4G2	-0.41	0.22	0.27	-0.12	NP_001041648.1_590_594	PHACTR4	-0.51	0.8	0.45	-0.76
CHML	-0.0075	-1.7	1.13	0.16	EIF4G3	0.15	-1.06	0.024	0.62	NP_001041648.1_628_632	PHACTR4	-0.64	0.49	0.24	-0.15
MAP1LC3C	0.11	-0.21	0.13	-0.037	EIF4H	-0.46	0.024	0.02	0.35	NP_001041659.1_11_11	RCC1	-0.61	-0.02	0.24	0.24
PLD5	0.36	-0.37	-0.36	0.38	EIF5	-0.28	-0.45	0.056	0.91	NP_001041666.1_88_104	UHRF1	-0.22	0.28	0.026	-0.066
CEP170	0.22	0.18	-0.39	-0.086	EIF5A	-0.49	0.29	0.64	-0.42	NP_001041675.1_434_438	CLCC1	0.2	-0.18	-0.089	0.075
AKT3	0.53	-0.94	-0.49	0.93	EIF5B	-0.81	0.51	0.3	-0.13	NP_001041683.1_724_750	SCYL1	-0.23	0.077	0.21	-0.059
ADSS	0.0016	0.39	0.012	-0.45	EIF6	-1.52	0.081	2.23	-0.3	NP_001046.2_238_253	SULT1A1	1.25	0.096	-0.5	-0.57
RP11-173A6.4	0.14	-0.67	0.25	0.043	EIPR1	-1.04	0.89	1.01	-0.89	NP_001051.1_329_337	TBXA2R	0.033	-1.46	-0.084	1.79
HNRNPU	-0.45	-0.42	0.87	0.18	ELAC2	-0.48	0.17	0.45	-0.14	NP_001055.1_275_280	TKT	0.67	0.41	-0.81	-0.35
SMYD3	-0.31	-0.3	0.32	0.32	ELANE	0.083	-0.26	0.22	-0.048	NP_001055.1_287_295	TKT	0.43	0.23	-0.39	-0.29
TFB2M	-0.53	0.024	1.36	-0.34	ELAVL1	-0.15	-0.13	0.055	0.27	NP_001055.1_342_348	TKT	0.25	0.026	-0.27	-0.023
AHCTF1	-0.094	-0.84	0.53	0.27	ELF1	0.076	0.65	-0.55	-0.15	NP_001058.2_1106_1106	TOP2A	-0.35	0.64	-0.036	-0.079
ZNF695	0.048	-0.015	0.1	-0.15	ELF2	-0.2	-1.07	-0.014	1.95	NP_001058.2_1205_1213	TOP2A	-0.39	0.35	0.057	-0.047
ZNF670	0.15	-0.35	-0.41	0.74	ELL	-0.26	0.19	-0.004	0.037	NP_001058.2_1244_1247	TOP2A	-0.19	0.71	-0.063	-0.2
ZNF669	0.25	-0.18	0.047	-0.085	ELMO1	0.068	0.84	-1.68	0.15	NP_001058.2_1374_1377	TOP2A	-0.13	0.73	-0.081	-0.25
ZNF124	0.14	0.0023	-0.057	-0.076	ELMO2	1.14	1.65	-2.49	-0.72	NP_001058.2_1387_1406	TOP2A	-0.063	0.42	-0.0016	-0.29
ZNF496	0.17	-1.6	-0.15	1.63	ELMO3	-0.95	0.24	0.67	-0.093	NP_001058.2_1469_1476	TOP2A	-0.42	0.79	0.066	-0.28
OR2B11	0.11	0.085	-0.45	0.092	ELMOD2	-0.43	0.95	0.5	-1.09	NP_001058.2_1521_1525	TOP2A	-0.19	0.85	-0.098	-0.22
OR2C3	0.48	-0.15	-0.52	0.17	ELMSAN1	0.19	-0.95	-0.7	1.91	NP_001059.2_1274_1289	TOP2B	0.73	-0.29	-1.02	0.49
OR13G1	0.07	-0.82	-0.41	1.82	ELOA	-0.56	-0.7	0.39	0.98	NP_001059.2_1331_1335	TOP2B	-0.032	0.18	-0.048	-0.064
OR6F1	0.081	-0.48	-0.27	0.92	ELOB	-0.57	0.15	0.4	-0.059	NP_001059.2_1337_1344	TOP2B	0.067	-0.068	-0.12	0.12
OR14A2	0.007	-0.58	-0.3	1.49	ELOC	-0.15	0.015	0.96	-0.62	NP_001059.2_1365_1370	TOP2B	-0.065	-0.14	-0.26	0.76
OR1C1	0.11	-0.25	-0.36	0.63	ELOVL1	-0.4	0.89	0.083	-0.42	NP_001059.2_1395_1408	TOP2B	0.49	-0.033	-1.01	0.26
OR14A16	0.53	-0.47	-0.58	0.53	ELOVL7	-0.28	0.54	0.25	-0.52	NP_001059.2_1395_1419	TOP2B	0.35	-0.064	-0.75	0.29
OR11L1	0.17	0.087	-0.86	0.21	ELP1	-0.64	0.35	1.03	-0.68	NP_001059.2_1416_1419	TOP2B	0.68	-0.22	-0.51	0.13
OR2T33	0.072	-0.15	-0.13	0.24	ELP2	-0.12	-0.064	0.96	-0.44	NP_001059.2_1436_1449	TOP2B	0.17	-0.0099	-0.61	0.28
OR2T12	-0.13	0.088	-0.13	0.18	ELP3	-0.12	0.58	1.25	-2.36	NP_001059.2_1436_1456	TOP2B	0.087	-0.022	-0.45	0.31
OR2T29	-0.16	-0.016	0.41	-0.1	ELP4	0.035	0.11	0.31	-0.67	NP_001059.2_1452_1473	TOP2B	0.27	-0.038	-0.52	0.17
OR2T34	-0.096	-0.0023	0.43	-0.22	ELP5	0.21	0.29	0.16	-1.2	NP_001059.2_1461_1473	TOP2B	0.41	-0.1	-0.75	0.31
OR2T10	-0.15	-0.13	0.9	-0.18	ELP6	0.26	-0.015	-0.047	-0.14	NP_001059.2_1517_1521	TOP2B	0.54	-0.097	-0.54	0.092
OR2T35	-0.069	-0.16	0.47	-0.075	EMC1	-0.1	1.35	0.17	-1.63	NP_001059.2_1545_1553	TOP2B	0.38	-0.18	-0.84	0.53
OR2T27	-0.22	0.069	0.18	-0.045	EMC2	0.18	0.41	0.28	-1.66	NP_001059.2_1570_1591	TOP2B	1.12	-0.032	-1.95	0.28
OR14I1	-0.052	0.1	0.26	-0.36	EMC3	-0.17	2.09	-0.0099	-1.47	NP_001059.2_1604_1608	TOP2B	0.23	0.028	-0.2	-0.052
LYPD8	-0.072	0.17	0.21	-0.38	EMC4	-0.06	1.33	0.17	-1.76	NP_001069.1_465_477	VCAM1	0.24	0.6	-0.12	-0.9
SH3BP5L	-0.26	-0.26	1.62	-0.19	EMC7	0.13	1.44	-0.039	-1.89	NP_001069.1_728_730	VCAM1	-0.25	0.49	0.19	-0.42
ZNF692	-0.11	-0.36	0.22	0.24	EMC8	0.023	0.16	0.077	-0.37	NP_001070020.2_263_267	ACSS2	0.098	0.079	0.062	-0.37
ACP1	-1.18	-0.11	1.39	0.074	EMCN	0.13	-0.5	-0.25	0.72	NP_001070020.2_28_36	ACSS2	-0.084	0.14	0.58	-0.72
SNTG2	-0.11	0.36	0.09	-0.34	EMD	0.15	-0.61	-0.1	0.56	NP_001070145.1_105_109	CLTA	-0.47	0.43	0.31	-0.29
TPO	0.17	-0.16	-0.7	0.7	EMG1	-0.11	0.11	0.063	-0.059	NP_001070145.1_193_197	CLTA	-0.028	-0.051	0.049	0.032
TRAPPC12	-0.12	-0.09	0.36	-0.029	EMILIN1	3.53	-0.82	-2.63	0.39	NP_001070145.1_224_228	CLTA	-0.061	-0.29	0.34	0.048
RPS7	-0.25	-1.78	0.53	1.3	EMILIN2	1.53	0.2	-1.48	-0.26	NP_001070151.1_396_401	UBTF	-0.18	0.11	0.12	-0.056
COLEC11	-0.0036	-0.33	0.35	0.0045	EML1	0.27	-2.83	-0.061	2.25	NP_001070151.1_509_521	UBTF	-0.073	0.16	0.083	-0.18
ALLC	0.14	-0.29	0.37	-0.19	EML2	0.02	-0.23	0.049	0.11	NP_001070254.1_1227_1243	QSER1	-0.099	-0.35	0.14	0.32
DCDC2C	1.23	-0.28	-0.39	-0.027	EML3	0.24	-1.1	-1	2.52	NP_001070254.1_1334_1354	QSER1	-1.15	-0.033	0.5	0.36
SOX11	0.0039	-1.4	-0.4	3.22	EML4	-0.6	0.48	0.19	-0.13	NP_001070254.1_231_245	QSER1	-0.12	-0.39	0.46	0.1
RSAD2	-0.059	0.52	-0.0045	-0.37	ENAH	2.61	-0.39	-1.33	-0.0073	NP_001070254.1_613_629	QSER1	-0.079	-0.14	0.18	0.054
RNF144A	0.32	-1.74	-0.17	1.43	ENDOD1	0.43	-0.55	0.013	0.035	NP_001070256.1_1433_1446	ZC3H13	-0.23	0.2	-0.18	0.21
ID2	0.052	-0.2	0.015	0.1	ENDOG	-0.25	0.46	0.32	-0.57	NP_001070256.1_1436_1446	ZC3H13	0.07	0.13	-0.68	0.21
ASAP2	0.79	-0.99	-0.026	0.092	ENG	0.44	-3.06	-0.57	3.54	NP_001070654.1_1977_1997	MYH14	-0.58	-0.088	1.57	-0.2
CPSF3	-0.34	0.28	0.58	-0.5	ENGASE	-0.26	-0.85	0.16	1.1	NP_001070666.1_14_33	ATG9A	-0.32	0.87	0.048	-0.4
IAH1	-0.14	-0.3	0.71	-0.011	ENO1	-0.22	-1.79	0.63	1.16	NP_001070666.1_670_675	ATG9A	0.5	-0.12	-0.077	-0.13
TAF1B	0.021	-0.089	0.27	-0.15	ENO2	0.036	-2.21	0.081	1.74	NP_001070666.1_735_741	ATG9A	-0.31	0.2	0.078	-0.02
GRHL1	-0.047	-0.17	1.37	-0.56	ENO3	0.79	-0.4	-0.3	0.072	NP_001070666.1_759_775	ATG9A	-1.26	0.3	0.94	-0.15
KLF11	0.12	-0.48	0.084	0.11	ENOPH1	-0.24	-0.96	0.17	1.19	NP_001070666.1_828_828	ATG9A	-0.51	0.21	0.29	-0.079
RRM2	-0.1	0.65	0.055	-0.55	ENOSF1	-0.13	0.17	0.16	-0.22	NP_001070707.1_167_176	RNF214	0.062	0.091	-0.13	-0.04
HPCAL1	-0.014	-0.36	0.11	0.2	ENPEP	-0.34	-0.32	0.024	0.9	NP_001070707.1_167_196	RNF214	-0.047	0.46	0.037	-0.46
ATP6V1C2	0.76	0.095	-0.22	-0.53	ENPP1	1.41	0.084	-0.43	-0.78	NP_001070707.1_200_207	RNF214	-0.35	0.012	0.5	-0.07
KCNF1	-0.28	-0.15	0.036	0.55	ENPP2	0.58	-1.74	-0.15	1	NP_001070707.1_47_58	RNF214	-1.03	0.22	0.23	0.13
C2orf50	-0.05	-0.26	-0.14	0.78	ENPP3	-0.18	-1.52	0.33	1.31	NP_001070707.1_483_506	RNF214	0.16	-0.011	0.1	-0.32
PQLC3	-0.23	0.22	-0.015	0.017	ENPP4	-1.23	1.03	0.43	-0.33	NP_001070707.1_4_25	RNF214	-0.059	0.057	-0.11	0.11
GREB1	0.053	0.11	0.1	-0.41	ENPP6	0.44	-0.013	-0.019	-0.36	NP_001070707.1_4_37	RNF214	0.34	-0.63	0.085	0.034
LPIN1	0.28	2.07	-0.94	-1.05	ENPP7	-0.044	-0.71	0.16	0.52	NP_001070707.1_511_530	RNF214	-0.13	0.19	0.092	-0.15
TRIB2	0.51	-2.12	-0.23	1.56	ENSA	-1.18	-0.51	1.46	0.4	NP_001070737.1_228_234	WIPF1	-0.85	2.51	0.13	-1.12
FAM84A	-0.12	-0.28	-0.071	0.82	ENTPD1	0.21	-0.55	-0.97	1.62	NP_001070737.1_276_276	WIPF1	-0.39	3.37	-0.16	-1.34
DDX1	-0.71	-0.24	1.81	-0.031	ENTPD5	-0.007	0.36	1.01	-2.06	NP_001070737.1_340_350	WIPF1	0.078	2.38	-0.62	-1.21
MYCN	0.15	-0.64	-0.097	0.56	ENTR1	0.63	-0.49	-0.16	0.093	NP_001070865.1_131_163	IRF2BP2	-0.78	-1.44	1.95	0.56
VSNL1	-0.037	-0.081	-0.06	0.23	ENY2	-0.18	-0.39	0.52	0.11	NP_001070865.1_15_17	IRF2BP2	-0.25	-0.18	0.28	0.17
[truncated: 18,980 more rows]

## Sheet: Enriched Pathways
List of upregulated and downregulated pathways for each immune groups based on transcriptomic and proteomi profiling. Upregulation and downreulation is relative to tumor samples only.
Pathways enriched at 20% FDR cut-off are shown.
RNAseq Data																Global Proteomics Data
CD8- Inflamed				CD8+ Inflamed				Metabolic Immune Desert				VEGFA Immune Desert				CD8- Inflamed				CD8+ Inflamed				Metabolic Immune Desert				VEGFA Immune Desert
Upregulated pathways	Adjusted pvalue	Downregulated pathways	Adjusted pvalue	Upregulated pathways	Adjusted pvalue	Downregulated pathways	Adjusted pvalue	Upregulated pathways	Adjusted pvalue	Downregulated pathways	Adjusted pvalue	Upregulated pathways	Adjusted pvalue	Downregulated pathways	Adjusted pvalue	Upregulated pathways	Adjusted pvalue	Downregulated pathways	Adjusted pvalue	Upregulated pathways	Adjusted pvalue	Downregulated pathways	Adjusted pvalue	Upregulated pathways	Adjusted pvalue	Downregulated pathways	Adjusted pvalue	Upregulated pathways	Adjusted pvalue	Downregulated pathways	Adjusted pvalue
HALLMARK_EPITHELIAL_MESENCHYMAL_TRANSITION	1.6e-23	Reactome MITOCHONDRIAL TRANSLATION TERMINATION	7.5e-08	HALLMARK_INTERFERON_GAMMA_RESPONSE	9.7e-51	Reactome PEPTIDE CHAIN ELONGATION	1e-18	HALLMARK_OXIDATIVE_PHOSPHORYLATION	1.2e-51	HALLMARK_ALLOGRAFT_REJECTION	1.8e-17	Reactome EUKARYOTIC TRANSLATION TERMINATION	2.4e-14	HALLMARK_ALLOGRAFT_REJECTION	8.1e-42	KEGG COMPLEMENT AND COAGULATION CASCADES	2.1e-30	Reactome PROCESSING OF CAPPED INTRON-CONTAINING PRE-MRNA	8.6e-07	Reactome RESPIRATORY ELECTRON TRANSPORT	1.2e-10	KEGG FOCAL ADHESION	1.1e-08	Reactome CYTOSOLIC TRNA AMINOACYLATION	0.0003	HALLMARK_EPITHELIAL_MESENCHYMAL_TRANSITION	2.1e-07	Reactome LAMININ INTERACTIONS	4.5e-06	Reactome RESPIRATORY ELECTRON TRANSPORT	1.4e-19
Reactome EXTRACELLULAR MATRIX ORGANIZATION	1.1e-21	Reactome TRANSLATION	1.3e-07	HALLMARK_ALLOGRAFT_REJECTION	9.6e-48	Reactome EUKARYOTIC TRANSLATION ELONGATION	1e-18	Reactome MITOCHONDRIAL TRANSLATION ELONGATION	6.5e-35	Reactome RHO GTPASE CYCLE	8.9e-13	Reactome EUKARYOTIC TRANSLATION ELONGATION	3.3e-14	HALLMARK_INTERFERON_GAMMA_RESPONSE	3.8e-25	HALLMARK_COAGULATION	1.4e-19	Reactome MRNA SPLICING - MAJOR PATHWAY	1.7e-06	KEGG OXIDATIVE PHOSPHORYLATION	2.2e-08	KEGG ECM-RECEPTOR INTERACTION	3.9e-06	Reactome COPI-MEDIATED ANTEROGRADE TRANSPORT	0.0034	Reactome SMOOTH MUSCLE CONTRACTION	1e-06	Reactome MRNA SPLICING - MAJOR PATHWAY	1.8e-05	Reactome RESPIRATORY ELECTRON TRANSPORT, ATP SYNTHESIS BY CHEMIOSMOTIC COUPLING, AND HEAT PRODUCTION BY UNCOUPLING PROTEINS.	8.2e-15
Reactome ELASTIC FIBRE FORMATION	1.1e-09	Reactome MITOCHONDRIAL TRANSLATION	1.6e-07	HALLMARK_INTERFERON_ALPHA_RESPONSE	7.1e-32	Reactome FORMATION OF A POOL OF FREE 40S SUBUNITS	2.2e-18	Reactome MITOCHONDRIAL TRANSLATION INITIATION	8.7e-34	KEGG CELL ADHESION MOLECULES (CAMS)	1e-08	Reactome PEPTIDE CHAIN ELONGATION	4.2e-14	KEGG ANTIGEN PROCESSING AND PRESENTATION	1.5e-21	HALLMARK_EPITHELIAL_MESENCHYMAL_TRANSITION	8.8e-17	KEGG SPLICEOSOME	5.9e-06	Reactome RESPIRATORY ELECTRON TRANSPORT, ATP SYNTHESIS BY CHEMIOSMOTIC COUPLING, AND HEAT PRODUCTION BY UNCOUPLING PROTEINS.	1.1e-07	Reactome LAMININ INTERACTIONS	4.4e-06	Reactome INTRA-GOLGI AND RETROGRADE GOLGI-TO-ER TRAFFIC	0.0061	Reactome RHO GTPASES ACTIVATE PAKS	0.00037	Reactome PROCESSING OF CAPPED INTRON-CONTAINING PRE-MRNA	2.2e-05	KEGG OXIDATIVE PHOSPHORYLATION	8.4e-15
HALLMARK_MYOGENESIS	4.1e-09	Reactome MITOCHONDRIAL TRANSLATION ELONGATION	5.8e-07	Reactome INTERFERON GAMMA SIGNALING	2.5e-26	Reactome EUKARYOTIC TRANSLATION TERMINATION	5e-18	Reactome MITOCHONDRIAL TRANSLATION TERMINATION	8.7e-34	KEGG CHEMOKINE SIGNALING PATHWAY	1.9e-08	Reactome SELENOCYSTEINE SYNTHESIS	1.6e-13	Reactome NEUTROPHIL DEGRANULATION	2.1e-18	Reactome PLATELET DEGRANULATION	8.4e-15	Reactome MRNA SPLICING	6.2e-06	HALLMARK_INTERFERON_GAMMA_RESPONSE	1.7e-07	HALLMARK_EPITHELIAL_MESENCHYMAL_TRANSITION	1.8e-05	Reactome TRNA AMINOACYLATION	0.019	KEGG VASCULAR SMOOTH MUSCLE CONTRACTION	0.0018	Reactome MRNA SPLICING	7.9e-05	Reactome COMPLEX I BIOGENESIS	9e-12
Reactome ECM PROTEOGLYCANS	1.5e-08	Reactome MITOCHONDRIAL TRANSLATION INITIATION	5.8e-07	Reactome INTERFERON SIGNALING	1.7e-19	Reactome SELENOCYSTEINE SYNTHESIS	5e-18	Reactome MITOCHONDRIAL TRANSLATION	4.3e-33	Reactome SIGNALING BY RHO GTPASES	2.4e-07	Reactome NONSENSE MEDIATED DECAY (NMD) INDEPENDENT OF THE EXON JUNCTION COMPLEX (EJC)	3e-13	Reactome ANTIGEN PROCESSING-CROSS PRESENTATION	2.6e-18	Reactome RESPONSE TO ELEVATED PLATELET CYTOSOLIC CA2+	3.7e-14	Reactome CYTOSOLIC TRNA AMINOACYLATION	4.5e-05	HALLMARK_OXIDATIVE_PHOSPHORYLATION	1.7e-07	Reactome EXTRACELLULAR MATRIX ORGANIZATION	1.8e-05	Reactome ER TO GOLGI ANTEROGRADE TRANSPORT	0.024	KEGG PLATELET ACTIVATION	0.0023	Reactome SUMOYLATION	0.00062	Reactome THE CITRIC ACID (TCA) CYCLE AND RESPIRATORY ELECTRON TRANSPORT	2e-10
Reactome MOLECULES ASSOCIATED WITH ELASTIC FIBRES	2.8e-08	HALLMARK_OXIDATIVE_PHOSPHORYLATION	3.8e-05	KEGG ANTIGEN PROCESSING AND PRESENTATION	5e-18	Reactome NONSENSE MEDIATED DECAY (NMD) INDEPENDENT OF THE EXON JUNCTION COMPLEX (EJC)	1.1e-17	Reactome TRANSLATION	6.1e-32	KEGG T CELL RECEPTOR SIGNALING PATHWAY	3.6e-07	Reactome FORMATION OF A POOL OF FREE 40S SUBUNITS	3e-13	Reactome TCR SIGNALING	4.5e-17	Reactome FORMATION OF FIBRIN CLOT (CLOTTING CASCADE)	2.6e-11	Reactome COPI-MEDIATED ANTEROGRADE TRANSPORT	9.5e-05	HALLMARK_INTERFERON_ALPHA_RESPONSE	1.7e-07	Reactome ECM PROTEOGLYCANS	0.00026	Reactome INTRA-GOLGI TRAFFIC	0.026	Reactome MOLECULES ASSOCIATED WITH ELASTIC FIBRES	0.0046	Reactome SUMO E3 LIGASES SUMOYLATE TARGET PROTEINS	0.0007	KEGG LYSOSOME	2.1e-10
KEGG DILATED CARDIOMYOPATHY (DCM)	8.3e-08	KEGG PEROXISOME	0.00055	KEGG ALLOGRAFT REJECTION	1e-17	Reactome VIRAL MRNA TRANSLATION	2.3e-17	Reactome THE CITRIC ACID (TCA) CYCLE AND RESPIRATORY ELECTRON TRANSPORT	9.8e-29	Reactome GENERATION OF SECOND MESSENGER MOLECULES	5.8e-07	Reactome VIRAL MRNA TRANSLATION	5.5e-13	HALLMARK_INTERFERON_ALPHA_RESPONSE	4.2e-16	Reactome REGULATION OF INSULIN-LIKE GROWTH FACTOR (IGF) TRANSPORT AND UPTAKE BY INSULIN-LIKE GROWTH FACTOR BINDING PROTEINS (IGFBPS)	1.6e-09	KEGG RNA TRANSPORT	0.00015	Reactome INTERFERON GAMMA SIGNALING	1.8e-07	Reactome NON-INTEGRIN MEMBRANE-ECM INTERACTIONS	0.0016	Reactome COPI-DEPENDENT GOLGI-TO-ER RETROGRADE TRAFFIC	0.027	KEGG FOCAL ADHESION	0.0068	Reactome SUMOYLATION OF TRANSCRIPTION COFACTORS	0.0027	HALLMARK_OXIDATIVE_PHOSPHORYLATION	1.6e-07
Reactome SMOOTH MUSCLE CONTRACTION	1.9e-07	Reactome PROTEIN LOCALIZATION	0.00064	Reactome NEUTROPHIL DEGRANULATION	2e-17	Reactome L13A-MEDIATED TRANSLATIONAL SILENCING OF CERULOPLASMIN EXPRESSION	7.5e-17	Reactome RESPIRATORY ELECTRON TRANSPORT	2.4e-26	HALLMARK_COMPLEMENT	1.4e-06	Reactome L13A-MEDIATED TRANSLATIONAL SILENCING OF CERULOPLASMIN EXPRESSION	8.9e-13	Reactome INTERFERON GAMMA SIGNALING	1e-15	Reactome EXTRACELLULAR MATRIX ORGANIZATION	6.7e-09	Reactome L13A-MEDIATED TRANSLATIONAL SILENCING OF CERULOPLASMIN EXPRESSION	0.0005	KEGG ANTIGEN PROCESSING AND PRESENTATION	3.5e-07	Reactome SMOOTH MUSCLE CONTRACTION	0.004	Reactome GOLGI ASSOCIATED VESICLE BIOGENESIS	0.037	KEGG FC GAMMA R-MEDIATED PHAGOCYTOSIS	0.0078	KEGG SPLICEOSOME	0.0042	Reactome ER TO GOLGI ANTEROGRADE TRANSPORT	2e-05
Reactome DISEASES OF GLYCOSYLATION	2.3e-07	Reactome ANTIGEN PRESENTATION: FOLDING, ASSEMBLY AND PEPTIDE LOADING OF CLASS I MHC	0.0016	KEGG CELL ADHESION MOLECULES (CAMS)	4.3e-17	Reactome GTP HYDROLYSIS AND JOINING OF THE 60S RIBOSOMAL SUBUNIT	1.1e-16	Reactome RESPIRATORY ELECTRON TRANSPORT, ATP SYNTHESIS BY CHEMIOSMOTIC COUPLING, AND HEAT PRODUCTION BY UNCOUPLING PROTEINS.	2.7e-26	KEGG VASCULAR SMOOTH MUSCLE CONTRACTION	4.2e-06	Reactome GTP HYDROLYSIS AND JOINING OF THE 60S RIBOSOMAL SUBUNIT	1.1e-12	KEGG PHAGOSOME	4.5e-15	Reactome COMPLEMENT CASCADE	7e-09	Reactome TRANSLATION	0.00073	KEGG PHAGOSOME	1.3e-06	Reactome DISEASES ASSOCIATED WITH GLYCOSAMINOGLYCAN METABOLISM	0.0049	Reactome CLATHRIN DERIVED VESICLE BUDDING	0.069	KEGG LONG-TERM DEPRESSION	0.0078	Reactome REGULATION OF PTEN GENE TRANSCRIPTION	0.008	Reactome ROS, RNS PRODUCTION IN PHAGOCYTES	8.2e-05
Reactome MUSCLE CONTRACTION	2.6e-07	KEGG RNA TRANSPORT	0.0019	Reactome GENERATION OF SECOND MESSENGER MOLECULES	5.9e-17	Reactome CAP-DEPENDENT TRANSLATION INITIATION	1.6e-16	KEGG NON-ALCOHOLIC FATTY LIVER DISEASE (NAFLD)	1.1e-17	KEGG PLATELET ACTIVATION	5.4e-06	Reactome CAP-DEPENDENT TRANSLATION INITIATION	1.3e-12	KEGG TUBERCULOSIS	5.7e-15	Reactome COMMON PATHWAY OF FIBRIN CLOT FORMATION	1.2e-08	Reactome CAP-DEPENDENT TRANSLATION INITIATION	0.0013	Reactome COMPLEX I BIOGENESIS	6.7e-06	Reactome INTRINSIC PATHWAY OF FIBRIN CLOT FORMATION	0.0061	Reactome TRANS-GOLGI NETWORK VESICLE BUDDING	0.069	KEGG REGULATION OF ACTIN CYTOSKELETON	0.011	KEGG ECM-RECEPTOR INTERACTION	0.011	Reactome CLATHRIN DERIVED VESICLE BUDDING	0.0001
KEGG HYPERTROPHIC CARDIOMYOPATHY (HCM)	7.5e-07	HALLMARK_ADIPOGENESIS	0.0021	KEGG SYSTEMIC LUPUS ERYTHEMATOSUS	1.5e-16	Reactome EUKARYOTIC TRANSLATION INITIATION	1.6e-16	HALLMARK_MYC_TARGETS_V1	4.2e-16	Reactome G ALPHA (12/13) SIGNALLING EVENTS	6.6e-06	Reactome EUKARYOTIC TRANSLATION INITIATION	1.3e-12	Reactome SIGNALING BY INTERLEUKINS	8.7e-15	Reactome POST-TRANSLATIONAL PROTEIN PHOSPHORYLATION	4.9e-08	Reactome EUKARYOTIC TRANSLATION INITIATION	0.0013	HALLMARK_PROTEIN_SECRETION	1.8e-05	Reactome FORMATION OF FIBRIN CLOT (CLOTTING CASCADE)	0.01	Reactome TRANSPORT TO THE GOLGI AND SUBSEQUENT MODIFICATION	0.079	Reactome PLATELET ACTIVATION, SIGNALING AND AGGREGATION	0.019	Reactome MET PROMOTES CELL MOTILITY	0.012	Reactome TRANS-GOLGI NETWORK VESICLE BUDDING	0.0001
Reactome DISEASES ASSOCIATED WITH GLYCOSAMINOGLYCAN METABOLISM	9.1e-07	Reactome ER-PHAGOSOME PATHWAY	0.0034	KEGG TYPE I DIABETES MELLITUS	7e-16	Reactome NONSENSE MEDIATED DECAY (NMD) ENHANCED BY THE EXON JUNCTION COMPLEX (EJC)	1.7e-15	Reactome PROTEIN LOCALIZATION	9.2e-14	KEGG PRIMARY IMMUNODEFICIENCY	2.1e-05	Reactome SRP-DEPENDENT COTRANSLATIONAL PROTEIN TARGETING TO MEMBRANE	5.5e-11	Reactome ER-PHAGOSOME PATHWAY	5.1e-14	Reactome INTRINSIC PATHWAY OF FIBRIN CLOT FORMATION	1.7e-07	Reactome GTP HYDROLYSIS AND JOINING OF THE 60S RIBOSOMAL SUBUNIT	0.0017	Reactome ANTIGEN PROCESSING-CROSS PRESENTATION	5.3e-05	Reactome MET PROMOTES CELL MOTILITY	0.011	KEGG CYSTEINE AND METHIONINE METABOLISM	0.095	Reactome GENERATION OF SECOND MESSENGER MOLECULES	0.026	Reactome SUMOYLATION OF DNA DAMAGE RESPONSE AND REPAIR PROTEINS	0.012	Reactome TRANSPORT TO THE GOLGI AND SUBSEQUENT MODIFICATION	0.00019
HALLMARK_APICAL_JUNCTION	3.3e-06	HALLMARK_BILE_ACID_METABOLISM	0.0045	Reactome SIGNALING BY INTERLEUKINS	7.8e-16	Reactome NONSENSE-MEDIATED DECAY (NMD)	1.7e-15	HALLMARK_ADIPOGENESIS	2e-12	KEGG PHOSPHATIDYLINOSITOL SIGNALING SYSTEM	2.4e-05	Reactome NONSENSE MEDIATED DECAY (NMD) ENHANCED BY THE EXON JUNCTION COMPLEX (EJC)	7e-11	KEGG LEISHMANIASIS	1.1e-13	Reactome SMOOTH MUSCLE CONTRACTION	2.4e-07	Reactome TRANSLATION INITIATION COMPLEX FORMATION	0.0018	Reactome THE CITRIC ACID (TCA) CYCLE AND RESPIRATORY ELECTRON TRANSPORT	6.5e-05	KEGG BACTERIAL INVASION OF EPITHELIAL CELLS	0.012	Reactome GLYCOGEN METABOLISM	0.096	Reactome ELASTIC FIBRE FORMATION	0.03	Reactome NON-INTEGRIN MEMBRANE-ECM INTERACTIONS	0.056	HALLMARK_PROTEIN_SECRETION	0.00075
KEGG TGF-BETA SIGNALING PATHWAY	4.8e-06	KEGG SNARE INTERACTIONS IN VESICULAR TRANSPORT	0.0063	KEGG VIRAL MYOCARDITIS	1.4e-15	Reactome SELENOAMINO ACID METABOLISM	3.3e-15	Reactome COMPLEX I BIOGENESIS	8e-12	Reactome TCR SIGNALING	2.9e-05	Reactome NONSENSE-MEDIATED DECAY (NMD)	7e-11	KEGG RHEUMATOID ARTHRITIS	2.3e-13	Reactome REGULATION OF COMPLEMENT CASCADE	5.7e-07	Reactome ACTIVATION OF THE MRNA UPON BINDING OF THE CAP-BINDING COMPLEX AND EIFS, AND SUBSEQUENT BINDING TO 43S	0.0021	Reactome ANTIGEN PRESENTATION: FOLDING, ASSEMBLY AND PEPTIDE LOADING OF CLASS I MHC	7.8e-05	Reactome ASSEMBLY OF COLLAGEN FIBRILS AND OTHER MULTIMERIC STRUCTURES	0.013	KEGG AMINO SUGAR AND NUCLEOTIDE SUGAR METABOLISM	0.13	KEGG LEUKOCYTE TRANSENDOTHELIAL MIGRATION	0.044	Reactome RUNX1 INTERACTS WITH CO-FACTORS WHOSE PRECISE EFFECT ON RUNX1 TARGETS IS NOT KNOWN	0.068	Reactome LYSOSOME VESICLE BIOGENESIS	0.0013
KEGG CALCIUM SIGNALING PATHWAY	7.2e-06	HALLMARK_MYC_TARGETS_V1	0.0068	Reactome TCR SIGNALING	1.7e-15	Reactome INFLUENZA VIRAL RNA TRANSCRIPTION AND REPLICATION	4e-15	Reactome MITOCHONDRIAL PROTEIN IMPORT	9.2e-12	Reactome NRAGE SIGNALS DEATH THROUGH JNK	4.3e-05	Reactome SELENOAMINO ACID METABOLISM	1.1e-10	KEGG TH1 AND TH2 CELL DIFFERENTIATION	4e-13	Reactome PLATELET ACTIVATION, SIGNALING AND AGGREGATION	6.9e-07	Reactome RESOLUTION OF AP SITES VIA THE MULTIPLE-NUCLEOTIDE PATCH REPLACEMENT PATHWAY	0.0034	Reactome NEUTROPHIL DEGRANULATION	0.00072	KEGG COMPLEMENT AND COAGULATION CASCADES	0.018	Reactome TRANSLOCATION OF SLC2A4 (GLUT4) TO THE PLASMA MEMBRANE	0.18	Reactome SYNTHESIS OF IP3 AND IP4 IN THE CYTOSOL	0.049	Reactome POSITIVE EPIGENETIC REGULATION OF RRNA EXPRESSION	0.068	Reactome COPII-MEDIATED VESICLE TRANSPORT	0.0013
Reactome DEGRADATION OF THE EXTRACELLULAR MATRIX	1e-05	Reactome PROTEIN UBIQUITINATION	0.009	KEGG LEISHMANIASIS	4.7e-15	Reactome SRP-DEPENDENT COTRANSLATIONAL PROTEIN TARGETING TO MEMBRANE	7.8e-15	Reactome ASPARAGINE N-LINKED GLYCOSYLATION	1.4e-09	Reactome PLATELET ACTIVATION, SIGNALING AND AGGREGATION	5.3e-05	Reactome INFLUENZA VIRAL RNA TRANSCRIPTION AND REPLICATION	5e-09	Reactome IMMUNOREGULATORY INTERACTIONS BETWEEN A LYMPHOID AND A NON-LYMPHOID CELL	6.7e-13	Reactome MOLECULES ASSOCIATED WITH ELASTIC FIBRES	1.6e-06	Reactome FORMATION OF A POOL OF FREE 40S SUBUNITS	0.0042	Reactome INTRA-GOLGI TRAFFIC	0.0011	Reactome COLLAGEN CHAIN TRIMERIZATION	0.027	HALLMARK_PROTEIN_SECRETION	0.19	HALLMARK_COMPLEMENT	0.075	Reactome RNA POLYMERASE II PRE-TRANSCRIPTION EVENTS	0.077	Reactome INTRA-GOLGI TRAFFIC	0.0014
KEGG ECM-RECEPTOR INTERACTION	1.9e-05	Reactome ANTIGEN PROCESSING-CROSS PRESENTATION	0.0095	HALLMARK_INFLAMMATORY_RESPONSE	9.4e-15	Reactome INFLUENZA LIFE CYCLE	4e-14	Reactome METABOLISM OF AMINO ACIDS AND DERIVATIVES	1.4e-09	KEGG LEUKOCYTE TRANSENDOTHELIAL MIGRATION	0.00012	Reactome INFLUENZA LIFE CYCLE	2.5e-08	KEGG TYPE I DIABETES MELLITUS	8e-13	KEGG FOCAL ADHESION	3.9e-06	Reactome ER TO GOLGI ANTEROGRADE TRANSPORT	0.0058	Reactome RETROGRADE TRANSPORT AT THE TRANS-GOLGI-NETWORK	0.0012	Reactome INTEGRIN CELL SURFACE INTERACTIONS	0.045	HALLMARK_GLYCOLYSIS	0.22	Reactome RESPONSE TO ELEVATED PLATELET CYTOSOLIC CA2+	0.077	KEGG FOCAL ADHESION	0.079	Reactome GOLGI ASSOCIATED VESICLE BIOGENESIS	0.0027
KEGG VASCULAR SMOOTH MUSCLE CONTRACTION	3.5e-05	Reactome E3 UBIQUITIN LIGASES UBIQUITINATE TARGET PROTEINS	0.0099	Reactome COSTIMULATION BY THE CD28 FAMILY	1.1e-14	Reactome INFLUENZA INFECTION	5.2e-13	HALLMARK_MYC_TARGETS_V2	1.8e-09	KEGG CHOLINERGIC SYNAPSE	0.00012	Reactome INFLUENZA INFECTION	4.1e-08	KEGG ALLOGRAFT REJECTION	8.7e-13	KEGG STAPHYLOCOCCUS AUREUS INFECTION	1.1e-05	Reactome TRNA AMINOACYLATION	0.0061	KEGG NON-ALCOHOLIC FATTY LIVER DISEASE (NAFLD)	0.0013	KEGG PLATELET ACTIVATION	0.048	Reactome ASPARAGINE N-LINKED GLYCOSYLATION	0.22	Reactome EXTRACELLULAR MATRIX ORGANIZATION	0.085	Reactome APOPTOTIC EXECUTION PHASE	0.098	Reactome NEUTROPHIL DEGRANULATION	0.0042
Reactome INTEGRIN CELL SURFACE INTERACTIONS	4e-05	Reactome ABORTIVE ELONGATION OF HIV-1 TRANSCRIPT IN THE ABSENCE OF TAT	0.011	KEGG GRAFT-VERSUS-HOST DISEASE	2.8e-14	Reactome MAJOR PATHWAY OF RRNA PROCESSING IN THE NUCLEOLUS AND CYTOSOL	1e-11	Reactome RRNA MODIFICATION IN THE NUCLEUS AND CYTOSOL	7.8e-09	KEGG NOD-LIKE RECEPTOR SIGNALING PATHWAY	0.00014	Reactome MAJOR PATHWAY OF RRNA PROCESSING IN THE NUCLEOLUS AND CYTOSOL	9.4e-08	KEGG CELL ADHESION MOLECULES (CAMS)	1.2e-12	Reactome PLASMA LIPOPROTEIN REMODELING	2.8e-05	Reactome RIBOSOMAL SCANNING AND START CODON RECOGNITION	0.0065	Reactome ROS, RNS PRODUCTION IN PHAGOCYTES	0.0016	Reactome COLLAGEN BIOSYNTHESIS AND MODIFYING ENZYMES	0.049	KEGG AMINOACYL-TRNA BIOSYNTHESIS	0.24	KEGG BACTERIAL INVASION OF EPITHELIAL CELLS	0.12	Reactome SUMOYLATION OF RNA BINDING PROTEINS	0.1	Reactome INSULIN RECEPTOR RECYCLING	0.0045
Reactome COLLAGEN BIOSYNTHESIS AND MODIFYING ENZYMES	4.7e-05	Reactome FORMATION OF RNA POL II ELONGATION COMPLEX	0.013	KEGG RHEUMATOID ARTHRITIS	7.8e-14	Reactome RRNA PROCESSING IN THE NUCLEUS AND CYTOSOL	6.5e-11	Reactome RRNA PROCESSING IN THE NUCLEUS AND CYTOSOL	2.4e-08	HALLMARK_KRAS_SIGNALING_UP	0.00018	KEGG RIBOSOME	1.3e-07	KEGG GRAFT-VERSUS-HOST DISEASE	3.8e-12	Reactome ECM PROTEOGLYCANS	5.3e-05	Reactome PCNA-DEPENDENT LONG PATCH BASE EXCISION REPAIR	0.0065	KEGG ALLOGRAFT REJECTION	0.0026	HALLMARK_COAGULATION	0.051	Reactome MTOR Siignalling	0.23	Reactome PLATELET DEGRANULATION	0.12	Reactome EPIGENETIC REGULATION OF GENE EXPRESSION	0.12	Reactome RHO GTPASES ACTIVATE WASPS AND WAVES	0.0067
KEGG HIPPO SIGNALING PATHWAY	7.6e-05	Reactome RNA POLYMERASE II TRANSCRIPTION ELONGATION	0.013	Reactome IMMUNOREGULATORY INTERACTIONS BETWEEN A LYMPHOID AND A NON-LYMPHOID CELL	8.1e-14	KEGG RIBOSOME	1.1e-10	Reactome TP53 REGULATES METABOLIC GENES	1.1e-07	KEGG MORPHINE ADDICTION	0.00018	KEGG RAP1 SIGNALING PATHWAY	1.5e-07	Reactome INTERFERON SIGNALING	8e-12	KEGG ECM-RECEPTOR INTERACTION	5.6e-05	Reactome SELENOAMINO ACID METABOLISM	0.0074	Reactome ER TO GOLGI ANTEROGRADE TRANSPORT	0.0027	Reactome RHO GTPASES ACTIVATE WASPS AND WAVES	0.055			KEGG SHIGELLOSIS	0.12	Reactome ECM PROTEOGLYCANS	0.16	Reactome ASPARAGINE N-LINKED GLYCOSYLATION	0.0079
Reactome NITRIC OXIDE STIMULATES GUANYLATE CYCLASE	8.2e-05	Reactome RNA POLYMERASE II PRE-TRANSCRIPTION EVENTS	0.014	KEGG TUBERCULOSIS	8.7e-14	Reactome REGULATION OF EXPRESSION OF SLITS AND ROBOS	2.8e-10	Reactome DEFECTIVE CFTR CAUSES CYSTIC FIBROSIS	2e-07	KEGG INOSITOL PHOSPHATE METABOLISM	0.00037	Reactome RRNA PROCESSING IN THE NUCLEUS AND CYTOSOL	3.5e-07	KEGG LYSOSOME	1.5e-11	Reactome ELASTIC FIBRE FORMATION	9.9e-05	Reactome METABOLISM OF NON-CODING RNA	0.0078	KEGG VIRAL MYOCARDITIS	0.0038	Reactome COLLAGEN FORMATION	0.066			Reactome PLC BETA MEDIATED EVENTS	0.16	Reactome GLYCOLYSIS	0.18	Reactome THE ROLE OF NEF IN HIV-1 REPLICATION AND DISEASE PATHOGENESIS	0.011
HALLMARK_UV_RESPONSE_DN	0.0001	Reactome HOMOLOGOUS DNA PAIRING AND STRAND EXCHANGE	0.015	Reactome PD-1 SIGNALING	2e-13	KEGG FOCAL ADHESION	1.8e-09	Reactome ABC TRANSPORTER DISORDERS	3.6e-07	HALLMARK_EPITHELIAL_MESENCHYMAL_TRANSITION	0.00052	Reactome REGULATION OF EXPRESSION OF SLITS AND ROBOS	6e-07	Reactome GENERATION OF SECOND MESSENGER MOLECULES	3.2e-11	Reactome INTEGRIN CELL SURFACE INTERACTIONS	0.00012	Reactome SNRNP ASSEMBLY	0.0078	Reactome COPI-MEDIATED ANTEROGRADE TRANSPORT	0.006	Reactome SIGNALING BY PDGF	0.11			Reactome SIGNALING BY RHO GTPASES	0.16	Reactome TRANSPORT OF MATURE MRNA DERIVED FROM AN INTRON-CONTAINING TRANSCRIPT	0.22	Reactome COPI-MEDIATED ANTEROGRADE TRANSPORT	0.018
KEGG FOCAL ADHESION	0.00011	Reactome MITOCHONDRIAL PROTEIN IMPORT	0.018	KEGG CHEMOKINE SIGNALING PATHWAY	3.4e-13	Reactome RRNA PROCESSING	2.3e-08	Reactome RRNA PROCESSING	4.6e-07	HALLMARK_INFLAMMATORY_RESPONSE	0.00052	Reactome RHO GTPASE CYCLE	2.6e-06	Reactome DOWNSTREAM TCR SIGNALING	5.4e-11	HALLMARK_MYOGENESIS	0.00024	Reactome FORMATION OF THE TERNARY COMPLEX, AND SUBSEQUENTLY, THE 43S COMPLEX	0.0078	Reactome INTERFERON SIGNALING	0.0074	KEGG AMOEBIASIS	0.12			Reactome NITRIC OXIDE STIMULATES GUANYLATE CYCLASE	0.17	Reactome ESR-MEDIATED SIGNALING	0.23	Reactome NEF-MEDIATES DOWN MODULATION OF CELL SURFACE RECEPTORS BY RECRUITING THEM TO CLATHRIN ADAPTERS	0.019
Reactome COLLAGEN CHAIN TRIMERIZATION	0.00015	Reactome TRANSCRIPTIONAL REGULATION BY TP53	0.023	KEGG HEMATOPOIETIC CELL LINEAGE	9e-13	Reactome SIGNALING BY ROBO RECEPTORS	3.5e-08	Reactome DISORDERS OF TRANSMEMBRANE TRANSPORTERS	4.7e-07	Reactome COSTIMULATION BY THE CD28 FAMILY	0.00054	KEGG PHOSPHOLIPASE D SIGNALING PATHWAY	5.2e-06	KEGG NATURAL KILLER CELL MEDIATED CYTOTOXICITY	1e-10	Reactome RHO GTPASES ACTIVATE PAKS	0.00084	Reactome EXTENSION OF TELOMERES	0.011	Reactome ER-PHAGOSOME PATHWAY	0.0078	Reactome ELASTIC FIBRE FORMATION	0.12			Reactome G-PROTEIN MEDIATED EVENTS	0.18	Reactome ERCC6 (CSB) AND EHMT2 (G9A) POSITIVELY REGULATE RRNA EXPRESSION	0.24	Reactome TRANSFERRIN ENDOCYTOSIS AND RECYCLING	0.019
Reactome RHO GTPASES ACTIVATE PAKS	0.00023	Reactome SYNTHESIS OF DNA	0.023	KEGG TH1 AND TH2 CELL DIFFERENTIATION	9.4e-13	KEGG AXON GUIDANCE	7.6e-08	Reactome HIV INFECTION	5.1e-07	Reactome CELL DEATH SIGNALLING VIA NRAGE, NRIF AND NADE	0.00054	Reactome RRNA PROCESSING	9.3e-06	KEGG TH17 CELL DIFFERENTIATION	1e-10	Reactome DISEASES ASSOCIATED WITH GLYCOSAMINOGLYCAN METABOLISM	0.00084	Reactome TRANSPORT OF MATURE MRNA DERIVED FROM AN INTRON-CONTAINING TRANSCRIPT	0.012	HALLMARK_ALLOGRAFT_REJECTION	0.012	HALLMARK_MYOGENESIS	0.15			Reactome RHO GTPASES ACTIVATE WASPS AND WAVES	0.19	Reactome HDACS DEACETYLATE HISTONES	0.24	Reactome MHC CLASS II ANTIGEN PRESENTATION	0.044
Reactome COLLAGEN FORMATION	0.00026	Reactome PEROXISOMAL LIPID METABOLISM	0.024	Reactome PHOSPHORYLATION OF CD3 AND TCR ZETA CHAINS	1.3e-12	HALLMARK_MYOGENESIS	2.2e-06	Reactome MAJOR PATHWAY OF RRNA PROCESSING IN THE NUCLEOLUS AND CYTOSOL	5.3e-07	Reactome NITRIC OXIDE STIMULATES GUANYLATE CYCLASE	0.00056	Reactome FORMATION OF THE TERNARY COMPLEX, AND SUBSEQUENTLY, THE 43S COMPLEX	1.6e-05	Reactome COSTIMULATION BY THE CD28 FAMILY	1.1e-10	Reactome SEMAPHORIN INTERACTIONS	0.0041	Reactome TELOMERE C-STRAND (LAGGING STRAND) SYNTHESIS	0.013	Reactome GENERATION OF SECOND MESSENGER MOLECULES	0.013	Reactome MOLECULES ASSOCIATED WITH ELASTIC FIBRES	0.16			KEGG OXYTOCIN SIGNALING PATHWAY	0.2			Reactome ANTIGEN PRESENTATION: FOLDING, ASSEMBLY AND PEPTIDE LOADING OF CLASS I MHC	0.048
KEGG CIRCADIAN ENTRAINMENT	0.00051	HALLMARK_DNA_REPAIR	0.027	KEGG NOD-LIKE RECEPTOR SIGNALING PATHWAY	1.9e-12	Reactome LAMININ INTERACTIONS	2.6e-06	Reactome NIK-->NONCANONICAL NF-KB SIGNALING	6.1e-07	Reactome PLATELET HOMEOSTASIS	0.00059	Reactome SIGNALING BY ROBO RECEPTORS	1.6e-05	KEGG STAPHYLOCOCCUS AUREUS INFECTION	1.5e-10	Reactome RETINOID METABOLISM AND TRANSPORT	0.0044	Reactome INTRA-GOLGI AND RETROGRADE GOLGI-TO-ER TRAFFIC	0.018	Reactome RHO GTPASES ACTIVATE WASPS AND WAVES	0.018	HALLMARK_MITOTIC_SPINDLE	0.23			Reactome INOSITOL PHOSPHATE METABOLISM	0.21			Reactome TP53 REGULATES METABOLIC GENES	0.082
KEGG CAMP SIGNALING PATHWAY	0.00082	Reactome CELL CYCLE CHECKPOINTS	0.027	KEGG INFLAMMATORY BOWEL DISEASE (IBD)	2e-12	KEGG RAP1 SIGNALING PATHWAY	1.2e-05	Reactome NEGATIVE REGULATION OF NOTCH4 SIGNALING	7.6e-07	Reactome G ALPHA (Z) SIGNALLING EVENTS	0.0011	Reactome RIBOSOMAL SCANNING AND START CODON RECOGNITION	1.7e-05	KEGG VIRAL MYOCARDITIS	4.3e-10	Reactome METABOLISM OF FAT-SOLUBLE VITAMINS	0.0089	HALLMARK_MYC_TARGETS_V1	0.022	Reactome TCR SIGNALING	0.027	KEGG VASCULAR SMOOTH MUSCLE CONTRACTION	0.24			KEGG PHOSPHATIDYLINOSITOL SIGNALING SYSTEM	0.22			Reactome RETROGRADE TRANSPORT AT THE TRANS-GOLGI-NETWORK	0.095
Reactome PLATELET HOMEOSTASIS	0.0009	Reactome MRNA SPLICING - MAJOR PATHWAY	0.027	HALLMARK_COMPLEMENT	2e-12	HALLMARK_EPITHELIAL_MESENCHYMAL_TRANSITION	1.7e-05	Reactome VIF-MEDIATED DEGRADATION OF APOBEC3G	1e-06	Reactome OPIOID SIGNALLING	0.0011	Reactome TRANSLATION INITIATION COMPLEX FORMATION	1.7e-05	HALLMARK_COMPLEMENT	4.5e-10	KEGG PRION DISEASES	0.0093	Reactome INTRA-GOLGI TRAFFIC	0.03	Reactome MHC CLASS II ANTIGEN PRESENTATION	0.033					HALLMARK_MYOGENESIS	0.24			HALLMARK_INTERFERON_ALPHA_RESPONSE	0.1
KEGG NEUROACTIVE LIGAND-RECEPTOR INTERACTION	0.00094	Reactome G2/M CHECKPOINTS	0.028	KEGG PHAGOSOME	3.1e-12	KEGG CGMP-PKG SIGNALING PATHWAY	4e-05	Reactome FBXL7 DOWN-REGULATES AURKA DURING MITOTIC ENTRY AND IN EARLY MITOSIS	1e-06	Reactome G ALPHA (Q) SIGNALLING EVENTS	0.0011	Reactome ACTIVATION OF THE MRNA UPON BINDING OF THE CAP-BINDING COMPLEX AND EIFS, AND SUBSEQUENT BINDING TO 43S	2.2e-05	KEGG AUTOIMMUNE THYROID DISEASE	5.5e-10	HALLMARK_COMPLEMENT	0.012	Reactome TRANSPORT OF MATURE TRANSCRIPT TO CYTOPLASM	0.03	Reactome THE ROLE OF NEF IN HIV-1 REPLICATION AND DISEASE PATHOGENESIS	0.034									Reactome PEROXISOMAL PROTEIN IMPORT	0.13
Reactome DEFECTIVE B3GALTL CAUSES PETERS-PLUS SYNDROME (PPS)	0.0015	Reactome CDC20:PHOSPHO-APC/C MEDIATED DEGRADATION OF CYCLIN A	0.028	Reactome ANTIGEN PROCESSING-CROSS PRESENTATION	3.3e-12	KEGG VASCULAR SMOOTH MUSCLE CONTRACTION	4.3e-05	Reactome ER TO GOLGI ANTEROGRADE TRANSPORT	1.1e-06	KEGG INTESTINAL IMMUNE NETWORK FOR IGA PRODUCTION	0.0015	KEGG AXON GUIDANCE	2.2e-05	KEGG HERPES SIMPLEX INFECTION	1e-09	Reactome SEMA4D IN SEMAPHORIN SIGNALING	0.012	Reactome BASE EXCISION REPAIR	0.044	Reactome CLATHRIN DERIVED VESICLE BUDDING	0.034									Reactome IRON UPTAKE AND TRANSPORT	0.17
Reactome REGULATION OF INSULIN-LIKE GROWTH FACTOR (IGF) TRANSPORT AND UPTAKE BY INSULIN-LIKE GROWTH FACTOR BINDING PROTEINS (IGFBPS)	0.0021	Reactome PROCESSING OF CAPPED INTRON-CONTAINING PRE-MRNA	0.028	KEGG AUTOIMMUNE THYROID DISEASE	3.5e-12	Reactome SIGNALING BY RECEPTOR TYROSINE KINASES	5.4e-05	Reactome GLUCONEOGENESIS	1.2e-06	Reactome PHOSPHORYLATION OF CD3 AND TCR ZETA CHAINS	0.0015	KEGG FOCAL ADHESION	4e-05	Reactome HOST INTERACTIONS OF HIV FACTORS	1.4e-09	KEGG CHOLESTEROL METABOLISM	0.012	Reactome RESOLUTION OF ABASIC SITES (AP SITES)	0.044	Reactome TRANS-GOLGI NETWORK VESICLE BUDDING	0.034									Reactome INTERFERON GAMMA SIGNALING	0.22
Reactome O-GLYCOSYLATION OF TSR DOMAIN-CONTAINING PROTEINS	0.0021	Reactome APC:CDC20 MEDIATED DEGRADATION OF CELL CYCLE PROTEINS PRIOR TO SATISFATION OF THE CELL CYCLE CHECKPOINT	0.03	KEGG INTESTINAL IMMUNE NETWORK FOR IGA PRODUCTION	3.8e-12	Reactome NITRIC OXIDE STIMULATES GUANYLATE CYCLASE	6.1e-05	HALLMARK_FATTY_ACID_METABOLISM	3.1e-06	KEGG LEISHMANIASIS	0.0018	Reactome NITRIC OXIDE STIMULATES GUANYLATE CYCLASE	4e-05	KEGG PRIMARY IMMUNODEFICIENCY	1.4e-09	KEGG HYPERTROPHIC CARDIOMYOPATHY (HCM)	0.018	Reactome GOLGI ASSOCIATED VESICLE BIOGENESIS	0.044	Reactome TRANSPORT TO THE GOLGI AND SUBSEQUENT MODIFICATION	0.035
KEGG RELAXIN SIGNALING PATHWAY	0.0034	Reactome NICOTINATE METABOLISM	0.03	KEGG HERPES SIMPLEX INFECTION	4.9e-12	Reactome TRANSLATION	6.1e-05	HALLMARK_MTORC1_SIGNALING	1e-05	KEGG AXON GUIDANCE	0.0022	Reactome SIGNALING BY NOTCH3	4e-05	KEGG T CELL RECEPTOR SIGNALING PATHWAY	1.7e-09	Reactome DISEASES OF GLYCOSYLATION	0.025	Reactome TRANSPORT TO THE GOLGI AND SUBSEQUENT MODIFICATION	0.049	Reactome INTERLEUKIN-2 FAMILY SIGNALING	0.085
KEGG CGMP-PKG SIGNALING PATHWAY	0.0044	Reactome DNA REPLICATION	0.033	KEGG CYTOKINE-CYTOKINE RECEPTOR INTERACTION	1.1e-11	Reactome SIGNALING BY VEGF	0.00011	HALLMARK_DNA_REPAIR	2.9e-05	KEGG PHOSPHOLIPASE D SIGNALING PATHWAY	0.0024	Reactome LAMININ INTERACTIONS	0.00015	Reactome PHOSPHORYLATION OF CD3 AND TCR ZETA CHAINS	6.2e-09	Reactome PLASMA LIPOPROTEIN ASSEMBLY, REMODELING, AND CLEARANCE	0.029	KEGG MISMATCH REPAIR	0.052	Reactome INTERLEUKIN-3, INTERLEUKIN-5 AND GM-CSF SIGNALING	0.085
Reactome STRIATED MUSCLE CONTRACTION	0.0049	Reactome AUTODEGRADATION OF THE E3 UBIQUITIN LIGASE COP1	0.033	KEGG STAPHYLOCOCCUS AUREUS INFECTION	1.5e-11	Reactome FORMATION OF THE TERNARY COMPLEX, AND SUBSEQUENTLY, THE 43S COMPLEX	0.00015	HALLMARK_GLYCOLYSIS	7.1e-05	KEGG DILATED CARDIOMYOPATHY (DCM)	0.0025	HALLMARK_WNT_BETA_CATENIN_SIGNALING	0.0002	Reactome TRANSLOCATION OF ZAP-70 TO IMMUNOLOGICAL SYNAPSE	2e-08	KEGG REGULATION OF ACTIN CYTOSKELETON	0.034	Reactome DNA STRAND ELONGATION	0.064	Reactome INTRA-GOLGI AND RETROGRADE GOLGI-TO-ER TRAFFIC	0.092
Reactome POST-TRANSLATIONAL PROTEIN PHOSPHORYLATION	0.005	Reactome APC/C:CDC20 MEDIATED DEGRADATION OF MITOTIC PROTEINS	0.033	KEGG TH17 CELL DIFFERENTIATION	2.1e-11	KEGG PI3K-AKT SIGNALING PATHWAY	0.00016	HALLMARK_XENOBIOTIC_METABOLISM	0.00018	KEGG CGMP-PKG SIGNALING PATHWAY	0.0027	KEGG PI3K-AKT SIGNALING PATHWAY	0.00021	Reactome MHC CLASS II ANTIGEN PRESENTATION	2.6e-08	KEGG DILATED CARDIOMYOPATHY (DCM)	0.038	Reactome TERMINATION OF TRANSLESION DNA SYNTHESIS	0.064	Reactome GOLGI ASSOCIATED VESICLE BIOGENESIS	0.096
Reactome GLYCOSAMINOGLYCAN METABOLISM	0.0053	Reactome ACTIVATION OF APC/C AND APC/C:CDC20 MEDIATED DEGRADATION OF MITOTIC PROTEINS	0.035	Reactome INTERLEUKIN-2 FAMILY SIGNALING	2.2e-11	KEGG ECM-RECEPTOR INTERACTION	0.00017	HALLMARK_REACTIVE_OXIGEN_SPECIES_PATHWAY	0.00064	Reactome EXTRACELLULAR MATRIX ORGANIZATION	0.0029	Reactome SIGNALING BY NOTCH1	0.00028	KEGG FC GAMMA R-MEDIATED PHAGOCYTOSIS	2.9e-08	HALLMARK_ANGIOGENESIS	0.042	Reactome NUCLEAR IMPORT OF REV PROTEIN	0.075	Reactome PHOSPHORYLATION OF CD3 AND TCR ZETA CHAINS	0.1
KEGG OXYTOCIN SIGNALING PATHWAY	0.006	Reactome UBIQUITIN MEDIATED DEGRADATION OF PHOSPHORYLATED CDC25A	0.035	KEGG TOXOPLASMOSIS	2.3e-11	Reactome RHO GTPASE CYCLE	0.0002	HALLMARK_PEROXISOME	0.0028	Reactome SIGNALING BY RECEPTOR TYROSINE KINASES	0.003	Reactome CONSTITUTIVE SIGNALING BY NOTCH1 HD+PEST DOMAIN MUTANTS	0.0003	HALLMARK_INFLAMMATORY_RESPONSE	3e-08	Reactome COLLAGEN CHAIN TRIMERIZATION	0.047	Reactome GAP-FILLING DNA REPAIR SYNTHESIS AND LIGATION IN GG-NER	0.077	Reactome TRANSLOCATION OF ZAP-70 TO IMMUNOLOGICAL SYNAPSE	0.16
KEGG PI3K-AKT SIGNALING PATHWAY	0.0062	Reactome P53-INDEPENDENT DNA DAMAGE RESPONSE	0.035	Reactome TRANSLOCATION OF ZAP-70 TO IMMUNOLOGICAL SYNAPSE	2.7e-11	KEGG REGULATION OF ACTIN CYTOSKELETON	0.00026	HALLMARK_UNFOLDED_PROTEIN_RESPONSE	0.0073	KEGG TH1 AND TH2 CELL DIFFERENTIATION	0.003	Reactome CONSTITUTIVE SIGNALING BY NOTCH1 PEST DOMAIN MUTANTS	0.0003	KEGG TOXOPLASMOSIS	6.3e-08	Reactome NON-INTEGRIN MEMBRANE-ECM INTERACTIONS	0.1	Reactome CLATHRIN DERIVED VESICLE BUDDING	0.082	Reactome INSULIN RECEPTOR RECYCLING	0.16
Reactome ASSEMBLY OF COLLAGEN FIBRILS AND OTHER MULTIMERIC STRUCTURES	0.0064	Reactome P53-INDEPENDENT G1/S DNA DAMAGE CHECKPOINT	0.035	KEGG PRIMARY IMMUNODEFICIENCY	3.8e-11	KEGG HIPPO SIGNALING PATHWAY - MULTIPLE SPECIES	0.00026	HALLMARK_PROTEIN_SECRETION	0.0076	Reactome SIGNALING BY SCF-KIT	0.003	Reactome SIGNALING BY NOTCH1 HD+PEST DOMAIN MUTANTS IN CANCER	0.0003	KEGG HEMATOPOIETIC CELL LINEAGE	9.6e-08	Reactome COLLAGEN BIOSYNTHESIS AND MODIFYING ENZYMES	0.11	Reactome TRANS-GOLGI NETWORK VESICLE BUDDING	0.082	Reactome NEF-MEDIATES DOWN MODULATION OF CELL SURFACE RECEPTORS BY RECRUITING THEM TO CLATHRIN ADAPTERS	0.21
Reactome NCAM SIGNALING FOR NEURITE OUT-GROWTH	0.0064	Reactome FORMATION OF THE EARLY ELONGATION COMPLEX	0.036	KEGG NATURAL KILLER CELL MEDIATED CYTOTOXICITY	4.5e-11	HALLMARK_UV_RESPONSE_DN	0.00028	HALLMARK_BILE_ACID_METABOLISM	0.068	KEGG CALCIUM SIGNALING PATHWAY	0.0033	Reactome SIGNALING BY NOTCH1 PEST DOMAIN MUTANTS IN CANCER	0.0003	KEGG INTESTINAL IMMUNE NETWORK FOR IGA PRODUCTION	1.1e-07	KEGG PERTUSSIS	0.12	Reactome COPI-DEPENDENT GOLGI-TO-ER RETROGRADE TRAFFIC	0.082	Reactome INTERFERON ALPHA/BETA SIGNALING	0.22
KEGG ARRHYTHMOGENIC RIGHT VENTRICULAR CARDIOMYOPATHY (ARVC)	0.0077	Reactome FORMATION OF THE HIV-1 EARLY ELONGATION COMPLEX	0.036	KEGG OSTEOCLAST DIFFERENTIATION	5.8e-11	Reactome PLATELET ACTIVATION, SIGNALING AND AGGREGATION	0.00031	HALLMARK_UV_RESPONSE_UP	0.096	KEGG APELIN SIGNALING PATHWAY	0.0036	Reactome SIGNALING BY NOTCH1 IN CANCER	0.0003	Reactome CLASS I MHC MEDIATED ANTIGEN PROCESSING & PRESENTATION	1.3e-07	KEGG SYSTEMIC LUPUS ERYTHEMATOSUS	0.13	Reactome TRANSPORT OF THE SLBP INDEPENDENT MATURE MRNA	0.085	Reactome GPVI-MEDIATED ACTIVATION CASCADE	0.22
Reactome G ALPHA (I) SIGNALLING EVENTS	0.0082	Reactome MRNA SPLICING	0.039	KEGG T CELL RECEPTOR SIGNALING PATHWAY	8.3e-10	KEGG PHOSPHOLIPASE D SIGNALING PATHWAY	0.00034	HALLMARK_HYPOXIA	0.15	HALLMARK_IL2_STAT5_SIGNALING	0.0038	Reactome NOTCH3 INTRACELLULAR DOMAIN REGULATES TRANSCRIPTION	0.00031	Reactome PD-1 SIGNALING	1.3e-07	Reactome LAMININ INTERACTIONS	0.16	Reactome TRANSPORT OF THE SLBP DEPENDANT MATURE MRNA	0.098	Reactome VEGFA-VEGFR2 PATHWAY	0.22
Reactome PLATELET DEGRANULATION	0.0082	KEGG RIBOSOME BIOGENESIS IN EUKARYOTES	0.043	HALLMARK_IL6_JAK_STAT3_SIGNALING	1.1e-09	HALLMARK_ANGIOGENESIS	0.00035	HALLMARK_HEME_METABOLISM	0.23	KEGG STAPHYLOCOCCUS AUREUS INFECTION	0.0038	KEGG CGMP-PKG SIGNALING PATHWAY	0.00035	KEGG OSTEOCLAST DIFFERENTIATION	1.5e-07	Reactome COLLAGEN FORMATION	0.18	KEGG DNA REPLICATION	0.11
KEGG GLUTAMATERGIC SYNAPSE	0.0086	KEGG SPLICEOSOME	0.043	Reactome ER-PHAGOSOME PATHWAY	3e-09	KEGG GAP JUNCTION	0.00044			KEGG OXYTOCIN SIGNALING PATHWAY	0.0038	KEGG HUMAN PAPILLOMAVIRUS INFECTION	0.00042	Reactome CROSS-PRESENTATION OF SOLUBLE EXOGENOUS ANTIGENS (ENDOSOMES)	1.5e-07	KEGG ARRHYTHMOGENIC RIGHT VENTRICULAR CARDIOMYOPATHY (ARVC)	0.18	Reactome CLEAVAGE OF GROWING TRANSCRIPT IN THE TERMINATION REGION	0.12
KEGG AXON GUIDANCE	0.009	Reactome REGULATION OF APC/C ACTIVATORS BETWEEN G1/S AND EARLY ANAPHASE	0.044	Reactome INTERFERON ALPHA/BETA SIGNALING	3e-09	Reactome INTEGRIN CELL SURFACE INTERACTIONS	0.00055			Reactome PLC BETA MEDIATED EVENTS	0.0041	Reactome NOTCH1 INTRACELLULAR DOMAIN REGULATES TRANSCRIPTION	0.0006	Reactome CLEC7A (DECTIN-1) SIGNALING	1.6e-07	HALLMARK_APICAL_JUNCTION	0.22	Reactome RNA POLYMERASE II TRANSCRIPTION TERMINATION	0.12
KEGG REGULATION OF ACTIN CYTOSKELETON	0.0093	Reactome PAUSING AND RECOVERY OF TAT-MEDIATED HIV ELONGATION	0.044	KEGG HTLV-I INFECTION	8.2e-09	KEGG HUMAN PAPILLOMAVIRUS INFECTION	0.00059			KEGG CIRCADIAN ENTRAINMENT	0.0044	Reactome SIGNALING BY RECEPTOR TYROSINE KINASES	0.00076	Reactome ANTIGEN PRESENTATION: FOLDING, ASSEMBLY AND PEPTIDE LOADING OF CLASS I MHC	1.7e-07	Reactome INITIAL TRIGGERING OF COMPLEMENT	0.22	Reactome INTERACTIONS OF REV WITH HOST CELLULAR PROTEINS	0.12
Reactome RESPONSE TO ELEVATED PLATELET CYTOSOLIC CA2+	0.011	Reactome TAT-MEDIATED HIV ELONGATION ARREST AND RECOVERY	0.044	Reactome SIGNALING BY RHO GTPASES	9.1e-09	Reactome RIBOSOMAL SCANNING AND START CODON RECOGNITION	0.00059			Reactome G-PROTEIN MEDIATED EVENTS	0.0047	Reactome TRANSLATION	0.00096	KEGG PROTEASOME	2.7e-07	Reactome ASSEMBLY OF COLLAGEN FIBRILS AND OTHER MULTIMERIC STRUCTURES	0.24	Reactome TRNA PROCESSING IN THE NUCLEUS	0.15
HALLMARK_TGF_BETA_SIGNALING	0.016	Reactome STABILIZATION OF P53	0.046	Reactome CHEMOKINE RECEPTORS BIND CHEMOKINES	1.2e-08	Reactome TRANSLATION INITIATION COMPLEX FORMATION	0.00059			KEGG HEMATOPOIETIC CELL LINEAGE	0.0047	KEGG BREAST CANCER	0.0013	KEGG NOD-LIKE RECEPTOR SIGNALING PATHWAY	4.6e-07	Reactome A TETRASACCHARIDE LINKER SEQUENCE IS REQUIRED FOR GAG SYNTHESIS	0.25	Reactome TRANSLESION SYNTHESIS BY Y FAMILY DNA POLYMERASES BYPASSES LESIONS ON DNA TEMPLATE	0.16
KEGG AMPHETAMINE ADDICTION	0.018	Reactome HIV ELONGATION ARREST AND RECOVERY	0.047	KEGG INFLUENZA A	1.5e-08	Reactome ACTIVATION OF THE MRNA UPON BINDING OF THE CAP-BINDING COMPLEX AND EIFS, AND SUBSEQUENT BINDING TO 43S	0.00072			KEGG INFLAMMATORY MEDIATOR REGULATION OF TRP CHANNELS	0.0047	Reactome G ALPHA (12/13) SIGNALLING EVENTS	0.0024	Reactome THE ROLE OF NEF IN HIV-1 REPLICATION AND DISEASE PATHOGENESIS	9.5e-07			Reactome RECOGNITION OF DNA DAMAGE BY PCNA-CONTAINING REPLICATION COMPLEX	0.19
KEGG TASTE TRANSDUCTION	0.02	Reactome PAUSING AND RECOVERY OF HIV ELONGATION	0.047	Reactome INTERLEUKIN-3, INTERLEUKIN-5 AND GM-CSF SIGNALING	1.6e-08	KEGG APELIN SIGNALING PATHWAY	0.00092			Reactome P75 NTR RECEPTOR-MEDIATED SIGNALLING	0.0047	HALLMARK_UV_RESPONSE_DN	0.0024	Reactome C-TYPE LECTIN RECEPTORS (CLRS)	1.3e-06			Reactome REGULATION OF GLUCOKINASE BY GLUCOKINASE REGULATORY PROTEIN	0.19
KEGG ADRENERGIC SIGNALING IN CARDIOMYOCYTES	0.022	Reactome REGULATION OF HSF1-MEDIATED HEAT SHOCK RESPONSE	0.048	KEGG LYSOSOME	2.5e-08	Reactome EXTRACELLULAR MATRIX ORGANIZATION	0.001			Reactome CONSTITUTIVE SIGNALING BY ABERRANT PI3K IN CANCER	0.0051	KEGG GAP JUNCTION	0.0025	HALLMARK_MTORC1_SIGNALING	1.3e-06			Reactome INFLUENZA VIRAL RNA TRANSCRIPTION AND REPLICATION	0.2
KEGG DOPAMINERGIC SYNAPSE	0.025	Reactome HDR THROUGH SINGLE STRAND ANNEALING (SSA)	0.051	KEGG NF-KAPPA B SIGNALING PATHWAY	4.6e-08	KEGG EGFR TYROSINE KINASE INHIBITOR RESISTANCE	0.0011			KEGG RAP1 SIGNALING PATHWAY	0.0052	KEGG NOTCH SIGNALING PATHWAY	0.0032	Reactome REGULATION OF ORNITHINE DECARBOXYLASE (ODC)	1.4e-06			Reactome TRANSPORT OF MATURE MRNA DERIVED FROM AN INTRONLESS TRANSCRIPT	0.2
Reactome SEMA4D IN SEMAPHORIN SIGNALING	0.026	Reactome NIK-->NONCANONICAL NF-KB SIGNALING	0.052	Reactome DOWNSTREAM TCR SIGNALING	9.4e-08	Reactome SMOOTH MUSCLE CONTRACTION	0.0014			Reactome TRANSLOCATION OF ZAP-70 TO IMMUNOLOGICAL SYNAPSE	0.0053	KEGG ECM-RECEPTOR INTERACTION	0.0035	Reactome CDT1 ASSOCIATION WITH THE CDC6:ORC:ORIGIN COMPLEX	1.4e-06			KEGG PROTEIN EXPORT	0.21
KEGG HUMAN PAPILLOMAVIRUS INFECTION	0.026	Reactome CLASS I MHC MEDIATED ANTIGEN PROCESSING & PRESENTATION	0.053	KEGG ASTHMA	1.4e-07	KEGG ARRHYTHMOGENIC RIGHT VENTRICULAR CARDIOMYOPATHY (ARVC)	0.0015			Reactome SYNTHESIS OF IP3 AND IP4 IN THE CYTOSOL	0.0053	Reactome INTEGRIN CELL SURFACE INTERACTIONS	0.0042	Reactome VPU MEDIATED DEGRADATION OF CD4	2.3e-06			Reactome RRNA PROCESSING IN THE NUCLEUS AND CYTOSOL	0.21
KEGG HEDGEHOG SIGNALING PATHWAY	0.027	Reactome DNA REPLICATION PRE-INITIATION	0.055	Reactome TOLL-LIKE RECEPTOR CASCADES	1.5e-07	HALLMARK_APICAL_JUNCTION	0.0016			KEGG TOXOPLASMOSIS	0.0054	KEGG LEUKOCYTE TRANSENDOTHELIAL MIGRATION	0.0046	Reactome UBIQUITIN MEDIATED DEGRADATION OF PHOSPHORYLATED CDC25A	2.3e-06			HALLMARK_PROTEIN_SECRETION	0.22
Reactome DISEASES ASSOCIATED WITH O-GLYCOSYLATION OF PROTEINS	0.028	HALLMARK_UNFOLDED_PROTEIN_RESPONSE	0.058	Reactome MHC CLASS II ANTIGEN PRESENTATION	2.2e-07	HALLMARK_HEDGEHOG_SIGNALING	0.0018			KEGG REGULATION OF ACTIN CYTOSKELETON	0.0058	Reactome SIGNALING BY VEGF	0.0048	Reactome P53-INDEPENDENT DNA DAMAGE RESPONSE	2.3e-06			Reactome TRANSPORT OF MATURE MRNAS DERIVED FROM INTRONLESS TRANSCRIPTS	0.22
KEGG GABAERGIC SYNAPSE	0.029	Reactome APC/C-MEDIATED DEGRADATION OF CELL CYCLE PROTEINS	0.058	KEGG FC GAMMA R-MEDIATED PHAGOCYTOSIS	3.2e-07	KEGG DILATED CARDIOMYOPATHY (DCM)	0.0018			KEGG GLUTAMATERGIC SYNAPSE	0.0059	KEGG PLATELET ACTIVATION	0.0052	Reactome P53-INDEPENDENT G1/S DNA DAMAGE CHECKPOINT	2.3e-06			Reactome GAP-FILLING DNA REPAIR SYNTHESIS AND LIGATION IN TC-NER	0.24
HALLMARK_ANGIOGENESIS	0.03	Reactome REGULATION OF MITOTIC CELL CYCLE	0.058	KEGG NECROPTOSIS	3.5e-07	Reactome NRAGE SIGNALS DEATH THROUGH JNK	0.0023			Reactome INOSITOL PHOSPHATE METABOLISM	0.006	KEGG MAPK SIGNALING PATHWAY	0.0058	Reactome HIV INFECTION	2.3e-06
Reactome GPCR LIGAND BINDING	0.033	Reactome PRESYNAPTIC PHASE OF HOMOLOGOUS DNA PAIRING AND STRAND EXCHANGE	0.06	KEGG TOLL-LIKE RECEPTOR SIGNALING PATHWAY	3.6e-07	Reactome SIGNALING BY RHO GTPASES	0.0024			KEGG CHAGAS DISEASE (AMERICAN TRYPANOSOMIASIS)	0.0071	KEGG EGFR TYROSINE KINASE INHIBITOR RESISTANCE	0.0063	Reactome INTERLEUKIN-1 FAMILY SIGNALING	2.4e-06
KEGG PROTEIN DIGESTION AND ABSORPTION	0.033	Reactome THE CITRIC ACID (TCA) CYCLE AND RESPIRATORY ELECTRON TRANSPORT	0.062	Reactome NUCLEOTIDE-BINDING DOMAIN, LEUCINE RICH REPEAT CONTAINING RECEPTOR (NLR) SIGNALING PATHWAYS	6.9e-07	KEGG LEUKOCYTE TRANSENDOTHELIAL MIGRATION	0.0031			KEGG GAP JUNCTION	0.0072	Reactome PLATELET HOMEOSTASIS	0.0078	Reactome NUCLEOTIDE-BINDING DOMAIN, LEUCINE RICH REPEAT CONTAINING RECEPTOR (NLR) SIGNALING PATHWAYS	2.9e-06
Reactome NCAM1 INTERACTIONS	0.034	Reactome DECTIN-1 MEDIATED NONCANONICAL NF-KB SIGNALING	0.062	Reactome DAP12 INTERACTIONS	7.5e-07	Reactome VEGFA-VEGFR2 PATHWAY	0.0034			Reactome CA2+ PATHWAY	0.0075	KEGG MORPHINE ADDICTION	0.0096	Reactome REGULATION OF MRNA STABILITY BY PROTEINS THAT BIND AU-RICH ELEMENTS	2.9e-06
Reactome A TETRASACCHARIDE LINKER SEQUENCE IS REQUIRED FOR GAG SYNTHESIS	0.035	Reactome HIV INFECTION	0.065	Reactome RHO GTPASES ACTIVATE WASPS AND WAVES	1.4e-06	Reactome G ALPHA (12/13) SIGNALLING EVENTS	0.0039			HALLMARK_MITOTIC_SPINDLE	0.009	Reactome PLATELET ACTIVATION, SIGNALING AND AGGREGATION	0.0096	KEGG CHEMOKINE SIGNALING PATHWAY	3.1e-06
KEGG APELIN SIGNALING PATHWAY	0.035	Reactome AUTODEGRADATION OF CDH1 BY CDH1:APC/C	0.065	HALLMARK_IL2_STAT5_SIGNALING	2.6e-06	Reactome PLATELET HOMEOSTASIS	0.0047			HALLMARK_APICAL_JUNCTION	0.009	Reactome SIGNALING BY NOTCH2	0.013	Reactome VIF-MEDIATED DEGRADATION OF APOBEC3G	3.7e-06
KEGG ESTROGEN SIGNALING PATHWAY	0.035	Reactome PEROXISOMAL PROTEIN IMPORT	0.065	Reactome GPVI-MEDIATED ACTIVATION CASCADE	2.9e-06	Reactome ECM PROTEOGLYCANS	0.0049			Reactome THE ROLE OF NEF IN HIV-1 REPLICATION AND DISEASE PATHOGENESIS	0.0091	KEGG ADRENERGIC SIGNALING IN CARDIOMYOCYTES	0.013	Reactome AUF1 (HNRNP D0) BINDS AND DESTABILIZES MRNA	3.7e-06
KEGG MORPHINE ADDICTION	0.035	Reactome REGULATION OF MRNA STABILITY BY PROTEINS THAT BIND AU-RICH ELEMENTS	0.066	Reactome DAP12 SIGNALING	3.7e-06	KEGG CHOLINE METABOLISM IN CANCER	0.0053			KEGG CYTOKINE-CYTOKINE RECEPTOR INTERACTION	0.0094	Reactome CELL DEATH SIGNALLING VIA NRAGE, NRIF AND NADE	0.014	Reactome REGULATION OF RUNX3 EXPRESSION AND ACTIVITY	3.7e-06
KEGG BASAL CELL CARCINOMA	0.036	KEGG MRNA SURVEILLANCE PATHWAY	0.072	Reactome ANTIGEN PRESENTATION: FOLDING, ASSEMBLY AND PEPTIDE LOADING OF CLASS I MHC	4.3e-06	KEGG BREAST CANCER	0.0059			KEGG RENIN SECRETION	0.01	KEGG ENDOCRINE RESISTANCE	0.014	Reactome GPVI-MEDIATED ACTIVATION CASCADE	3.9e-06
KEGG SIGNALING PATHWAYS REGULATING PLURIPOTENCY OF STEM CELLS	0.039	Reactome TP53 REGULATES TRANSCRIPTION OF DNA REPAIR GENES	0.073	Reactome TOLL LIKE RECEPTOR 4 (TLR4) CASCADE	6.6e-06	Reactome NON-INTEGRIN MEMBRANE-ECM INTERACTIONS	0.006			KEGG TH17 CELL DIFFERENTIATION	0.01	Reactome NETRIN-1 SIGNALING	0.015	Reactome TNFR2 NON-CANONICAL NF-KB PATHWAY	4.2e-06
Reactome PLATELET ACTIVATION, SIGNALING AND AGGREGATION	0.039	Reactome TRNA AMINOACYLATION	0.075	HALLMARK_KRAS_SIGNALING_UP	7e-06	KEGG HYPERTROPHIC CARDIOMYOPATHY (HCM)	0.0063			Reactome PD-1 SIGNALING	0.011	Reactome DEACTIVATION OF THE BETA-CATENIN TRANSACTIVATING COMPLEX	0.016	KEGG INFLAMMATORY BOWEL DISEASE (IBD)	5.2e-06
Reactome KERATAN SULFATE BIOSYNTHESIS	0.046	Reactome REGULATION OF TP53 ACTIVITY THROUGH PHOSPHORYLATION	0.075	Reactome NOD1/2 SIGNALING PATHWAY	9.1e-06	KEGG RAS SIGNALING PATHWAY	0.0077			Reactome SYNTHESIS OF PIPS AT THE PLASMA MEMBRANE	0.011	Reactome NRAGE SIGNALS DEATH THROUGH JNK	0.016	KEGG INFLUENZA A	1e-05
Reactome COLLAGEN DEGRADATION	0.047	Reactome HDR THROUGH HOMOLOGOUS RECOMBINATION (HRR)	0.076	Reactome TNFR2 NON-CANONICAL NF-KB PATHWAY	9.9e-06	KEGG ENDOCRINE RESISTANCE	0.009			Reactome INTEGRIN CELL SURFACE INTERACTIONS	0.011	Reactome G ALPHA (Q) SIGNALLING EVENTS	0.016	KEGG EPSTEIN-BARR VIRUS INFECTION	5.6e-05
KEGG AMOEBIASIS	0.049	Reactome P53-DEPENDENT G1 DNA DAMAGE RESPONSE	0.076	Reactome INTERLEUKIN RECEPTOR SHC SIGNALING	1.2e-05	KEGG PLATELET ACTIVATION	0.009			Reactome REGULATION OF INSULIN SECRETION	0.012	Reactome P75 NTR RECEPTOR-MEDIATED SIGNALLING	0.017	KEGG HTLV-I INFECTION	5.8e-05
HALLMARK_APOPTOSIS	0.051	Reactome P53-DEPENDENT G1/S DNA DAMAGE CHECKPOINT	0.076	Reactome RHO GTPASE EFFECTORS	2e-05	Reactome INFECTIOUS DISEASE	0.0094			KEGG REGULATION OF LIPOLYSIS IN ADIPOCYTES	0.012	KEGG CALCIUM SIGNALING PATHWAY	0.02	KEGG ENDOCYTOSIS	6.8e-05
Reactome INTERACTION BETWEEN L1 AND ANKYRINS	0.052	Reactome TRNA MODIFICATION IN THE NUCLEUS AND CYTOSOL	0.079	Reactome DISEASES ASSOCIATED WITH THE TLR SIGNALING CASCADE	3.8e-05	Reactome CELL JUNCTION ORGANIZATION	0.011			Reactome VEGFA-VEGFR2 PATHWAY	0.012	HALLMARK_HEDGEHOG_SIGNALING	0.021	KEGG SYSTEMIC LUPUS ERYTHEMATOSUS	6.8e-05
Reactome ACTIVATION OF KAINATE RECEPTORS UPON GLUTAMATE BINDING	0.059	Reactome APC/C:CDC20 MEDIATED DEGRADATION OF SECURIN	0.08	Reactome DISEASES OF IMMUNE SYSTEM	3.8e-05	Reactome RUNX2 REGULATES BONE DEVELOPMENT	0.011			Reactome INTEGRATION OF ENERGY METABOLISM	0.013	HALLMARK_ANGIOGENESIS	0.021	KEGG SHIGELLOSIS	0.00015
Reactome GABA RECEPTOR ACTIVATION	0.063	Reactome MTORC1-MEDIATED SIGNALLING	0.081	Reactome CLASS I MHC MEDIATED ANTIGEN PROCESSING & PRESENTATION	6.2e-05	Reactome O-GLYCOSYLATION OF TSR DOMAIN-CONTAINING PROTEINS	0.013			KEGG AMOEBIASIS	0.013	Reactome DISEASES OF SIGNAL TRANSDUCTION	0.022	KEGG ASTHMA	0.00016
Reactome INWARDLY RECTIFYING K+ CHANNELS	0.066	Reactome G1/S DNA DAMAGE CHECKPOINTS	0.084	Reactome C-TYPE LECTIN RECEPTORS (CLRS)	0.0001	Reactome PLATELET DEGRANULATION	0.014			Reactome THROMBIN SIGNALLING THROUGH PROTEINASE ACTIVATED RECEPTORS (PARS)	0.015	KEGG HIF-1 SIGNALING PATHWAY	0.022	KEGG MEASLES	0.00026
Reactome PHASE 0 - RAPID DEPOLARISATION	0.071	Reactome RESPIRATORY ELECTRON TRANSPORT, ATP SYNTHESIS BY CHEMIOSMOTIC COUPLING, AND HEAT PRODUCTION BY UNCOUPLING PROTEINS.	0.085	Reactome EPHB-MEDIATED FORWARD SIGNALING	0.00018	Reactome SIGNALING BY NOTCH1	0.015			Reactome PI METABOLISM	0.016	Reactome SIGNALING BY RHO GTPASES	0.024	KEGG B CELL RECEPTOR SIGNALING PATHWAY	0.00037
HALLMARK_APICAL_SURFACE	0.071	Reactome INTERFERON ALPHA/BETA SIGNALING	0.088	Reactome FCGAMMA RECEPTOR (FCGR) DEPENDENT PHAGOCYTOSIS	0.00026	KEGG RELAXIN SIGNALING PATHWAY	0.016			Reactome PI5P, PP2A AND IER3 REGULATE PI3K/AKT SIGNALING	0.017	KEGG ARRHYTHMOGENIC RIGHT VENTRICULAR CARDIOMYOPATHY (ARVC)	0.025	HALLMARK_PI3K_AKT_MTOR_SIGNALING	0.00047
KEGG GAP JUNCTION	0.076	Reactome CYTOSOLIC TRNA AMINOACYLATION	0.089	Reactome INTERLEUKIN-10 SIGNALING	0.00029	Reactome METABOLISM OF AMINO ACIDS AND DERIVATIVES	0.018			Reactome DAG AND IP3 SIGNALING	0.017	Reactome ERK/MAPK TARGETS	0.025	KEGG NF-KAPPA B SIGNALING PATHWAY	0.00054
Reactome NEUROTRANSMITTER RECEPTORS AND POSTSYNAPTIC SIGNAL TRANSMISSION	0.078	Reactome TELOMERE C-STRAND (LAGGING STRAND) SYNTHESIS	0.089	Reactome CLATHRIN-MEDIATED ENDOCYTOSIS	0.00029	Reactome SIGNALING BY NOTCH3	0.018			KEGG RELAXIN SIGNALING PATHWAY	0.017	KEGG RAS SIGNALING PATHWAY	0.026	KEGG PERTUSSIS	0.00073
Reactome KERATAN SULFATE/KERATIN METABOLISM	0.083	KEGG PROTEASOME	0.09	Reactome G ALPHA (I) SIGNALLING EVENTS	0.00034	Reactome CONSTITUTIVE SIGNALING BY NOTCH1 HD+PEST DOMAIN MUTANTS	0.02			KEGG CAMP SIGNALING PATHWAY	0.019	Reactome VEGFA-VEGFR2 PATHWAY	0.034	HALLMARK_IL2_STAT5_SIGNALING	0.00093
KEGG LONG-TERM DEPRESSION	0.084	KEGG CELLULAR SENESCENCE	0.1	Reactome INTERLEUKIN-20 FAMILY SIGNALING	0.00039	Reactome CONSTITUTIVE SIGNALING BY NOTCH1 PEST DOMAIN MUTANTS	0.02			Reactome IMMUNOREGULATORY INTERACTIONS BETWEEN A LYMPHOID AND A NON-LYMPHOID CELL	0.019	KEGG APELIN SIGNALING PATHWAY	0.035	HALLMARK_IL6_JAK_STAT3_SIGNALING	0.0087
KEGG PLATELET ACTIVATION	0.088	Reactome APC/C:CDH1 MEDIATED DEGRADATION OF CDC20 AND OTHER APC/C:CDH1 TARGETED PROTEINS IN LATE MITOSIS/EARLY G1	0.1	Reactome RHO GTPASE CYCLE	0.00048	Reactome SIGNALING BY NOTCH1 HD+PEST DOMAIN MUTANTS IN CANCER	0.02			KEGG VIRAL MYOCARDITIS	0.02	KEGG VEGF SIGNALING PATHWAY	0.044	HALLMARK_KRAS_SIGNALING_UP	0.012
Reactome CA2+ PATHWAY	0.097	Reactome CDK-MEDIATED PHOSPHORYLATION AND REMOVAL OF CDC6	0.1	Reactome PLATELET ACTIVATION, SIGNALING AND AGGREGATION	0.00058	Reactome SIGNALING BY NOTCH1 PEST DOMAIN MUTANTS IN CANCER	0.02			KEGG GABAERGIC SYNAPSE	0.022	Reactome NOTCH3 ACTIVATION AND TRANSMISSION OF SIGNAL TO THE NUCLEUS	0.045	HALLMARK_UV_RESPONSE_UP	0.029
KEGG CORTISOL SYNTHESIS AND SECRETION	0.1	Reactome FORMATION OF HIV-1 ELONGATION COMPLEX CONTAINING HIV-1 TAT	0.1	Reactome PROGRAMMED CELL DEATH	0.00059	Reactome SIGNALING BY NOTCH1 IN CANCER	0.02			Reactome SIGNALING BY VEGF	0.022	Reactome NUCLEAR EVENTS (KINASE AND TRANSCRIPTION FACTOR ACTIVATION)	0.045	HALLMARK_OXIDATIVE_PHOSPHORYLATION	0.052
KEGG MALARIA	0.11	Reactome HIV TRANSCRIPTION ELONGATION	0.1	Reactome CD28 CO-STIMULATION	0.00068	Reactome RESPONSE TO ELEVATED PLATELET CYTOSOLIC CA2+	0.02			KEGG HTLV-I INFECTION	0.022	KEGG PHOSPHATIDYLINOSITOL SIGNALING SYSTEM	0.046	HALLMARK_APOPTOSIS	0.07
KEGG COCAINE ADDICTION	0.11	Reactome TAT-MEDIATED ELONGATION OF THE HIV-1 TRANSCRIPT	0.1	HALLMARK_APOPTOSIS	0.00076	Reactome CELL DEATH SIGNALLING VIA NRAGE, NRIF AND NADE	0.021			Reactome INTERLEUKIN-10 SIGNALING	0.022	KEGG CHOLINE METABOLISM IN CANCER	0.046	HALLMARK_TNFA_SIGNALING_VIA_NFKB	0.096
Reactome SEMAPHORIN INTERACTIONS	0.11	Reactome S PHASE	0.1	Reactome CASPASE ACTIVATION VIA EXTRINSIC APOPTOTIC SIGNALLING PATHWAY	0.00077	HALLMARK_WNT_BETA_CATENIN_SIGNALING	0.021			KEGG LONG-TERM DEPRESSION	0.022	KEGG VASCULAR SMOOTH MUSCLE CONTRACTION	0.049	Reactome NEURODEGENERATIVE DISEASES	0.15
Reactome CHONDROITIN SULFATE/DERMATAN SULFATE METABOLISM	0.11	Reactome CELLULAR RESPONSE TO HEAT STRESS	0.1	Reactome CLEC7A (DECTIN-1) SIGNALING	0.00085	KEGG HIPPO SIGNALING PATHWAY	0.021			KEGG RHEUMATOID ARTHRITIS	0.025	Reactome L1CAM INTERACTIONS	0.05	Reactome RAF-INDEPENDENT MAPK1/3 ACTIVATION	0.15
HALLMARK_TNFA_SIGNALING_VIA_NFKB	0.12	Reactome TRANSPORT OF MATURE MRNA DERIVED FROM AN INTRON-CONTAINING TRANSCRIPT	0.11	Reactome TNFS BIND THEIR PHYSIOLOGICAL RECEPTORS	0.0011	KEGG MAPK SIGNALING PATHWAY	0.022			Reactome NEGATIVE REGULATION OF THE PI3K/AKT NETWORK	0.027	KEGG ADHERENS JUNCTION	0.061	Reactome SIGNALING BY WNT	0.15
KEGG RENIN SECRETION	0.12	Reactome RESPIRATORY ELECTRON TRANSPORT	0.11	Reactome THE ROLE OF NEF IN HIV-1 REPLICATION AND DISEASE PATHOGENESIS	0.0011	KEGG VEGF SIGNALING PATHWAY	0.022			KEGG FC GAMMA R-MEDIATED PHAGOCYTOSIS	0.027	KEGG PROTEOGLYCANS IN CANCER	0.061	Reactome IRE1ALPHA ACTIVATES CHAPERONES	0.16
KEGG MAPK SIGNALING PATHWAY	0.12	Reactome RESOLUTION OF D-LOOP STRUCTURES THROUGH SYNTHESIS-DEPENDENT STRAND ANNEALING (SDSA)	0.11	Reactome APOPTOSIS	0.0019	Reactome DISEASES OF GLYCOSYLATION	0.022			Reactome FACTORS INVOLVED IN MEGAKARYOCYTE DEVELOPMENT AND PLATELET PRODUCTION	0.028	Reactome EFFECTS OF PIP2 HYDROLYSIS	0.063	Reactome TRANSPORT TO THE GOLGI AND SUBSEQUENT MODIFICATION	0.16
Reactome ACTIVATION OF G PROTEIN GATED POTASSIUM CHANNELS	0.13	Reactome FORMATION OF HIV ELONGATION COMPLEX IN THE ABSENCE OF HIV TAT	0.11	Reactome SIGNALING BY SCF-KIT	0.002	Reactome SIGNALING BY NTRK1 (TRKA)	0.025			KEGG ALLOGRAFT REJECTION	0.032	Reactome PHASE 2 - PLATEAU PHASE	0.063	Reactome SPHINGOLIPID METABOLISM	0.16
Reactome G PROTEIN GATED POTASSIUM CHANNELS	0.13	Reactome TRANSCRIPTION OF THE HIV GENOME	0.11	Reactome CLASS A/1 (RHODOPSIN-LIKE RECEPTORS)	0.0026	KEGG PROSTATE CANCER	0.026			KEGG INFLAMMATORY BOWEL DISEASE (IBD)	0.034	Reactome ONCOGENIC MAPK SIGNALING	0.072	Reactome ER TO GOLGI ANTEROGRADE TRANSPORT	0.17
Reactome INHIBITION OF VOLTAGE GATED CA2+ CHANNELS VIA GBETA/GAMMA SUBUNITS	0.13	HALLMARK_PEROXISOME	0.12	Reactome APC/C-MEDIATED DEGRADATION OF CELL CYCLE PROTEINS	0.0027	Reactome REGULATION OF PTEN GENE TRANSCRIPTION	0.028			Reactome EFFECTS OF PIP2 HYDROLYSIS	0.034	KEGG FLUID SHEAR STRESS AND ATHEROSCLEROSIS	0.076	HALLMARK_REACTIVE_OXIGEN_SPECIES_PATHWAY	0.17
Reactome O-LINKED GLYCOSYLATION	0.13	Reactome CROSS-PRESENTATION OF SOLUBLE EXOGENOUS ANTIGENS (ENDOSOMES)	0.12	Reactome REGULATION OF MITOTIC CELL CYCLE	0.0027	Reactome SIGNALING BY PDGF	0.03			Reactome ACTIVATION OF GABAB RECEPTORS	0.035	KEGG RENIN SECRETION	0.077	Reactome SIGNALING BY NOTCH3	0.17
KEGG LONG-TERM POTENTIATION	0.13	Reactome REGULATION OF ACTIVATED PAK-2P34 BY PROTEASOME MEDIATED DEGRADATION	0.12	HALLMARK_TNFA_SIGNALING_VIA_NFKB	0.0029	Reactome MET PROMOTES CELL MOTILITY	0.031			Reactome GABA B RECEPTOR ACTIVATION	0.035	Reactome ECM PROTEOGLYCANS	0.083	Reactome NEDDYLATION	0.17
KEGG AGE-RAGE SIGNALING PATHWAY IN DIABETIC COMPLICATIONS	0.13	Reactome REGULATION OF ORNITHINE DECARBOXYLASE (ODC)	0.13	HALLMARK_G2M_CHECKPOINT	0.0029	KEGG SIGNALING PATHWAYS REGULATING PLURIPOTENCY OF STEM CELLS	0.031			Reactome DEATH RECEPTOR SIGNALLING	0.036	Reactome MET PROMOTES CELL MOTILITY	0.084	Reactome NOTCH3 INTRACELLULAR DOMAIN REGULATES TRANSCRIPTION	0.18
KEGG RAP1 SIGNALING PATHWAY	0.14	KEGG EPSTEIN-BARR VIRUS INFECTION	0.13	Reactome REGULATION OF ACTIN DYNAMICS FOR PHAGOCYTIC CUP FORMATION	0.0033	Reactome ERK/MAPK TARGETS	0.031			Reactome ADRENALINE,NORADRENALINE INHIBITS INSULIN SECRETION	0.039	KEGG PROSTATE CANCER	0.085	Reactome METABOLISM OF WATER-SOLUBLE VITAMINS AND COFACTORS	0.19
Reactome L1CAM INTERACTIONS	0.14	Reactome G2/M DNA DAMAGE CHECKPOINT	0.13	Reactome VEGFA-VEGFR2 PATHWAY	0.0033	Reactome DEFECTIVE B3GALTL CAUSES PETERS-PLUS SYNDROME (PPS)	0.032			Reactome G-PROTEIN BETA:GAMMA SIGNALLING	0.039	KEGG RELAXIN SIGNALING PATHWAY	0.087	Reactome FCGR ACTIVATION	0.2
Reactome SIGNALING BY PDGF	0.14	Reactome SEPARATION OF SISTER CHROMATIDS	0.13	Reactome DEUBIQUITINATION	0.0033	HALLMARK_TGF_BETA_SIGNALING	0.034			Reactome PI3K/AKT SIGNALING IN CANCER	0.04	Reactome INFECTIOUS DISEASE	0.088	Reactome ANTIGEN ACTIVATES B CELL RECEPTOR (BCR) LEADING TO GENERATION OF SECOND MESSENGERS	0.21
Reactome ACTIVATION OF GABAB RECEPTORS	0.14	Reactome UBIQUITIN-DEPENDENT DEGRADATION OF CYCLIN D	0.13	Reactome DEATH RECEPTOR SIGNALLING	0.0038	Reactome SIGNALLING TO ERKS	0.036			Reactome ELASTIC FIBRE FORMATION	0.044	Reactome EXTRACELLULAR MATRIX ORGANIZATION	0.088	Reactome DEATH RECEPTOR SIGNALLING	0.23
Reactome GABA B RECEPTOR ACTIVATION	0.14	Reactome UBIQUITIN-DEPENDENT DEGRADATION OF CYCLIN D1	0.13	HALLMARK_PI3K_AKT_MTOR_SIGNALING	0.0044	Reactome CELL-CELL COMMUNICATION	0.039			Reactome CA-DEPENDENT EVENTS	0.045	Reactome SIGNALING BY NTRKS	0.097	Reactome COPII-MEDIATED VESICLE TRANSPORT	0.24
Reactome HEPARAN SULFATE/HEPARIN (HS-GAG) METABOLISM	0.15	Reactome VPU MEDIATED DEGRADATION OF CD4	0.14	Reactome CONSTITUTIVE SIGNALING BY ABERRANT PI3K IN CANCER	0.0073	Reactome NOTCH1 INTRACELLULAR DOMAIN REGULATES TRANSCRIPTION	0.041			Reactome DAP12 SIGNALING	0.045	Reactome SIGNALING BY NTRK1 (TRKA)	0.098	Reactome COPI-DEPENDENT GOLGI-TO-ER RETROGRADE TRAFFIC	0.24
Reactome CLASS A/1 (RHODOPSIN-LIKE RECEPTORS)	0.15	Reactome REGULATION OF APOPTOSIS	0.14	Reactome SEMAPHORIN INTERACTIONS	0.0076	KEGG ADRENERGIC SIGNALING IN CARDIOMYOCYTES	0.044			KEGG AGE-RAGE SIGNALING PATHWAY IN DIABETIC COMPLICATIONS	0.045	Reactome NOTCH2 ACTIVATION AND TRANSMISSION OF SIGNAL TO THE NUCLEUS	0.1	Reactome RECYCLING PATHWAY OF L1	0.25
Reactome CARDIAC CONDUCTION	0.15	Reactome CELLULAR RESPONSES TO EXTERNAL STIMULI	0.14	Reactome SIGNALING BY ERYTHROPOIETIN	0.0082	KEGG TGF-BETA SIGNALING PATHWAY	0.044			Reactome SIGNALING BY INTERLEUKINS	0.046	Reactome MAPK TARGETS/ NUCLEAR EVENTS MEDIATED BY MAP KINASES	0.11
Reactome G ALPHA (Q) SIGNALLING EVENTS	0.17	KEGG ENDOCYTOSIS	0.14	Reactome SIGNALING BY VEGF	0.0085	Reactome DISEASES OF SIGNAL TRANSDUCTION	0.046			Reactome GLUCAGON-LIKE PEPTIDE-1 (GLP1) REGULATES INSULIN SECRETION	0.048	Reactome RUNX2 REGULATES BONE DEVELOPMENT	0.11
KEGG FLUID SHEAR STRESS AND ATHEROSCLEROSIS	0.17	KEGG NICOTINATE AND NICOTINAMIDE METABOLISM	0.14	Reactome INTERLEUKIN-12 FAMILY SIGNALING	0.009	KEGG NOTCH SIGNALING PATHWAY	0.046			Reactome G ALPHA (I) SIGNALLING EVENTS	0.049	Reactome NEGATIVE REGULATION OF MAPK PATHWAY	0.11
Reactome ADRENALINE,NORADRENALINE INHIBITS INSULIN SECRETION	0.17	Reactome EXTENSION OF TELOMERES	0.14	Reactome TOLL LIKE RECEPTOR 3 (TLR3) CASCADE	0.01	Reactome O-LINKED GLYCOSYLATION	0.049			KEGG TRANSCRIPTIONAL MISREGULATION IN CANCER	0.05	KEGG MELANOGENESIS	0.11
Reactome PROTEIN-PROTEIN INTERACTIONS AT SYNAPSES	0.17	Reactome RNA POLYMERASE II TRANSCRIBES SNRNA GENES	0.14	Reactome ROS, RNS PRODUCTION IN PHAGOCYTES	0.01	HALLMARK_KRAS_SIGNALING_UP	0.049			Reactome VASOPRESSIN REGULATES RENAL WATER HOMEOSTASIS VIA AQUAPORINS	0.053	Reactome SIGNALING BY FGFR1	0.12
Reactome SIGNALING BY NOTCH1	0.18	Reactome NEGATIVE REGULATION OF NOTCH4 SIGNALING	0.15	Reactome OTHER INTERLEUKIN SIGNALING	0.011	Reactome MUSCLE CONTRACTION	0.049			KEGG ASTHMA	0.057	KEGG SEROTONERGIC SYNAPSE	0.12
Reactome MAPK FAMILY SIGNALING CASCADES	0.19	Reactome TRANSPORT OF MATURE TRANSCRIPT TO CYTOPLASM	0.15	Reactome MYD88-INDEPENDENT TLR4 CASCADE	0.012	Reactome NOTCH3 INTRACELLULAR DOMAIN REGULATES TRANSCRIPTION	0.055			Reactome DAP12 INTERACTIONS	0.059	KEGG LONG-TERM DEPRESSION	0.12
Reactome ACTIVATION OF NMDA RECEPTORS AND POSTSYNAPTIC EVENTS	0.19	Reactome MRNA SPLICING - MINOR PATHWAY	0.15	Reactome TRIF(TICAM1)-MEDIATED TLR4 SIGNALING	0.012	Reactome NUCLEAR EVENTS (KINASE AND TRANSCRIPTION FACTOR ACTIVATION)	0.055			Reactome COLLAGEN CHAIN TRIMERIZATION	0.059	Reactome RAF/MAP KINASE CASCADE	0.12
HALLMARK_HYPOXIA	0.2	Reactome VIF-MEDIATED DEGRADATION OF APOBEC3G	0.15	Reactome APC/C:CDC20 MEDIATED DEGRADATION OF MITOTIC PROTEINS	0.012	Reactome P75 NTR RECEPTOR-MEDIATED SIGNALLING	0.058			Reactome INTERLEUKIN-2 FAMILY SIGNALING	0.059	Reactome INTERLEUKIN-17 SIGNALING	0.12
HALLMARK_ESTROGEN_RESPONSE_EARLY	0.2	Reactome AUF1 (HNRNP D0) BINDS AND DESTABILIZES MRNA	0.15	Reactome TNF SIGNALING	0.012	Reactome NETRIN-1 SIGNALING	0.059			Reactome INTERLEUKIN-3, INTERLEUKIN-5 AND GM-CSF SIGNALING	0.059	Reactome METABOLISM OF AMINO ACIDS AND DERIVATIVES	0.13
HALLMARK_INFLAMMATORY_RESPONSE	0.2	Reactome DEGRADATION OF AXIN	0.15	Reactome SYNTHESIS OF PIPS AT THE PLASMA MEMBRANE	0.012	KEGG FLUID SHEAR STRESS AND ATHEROSCLEROSIS	0.061			Reactome SIGNAL AMPLIFICATION	0.064	Reactome MAPK FAMILY SIGNALING CASCADES	0.13
HALLMARK_KRAS_SIGNALING_UP	0.2	Reactome FBXL7 DOWN-REGULATES AURKA DURING MITOTIC ENTRY AND IN EARLY MITOSIS	0.15	Reactome RUNX1 REGULATES TRANSCRIPTION OF GENES INVOLVED IN DIFFERENTIATION OF HSCS	0.013	Reactome DEACTIVATION OF THE BETA-CATENIN TRANSACTIVATING COMPLEX	0.063			Reactome ONCOGENIC MAPK SIGNALING	0.065	Reactome SIGNALING BY RAS MUTANTS	0.13
HALLMARK_KRAS_SIGNALING_DN	0.2	Reactome REGULATION OF RUNX3 EXPRESSION AND ACTIVITY	0.15	Reactome ACTIVATION OF APC/C AND APC/C:CDC20 MEDIATED DEGRADATION OF MITOTIC PROTEINS	0.014	Reactome DISEASES ASSOCIATED WITH O-GLYCOSYLATION OF PROTEINS	0.065			Reactome PRESYNAPTIC FUNCTION OF KAINATE RECEPTORS	0.069	KEGG REGULATION OF ACTIN CYTOSKELETON	0.13
Reactome RETINOID METABOLISM AND TRANSPORT	0.2	Reactome SCF-BETA-TRCP MEDIATED DEGRADATION OF EMI1	0.15	Reactome NEGATIVE REGULATORS OF DDX58/IFIH1 SIGNALING	0.016	Reactome SIGNALING BY RAS MUTANTS	0.065			KEGG GASTRIC ACID SECRETION	0.07	Reactome REGULATION OF PTEN GENE TRANSCRIPTION	0.13
Reactome BETA-CATENIN INDEPENDENT WNT SIGNALING	0.22	Reactome CRISTAE FORMATION	0.15	Reactome NEF-MEDIATES DOWN MODULATION OF CELL SURFACE RECEPTORS BY RECRUITING THEM TO CLATHRIN ADAPTERS	0.017	Reactome SIGNALING BY NTRKS	0.066			Reactome GPVI-MEDIATED ACTIVATION CASCADE	0.071	Reactome SIGNALING BY NOTCH4	0.13
KEGG BREAST CANCER	0.22	Reactome MITOTIC ANAPHASE	0.17	Reactome HOST INTERACTIONS OF HIV FACTORS	0.021	Reactome L1CAM INTERACTIONS	0.071			Reactome CD28 CO-STIMULATION	0.071	KEGG SMALL CELL LUNG CANCER	0.13
Reactome GLUTAMATE BINDING, ACTIVATION OF AMPA RECEPTORS AND SYNAPTIC PLASTICITY	0.22	Reactome MITOTIC METAPHASE AND ANAPHASE	0.17	HALLMARK_E2F_TARGETS	0.036	KEGG GLIOMA	0.075			Reactome GLUCAGON SIGNALING IN METABOLIC REGULATION	0.071	Reactome NON-INTEGRIN MEMBRANE-ECM INTERACTIONS	0.13
Reactome TRAFFICKING OF AMPA RECEPTORS	0.22	Reactome RESOLUTION OF D-LOOP STRUCTURES	0.17	HALLMARK_MTORC1_SIGNALING	0.15	Reactome INTEGRIN ALPHAIIB BETA3 SIGNALING	0.076			KEGG RAS SIGNALING PATHWAY	0.071	Reactome SIGNALING BY EGFR	0.15
KEGG RETROGRADE ENDOCANNABINOID SIGNALING	0.23	Reactome HH MUTANTS ABROGATE LIGAND SECRETION	0.17	Reactome MEIOTIC RECOMBINATION	0.24	Reactome INTEGRIN SIGNALING	0.076			KEGG BACTERIAL INVASION OF EPITHELIAL CELLS	0.075	Reactome MAP KINASE ACTIVATION	0.15
KEGG CHOLINERGIC SYNAPSE	0.23	Reactome METABOLISM OF AMINO ACIDS AND DERIVATIVES	0.18	Reactome NICOTINATE METABOLISM	0.24	Reactome G ALPHA (Q) SIGNALLING EVENTS	0.087			KEGG PERTUSSIS	0.075	Reactome EGFR DOWNREGULATION	0.15
KEGG CARDIAC MUSCLE CONTRACTION	0.24	Reactome CDT1 ASSOCIATION WITH THE CDC6:ORC:ORIGIN COMPLEX	0.18	Reactome TRANSFERRIN ENDOCYTOSIS AND RECYCLING	0.24	Reactome SIGNALING BY BMP	0.088			Reactome INTRACELLULAR SIGNALING BY SECOND MESSENGERS	0.075	KEGG SPHINGOLIPID SIGNALING PATHWAY	0.15
KEGG SEROTONERGIC SYNAPSE	0.24	Reactome DEGRADATION OF GLI1 BY THE PROTEASOME	0.19	Reactome INTERLEUKIN-1 SIGNALING	0.24	KEGG SMALL CELL LUNG CANCER	0.089			KEGG GNRH SIGNALING PATHWAY	0.076	Reactome MAPK1/MAPK3 SIGNALING	0.15
Reactome SIGNAL AMPLIFICATION	0.24	Reactome DEGRADATION OF GLI2 BY THE PROTEASOME	0.19	Reactome SEPARATION OF SISTER CHROMATIDS	0.25	Reactome MAPK FAMILY SIGNALING CASCADES	0.09			KEGG HEDGEHOG SIGNALING PATHWAY	0.076	KEGG OXYTOCIN SIGNALING PATHWAY	0.15
HALLMARK_NOTCH_SIGNALING	0.24	Reactome GLI3 IS PROCESSED TO GLI3R BY THE PROTEASOME	0.19			Reactome ONCOGENIC MAPK SIGNALING	0.096			Reactome NEF-MEDIATES DOWN MODULATION OF CELL SURFACE RECEPTORS BY RECRUITING THEM TO CLATHRIN ADAPTERS	0.079	KEGG BACTERIAL INVASION OF EPITHELIAL CELLS	0.17
KEGG ALDOSTERONE SYNTHESIS AND SECRETION	0.25	Reactome SCF(SKP2)-MEDIATED DEGRADATION OF P27/P21	0.19			Reactome PLATELET AGGREGATION (PLUG FORMATION)	0.097			Reactome ADP SIGNALLING THROUGH P2Y PURINOCEPTOR 12	0.079	KEGG ALDOSTERONE-REGULATED SODIUM REABSORPTION	0.21
Reactome NEURONAL SYSTEM	0.25	Reactome THE ROLE OF GTSE1 IN G2/M PROGRESSION AFTER G2 CHECKPOINT	0.19			KEGG PROTEOGLYCANS IN CANCER	0.097			Reactome CHEMOKINE RECEPTORS BIND CHEMOKINES	0.083	Reactome SIGNALING BY BMP	0.22
Reactome G ALPHA (Z) SIGNALLING EVENTS	0.25	Reactome TP53 REGULATES METABOLIC GENES	0.19			Reactome SIGNAL TRANSDUCTION BY L1	0.1			KEGG MAPK SIGNALING PATHWAY	0.083	Reactome CARDIAC CONDUCTION	0.22
Reactome NOTCH1 INTRACELLULAR DOMAIN REGULATES TRANSCRIPTION	0.25	Reactome SWITCHING OF ORIGINS TO A POST-REPLICATIVE STATE	0.2			Reactome CDO IN MYOGENESIS	0.1			HALLMARK_INTERFERON_GAMMA_RESPONSE	0.086	Reactome NCAM SIGNALING FOR NEURITE OUT-GROWTH	0.22
		Reactome DEFECTIVE CFTR CAUSES CYSTIC FIBROSIS	0.2			Reactome DOWNSTREAM SIGNAL TRANSDUCTION	0.1			KEGG PRION DISEASES	0.087	KEGG RENAL CELL CARCINOMA	0.22
		Reactome METABOLISM OF WATER-SOLUBLE VITAMINS AND COFACTORS	0.21			Reactome MYOGENESIS	0.1			Reactome BETA-CATENIN INDEPENDENT WNT SIGNALING	0.087	KEGG HIPPO SIGNALING PATHWAY - MULTIPLE SPECIES	0.24
		KEGG DNA REPLICATION	0.21			KEGG INSULIN SIGNALING PATHWAY	0.11			KEGG NF-KAPPA B SIGNALING PATHWAY	0.088	Reactome O-GLYCOSYLATION OF TSR DOMAIN-CONTAINING PROTEINS	0.25
		Reactome ABC TRANSPORTER DISORDERS	0.22			HALLMARK_COAGULATION	0.11			KEGG MALARIA	0.089
		Reactome ASYMMETRIC LOCALIZATION OF PCP PROTEINS	0.23			KEGG AMOEBIASIS	0.11			KEGG SEROTONERGIC SYNAPSE	0.095
		Reactome MITOCHONDRIAL BIOGENESIS	0.23			Reactome GAP JUNCTION TRAFFICKING AND REGULATION	0.12			KEGG RETROGRADE ENDOCANNABINOID SIGNALING	0.095
		KEGG ALLOGRAFT REJECTION	0.23			Reactome MOLECULES ASSOCIATED WITH ELASTIC FIBRES	0.12			Reactome NETRIN-1 SIGNALING	0.097
		Reactome HEDGEHOG LIGAND BIOGENESIS	0.23			KEGG NEUROTROPHIN SIGNALING PATHWAY	0.12			Reactome SIGNALING BY RAS MUTANTS	0.1
		Reactome RAB GERANYLGERANYLATION	0.23			Reactome RAF/MAP KINASE CASCADE	0.12			KEGG ECM-RECEPTOR INTERACTION	0.11
		HALLMARK_PROTEIN_SECRETION	0.24			Reactome NCAM SIGNALING FOR NEURITE OUT-GROWTH	0.13			KEGG NATURAL KILLER CELL MEDIATED CYTOTOXICITY	0.11
		Reactome CLEAVAGE OF GROWING TRANSCRIPT IN THE TERMINATION REGION	0.24			KEGG CAMP SIGNALING PATHWAY	0.13			KEGG LONG-TERM POTENTIATION	0.11
		Reactome OXYGEN-DEPENDENT PROLINE HYDROXYLATION OF HYPOXIA-INDUCIBLE FACTOR ALPHA	0.24			KEGG CHRONIC MYELOID LEUKEMIA	0.13			KEGG HYPERTROPHIC CARDIOMYOPATHY (HCM)	0.11
		Reactome RNA POLYMERASE II TRANSCRIPTION TERMINATION	0.24			Reactome ADHERENS JUNCTIONS INTERACTIONS	0.13			Reactome AQUAPORIN-MEDIATED TRANSPORT	0.11
		HALLMARK_INTERFERON_ALPHA_RESPONSE	0.25			Reactome MAPK TARGETS/ NUCLEAR EVENTS MEDIATED BY MAP KINASES	0.13			Reactome ADP SIGNALLING THROUGH P2Y PURINOCEPTOR 1	0.11
		HALLMARK_INTERFERON_GAMMA_RESPONSE	0.25			KEGG RENAL CELL CARCINOMA	0.14			Reactome G BETA:GAMMA SIGNALLING THROUGH PI3KGAMMA	0.11
		HALLMARK_MTORC1_SIGNALING	0.25			Reactome DEATH RECEPTOR SIGNALLING	0.14			Reactome SIGNALING BY ERYTHROPOIETIN	0.11
						Reactome CHONDROITIN SULFATE/DERMATAN SULFATE METABOLISM	0.14			Reactome TRP CHANNELS	0.11
						KEGG MELANOGENESIS	0.15			KEGG FC EPSILON RI SIGNALING PATHWAY	0.12
						KEGG PROLACTIN SIGNALING PATHWAY	0.15			KEGG MELANOGENESIS	0.12
						Reactome RUNX2 REGULATES OSTEOBLAST DIFFERENTIATION	0.15			Reactome NEUROTRANSMITTER RECEPTORS AND POSTSYNAPTIC SIGNAL TRANSMISSION	0.12
						Reactome MAPK1/MAPK3 SIGNALING	0.15			KEGG AUTOIMMUNE THYROID DISEASE	0.12
						Reactome DAG AND IP3 SIGNALING	0.16			Reactome DISEASES OF SIGNAL TRANSDUCTION	0.12
						Reactome SIGNALING BY NOTCH2	0.16			Reactome CELL SURFACE INTERACTIONS AT THE VASCULAR WALL	0.12
						KEGG CALCIUM SIGNALING PATHWAY	0.17			Reactome PHOSPHOLIPID METABOLISM	0.13
						KEGG ADHERENS JUNCTION	0.17			Reactome GPCR LIGAND BINDING	0.13
						Reactome NOTCH3 ACTIVATION AND TRANSMISSION OF SIGNAL TO THE NUCLEUS	0.17			Reactome CAM PATHWAY	0.14
						Reactome COLLAGEN CHAIN TRIMERIZATION	0.19			Reactome CALMODULIN INDUCED EVENTS	0.14
						Reactome A TETRASACCHARIDE LINKER SEQUENCE IS REQUIRED FOR GAG SYNTHESIS	0.2			Reactome INTERLEUKIN RECEPTOR SHC SIGNALING	0.14
						KEGG CIRCADIAN ENTRAINMENT	0.2			HALLMARK_PI3K_AKT_MTOR_SIGNALING	0.14
						KEGG SPHINGOLIPID SIGNALING PATHWAY	0.2			Reactome GABA RECEPTOR ACTIVATION	0.14
						KEGG RENIN SECRETION	0.21			KEGG TUBERCULOSIS	0.15
						KEGG OXYTOCIN SIGNALING PATHWAY	0.21			KEGG FOCAL ADHESION	0.15
						KEGG BACTERIAL INVASION OF EPITHELIAL CELLS	0.22			Reactome G-PROTEIN ACTIVATION	0.15
						Reactome CAM PATHWAY	0.22			KEGG SALIVARY SECRETION	0.15
						Reactome CALMODULIN INDUCED EVENTS	0.22			KEGG PROTEIN DIGESTION AND ABSORPTION	0.15
						Reactome VEGFR2 MEDIATED VASCULAR PERMEABILITY	0.22			HALLMARK_UV_RESPONSE_DN	0.16
						Reactome INTRACELLULAR SIGNALING BY SECOND MESSENGERS	0.23			KEGG PROTEOGLYCANS IN CANCER	0.17
						KEGG ACUTE MYELOID LEUKEMIA	0.23			Reactome CLASS A/1 (RHODOPSIN-LIKE RECEPTORS)	0.17
						Reactome SIGNALING BY MET	0.24			Reactome NEURONAL SYSTEM	0.17
						KEGG ALDOSTERONE-REGULATED SODIUM REABSORPTION	0.24			HALLMARK_APICAL_SURFACE	0.18
						Reactome GLYCOSAMINOGLYCAN METABOLISM	0.25			Reactome ACTIVATION OF KAINATE RECEPTORS UPON GLUTAMATE BINDING	0.18
						Reactome GAP JUNCTION TRAFFICKING	0.25			Reactome MOLECULES ASSOCIATED WITH ELASTIC FIBRES	0.18
										Reactome NEUTROPHIL DEGRANULATION	0.19
										Reactome INWARDLY RECTIFYING K+ CHANNELS	0.2
										Reactome RUNX2 REGULATES BONE DEVELOPMENT	0.2
										Reactome POTASSIUM CHANNELS	0.23
										Reactome RMTS METHYLATE HISTONE ARGININES	0.25

## Sheet: Pathway Z Scores
Combined-Z Score to summarize pathway activity based on 103 CPTAC CCRCC tumor samples and 72 NAT samples
Combined Z score was calculated using the R package GSVA
	RNAseq based Scores					Global proteomics based Scores
	APM	Mitochondrial	Pyruvate Metabolism	Signaling BY NOTCH1	RAP1 Signaling Pathway	APM	Sumoylation	Angiogenesis	Glycolysis	EMT	Compl. and Coag. Cascades	ECM	Platelet Degranulation	Interferon GAMMA	MTOR Signalling
CPT0065430003	5.72	-0.79	-1.02	-1.97	-2	2.84	1.48	0.26	2.03	1.2	-3.56	1.61	-1.24	7.76	1.52
CPT0012280003	7.23	-7.48	-1.77	0.22	2.5	8.82	-1.13	0.24	5.09	1.79	-2.31	1.45	0.29	5.86	3.47
CPT0007320003	5.2	1.18	-0.93	-0.67	0.18	2.61	-2.77	-0.73	1.09	-1.92	-4.03	-1.5	-1.54	6.36	4.49
CPT0020120003	7.31	-2.61	-2.25	-1.69	-0.74	5.92	-4	-0.13	1.06	1.36	-3.2	0.11	-1.61	5.2	-0.81
CPT0088550004	14.06	-9.28	-2.92	4.75	4.85	6.39	4.36	-0.44	0.63	2.97	-4.24	1.01	-0.78	6.66	1.46
CPT0025050003	5.43	0.56	-0.81	-1.64	-1.41	9.87	3.07	-2.43	3.96	-3.4	-3.46	-3.09	-2.74	6.13	1.25
CPT0064370003	3.35	-3.45	0.043	-0.42	-0.12	7.7	-5.66	-0.73	2.12	-3.73	8.74	-1.21	5.14	4.01	1.14
CPT0010110003	4.31	-2.29	-2.65	-0.77	-0.71	5.42	4.07	-1.15	-0.13	-1.48	-1.44	-0.55	-0.65	9.24	1.99
CPT0012550003	5.95	-4.22	-1.56	4.01	4.15	10.43	-0.59	1.39	4.13	-1.34	6.96	0.54	4.39	5.24	1.54
CPT0017410003	4.34	-7.32	-2.34	3.13	3.76	1.62	7.57	0.9	-0.74	1.52	2.14	1.01	1.93	4.71	-2.35
CPT0012180003	8.42	-5.63	-4.08	-0.22	0.13	3.44	5.78	-3.3	0.29	-6.67	-6.54	-5.27	-3.59	5.46	-1.8
CPT0025290003	0.059	-6.83	-1.19	-0.055	-0.082	5.26	1.87	-0.051	0.021	2.53	-6.31	1.76	-2.4	4.57	-1.44
CPT0079380003	7.36	-6.93	-2.63	0.07	1.5	6.28	4.62	-0.96	-2.13	-0.65	-0.54	0.54	0.86	8.24	-2.03
CPT0023690003	2.36	-5.79	-2.45	0.23	0.13	4.53	2.52	-0.12	-1.75	-0.55	1.01	-0.053	1.05	4.84	-1.22
CPT0092160003	5.82	-5.5	-1.12	-1.02	-1.18	2.45	2.29	-2.22	-1.49	-1.64	-4.86	-1.4	-1.77	8.38	0.58
CPT0086360003	4.44	-1.06	-1.39	-2.48	-2.35	6.13	1.63	-0.72	-0.41	-3.01	-2.31	-2.93	-1.61	8.09	1.06
CPT0023350003	11.75	2.47	0.89	-2.24	-2.83	5.49	-1.26	0.66	4.46	2.29	-2.99	2.27	0.34	4.48	1.92
CPT0014160003	3.28	-2.31	0.76	-1.96	-0.46	1.63	-3.61	2.29	3.19	4.98	4.54	4.88	3.72	2.64	0.82
CPT0065810003	5.26	3.1	0.12	-1.72	-1.41	8.78	3.19	-2.59	0.51	-6.69	-7.55	-4.66	-3.87	5.86	2.84
CPT0081880003	9.36	-1.43	-1.01	-0.09	2.62	8.48	-0.19	0.1	4.94	-0.25	0.37	0.96	1.74	4.43	0.32
CPT0078990003	7.71	0.11	-2.21	1.04	1.48	9.48	10.69	-2.42	-1.51	-6.39	-6.43	-4.37	-4.42	8.77	-0.47
CPT0001260009	10	1.86	-0.39	0.89	2.98	4.19	7.03	0.64	1.13	0.29	-0.62	0.095	-0.95	5.37	-1.87
CPT0087040003	3.09	-2.44	-1.06	1.36	1.15	2.28	0.9	0.58	-1.17	-0.11	5.04	2.86	2.56	5.21	-2.95
CPT0009060003	-0.51	-1.22	-2.42	-1.2	-0.56	-1.57	8.02	-0.77	0.41	-0.043	-6.37	-0.42	-1.47	3.66	-0.64
CPT0079410003	9.01	5.17	-0.46	-2.58	1.99	1.64	6.78	0.32	-0.7	-0.32	-1.42	0.11	-0.28	3.36	1.23
CPT0015730003	7.42	7.06	0.21	-2.15	-4.23	5.12	1.34	-1.35	2.91	-4.77	-4.87	-5.08	-2.33	5.66	0.59
CPT0001500009	4.99	10.58	1.97	-3.22	-3.08	3.26	-5.98	-2.1	3.28	-5.1	-4.58	-3.91	-2.4	2.57	1.67
CPT0066480003	4.39	-3.23	-1.74	1.3	2.99	1.29	-1.48	3.96	0.03	14.42	11.56	11.5	9.79	4.32	-2.61
CPT0063630003	2.5	-5.93	-1.19	-0.59	1.42	1.91	3.33	2.31	2.23	8.08	15.72	8.48	9.86	4	-0.28
CPT0077310003	-0.85	-3.08	-1.73	1.39	-0.13	0.32	-1.47	1.44	1.65	3.75	6.43	5.14	3.44	2.1	-0.85
CPT0012670003	1.8	-4.21	-3.27	0.4	0.048	1.01	-0.66	0.81	1.09	5.69	-2.8	4.69	-0.79	3.3	-1.81
CPT0075130003	6.08	-3.14	-1.62	1.13	2.46	3.68	4.98	1.42	1.12	4.47	1.29	3.3	1.41	4.74	-1.22
CPT0021240003	0.35	-4.78	-0.41	0.27	1.49	9.69	-3.4	0.93	3.14	6.16	-0.12	5.77	2.91	3.68	-0.16
CPT0007860003	3.85	-3.42	-1.24	0.75	0.91	5.92	-1.64	1.74	1.64	2.43	2.26	3.02	1.95	1.97	0.18
CPT0019130003	-2.12	-2.84	-0.39	-0.33	-0.69	1.76	-2.96	1.97	1.97	3.54	7.75	5.61	4.86	1.92	3.83
CPT0078510003	8.88	1.17	-2.34	-0.34	2.03	5.65	-2.98	0.4	1.31	1.74	1.11	1.24	2.83	2.78	1.73
CPT0019990003	1.37	-3.22	-1.75	2.23	3.08	4.89	-1.3	2.4	1.4	4.69	7.76	5.68	5.92	3.12	-1.49
CPT0065690003	1.11	-10.68	-1.42	1.07	2.48	2.34	3.56	1.63	-0.47	4.95	2.09	3.82	2.02	4.41	-1.97
CPT0075560003	3.32	-8.4	-2.34	1.71	3.03	2.59	-0.32	2.53	-0.37	8.91	7.05	6.23	5.36	5.58	-0.0097
CPT0092730003	3.61	-6.88	-2.25	1.34	3.37	2.58	4.18	2.88	-2.14	7.48	4.57	8.34	4.81	6.83	-2.24
CPT0063320003	0.95	1.5	0.87	0.8	1.42	1	-2.71	1.5	1.7	1.84	12.51	5.72	7.25	0.91	1.92
CPT0069000003	0.39	-3.45	-1.64	-0.29	-0.62	4.78	-3.44	2.19	3.89	6.34	1.15	7.27	3.59	3.52	-0.74
CPT0084560003	2.57	-5.28	-2.54	0.49	4.26	5.26	3.27	4.51	4.14	12.48	6.64	10.96	7.81	3.03	-0.8
CPT0006900003	0.53	-4.49	-1.62	1.29	0.27	-0.92	9.31	-1.03	-2.44	-2.52	2.54	-0.67	-0.33	2.79	-4.86
CPT0081990003	-1.06	-7.13	-1.62	1.02	3.36	2.25	5.32	2.89	0.12	8.97	6.09	6.81	5.38	3.93	-0.037
CPT0065870003	1.73	-3.93	-0.75	-0.33	1.44	1.97	4.74	2.17	-2.07	2.54	5.23	4.31	3.72	4.71	-1.32
CPT0011240003	-3.16	-6.48	-1.9	3.37	3.89	-1.3	4.47	3.9	-0.81	12.05	7.65	9.98	6.94	1.64	-1.92
CPT0015810003	2.71	6.94	-0.71	-0.91	1.37	4.61	2.12	0.85	2.92	0.41	-1.42	1.65	0.91	1.58	3.48
CPT0092290003	1.35	-10.49	-0.25	2.24	6	4.46	-3.78	1.69	1.71	2.26	-0.94	3.69	3.58	2.3	-1.86
CPT0015910003	-1.74	-10.8	-2.27	0.88	4.1	-0.86	2.86	3.9	-1.91	11.7	9.68	10.72	6.23	4.58	-2.05
CPT0075720003	-4.15	-9.16	-2.64	2.33	3.16	-1	8.17	1.34	-1.35	5.34	7.79	6.38	5.18	2.76	-2.19
CPT0025170003	-4.24	-5.24	-0.72	0.099	0.43	1.27	2.58	0.88	-1.15	2.88	-2.01	3.56	0.22	1.25	-0.42
CPT0025880003	3.62	5.78	-0.77	1.79	0.87	8.9	4.6	-0.91	3.68	0.19	-4.96	0.33	-1.82	4.16	1.71
CPT0088900003	-3.78	-3.75	-1.64	1.35	1.92	-0.96	1.45	2.21	-1.04	4.84	4.39	5.59	4.16	1.96	-1.17
CPT0077490003	0.16	-5.32	0.85	5.18	6.57	-0.75	7.92	2.38	-1.09	6.16	-0.22	6.81	2.18	1.01	-1.08
CPT0010160003	-1.88	1.16	-1.64	2.01	2.29	0.044	8.65	0.76	-0.089	1.02	-4.22	2.32	-1.7	0.72	-1.29
CPT0000780007	-1.12	-1.31	-0.36	2.17	2.77	0.5	9.16	1.36	0.018	2.34	2.16	3.33	2.23	0.57	-2.09
CPT0012080003	-4.04	-8.85	-1.34	5.25	6.05	2.62	7.25	0.79	1.05	3.15	0.14	3.23	1.06	1.17	-0.43
CPT0025350003	0.23	-2.51	-0.47	1.77	3.62	1.61	7.81	0.71	-0.88	-0.98	-2.59	0.74	-0.047	3.15	0.25
CPT0066470004	-2	-6.19	-1.51	3.8	5.95	3.86	5.34	1.1	-1.22	0.58	-1.49	1.23	-0.13	1.33	-1.02
CPT0025110003	2.3	-0.35	-0.19	0.86	0.73	9.42	1.41	1.06	5.41	1.62	2.14	0.6	3.69	3.63	0.47
CPT0088760003	-0.7	-1.56	-2.45	1.92	3.92	-1.25	12.04	0.84	-4.5	0.52	-0.92	1.76	-0.64	0.68	-6.17
CPT0071150004	2.4	1.2	0.9	0.52	1.45	-0.11	7.72	0.89	1.04	1.84	-0.65	2.15	0.47	3.03	0.85
CPT0088630003	0.71	-5.08	-1.95	2.39	4.4	-0.99	8.6	3.47	-2.37	10.91	1.29	9.75	3.56	4.27	-2.18
CPT0085670003	-0.74	-0.61	-1.91	1.81	1.63	-0.7	9.18	2.35	0.52	8.05	2.55	7.7	2.88	1.83	-0.9
CPT0006630003	2.84	1.23	-0.14	4.12	5.42	2.66	5.73	-1.74	0.28	-4.7	-2.98	-2.79	-2.14	0.98	1.13
CPT0081600003	-1.3	-6.33	-2.07	0.66	1.63	2.77	6.78	2.33	-1.47	7.95	1.16	5.9	2.37	2.23	-4.2
CPT0014370004	-1.43	-1.5	-1.77	2.22	3.75	0.48	11.26	0.72	-0.38	2.73	-2.09	3.84	-0.79	2.59	-1.67
CPT0079230003	-0.9	-4.88	-0.94	0.00047	2.27	-0.00072	3.45	2.72	0.4	5.17	7.28	6.07	4.75	1.59	-0.38
CPT0000640003	2.75	-3.11	-1.63	2.32	3.09	2.25	7.02	3.52	1.95	5.01	8.36	5.88	6.23	4.2	-2.16
CPT0025230003	-0.032	0.96	0.23	-0.59	-0.37	5.26	4.15	0.72	0.94	5.19	1.19	4.25	-0.18	2.92	-0.86
CPT0089020003	0.81	1.05	-1.49	-0.15	0.9	2.47	-0.52	1.6	-0.67	1.14	7.82	4.38	5.28	2.42	-3.09
CPT0086030003	-0.26	-4.8	-0.99	1.71	2.06	7.39	2.46	1.3	2.07	3.52	3.52	4.15	3.55	4.06	0.32
CPT0012370003	2.05	1.33	-1.34	-1.3	1.01	-0.076	7.94	-0.4	0.54	-1.29	-4.66	0.45	-3.32	4.37	1
CPT0092790003	1.86	-1.32	-1.41	0.4	1.49	-0.013	3.8	1.5	-1.01	4.28	1.67	3.7	1.91	0.75	-3.48
CPT0086950003	4	5.74	0.17	1.63	0.68	0.76	3.26	-0.62	2.05	-0.0084	-5.2	0.39	-1.39	1.45	1.2
CPT0088690003	2.72	-2.41	-1.51	0.14	-0.61	4.82	2.78	-0.74	2.54	1.99	-2.59	1.88	-1.99	4.61	-0.91
CPT0089460004	0.51	3.12	-0.068	3.56	1.69	1.89	2.81	-0.33	1.47	-0.67	-4.63	1.14	-3.31	-1.31	-1.8
CPT0077110003	2.33	5.95	-0.5	0.073	-1.87	3.4	9.71	-1.41	1.95	-2.24	-8.16	-1.73	-4.86	2.65	2.17
CPT0024670003	7.61	2.13	1.44	1.62	1.32	7.75	4.36	-2.36	2.96	-4.35	-6.78	-2.4	-3.32	3.67	1.76
CPT0088480003	3.61	8.71	0.61	-1.67	-1.16	4.5	2.84	-0.0037	2.16	2.22	0.6	2.98	-0.072	4.62	3.49
CPT0026410003	2.52	3.7	-0.75	0.67	-1.96	3.06	7.69	-1.89	-0.2	-3.53	-8	-2.29	-4.81	5.73	1.02
CPT0079480003	0.92	1.01	0.7	0.47	0.84	5.77	3.25	0.18	1.39	-1.84	-4.33	-0.11	-1.84	2.24	2.14
CPT0078930003	3.98	1.07	-0.16	1.32	2.71	4.85	0.13	-1.11	-0.014	-3.43	0.18	-0.88	-1.62	2.29	0.59
CPT0078830003	5.77	6.74	0.0018	0.6	4.47	5.92	2.55	-0.44	1.92	-5.23	-2.79	-2.39	-1.75	3.05	1.66
CPT0000870016	2.43	1.52	-1.35	0.028	-0.15	3.47	4.43	0.29	0.22	-4.13	-1.98	-0.9	-1.32	3.62	1.33
CPT0025580004	-0.94	-0.23	0.025	0.69	-0.7	-0.98	8.27	-0.62	0.72	-0.5	-5.48	0.46	-4.33	0.2	-1.23
CPT0006440003	3.87	6.62	-0.56	2.01	0.53	1.59	10.96	0.1	2.05	-1.31	0.78	-0.11	1.21	2.67	-0.4
CPT0086820003	1.37	-2.14	-0.58	-0.36	-2	2.22	4.07	-0.66	3.47	-1.01	-6.81	-1.44	-4.65	2.37	2.95
CPT0009000003	0.67	3.49	-0.4	1.71	0.78	5.67	2.47	1.05	3.86	0.019	1.01	2.47	0.42	1.92	1.36
CPT0079270003	5.01	3.2	0.75	1.47	1.06	8.66	0.4	0.47	4.36	-0.41	-7.61	-1.27	-0.65	2.46	-0.49
CPT0012900004	-3.53	0.21	0.87	2.11	0.74	0.8	1.18	-0.31	2.21	-0.97	-0.0099	0.79	0.29	-0.81	1.14
CPT0001340003	18.29	14.14	3.95	0.036	0.38	5.2	5.62	-0.36	3.45	2.11	-1.49	0.89	-0.32	1.57	0.19
CPT0065750003	3.18	4.02	0.23	-1.36	-2.26	2.36	-2.3	1.57	1.91	1.96	3.84	3.37	3.65	2.56	0.11
CPT0014450004	-2.98	-4.04	-0.12	0.34	0.26	2.86	6.6	-2.49	2.07	-4.81	-6.04	-3.12	-4.4	0.51	2.35
CPT0076330003	10.23	-0.73	0.35	-0.33	1.83	5.62	-1.84	3.85	6.57	8.53	13.87	8.36	9.83	3.79	0.43
CPT0001540009	6.61	4.66	-0.48	0.14	-0.54	7.77	6.85	-1.87	2.16	-3.87	-6.25	-2.59	-4.08	6.12	3.88
CPT0001220008	4.21	4.04	-0.014	-0.42	-0.73	0.13	1.09	0.74	-0.81	-0.16	9.5	1.97	4.28	4.78	0.44
CPT0065930003	2.83	11.83	0.2	-0.48	-0.1	5.21	-3.18	0.8	2.55	1.33	7.08	1.84	4	2.4	2.25
CPT0001180009	15.09	14.09	0.72	-1.44	-1.82	6.78	3	-1.14	4.11	0.51	-4.5	0.6	-1.77	5.58	4.24
CPT0002350011	4.39	-1.06	-0.61	-0.87	0.032	10.8	-2.29	0.96	4.39	1.75	3.2	1.04	3.78	3.94	-0.67
CPT0069160003	4.97	-3.98	-0.32	3.99	4.29	4.34	0.66	0.63	2.74	3.94	4.39	2.58	4.02	1.35	-2.91
CPT0086870003	2.73	2.64	-1.44	0.095	1.12	2.33	9.35	-0.63	-1.99	1.79	-3.93	1.35	-1.19	3.3	-0.95
CPT0086370003	-3.03	4.73	2.01	-2.67	-3.36	-7.32	-2.8	-2.12	-1.16	-4.62	2.36	-7.2	-1.75	-6.55	-0.28
CPT0079000001	-5.4	2.65	1.77	-1.72	-3.17	-5.54	-2.34	-1.86	-0.052	-5.1	-0.11	-6.75	-1.54	-5.81	-0.12
CPT0063330001	-2.83	7.05	2.18	-1.73	-3.24	-6.8	-4.39	-0.89	-3.53	-4.26	2.55	-4.36	-0.13	-6.7	0.35
CPT0086830003	-4.18	2	1.2	-2.06	-2.95	-6.09	-1.78	-1.49	-3.84	-2.04	-3.89	-4.43	-3.81	-6.83	-0.15
CPT0081620001	-4.76	4.77	1.89	-1.66	-2.33	-4.16	-8.4	-1.48	0.84	-5.29	-1.22	-5.24	-1.93	-4.64	1.32
CPT0010170001	-3.48	3.81	2.99	-2.09	-2.61	-2.97	-7.62	-0.66	1.23	-1.95	-5.94	-2.8	-3.68	-6.65	0.77
CPT0069010001	-4.95	3.39	1.22	-2.01	-2.95	-3.8	-4.4	-1.25	-0.57	-3.94	-1.54	-3.24	-2.31	-4.98	-0.71
CPT0092740003	-2.45	5.13	1.75	-1.72	-2.74	-2.88	-6.8	-1.64	0.53	-3.96	-5.59	-5.23	-5.11	-3.42	1.48
CPT0077140001	-3.59	2.53	1.49	-1.35	-2.85	-2.47	-10.19	-1.04	1.32	-2.29	-3.93	-1.86	-2.47	-4.3	0.97
CPT0001230001	-4.28	6.8	1.46	-1.34	-2.86	-6.66	3.07	-3.57	-4.51	-5.17	-3.52	-6.1	-4.86	-5.37	-2.01
CPT0006950001	-2.77	7.64	2.17	-1.76	-3.15	-2.56	-10.9	-0.85	2.48	-3.67	-4.02	-4.48	-2.88	-5.4	2.43
CPT0092310003	-4.69	1.12	2.11	-1.45	-2.4	-3.27	-5.2	-0.78	1.11	-2.98	-4.42	-3.57	-3.16	-4.7	0.96
CPT0088920001	-5.78	-0.81	1.67	-1.7	-2.29	-2.36	-9.85	-0.99	1.39	-5.42	-0.017	-4.9	-1.27	-4.21	2.14
CPT0064400001	-2.79	6.1	2.63	-2.28	-3.6	-5.26	-4.83	-2.63	-1.88	-7.22	-1.92	-8.38	-4.68	-8.11	-1.06
CPT0025920001	-4.87	3.61	1.44	-1.65	-2.59	-9	-5.21	-2.21	-3.75	-4.93	-1.75	-3.81	-2.63	-7.11	-0.93
CPT0006730001	-5.52	0.074	1.19	-1.75	-3.67	-3.46	-7.31	-1.27	1.63	-4.56	-0.34	-4.37	-1.29	-6.01	1.74
CPT0001350001	-3.8	4.6	2.61	-1.47	-2.76	-2.54	-8.92	-1.68	-0.1	-5.84	0.76	-5.19	-2.03	-4.15	1.28
CPT0086890003	-4.56	3.41	2.99	-2.03	-3.4	-7.21	-6.98	-1.98	-1.01	-6.88	-2.77	-8.2	-3.35	-6.36	-0.36
CPT0023710001	-3.56	6.74	3.04	-1.2	-3.24	-4.42	-7.11	-2.8	0.52	-6.72	-5.92	-7.07	-5.05	-8.09	1.32
CPT0000790001	-3.51	7.27	3.19	-1.86	-3.2	-2.87	-7.76	-0.59	1.58	-3.41	-4.92	-4.85	-3.85	-6.68	1.72
CPT0079430001	-1.93	8.48	2.58	-1.96	-2.81	-2.85	-6.03	-2.19	-0.025	-5.52	-3.11	-7.32	-3.51	-4.24	1.32
CPT0020130001	-4.99	2.53	0.69	-2.08	-2.94	-5.72	-6.02	-0.99	-1.6	-0.73	-4.42	-1.95	-2.59	-5.49	-0.037
CPT0020020001	-2.41	6.53	1.62	-1.82	-2.9	-7.25	-7.88	-1.81	-1.3	-1.59	0.91	-1.67	-1.61	-6.27	-1.77
CPT0092800003	-3.71	3.11	2.48	-1.94	-2.61	-2.29	-8.35	-0.061	2.82	0.23	-3.26	-2.35	-1.58	-4.24	3.09
CPT0078940001	-5.07	4.47	1.87	-1.5	-3.32	-4.7	-5.19	-3.08	-0.028	-5.09	-4.82	-7.5	-4.92	-6.48	2.38
CPT0087050003	-4.25	2.15	3.11	-0.25	-1.77	-4.27	-7.06	-1.85	-0.36	-4.73	2.36	-5.29	-1.05	-5.82	1.65
CPT0088710001	-4.2	-0.016	0.63	-1.33	-2.32	-3.36	-7.1	0.11	-0.28	-4.08	-5.22	-3.38	-4.6	-4.03	0.41
CPT0088640003	-4.97	2.95	0.31	-1.13	-2.39	-5.09	-4.71	-2.15	-1.68	-6.54	2.91	-5.37	-0.69	-5.76	0.7
CPT0019160001	-5.65	0.078	1.11	-1.29	-1.64	-8.78	-5.12	-2.06	-4.8	-2.73	3.56	-4.88	-0.52	-7.66	-0.77
CPT0077500001	-3.06	3.67	2.87	-0.74	-1.35	-3.39	-7.13	-1.25	0.75	-3.42	-4.48	-2.4	-2.79	-5.68	1
CPT0088500001	-4.78	6.09	2.02	-2	-3.2	-8.43	-4.58	-1.36	-1.18	-1.99	-5.17	-3.23	-4.95	-6.35	-1.91
CPT0089480003	-4.14	5.16	2.44	-0.51	-2.06	-2.6	-9.97	-1.8	1.16	-5.45	2.31	-5.59	-0.15	-5.77	1.32
CPT0076350001	-1.3	5.29	2.05	-1.13	-1.88	-2.38	-10.86	-1.07	-0.4	-4.48	5.21	-2.65	1.08	-3.61	2.42
CPT0014350001	-4.95	1.87	1.31	-1.63	-2.09	-4.89	-6.82	-2.07	0.82	-4.16	-3.23	-5.43	-1.34	-5.34	2.18
CPT0000890001	-4.35	-1.76	0.87	-1.31	-2.51	-3.06	-7.28	0.88	1.32	4.44	-4.61	1.37	-1.97	-3.85	0.012
CPT0078530001	-3.44	1.69	0.7	-1.84	-0.81	-5.48	-6.31	-0.56	-1.15	-0.71	-2.2	-2.85	-2.52	-2.22	-1.25
CPT0088780001	-4.89	2.05	2.41	-1.43	-3.79	-5.09	-7.59	-1.91	1.54	-7.52	0.64	-6.43	-2.11	-6.22	0.68
CPT0082010001	-5.62	-0.76	0.82	-1.42	-1.76	-1.11	-5.47	-0.53	1.25	-4.32	-4.74	-3.57	-3.24	-3.87	0.072
CPT0089040001	-3.97	4.18	1.26	-2.04	-3.31	-3.91	-7.04	-0.11	-0.81	-5.06	-0.65	-5.75	-2.35	-5.14	-1.15
CPT0023360001	-3.5	2.42	2.44	-1.88	-2.78	-3.3	-6.71	-1.19	-0.075	-2.69	-7.77	-4.27	-3.11	-5.84	0.57
CPT0001510001	-3.62	3.55	1.11	-1.65	-2.74	-9.72	4.19	-0.74	-3.85	-1.02	-0.48	1.4	-1.62	-7.12	-4.66
CPT0025060001	-3.99	-0.025	2.18	-1.58	-2.74	-2.16	-6.14	-0.32	0.32	-0.38	-0.21	0.58	-0.9	-4	2.77
CPT0012920003	-9.19	-8.98	-1.26	1.07	-0.47	-7.36	-0.87	-0.34	-5.59	0.59	4.95	0.47	0.57	-2.9	-0.69
CPT0009020003	-7.92	-4.8	-0.22	0.14	-0.41	-7.19	-3.39	-0.022	-3.13	-1.72	7	-0.9	2.47	-5.02	0.16
CPT0024680001	-5.72	-5.55	0.00036	1.26	0.29	-5.01	-3.46	-1.02	-3.5	0.094	-1.51	-1.5	-0.19	-4.12	-0.41
CPT0086970003	-3.67	-2.56	0.6	-0.12	1.07	-4.2	-9.11	0.38	-1.08	2.27	2.99	-0.18	2.92	-5.23	1.88
CPT0079510001	-4.77	0.37	0.023	-0.56	-0.34	-7.05	5.43	1.02	-4.36	4.08	8.63	2.5	6.08	-2.77	-0.72
CPT0079300001	-3.71	1.03	-0.44	0.17	-1.2	-6.31	7.03	0.82	-3.72	0.69	9.85	2.38	4.48	-3.97	-1.66
CPT0001270001	-1.38	-0.74	-1.2	-1.34	-1.29	-4.91	4.97	1.55	-6.41	5.64	-1.72	2.69	-0.91	-1.08	-2.86
CPT0066520001	-4.51	-3.51	-0.43	-1.12	-1.46	-6	-5.21	0.67	-3.06	-2.49	6.61	-0.22	1.94	-4.17	-1.55
CPT0012640003	-7.27	-1.25	0.23	1.78	0.73	-4.02	5.28	-0.83	-3.27	-3.59	4.5	-1.79	0.15	-4.03	0.27
CPT0075170001	-0.17	-5.06	-0.77	1.99	2.67	-4.71	4.96	2.24	-5.76	3.98	9.83	3.8	5.24	0.33	-1.9
CPT0092190003	-2.49	-5.09	-2.38	0.46	-0.64	-2.72	8.37	2.9	-4.23	8.33	4.7	7.21	2.76	0.4	-3.18
CPT0077320001	-4.9	-11.3	-2.29	1.32	0.63	-2.98	8.64	1.8	-4.74	5.61	3.36	5.89	0.86	1.09	-3.44
CPT0084590001	-1.38	-1.9	-1.61	-0.048	-1.17	-2.31	7.37	1.47	-4.67	2.3	3.52	2.69	2.07	-0.2	-1.32
CPT0000660001	-4.91	-2.11	-0.13	-1	-1.54	-4.93	1.2	1.92	-3.67	3.71	-11.47	-1.17	-4.42	-3.61	-3.26
CPT0069190001	-5.31	-3.15	-0.98	-0.67	-1.17	-6.8	0.55	0.41	-6.23	-0.22	10.6	1.24	3.22	-2.09	-2.3
CPT0010120001	-5.04	-4.62	-1.18	-0.91	-1.95	-3.77	3.01	1.58	-4.18	9.39	10.18	8.31	8.88	-1.93	1.25
CPT0017450001	-4.5	-0.88	-0.26	-1.12	-1.21	0.15	-5.81	0.14	-1.6	-2.91	-4.67	-4.39	-4.02	-1.39	0.95
CPT0002370001	-5.15	1.44	1.04	-1.53	-2.81	-9.53	-1.73	-0.36	-3.22	2.59	3.22	-0.45	2.13	-6.44	0.8
CPT0063640001	-2.83	0.58	0.24	-0.5	-1.3	-2.94	-8.15	-0.68	-0.81	-0.59	-4.74	-2.69	-3.12	-2.09	2.43
CPT0014130001	-2.7	-0.9	1.02	-0.91	-1.14	-4.8	-2.16	-1.1	-3.43	-2.86	-2.75	-3.84	-2.86	-5.79	-1.08
CPT0065820001	-4.05	-1.04	-0.16	-0.9	-2.11	-4.7	-0.98	2.74	-3.23	3.34	0.3	3.42	1.86	-3.23	-0.5
CPT0078840001	-4.85	-2.05	1.45	-1.52	-0.97	-4.6	-8.22	-1.52	1.52	-4.8	1.23	-4.85	-0.19	-5.63	1.02
CPT0001550001	-3.5	6.18	0.95	-0.5	-1.17	-7.82	-3.14	-1.55	-4.84	-4.59	6.18	-4.45	1.15	-6.88	-1.83
CPT0001190001	-1.92	0.47	0.31	-0.92	-1.29	-0.17	-4.69	0.73	-1.84	-2.82	-3.77	-3.02	-2.23	-2.44	-1.69
CPT0006530001	-2.33	0.5	0.25	-0.84	-1.33	-4.32	-1.48	-0.042	-3.55	-2.54	-5.34	-5.1	-2.61	-2.4	-0.24
CPT0007470001	-4.6	0.22	1.1	-1.14	-1.64	-6.09	-7.51	0.37	-0.0093	0.77	4.44	-1.47	2.55	-6.4	-0.09
CPT0014470001	-4.5	-0.027	0.61	-2	-2.28	-6.32	-2.07	-1.73	-3.81	1.18	-1.89	-0.19	-2.32	-5.13	-0.52
CPT0088570001	-5.02	-4.42	-0.48	-1.57	-2.19	-6.96	-1.43	-0.99	-4.22	-5.24	-5.23	-5.52	-5.5	-2.86	-0.31
CPT0075570001	-2.99	-1.45	0.41	-1	-2.28	-3.14	6.53	-2.2	-4.91	-4.16	-2.18	-4.69	-5.69	-2.37	-2.61
CPT0007870001	-4.15	2.92	1.47	-1.96	-3.21	-7.68	-3.5	-2.37	-2.58	-5.92	-3.51	-7.98	-5.08	-7.66	0.086

[truncated: 10 more sheets: Angiogenesis and T Effector, TCGA classification, TCGA - xCell, TCGA - Pathway Z Score, TCGA xCell Upregulation, TCGA Immune Group Characteristi, TCGA Survival, Validation via targeted mass sp, TMB-Neoantigen, NeoFlow]
